# Supplementary material for: Nuclear-cytoplasmic compartmentalization of the herpes simplex virus 1 infected cell transcriptome is co-ordinated by the viral endoribonuclease vhs and cofactors to facilitate the translation of late proteins
Source: PLoS Pathog. 2018 Nov 26;14(11):e1007331. doi: 10.1371/journal.ppat.1007331 (PMC6283614; doi:10.1371/journal.ppat.1007331)
Supplement: S1 Table — Raw counts and counts per million for all cell and virus genes in each biological replicate are listed, with genes expressed at a low level filtered out by keeping genes with at least 5 counts per million (CPM) in at least 2 samples. Genes are ordered according to highest to the lowest Log2 FC. (XLSX) [file ppat.1007331.s001.xlsx]

## Sheet: Joint_Results_Filtered_DE_Wt4vs
	EntrezID	GeneSymbol	logFC	logCPM	LR	PValue	FDR	counts_Wt4_9	counts_Wt4_10	counts_Wt4_11	counts_Wt4_13	counts_Wt4_14	counts_MI_1_S1	counts_MI_2_S2	counts_MI_3_S3	counts_MI_4_S4	counts_MI_5_S5	CPM_Wt4_9	CPM_Wt4_10	CPM_Wt4_11	CPM_Wt4_13	CPM_Wt4_14	CPM_MI_1_S1	CPM_MI_2_S2	CPM_MI_3_S3	CPM_MI_4_S4	CPM_MI_5_S5
25760	UL54	UL54	17.7995	11.5423	2952.98	0	0	8768	22962	21475	22220	28615	0	0	0	0	0	1617.46	1658.25	1559.59	1483.97	2233.87	0	0	0	0	0
25709	UL5	UL5	16.5019	10.3475	3891.82	0	0	3126	9180	9750	9558	11427	0	0	0	0	0	576.662	662.952	708.077	638.334	892.065	0	0	0	0	0
25727	UL23	UL23	15.9578	10.8031	2885.94	0	0	5585	14602	15008	15860	22812	0	0	1	0	0	1030.28	1054.51	1089.93	1059.22	1780.85	0	0	0.0423195	0	0
25734	UL29	UL29	15.2585	12.3076	3254.23	0	0	10485	27385	27341	26657	34977	0	0	1	1	2	1934.2	1977.66	1985.59	1780.3	2730.53	0	0	0.0423195	0.0658041	0.0899541
25715	UL11	UL11	15.1276	10.9991	1731.02	0	0	1268	3715	3461	3284	4725	0	0	0	0	0	233.911	268.286	251.349	219.323	368.864	0	0	0	0	0
25735	UL30	UL30	15.1152	11.8376	3005.53	0	0	5330	13691	14015	14208	18395	0	0	2	0	0	983.239	988.723	1017.82	948.886	1436.03	0	0	0.084639	0	0
25745	UL40	UL40	14.8665	12.8517	4728.78	0	0	11369	31548	29572	29199	36534	1	0	5	0	0	2097.27	2278.3	2147.62	1950.06	2852.08	0.0646902	0	0.211597	0	0
25767	US4	US4	14.667	10.8032	2615.12	0	0	899	2619	2570	2504	3401	0	0	0	0	0	165.841	189.136	186.642	167.23	265.504	0	0	0	0	0
25719	UL15	UL15	14.5272	9.63494	2687.02	0	0	892	2292	2296	2308	2996	0	0	0	0	0	164.55	165.521	166.743	154.141	233.887	0	0	0	0	0
25713	UL9	UL9	14.4298	8.92164	2525.84	0	0	787	2003	2351	2178	2826	0	0	0	0	0	145.18	144.651	170.737	145.458	220.616	0	0	0	0	0
25717	UL13	UL13	14.3201	10.8837	2966.57	0	0	1807	4900	5367	5172	6545	0	0	0	0	1	333.342	353.863	389.769	345.414	510.945	0	0	0	0	0.0449771
25712	UL8	UL8	14.2787	8.5914	1390.36	2.61849e-304	6.16906e-302	768	1939	1854	1739	2724	0	0	0	0	0	141.675	140.029	134.644	116.14	212.653	0	0	0	0	0
25756	UL50	UL50	14.2552	10.682	2227.23	0	0	1849	4637	4484	4720	6846	1	0	0	0	0	341.09	334.87	325.643	315.227	534.443	0.0646902	0	0	0	0
25716	UL12	UL12	14.2535	12.6665	2795.58	0	0	4914	13904	13505	13290	18091	1	0	2	1	0	906.499	1004.1	980.778	887.577	1412.3	0.0646902	0	0.084639	0.0658041	0
25744	UL39	UL39	14.2337	13.0879	5086.06	0	0	14209	36713	38289	37123	43146	3	1	4	0	4	2621.17	2651.3	2780.67	2479.27	3368.25	0.19407	0.0907932	0.169278	0	0.179908
25742	UL37	UL37	14.139	11.3202	1663.98	0	0	1765	4348	4136	4233	6225	1	0	0	0	0	325.594	313.999	300.37	282.702	485.963	0.0646902	0	0	0	0
25759	UL53	UL53	14.0299	10.0589	3102.85	0	0	1465	4165	4322	4128	5402	1	0	0	0	0	270.252	300.784	313.878	275.69	421.715	0.0646902	0	0	0	0
25704	RL2	RL2	13.8426	11.9253	2691.11	0	0	6426	15000	13803	14935	16827	3	0	2	0	1	1185.42	1083.25	1002.42	997.439	1313.62	0.19407	0	0.084639	0	0.0449771
25758	UL52	UL52	13.6455	9.35582	2338.1	0	0	1155	3136	3341	3138	4086	0	0	1	0	0	213.066	226.472	242.634	209.572	318.979	0	0	0.0423195	0	0
25720	UL16	UL16	13.641	10.6926	1692.44	0	0	397	1279	1259	1240	1767	0	0	0	0	0	73.2357	92.3655	91.4327	82.8138	137.943	0	0	0	0	0
25718	UL14	UL14	13.6347	8.83116	1557.89	0	0	430	1201	1279	1293	1676	0	0	0	0	0	79.3233	86.7326	92.8852	86.3534	130.839	0	0	0	0	0
25772	US8A	US8A	13.1788	11.8163	2085.62	0	0	1786	5253	4924	4992	6831	1	0	2	0	0	329.468	379.356	357.597	333.392	533.272	0.0646902	0	0.084639	0	0
25766	US3	US3	13.1429	10.6008	2933.2	0	0	1275	3509	3695	3629	4766	1	0	0	0	1	235.203	253.409	268.343	242.364	372.064	0.0646902	0	0	0	0.0449771
25708	UL4	UL4	13.0808	9.11822	2551.61	0	0	856	2200	2118	2073	2690	0	0	1	0	0	157.909	158.877	153.816	138.446	209.999	0	0	0.0423195	0	0
25725	UL21	UL21	12.843	10.4142	1162.21	9.97534e-255	2.12417e-252	257	638	655	676	1138	0	0	0	0	0	47.4095	46.0744	47.5683	45.1469	88.8396	0	0	0	0	0
25764	US1	US1	12.6518	13.6185	3730.04	0	0	9046	22207	20282	23430	29952	7	0	7	1	8	1668.74	1603.72	1472.95	1564.78	2338.24	0.452831	0	0.296236	0.0658041	0.359817
25706	UL2	UL2	12.5125	11.4027	2551.8	0	0	1794	4847	4682	4849	6914	1	0	3	1	0	330.944	350.036	340.022	323.842	539.751	0.0646902	0	0.126958	0.0658041	0
25733	UL28	UL28	12.3593	11.166	2265.91	0	0	1129	2764	2954	2902	3615	1	1	1	0	0	208.27	199.608	214.529	193.811	282.21	0.0646902	0.0907932	0.0423195	0	0
25763	RS1	RS1	12.2774	9.10928	988.442	5.84264e-217	1.13501e-214	935	2173	1800	1775	2197	0	0	2	0	0	172.482	156.927	130.722	118.544	171.512	0	0	0.084639	0	0
25738	UL33	UL33	12.1791	8.09362	988.083	6.99099e-217	1.33468e-214	150	418	418	467	689	0	0	0	0	0	27.6709	30.1867	30.3565	31.1887	53.7877	0	0	0	0	0
25739	UL34	UL34	12.1639	10.961	2042.87	0	0	830	2395	2355	2498	3743	1	0	2	0	0	153.112	172.96	171.028	166.83	292.203	0.0646902	0	0.084639	0	0
25776	US12	US12	12.1287	12.1201	2535.55	0	0	1507	3837	3618	3781	4797	1	0	3	1	0	278	277.097	262.751	252.515	374.484	0.0646902	0	0.126958	0.0658041	0
25710	UL6	UL6	12.1241	9.46294	1311.5	3.58999e-287	7.7945e-285	405	1080	1056	1097	1533	1	0	0	0	0	74.7114	77.9943	76.6902	73.2635	119.676	0.0646902	0	0	0	0
25762	UL56	UL56	12.0718	8.90231	1745.35	0	0	376	1030	1034	982	1568	1	0	0	0	0	69.3617	74.3835	75.0925	65.5832	122.408	0.0646902	0	0	0	0
25723	UL19	UL19	11.9573	13.8172	1653.14	0	0	3172	7888	8423	7520	10376	3	1	7	0	2	585.147	569.647	611.706	502.226	810.017	0.19407	0.0907932	0.296236	0	0.0899541
25728	UL24	UL24	11.8938	8.03276	601.314	8.67102e-133	1.26334e-130	143	390	318	364	520	0	0	0	0	0	26.3796	28.1646	23.0942	24.3099	40.5945	0	0	0	0	0
25771	US8	US8	11.7926	12.4451	2329.56	0	0	2427	6678	6485	6571	9161	3	1	5	0	3	447.715	482.265	470.962	438.846	715.166	0.19407	0.0907932	0.211597	0	0.134931
25721	UL17	UL17	11.6897	9.71719	1316.45	3.01205e-288	6.67049e-286	288	817	814	797	1116	0	0	1	0	0	53.1281	59.0013	59.1154	53.2279	87.1221	0	0	0.0423195	0	0
25754	UL49	UL49	11.6376	11.4146	2144.15	0	0	1833	5085	4752	4534	7300	0	0	7	1	2	338.138	367.223	345.106	302.805	569.885	0	0	0.296236	0.0658041	0.0899541
25705	UL1	UL1	11.5172	11.1067	2730.67	0	0	859	2468	2470	2470	3371	0	0	2	1	2	158.462	178.231	179.38	164.96	263.162	0	0	0.084639	0.0658041	0.0899541
25773	US9	US9	11.4547	11.7477	1905.08	0	0	1176	3405	3067	3072	4245	2	0	5	0	0	216.94	245.899	222.736	205.165	331.392	0.12938	0	0.211597	0	0
25751	UL46	UL46	11.3986	12.6793	1030.81	3.60133e-226	7.38472e-224	2520	5827	5263	5211	7970	3	0	4	2	5	464.871	420.808	382.216	348.018	622.189	0.19407	0	0.169278	0.131608	0.224885
25729	UL25	UL25	11.2187	10.1193	904.179	1.21172e-198	2.12975e-196	207	523	615	581	836	0	0	1	0	0	38.1858	37.7695	44.6633	38.8023	65.2635	0	0	0.0423195	0	0
25711	UL7	UL7	11.2002	9.43179	1614.82	0	0	325	964	916	946	1240	1	0	1	0	0	59.9536	69.6172	66.5229	63.1789	96.8023	0.0646902	0	0.0423195	0	0
25761	UL55	UL55	11.1696	8.09757	1336.95	1.05374e-292	2.43084e-290	177	569	543	593	823	0	1	0	0	0	32.6517	41.0915	39.4344	39.6037	64.2486	0	0.0907932	0	0	0
25741	UL36	UL36	11.1519	12.5275	1627.98	0	0	1510	4089	4042	3577	5212	3	1	3	1	3	278.554	295.295	293.543	238.891	406.882	0.19407	0.0907932	0.126958	0.0658041	0.134931
25722	UL18	UL18	11.1329	13.3106	2749.19	0	0	2114	5710	5371	5592	7254	5	1	6	1	3	389.975	412.359	390.06	373.464	566.294	0.323451	0.0907932	0.253917	0.0658041	0.134931
25774	US10	US10	11.0885	13.8246	2246.83	0	0	3451	8039	7110	7754	10179	3	4	11	0	6	636.615	580.552	516.352	517.853	794.638	0.19407	0.363173	0.465514	0	0.269862
25724	UL20	UL20	11.0812	6.78312	761.781	1.10093e-167	1.76676e-165	55	209	226	212	310	0	0	0	0	0	10.146	15.0933	16.4129	14.1585	24.2006	0	0	0	0	0
25775	US11	US11	11.0622	13.2973	2737.84	0	0	2393	6160	5591	5976	7442	3	3	6	0	6	441.443	444.857	406.037	399.109	580.97	0.19407	0.27238	0.253917	0	0.269862
25747	UL42	UL42	11.0572	12.8518	1325.27	3.63936e-290	8.22422e-288	1307	3261	3324	3509	5727	1	0	5	0	5	241.106	235.5	241.4	234.35	447.086	0.0646902	0	0.211597	0	0.224885
25746	UL41	UL41	11.0332	10.1878	619.044	1.20704e-136	1.80616e-134	55	193	190	183	354	0	0	0	0	0	10.146	13.9379	13.7984	12.2217	27.6355	0	0	0	0	0
25740	UL35	UL35	10.9845	11.1762	1524.72	0	0	396	1096	1052	1053	1582	0	1	2	0	0	73.0512	79.1498	76.3997	70.3249	123.501	0	0.0907932	0.084639	0	0
25770	US7	US7	10.9174	14.1088	3094.95	0	0	2974	8636	8280	7884	10686	5	0	12	2	9	548.622	623.666	601.321	526.536	834.218	0.323451	0	0.507834	0.131608	0.404794
25732	UL27	UL27	10.8862	14.9181	2920.98	0	0	7673	20420	20018	19796	25333	20	3	30	5	13	1415.46	1474.67	1453.77	1322.08	1977.66	1.2938	0.27238	1.26958	0.32902	0.584702
25743	UL38	UL38	10.8303	9.42517	510.78	4.29142e-113	6.01505e-111	67	163	155	179	266	0	0	0	0	0	12.3597	11.7714	11.2566	11.9546	20.7657	0	0	0	0	0
25753	UL48	UL48	10.7166	14.184	2154.35	0	0	2340	6065	6050	6279	8917	4	0	15	0	6	431.666	437.996	439.371	419.345	696.118	0.258761	0	0.634792	0	0.269862
25737	UL32	UL32	10.6834	9.4769	996.873	8.58775e-219	1.72895e-216	129	414	396	368	613	1	0	0	0	0	23.797	29.8978	28.7588	24.577	47.8547	0.0646902	0	0	0	0
25736	UL31	UL31	10.6734	11.0627	977.031	1.76605e-214	3.31449e-212	274	834	861	858	1398	1	0	1	0	1	50.5455	60.229	62.5287	57.3018	109.137	0.0646902	0	0.0423195	0	0.0449771
25726	UL22	UL22	10.6714	11.9897	1808.13	0	0	1422	3709	3841	3556	5237	3	1	6	3	2	262.32	267.853	278.946	237.489	408.834	0.19407	0.0907932	0.253917	0.197412	0.0899541
25768	US5	US5	10.6627	7.25953	774.731	1.68288e-170	2.74037e-168	62	126	174	158	217	0	0	0	0	0	11.4373	9.09934	12.6365	10.5521	16.9404	0	0	0	0	0
25769	US6	US6	10.6438	13.8278	3180	0	0	2258	6233	6445	6371	8358	5	0	14	1	6	416.539	450.128	468.057	425.489	652.479	0.323451	0	0.592473	0.0658041	0.269862
25707	UL3	UL3	10.2587	10.3288	913.897	9.35125e-201	1.69748e-198	113	298	259	306	434	0	0	1	0	0	20.8454	21.5207	18.8094	20.4363	33.8808	0	0	0.0423195	0	0
25730	UL26	UL26	9.98072	11.941	870.174	2.99001e-191	5.01642e-189	500	1299	1190	1108	1964	2	1	2	1	2	92.2363	93.8098	86.4217	73.9981	153.322	0.12938	0.0907932	0.084639	0.0658041	0.0899541
25731	UL26.5	UL26.5	9.85659	11.5436	776.757	6.10283e-171	1.00861e-168	372	920	804	788	1366	2	1	2	0	1	68.6238	66.4396	58.3891	52.6268	106.639	0.12938	0.0907932	0.084639	0	0.0449771
25765	US2	US2	9.68209	10.7984	904.958	8.20479e-199	1.46535e-196	109	291	309	308	508	0	0	1	0	1	20.1075	21.0151	22.4406	20.5699	39.6577	0	0	0.0423195	0	0.0449771
25757	UL51	UL51	9.15842	10.2516	884.833	1.94505e-194	3.36524e-192	109	312	296	278	463	0	1	1	0	1	20.1075	22.5317	21.4965	18.5663	36.1447	0	0.0907932	0.0423195	0	0.0449771
25703	RL1	RL1	9.15612	3.62338	295.164	3.72709e-66	4.58557e-64	20	54	56	52	78	0	0	0	0	0	3.68945	3.89972	4.0669	3.47284	6.08918	0	0	0	0	0
25748	UL43	UL43	8.89747	6.39441	475.55	1.98665e-105	2.74977e-103	50	114	103	107	168	0	0	0	0	1	9.22363	8.23273	7.4802	7.14603	13.1152	0	0	0	0	0.0449771
25750	UL45	UL45	8.64613	11.8205	973.582	9.92175e-214	1.83106e-211	217	517	512	567	860	1	1	5	0	2	40.0306	37.3362	37.1831	37.8673	67.1371	0.0646902	0.0907932	0.211597	0	0.0899541
25714	UL10	UL10	8.16104	11.9271	701.155	1.67708e-154	2.57921e-152	156	390	346	407	616	3	1	5	0	0	28.7777	28.1646	25.1277	27.1816	48.0889	0.19407	0.0907932	0.211597	0	0
25752	UL47	UL47	6.74963	10.5611	313.057	4.71368e-70	5.86455e-68	45	115	98	127	188	2	1	1	0	3	8.30127	8.30495	7.11708	8.48174	14.6765	0.12938	0.0907932	0.0423195	0	0.134931
6180	8638	OASL	6.69305	2.76144	653.048	4.85471e-144	7.36386e-142	68	200	192	189	265	2	1	2	2	5	12.5441	14.4434	13.9437	12.6224	20.6876	0.12938	0.0907932	0.084639	0.131608	0.224885
25749	UL44	UL44	6.60441	13.2226	708.988	3.32137e-156	5.17993e-154	77	248	246	297	411	3	0	8	3	4	14.2044	17.9098	17.8653	19.8352	32.0853	0.19407	0	0.338556	0.197412	0.179908
3128	3433	IFIT2	6.52607	7.21858	1923.95	0	0	2341	6597	6683	7549	7857	92	64	111	71	137	431.851	476.415	485.341	504.162	613.368	5.95149	5.81077	4.69746	4.67209	6.16186
18427	51191	HERC5	5.92772	3.0719	329.115	1.4981e-73	1.92889e-71	30	92	87	108	179	0	1	1	1	8	5.53418	6.64396	6.31823	7.21282	13.9739	0	0.0907932	0.0423195	0.0658041	0.359817
23328	23237	ARC	5.398	2.51361	267.391	4.20317e-60	4.74915e-58	28	104	89	128	209	2	2	7	3	4	5.16523	7.51056	6.46347	8.54852	16.3159	0.12938	0.181586	0.296236	0.197412	0.179908
25755	UL49A	UL49A	5.33916	7.73633	31.469	2.02645e-08	2.24614e-07	2	2	2	7	5	0	0	0	0	0	0.368945	0.144434	0.145247	0.467497	0.390332	0	0	0	0	0
10090	51655	RASD1	4.61154	4.81521	565.507	5.3302e-125	7.6651e-123	242	637	633	745	1104	29	36	46	39	40	44.6424	46.0022	45.9705	49.7551	86.1853	1.87601	3.26856	1.9467	2.56636	1.79908
3129	3437	IFIT3	3.96435	6.31284	989.996	2.68462e-217	5.30835e-215	1242	3367	3209	3834	3903	209	170	392	255	412	229.115	243.155	233.048	256.055	304.693	13.5202	15.4348	16.5892	16.78	18.5306
3132	3434	IFIT1	3.72232	5.87937	604.862	1.46673e-133	2.16547e-131	832	2105	2081	2479	2587	215	109	265	174	348	153.481	152.017	151.129	165.561	201.958	13.9084	9.89646	11.2147	11.4499	15.652
19963	3662	IRF4	3.22798	1.11126	36.8963	1.2458e-09	1.74559e-08	5	4	6	11	16	0	0	2	1	3	0.922363	0.288868	0.43574	0.734639	1.24906	0	0	0.084639	0.0658041	0.134931
2236	467	ATF3	3.18592	4.66007	881.714	9.26876e-194	1.57897e-191	159	396	390	426	421	51	31	87	50	65	29.3312	28.5979	28.3231	28.4505	32.866	3.2992	2.81459	3.6818	3.2902	2.92351
15303	9935	MAFB	2.63362	1.49662	215.139	1.03944e-48	1.03691e-46	52	99	89	107	141	17	14	33	18	33	9.59258	7.14948	6.46347	7.14603	11.0074	1.09973	1.2711	1.39654	1.18447	1.48424
19029	5734	PTGER4	2.59099	0.604616	252.707	6.67336e-57	7.24452e-55	25	77	69	89	78	12	10	20	20	18	4.61182	5.56071	5.01101	5.94389	6.08918	0.776282	0.907932	0.84639	1.31608	0.809587
11452	5366	PMAIP1	2.52728	5.55354	1129.09	1.57533e-247	3.29125e-245	696	1611	1574	1886	1879	342	230	519	359	464	128.393	116.342	114.309	125.957	146.687	22.124	20.8824	21.9638	23.6237	20.8694
9446	6236	RRAD	2.46329	3.49295	202.126	7.17511e-46	6.62083e-44	18	78	69	93	117	20	13	25	16	22	3.32051	5.63292	5.01101	6.21104	9.13377	1.2938	1.18031	1.05799	1.05286	0.989495
12639	162979	ZNF296	2.41734	1.76984	95.0543	1.85233e-22	9.32313e-21	15	49	38	21	50	2	4	19	7	15	2.76709	3.53863	2.75969	1.40249	3.90332	0.12938	0.363173	0.80407	0.460628	0.674656
12842	199800	ADM5	2.28339	1.07449	30.0438	4.22403e-08	4.38768e-07	4	10	8	8	19	2	2	4	3	3	0.737891	0.72217	0.580986	0.534283	1.48326	0.12938	0.181586	0.169278	0.197412	0.134931
6101	4938	OAS1	2.25224	1.58646	21.1699	4.20304e-06	2.83782e-05	3	8	4	24	6	1	0	2	3	7	0.553418	0.577736	0.290493	1.60285	0.468398	0.0646902	0	0.084639	0.197412	0.314839
14331	64135	IFIH1	2.12652	3.87897	135.332	2.79273e-31	2.00804e-29	52	141	138	174	222	44	21	66	42	67	9.59258	10.1826	10.022	11.6206	17.3307	2.84637	1.90666	2.79309	2.76377	3.01346
14386	1746	DLX2	2.12516	1.97805	217.519	3.14445e-49	3.16532e-47	55	103	94	98	97	26	22	34	27	39	10.146	7.43835	6.82659	6.54496	7.57244	1.68194	1.99745	1.43886	1.77671	1.75411
6103	4939	OAS2	2.09823	2.07487	27.1671	1.86605e-07	1.71904e-06	12	28	23	45	46	6	5	3	8	30	2.21367	2.02208	1.67034	3.00534	3.59105	0.388141	0.453966	0.126958	0.526432	1.34931
13302	91543	RSAD2	2.04588	1.55694	39.7723	2.8537e-10	4.45684e-09	5	18	13	14	20	1	0	5	6	12	0.922363	1.29991	0.944103	0.934995	1.56133	0.0646902	0	0.211597	0.394824	0.539725
20050	4739	NEDD9	1.97825	3.56652	443.694	1.70023e-98	2.29593e-96	152	428	436	475	313	118	75	164	125	172	28.0398	30.9089	31.6638	31.723	24.4348	7.63344	6.80949	6.9404	8.22551	7.73606
18526	5308	PITX2	1.93399	2.52997	205.5	1.31736e-46	1.24676e-44	81	222	230	228	253	86	37	104	44	114	14.9423	16.0322	16.7034	15.2271	19.7508	5.56335	3.35935	4.40123	2.89538	5.12739
20056	1906	EDN1	1.91222	1.07005	171.251	3.94337e-39	3.3332e-37	37	80	94	87	78	30	23	30	24	36	6.82549	5.77736	6.82659	5.81032	6.08918	1.9407	2.08824	1.26958	1.5793	1.61917
13309	3398	ID2	1.89042	6.73556	709.568	2.48378e-156	3.92899e-154	1498	3419	3265	3869	3132	1042	740	1549	1020	1619	276.34	246.91	237.115	258.392	244.504	67.4071	67.187	65.5529	67.1201	72.8179
2353	92815	HIST3H2A	1.85943	1.37835	77.4979	1.32866e-18	5.02123e-17	34	66	48	64	86	13	11	32	24	42	6.27207	4.76632	3.48592	4.27426	6.71371	0.840972	0.998725	1.35422	1.5793	1.88904
14086	10018	BCL2L11	1.81175	5.73652	168.96	1.24833e-38	1.0393e-36	67	206	177	221	276	60	39	107	79	102	12.3597	14.8767	12.8543	14.7596	21.5463	3.88141	3.54094	4.52819	5.19852	4.58766
15842	150094	SIK1	1.79577	2.61567	85.4927	2.32564e-20	9.94277e-19	20	75	78	82	115	19	23	46	24	39	3.68945	5.41627	5.66462	5.4764	8.97764	1.22911	2.08824	1.9467	1.5793	1.75411
9037	51704	GPRC5B	1.7619	1.62275	126.299	2.6451e-29	1.83058e-27	24	97	110	120	102	27	18	53	37	55	4.42734	7.00505	7.98856	8.01424	7.96277	1.74663	1.63428	2.24293	2.43475	2.47374
17756	2049	EPHB3	1.73639	3.39255	367.652	6.07465e-82	8.00769e-80	126	352	350	387	285	122	81	157	119	163	23.2436	25.4204	25.4182	25.8459	22.2489	7.8922	7.35425	6.64416	7.83068	7.33126
2237	149647	FAM71A	1.67409	0.561123	1.77718	0.182497	0.279771	0	1	0	0	0	0	0	0	0	0	0	0.072217	0	0	0	0	0	0	0	0
21297	3955	LFNG	1.6452	2.81164	209.777	1.53659e-47	1.49251e-45	121	271	257	297	283	92	68	135	104	172	22.3212	19.5708	18.6642	19.8352	22.0928	5.95149	6.17394	5.71313	6.84362	7.73606
20092	3400	ID4	1.63669	3.29566	275.464	7.31364e-62	8.34886e-60	116	279	236	303	207	82	65	143	91	151	21.3988	20.1485	17.1391	20.236	16.1597	5.30459	5.90156	6.05169	5.98817	6.79154
15056	23767	FLRT3	1.5997	2.04942	149.955	1.77302e-34	1.37291e-32	55	137	151	154	170	65	41	82	63	62	10.146	9.89372	10.9661	10.2849	13.2713	4.20486	3.72252	3.4702	4.14566	2.78858
2737	25805	BAMBI	1.59101	3.7795	293.064	1.06867e-65	1.28624e-63	180	504	447	561	544	174	168	263	183	260	33.2051	36.3974	32.4626	37.4666	42.4681	11.2561	15.2533	11.13	12.0421	11.694
29	9636	ISG15	1.5883	3.9093	105.357	1.01994e-24	5.73289e-23	142	300	282	358	400	133	65	169	138	221	26.1951	21.6651	20.4798	23.9091	31.2266	8.60379	5.90156	7.15199	9.08096	9.93993
23884	10912	GADD45G	1.58374	0.999703	25.3892	4.68542e-07	3.95139e-06	2	14	16	17	19	5	4	8	6	9	0.368945	1.01104	1.16197	1.13535	1.48326	0.323451	0.363173	0.338556	0.394824	0.404794
9341	10265	IRX5	1.56089	3.02802	134.794	3.66331e-31	2.61702e-29	100	241	213	232	254	91	58	122	99	141	18.4473	17.4043	15.4688	15.4942	19.8289	5.8868	5.26601	5.16298	6.5146	6.34177
18616	25819	CCRN4L	1.52775	2.06423	237.755	1.21402e-53	1.2682e-51	59	154	166	163	166	61	45	95	59	93	10.8839	11.1214	12.0555	10.886	12.959	3.9461	4.08569	4.02035	3.88244	4.18287
21248	28514	DLL1	1.51411	3.44998	47.807	4.70318e-12	9.53816e-11	16	45	36	41	54	8	14	29	18	28	2.95156	3.24976	2.61444	2.7382	4.21559	0.517521	1.2711	1.22727	1.18447	1.25936
2225	7779	SLC30A1	1.50076	3.33026	325.623	8.63211e-73	1.09866e-70	143	349	347	394	401	140	109	227	139	217	26.3796	25.2037	25.2003	26.3134	31.3046	9.05662	9.89646	9.60652	9.14676	9.76002
16185	4330	MN1	1.44787	4.96207	211.009	8.27503e-48	8.1088e-46	420	1068	1153	1111	689	425	290	614	414	602	77.4785	77.1277	83.7347	74.1985	53.7877	27.4933	26.33	25.9842	27.2429	27.0762
999	10561	IFI44	1.44652	1.86507	51.4281	7.42694e-13	1.68868e-11	18	56	61	84	66	23	16	38	20	53	3.32051	4.04415	4.43002	5.60997	5.15238	1.48787	1.45269	1.60814	1.31608	2.38378
15161	3397	ID1	1.42586	6.2824	276.191	5.07829e-62	5.85749e-60	1111	2735	2338	2901	2944	1168	764	1710	1166	1695	204.949	197.513	169.793	193.744	229.827	75.5581	69.366	72.3663	76.7275	76.2361
13572	10736	SIX2	1.41083	3.07741	183.165	9.87116e-42	8.67487e-40	99	254	284	314	313	135	73	178	117	179	18.2628	18.3431	20.625	20.9706	24.4348	8.73317	6.6279	7.53287	7.69907	8.05089
21931	4885	NPTX2	1.40701	2.01872	24.7164	6.64152e-07	5.38372e-06	7	15	13	10	29	6	5	14	2	13	1.29131	1.08325	0.944103	0.667853	2.26393	0.388141	0.453966	0.592473	0.131608	0.584702
13834	84913	ATOH8	1.40367	4.03009	288.301	1.1663e-64	1.37388e-62	188	496	480	467	446	180	123	319	208	312	34.6809	35.8196	34.8592	31.1887	34.8176	11.6442	11.1676	13.4999	13.6872	14.0328
356	163933	FAM43B	1.39733	1.63132	82.4514	1.08303e-19	4.44161e-18	42	109	111	86	90	41	40	74	41	42	7.74785	7.87165	8.06119	5.74354	7.02598	2.6523	3.63173	3.13164	2.69797	1.88904
8032	90427	BMF	1.37775	4.57258	386.265	5.38216e-86	7.18032e-84	309	818	778	853	819	325	262	521	379	482	57.0021	59.0735	56.5009	56.9679	63.9364	21.0243	23.7878	22.0485	24.9397	21.6789
15713	30811	HUNK	1.37677	2.79273	144.768	2.41412e-33	1.85636e-31	79	188	248	232	170	90	60	146	102	107	14.5733	13.5768	18.0106	15.4942	13.2713	5.82211	5.44759	6.17865	6.71201	4.81255
12653	2354	FOSB	1.36745	2.76185	38.9934	4.25248e-10	6.4681e-09	11	29	39	32	47	16	15	30	16	10	2.0292	2.09429	2.83231	2.13713	3.66912	1.03504	1.3619	1.26958	1.05286	0.449771
21454	3205	HOXA9	1.3592	4.60315	352.837	1.02161e-78	1.33085e-76	283	792	716	819	779	347	261	493	308	476	52.2058	57.1958	51.9983	54.6972	60.8137	22.4475	23.697	20.8635	20.2676	21.4091
21459	3209	HOXA13	1.35686	5.41854	471.238	1.72308e-104	2.35552e-102	537	1397	1478	1533	1495	638	440	996	636	901	99.0618	100.887	107.337	102.382	116.709	41.2723	39.949	42.1502	41.8514	40.5243
14334	55137	FIGN	1.35243	1.25516	72.8533	1.39657e-17	4.84771e-16	18	62	57	54	60	26	13	36	28	38	3.32051	4.47745	4.13953	3.60641	4.68398	1.68194	1.18031	1.5235	1.84251	1.70913
20764	55603	FAM46A	1.34745	5.72485	252.203	8.59352e-57	9.23845e-55	889	2056	2393	2466	2124	938	681	1507	1064	1435	163.996	148.478	173.788	164.693	165.813	60.6794	61.8302	63.7755	70.0155	64.5421
21397	3696	ITGB8	1.33057	1.39522	97.261	6.07649e-23	3.11505e-21	31	69	99	92	71	36	23	55	33	60	5.71865	4.98297	7.18971	6.14425	5.54271	2.32885	2.08824	2.32757	2.17153	2.69862
2747	1326	MAP3K8	1.3241	2.12618	84.8168	3.27339e-20	1.38344e-18	27	71	58	81	66	24	25	48	25	52	4.98076	5.1274	4.21215	5.40961	5.15238	1.55256	2.26983	2.03134	1.6451	2.33881
19200	8507	ENC1	1.29047	4.08006	201.109	1.1962e-45	1.09467e-43	192	534	549	605	615	258	187	392	259	355	35.4188	38.5639	39.8702	40.4051	48.0108	16.6901	16.9783	16.5892	17.0432	15.9669
11463	23239	PHLPP1	1.2828	3.75625	259.624	2.07233e-58	2.29469e-56	128	352	344	407	340	150	124	255	150	248	23.6125	25.4204	24.9824	27.1816	26.5426	9.70352	11.2584	10.7915	9.87061	11.1543
23123	392255	GDF6	1.26337	3.77194	122.525	1.77162e-28	1.19617e-26	188	486	544	586	378	215	153	374	223	348	34.6809	35.0974	39.5071	39.1362	29.5091	13.9084	13.8914	15.8275	14.6743	15.652
11649	4616	GADD45B	1.2449	5.12281	198.344	4.79968e-45	4.3563e-43	339	879	677	866	758	455	272	516	356	531	62.5362	63.4787	49.166	57.8361	59.1743	29.434	24.6958	21.8369	23.4262	23.8828
398	3399	ID3	1.24486	5.87131	320.003	1.44613e-71	1.81966e-69	808	2130	1849	2185	1889	982	697	1415	897	1390	149.054	153.822	134.28	145.926	147.467	63.5257	63.2829	59.8821	59.0262	62.5181
4561	84957	RELT	1.23646	1.87077	103.726	2.32309e-24	1.27345e-22	47	126	112	123	95	53	40	79	52	83	8.67022	9.09934	8.13381	8.2146	7.41631	3.42858	3.63173	3.34324	3.42181	3.7331
7343	5228	PGF	1.23635	2.00679	48.6612	3.04228e-12	6.38014e-11	40	87	95	112	128	50	20	84	52	83	7.37891	6.28288	6.89921	7.47996	9.9925	3.23451	1.81586	3.55484	3.42181	3.7331
1681	2117	ETV3	1.23578	2.71933	187.318	1.22418e-42	1.09318e-40	74	198	205	233	167	92	73	163	82	125	13.651	14.299	14.8878	15.561	13.0371	5.95149	6.6279	6.89808	5.39593	5.62213
344	23252	OTUD3	1.23106	3.70586	244.192	4.79404e-55	5.10427e-53	155	457	455	503	383	196	169	309	214	294	28.5933	33.0032	33.0436	33.593	29.8994	12.6793	15.3441	13.0767	14.0821	13.2233
24125	1955	MEGF9	1.21259	4.16632	109.851	1.05623e-25	6.28797e-24	190	531	621	618	645	273	209	424	329	337	35.0498	38.3472	45.0991	41.2733	50.3528	17.6604	18.9758	17.9435	21.6495	15.1573
22951	55636	CHD7	1.21032	1.34048	34.4382	4.40002e-09	5.50525e-08	35	80	110	108	67	44	42	89	37	32	6.45654	5.77736	7.98856	7.21282	5.23045	2.84637	3.81331	3.76643	2.43475	1.43927
14155	2736	GLI2	1.19364	4.81854	202.376	6.32864e-46	5.88882e-44	372	1029	1039	981	725	462	359	709	420	645	68.6238	74.3113	75.4556	65.5164	56.5981	29.8869	32.5948	30.0045	27.6377	29.0102
23	148398	SAMD11	1.1936	3.74437	138.948	4.52052e-32	3.35944e-30	150	404	397	442	321	186	133	283	185	290	27.6709	29.1757	28.8314	29.5191	25.0593	12.0324	12.0755	11.9764	12.1737	13.0433
628	80149	ZC3H12A	1.16159	4.26453	119.94	6.51962e-28	4.28216e-26	122	307	243	274	297	120	128	226	119	212	22.5057	22.1706	17.6475	18.2992	23.1857	7.76282	11.6215	9.56421	7.83068	9.53514
2378	126731	CCSAP	1.14675	3.36523	124.964	5.18371e-29	3.54316e-27	134	268	309	358	264	131	107	230	171	234	24.7193	19.3541	22.4406	23.9091	20.6095	8.47441	9.71487	9.73348	11.2525	10.5246
20079	221662	RBM24	1.14656	3.90758	280.051	7.31867e-63	8.53049e-61	212	532	505	526	498	267	170	411	258	381	39.1082	38.4194	36.6748	35.1291	38.8771	17.2723	15.4348	17.3933	16.9774	17.1363
13402	22979	EFR3B	1.14467	1.8217	93.8742	3.36237e-22	1.66212e-20	36	98	85	100	103	43	40	71	52	68	6.64102	7.07726	6.17298	6.67853	8.04084	2.78168	3.63173	3.00468	3.42181	3.05844
1865	10560	SLC19A2	1.14277	1.88041	116.358	3.9678e-27	2.5106e-25	46	146	129	136	127	67	51	85	67	109	8.48574	10.5437	9.3684	9.0828	9.91443	4.33424	4.63045	3.59716	4.40887	4.9025
20096	6659	SOX4	1.14	5.81756	185.916	2.47622e-42	2.19353e-40	656	1556	1894	1831	2038	886	620	1427	987	1273	121.014	112.37	137.549	122.284	159.099	57.3155	56.2918	60.3899	64.9486	57.2558
6430	4093	SMAD9	1.13968	3.4688	166.117	5.21682e-38	4.27895e-36	127	299	359	322	316	163	97	272	171	234	23.428	21.5929	26.0718	21.5049	24.669	10.5445	8.80694	11.5109	11.2525	10.5246
15428	6615	SNAI1	1.12746	4.39388	179.844	5.24245e-41	4.57084e-39	194	514	457	553	465	230	218	387	224	372	35.7877	37.1195	33.1888	36.9323	36.3009	14.8787	19.7929	16.3776	14.7401	16.7315
21357	113263	GLCCI1	1.12342	3.09889	132.235	1.329e-30	9.43333e-29	104	302	304	319	297	146	120	255	153	194	19.1852	21.8095	22.0775	21.3045	23.1857	9.44476	10.8952	10.7915	10.068	8.72555
11461	54877	ZCCHC2	1.1043	3.05579	107.646	3.21403e-25	1.8731e-23	110	266	302	270	195	141	84	190	133	223	20.292	19.2097	21.9322	18.032	15.2229	9.12131	7.62663	8.0407	8.75194	10.0299
7350	2353	FOS	1.10015	3.38564	56.3239	6.14623e-14	1.59759e-12	15	57	67	66	74	36	20	57	41	32	2.76709	4.11637	4.86576	4.40783	5.77691	2.32885	1.81586	2.41221	2.69797	1.43927
19205	51301	GCNT4	1.08539	0.576412	28.2683	1.05609e-07	1.01865e-06	27	52	59	63	41	20	21	53	40	31	4.98076	3.75528	4.28477	4.20748	3.20072	1.2938	1.90666	2.24293	2.63216	1.39429
20354	3304	HSPA1B	1.07838	4.35543	115.038	7.71892e-27	4.8289e-25	159	408	423	474	552	285	147	373	246	316	29.3312	29.4645	30.7197	31.6562	43.0927	18.4367	13.3466	15.7852	16.1878	14.2128
3994	387763	C11orf96	1.0764	1.14708	19.5016	1.00514e-05	6.1764e-05	9	21	28	18	35	12	8	24	13	19	1.66025	1.51656	2.03345	1.20214	2.73232	0.776282	0.726346	1.01567	0.855453	0.854564
15448	4773	NFATC2	1.07589	1.1947	47.5816	5.27606e-12	1.05264e-10	25	73	93	74	71	38	24	67	44	56	4.61182	5.27184	6.75397	4.94211	5.54271	2.45823	2.17904	2.83541	2.89538	2.51872
10124	644815	FAM83G	1.07022	3.91393	207.074	5.97365e-47	5.70226e-45	187	502	482	525	457	221	179	433	273	376	34.4964	36.2529	35.0044	35.0623	35.6763	14.2965	16.252	18.3243	17.9645	16.9114
10762	9241	NOG	1.07014	1.77363	79.2027	5.60543e-19	2.17024e-17	32	109	81	110	88	46	38	76	49	78	5.90313	7.87165	5.88249	7.34639	6.86984	2.97575	3.45014	3.21628	3.2244	3.50821
8507	84206	MEX3B	1.06979	3.48908	91.3994	1.17412e-21	5.50893e-20	114	284	280	337	362	138	124	264	163	258	21.0299	20.5096	20.3345	22.5067	28.26	8.92724	11.2584	11.1723	10.7261	11.6041
19281	4208	MEF2C	1.06558	2.3994	135.478	2.59557e-31	1.87848e-29	63	151	145	168	168	89	68	119	82	119	11.6218	10.9048	10.5304	11.2199	13.1152	5.75742	6.17394	5.03602	5.39593	5.35227
22810	3084	NRG1	1.05675	3.8962	80.8184	2.47443e-19	9.85587e-18	173	449	496	500	661	277	191	429	285	383	31.9138	32.4254	36.0212	33.3927	51.6019	17.9192	17.3415	18.1551	18.7542	17.2262
24725	54880	BCOR	1.05621	5.65962	157.052	4.98689e-36	3.94427e-34	527	1457	1374	1475	972	655	550	1044	696	1048	97.2171	105.22	99.7844	98.5084	75.8805	42.3721	49.9363	44.1816	45.7996	47.136
23576	23586	DDX58	1.05522	4.44708	70.708	4.14206e-17	1.38565e-15	159	299	339	397	354	172	141	277	194	303	29.3312	21.5929	24.6193	26.5138	27.6355	11.1267	12.8018	11.7225	12.766	13.6281
2176	83593	RASSF5	1.05363	1.23907	20.3976	6.29071e-06	4.07828e-05	14	26	39	30	26	12	11	37	13	22	2.58262	1.87764	2.83231	2.00356	2.02973	0.776282	0.998725	1.56582	0.855453	0.989495
23946	5727	PTCH1	1.04928	2.60637	90.6432	1.72062e-21	7.9717e-20	65	237	197	217	147	108	77	157	107	143	11.9907	17.1154	14.3068	14.4924	11.4758	6.98654	6.99108	6.64416	7.04103	6.43172
11976	3726	JUNB	1.03664	5.81833	126.689	2.17304e-29	1.51334e-27	758	1813	1591	1731	1866	964	694	1462	961	1438	139.83	130.929	115.544	115.605	145.672	62.3613	63.0105	61.8711	63.2377	64.677
18688	85462	FHDC1	1.0347	2.01233	31.7824	1.7245e-08	1.94851e-07	16	37	58	55	34	24	17	38	22	39	2.95156	2.67203	4.21215	3.67319	2.65426	1.55256	1.54348	1.60814	1.44769	1.75411
3235	26507	CNNM1	1.02753	2.39534	57.269	3.80104e-14	1.00691e-12	48	126	133	139	177	67	59	125	77	111	8.85469	9.09934	9.6589	9.28316	13.8178	4.33424	5.3568	5.28994	5.06691	4.99245
22108	286006	LSMEM1	1.02721	3.41158	5.33668	0.0208812	0.0477821	1	6	5	6	8	3	2	5	3	5	0.184473	0.433302	0.363116	0.400712	0.624531	0.19407	0.181586	0.211597	0.197412	0.224885
3956	25841	ABTB2	1.01653	4.56001	86.3941	1.47427e-20	6.4524e-19	73	260	230	277	208	128	93	185	134	193	13.4665	18.7764	16.7034	18.4995	16.2378	8.28034	8.44377	7.82911	8.81774	8.68057
10829	8493	PPM1D	1.01641	4.60607	165.924	5.74827e-38	4.68019e-36	233	552	563	664	578	313	239	506	333	449	42.9821	39.8638	40.8869	44.3455	45.1224	20.248	21.6996	21.4137	21.9127	20.1947
930	9829	DNAJC6	1.01453	3.13958	140.355	2.22648e-32	1.67713e-30	119	247	278	292	270	161	90	228	167	218	21.9522	17.8376	20.1893	19.5013	21.0779	10.4151	8.17139	9.64884	10.9893	9.805
20407	6046	BRD2	1.00688	8.59016	157.367	4.25604e-36	3.39044e-34	2606	7247	7239	7651	7858	4155	3100	5969	3934	5782	480.736	523.356	525.72	510.975	613.446	268.788	281.459	252.605	258.873	260.057
1414	8349	HIST2H2BE	1.00534	4.10107	170.709	5.17878e-39	4.34429e-37	160	494	519	502	518	282	198	415	262	401	29.5156	35.6752	37.6915	33.5262	40.4384	18.2426	17.9771	17.5626	17.2407	18.0358
21527	80820	EEPD1	1.00435	2.22555	52.0551	5.39652e-13	1.24491e-11	46	113	126	129	166	67	53	120	84	90	8.48574	8.16052	9.15053	8.61531	12.959	4.33424	4.81204	5.07834	5.52754	4.04794
19438	3659	IRF1	0.999026	4.47099	165.18	8.35548e-38	6.7533e-36	225	521	485	595	574	325	218	455	301	432	41.5064	37.625	35.2223	39.7373	44.8101	21.0243	19.7929	19.2554	19.807	19.4301
4176	23220	DTX4	0.998806	2.10151	88.9965	3.95519e-21	1.79491e-19	44	117	131	137	108	64	53	93	75	100	8.1168	8.44939	9.51365	9.14959	8.43117	4.14017	4.81204	3.93571	4.9353	4.49771
2685	387640	SKIDA1	0.995397	0.998941	38.9112	4.4353e-10	6.70929e-09	22	73	49	62	69	41	22	48	42	44	4.0584	5.27184	3.55854	4.14069	5.38658	2.6523	1.99745	2.03134	2.76377	1.97899
14943	9751	SNPH	0.995325	3.8149	92.4074	7.05501e-22	3.38183e-20	161	419	412	447	547	247	190	389	247	353	29.7001	30.2589	29.9208	29.853	42.7023	15.9785	17.2507	16.4623	16.2536	15.8769
21126	79465	ULBP3	0.993474	0.853195	40.6987	1.77605e-10	2.88361e-09	19	43	62	54	61	28	18	56	29	42	3.50498	3.10533	4.50264	3.60641	4.76205	1.81132	1.63428	2.36989	1.90832	1.88904
17941	2261	FGFR3	0.992706	3.29065	58.0843	2.51116e-14	6.81522e-13	41	105	94	120	104	61	49	98	47	80	7.56338	7.58278	6.82659	8.01424	8.11891	3.9461	4.44887	4.14731	3.09279	3.59817
10271	8851	CDK5R1	0.991938	1.34208	18.7202	1.51374e-05	8.91579e-05	10	35	19	28	24	18	13	21	15	16	1.84473	2.52759	1.37984	1.86999	1.87359	1.16442	1.18031	0.888709	0.987061	0.719633
10168	8844	KSR1	0.990976	3.29807	69.3141	8.39692e-17	2.71869e-15	100	221	275	278	201	127	111	211	142	182	18.4473	15.96	19.9714	18.5663	15.6913	8.21565	10.078	8.92941	9.34418	8.18583
22816	79845	RNF122	0.989288	1.48896	45.3851	1.61864e-11	3.02246e-10	25	66	76	89	103	48	28	68	49	66	4.61182	4.76632	5.51937	5.94389	8.04084	3.10513	2.54221	2.87773	3.2244	2.96849
5478	904	CCNT1	0.983321	2.45108	53.474	2.62039e-13	6.32148e-12	59	141	215	162	148	89	72	157	99	105	10.8839	10.1826	15.614	10.8192	11.5538	5.75742	6.53711	6.64416	6.5146	4.72259
3858	374383	NCR3LG1	0.981633	1.49515	21.3975	3.73252e-06	2.56073e-05	35	65	119	126	61	32	35	93	65	71	6.45654	4.6941	8.64217	8.41495	4.76205	2.07008	3.17776	3.93571	4.27726	3.19337
10490	55175	KLHL11	0.976656	1.2754	34.0887	5.26554e-09	6.47837e-08	22	68	92	65	60	40	29	59	41	53	4.0584	4.91075	6.68134	4.34105	4.68398	2.58761	2.633	2.49685	2.69797	2.38378
22103	54674	LRRN3	0.970154	2.68263	49.3906	2.09746e-12	4.4923e-11	62	132	159	184	219	101	68	141	105	137	11.4373	9.53264	11.5471	12.2885	17.0965	6.53371	6.17394	5.96705	6.90943	6.16186
24274	389792	IER5L	0.969931	4.86917	38.7107	4.91508e-10	7.37462e-09	388	986	819	838	774	458	365	785	472	785	71.5754	71.2059	59.4785	55.9661	60.4234	29.6281	33.1395	33.2208	31.0595	35.307
3311	54805	CNNM2	0.968646	3.20549	125.867	3.28854e-29	2.26174e-27	83	207	248	225	232	121	88	201	127	196	15.3112	14.9489	18.0106	15.0267	18.1114	7.82751	7.9898	8.50622	8.35711	8.81551
14732	23704	KCNE4	0.96715	2.83378	173.596	1.21304e-39	1.03323e-37	106	256	249	278	273	144	104	248	152	209	19.5541	18.4875	18.0832	18.5663	21.3121	9.31538	9.44249	10.4952	10.0022	9.40021
12492	29950	SERTAD1	0.966117	3.95019	65.3456	6.28495e-16	1.90666e-14	172	397	356	438	379	211	132	333	238	403	31.7293	28.6701	25.8539	29.252	29.5872	13.6496	11.9847	14.0924	15.6614	18.1258
14836	57007	ACKR3	0.963638	2.3627	97.9025	4.39503e-23	2.26354e-21	56	150	136	168	118	73	58	117	84	131	10.3305	10.8325	9.87677	11.2199	9.21183	4.72238	5.26601	4.95138	5.52754	5.892
10037	93649	MYOCD	0.962333	4.96398	105.522	9.38452e-25	5.30178e-23	309	980	1120	1044	1001	563	428	874	612	712	57.0021	70.7726	81.3381	69.7239	78.1445	36.4206	38.8595	36.9872	40.2721	32.0237
3153	22849	CPEB3	0.9607	1.94202	27.9997	1.21335e-07	1.15623e-06	23	51	52	65	61	36	22	49	40	38	4.24287	3.68307	3.77641	4.34105	4.76205	2.32885	1.99745	2.07366	2.63216	1.70913
15044	182	JAG1	0.957645	4.39378	72.8834	1.37539e-17	4.7892e-16	246	565	678	650	405	327	230	522	356	457	45.3803	40.8026	49.2386	43.4105	31.6169	21.1537	20.8824	22.0908	23.4262	20.5545
2017	5743	PTGS2	0.956681	4.61809	15.6847	7.48279e-05	0.000371722	390	841	934	1054	851	542	341	875	578	725	71.9443	60.7345	67.8302	70.3917	66.4345	35.0621	30.9605	37.0296	38.0347	32.6084
18216	3815	KIT	0.95652	1.30865	70.2184	5.3088e-17	1.74953e-15	37	79	82	100	88	51	34	81	54	66	6.82549	5.70514	5.95511	6.67853	6.86984	3.2992	3.08697	3.42788	3.55342	2.96849
578	127544	RNF19B	0.955325	3.76301	119.182	9.55501e-28	6.22369e-26	139	337	293	356	284	162	140	292	193	263	25.6417	24.3371	21.2786	23.7756	22.1709	10.4798	12.711	12.3573	12.7002	11.829
327	126917	IFFO2	0.954843	5.90543	104.296	1.74201e-24	9.64464e-23	305	753	772	785	640	428	295	703	450	550	56.2642	54.3794	56.0652	52.4265	49.9625	27.6874	26.784	29.7506	29.6118	24.7374
9478	146206	RLTPR	0.95437	1.58581	24.71	6.66375e-07	5.39574e-06	24	89	68	88	118	65	31	64	50	71	4.42734	6.42731	4.93838	5.87711	9.21183	4.20486	2.81459	2.70845	3.2902	3.19337
20775	167681	PRSS35	0.95096	2.57947	92.7283	5.999e-22	2.91346e-20	79	180	174	198	206	106	82	151	117	167	14.5733	12.9991	12.6365	13.2235	16.0817	6.85716	7.44504	6.39024	7.69907	7.51117
3637	1028	CDKN1C	0.947636	1.86423	29.1221	6.79561e-08	6.79131e-07	39	68	72	76	124	54	31	77	48	79	7.19443	4.91075	5.22888	5.07568	9.68023	3.49327	2.81459	3.2586	3.15859	3.55319
21456	3206	HOXA10	0.94038	5.08091	137.082	1.15685e-31	8.53985e-30	362	948	878	1121	1060	523	419	911	577	839	66.7791	68.4617	63.7633	74.8664	82.7504	33.833	38.0424	38.5531	37.9689	37.7358
12610	7768	ZNF225	0.939366	1.95778	63.9357	1.28547e-15	3.80589e-14	54	116	126	169	111	90	50	124	62	107	9.96152	8.37717	9.15053	11.2867	8.66537	5.82211	4.53966	5.24762	4.07985	4.81255
17798	604	BCL6	0.938236	4.7445	103.561	2.52463e-24	1.37036e-22	317	816	883	917	737	474	326	712	491	755	58.4778	58.929	64.1264	61.2421	57.5349	30.6631	29.5986	30.1315	32.3098	33.9577
2908	253430	IPMK	0.934381	0.945164	24.9503	5.88274e-07	4.84309e-06	32	45	82	69	57	35	30	69	37	46	5.90313	3.24976	5.95511	4.60819	4.44978	2.26416	2.7238	2.92004	2.43475	2.06895
7197	23002	DAAM1	0.927934	2.86527	96.5989	8.48969e-23	4.33209e-21	70	199	222	241	216	129	86	193	131	173	12.9131	14.3712	16.1224	16.0953	16.8623	8.34503	7.80822	8.16766	8.62033	7.78103
13300	129607	CMPK2	0.927719	2.02368	10.3526	0.00129291	0.00448332	8	11	18	27	21	16	5	17	12	14	1.47578	0.794387	1.30722	1.8032	1.63939	1.03504	0.453966	0.719431	0.789649	0.629679
1222	55924	FAM212B	0.92693	3.05976	100.904	9.65498e-24	5.06681e-22	98	281	279	283	202	139	119	224	138	243	18.0783	20.293	20.2619	18.9002	15.7694	8.99193	10.8044	9.47957	9.08096	10.9294
1218	128346	C1orf162	0.926542	1.26774	2.09485	0.147796	0.237043	1	3	2	2	3	1	3	1	0	3	0.184473	0.216651	0.145247	0.133571	0.234199	0.0646902	0.27238	0.0423195	0	0.134931
5778	57460	PPM1H	0.924166	1.68844	61.4893	4.45159e-15	1.25746e-13	32	88	104	82	83	55	33	86	48	73	5.90313	6.35509	7.55282	5.4764	6.47951	3.55796	2.99618	3.63948	3.15859	3.28333
14229	554226	ANKRD30BL	0.92239	0.498551	3.20411	0.0734536	0.1354	2	3	5	2	8	1	2	7	4	1	0.368945	0.216651	0.363116	0.133571	0.624531	0.0646902	0.181586	0.296236	0.263216	0.0449771
14702	7277	TUBA4A	0.917837	3.69977	67.4626	2.14721e-16	6.73544e-15	99	341	297	357	368	199	139	314	183	262	18.2628	24.626	21.5691	23.8424	28.7284	12.8733	12.6203	13.2883	12.0421	11.784
9616	4094	MAF	0.91372	2.56048	67.9485	1.67823e-16	5.32464e-15	61	168	194	169	206	101	64	171	123	151	11.2528	12.1325	14.0889	11.2867	16.0817	6.53371	5.81077	7.23663	8.0939	6.79154
17664	2122	MECOM	0.913282	2.21359	76.8136	1.87876e-18	7.05205e-17	73	140	135	165	159	96	76	136	79	128	13.4665	10.1104	9.80414	11.0196	12.4126	6.21025	6.90028	5.75545	5.19852	5.75706
11073	8535	CBX4	0.908152	5.19717	89.8694	2.54416e-21	1.17381e-19	269	763	742	811	910	474	350	730	412	696	49.6231	55.1015	53.8865	54.1629	71.0404	30.6631	31.7776	30.8932	27.1113	31.304
17542	205428	C3orf58	0.906445	4.55867	120.529	4.84414e-28	3.23128e-26	216	612	641	678	657	404	244	569	385	534	39.8461	44.1968	46.5515	45.2805	51.2896	26.1348	22.1535	24.0798	25.3346	24.0178
6192	23067	SETD1B	0.901271	5.31744	82.8643	8.78864e-20	3.63122e-18	442	1330	1465	1398	1036	713	581	1179	813	977	81.5369	96.0486	106.393	93.3659	80.8768	46.1241	52.7509	49.8947	53.4987	43.9426
23246	114907	FBXO32	0.900352	3.65296	43.819	3.60195e-11	6.41228e-10	137	349	378	362	534	215	163	425	251	309	25.2728	25.2037	27.4516	24.1763	41.6875	13.9084	14.7993	17.9858	16.5168	13.8979
8038	100505573	INAFM2	0.89631	2.57464	79.69	4.38022e-19	1.70183e-17	64	167	205	218	142	101	82	155	115	157	11.8063	12.0602	14.8878	14.5592	11.0854	6.53371	7.44504	6.55952	7.56747	7.0614
15723	8867	SYNJ1	0.895652	3.76929	103.133	3.13415e-24	1.68468e-22	129	362	402	378	391	242	158	351	218	308	23.797	26.1425	29.1946	25.2449	30.524	15.655	14.3453	14.8541	14.3453	13.8529
6372	387496	RASL11A	0.894519	1.67791	40.3957	2.07394e-10	3.29954e-09	27	68	70	59	75	41	36	57	36	61	4.98076	4.91075	5.08363	3.94033	5.85498	2.6523	3.26856	2.41221	2.36895	2.7436
14722	2043	EPHA4	0.891851	4.77175	68.8226	1.07731e-16	3.45768e-15	205	487	522	553	361	293	188	487	306	392	37.8169	35.1697	37.9094	36.9323	28.182	18.9542	17.0691	20.6096	20.136	17.631
8660	23336	SYNM	0.889622	2.45911	50.6896	1.0819e-12	2.42017e-11	44	132	171	164	144	98	51	148	78	133	8.1168	9.53264	12.4186	10.9528	11.2416	6.33964	4.63045	6.26328	5.13272	5.98195
24004	347273	MURC	0.888143	2.18678	80.7915	2.50835e-19	9.9552e-18	43	144	130	150	121	87	59	110	80	119	7.93233	10.3992	9.44103	10.0178	9.44603	5.62804	5.3568	4.65514	5.26432	5.35227
21005	1490	CTGF	0.879677	7.89307	213.68	2.16269e-48	2.13816e-46	3251	8005	7656	8695	6643	5091	3295	7284	4730	6472	599.721	578.097	556.004	580.698	518.595	329.338	299.164	308.255	311.253	291.092
13138	147808	ZNF784	0.878404	1.60535	37.4928	9.17522e-10	1.31093e-08	38	100	77	102	108	60	42	103	59	69	7.00996	7.2217	5.59199	6.8121	8.43117	3.88141	3.81331	4.35891	3.88244	3.10342
18426	55008	HERC6	0.878323	3.13681	23.4596	1.27565e-06	9.7148e-06	31	61	89	105	88	53	27	78	56	80	5.71865	4.40524	6.46347	7.01246	6.86984	3.42858	2.45142	3.30092	3.68503	3.59817
22430	57541	ZNF398	0.874581	3.91808	178.012	1.31703e-40	1.13934e-38	201	497	533	540	427	311	202	474	322	417	37.079	35.8918	38.7082	36.0641	33.3344	20.1186	18.3402	20.0594	21.1889	18.7554
1172	127002	ATXN7L2	0.869826	1.84803	34.8348	3.58895e-09	4.54177e-08	34	99	93	115	98	59	29	75	66	118	6.27207	7.14948	6.75397	7.68031	7.65051	3.81672	2.633	3.17396	4.34307	5.30729
472	115572	FAM46B	0.868748	1.1421	28.9738	7.33658e-08	7.29245e-07	28	59	52	59	68	42	20	58	33	59	5.16523	4.2608	3.77641	3.94033	5.30851	2.71699	1.81586	2.45453	2.17153	2.65365
28	57801	HES4	0.866458	1.25742	28.484	9.44769e-08	9.22525e-07	21	57	42	56	63	26	23	48	36	56	3.87393	4.11637	3.05018	3.73998	4.91818	1.68194	2.08824	2.03134	2.36895	2.51872
20865	57673	BEND3	0.863708	2.58798	46.2886	1.02057e-11	1.95854e-10	35	135	153	143	112	71	50	137	82	114	6.45654	9.74929	11.1114	9.5503	8.74344	4.593	4.53966	5.79777	5.39593	5.12739
20093	154141	MBOAT1	0.861773	2.1896	71.5737	2.67098e-17	9.04457e-16	60	124	115	130	131	64	58	123	85	115	11.0684	8.9549	8.35168	8.68209	10.2267	4.14017	5.26601	5.2053	5.59334	5.17236
17693	57552	NCEH1	0.859993	4.4549	88.0551	6.36574e-21	2.84225e-19	224	617	636	718	680	439	258	619	394	553	41.3219	44.5579	46.1884	47.9519	53.0851	28.399	23.4246	26.1958	25.9268	24.8723
16390	57591	MKL1	0.857219	5.75044	195.274	2.24487e-44	2.02093e-42	580	1607	1617	1675	1553	996	745	1439	966	1368	106.994	116.053	117.432	111.865	121.237	64.4314	67.6409	60.8977	63.5667	61.5286
23785	9414	TJP2	0.856789	4.74135	238.953	6.65402e-54	7.01714e-52	318	770	800	859	738	478	331	722	511	733	58.6623	55.6071	58.0986	57.3686	57.613	30.9219	30.0526	30.5547	33.6259	32.9682
9656	83716	CRISPLD2	0.856673	6.22164	81.3616	1.87977e-19	7.59658e-18	576	1398	1458	1591	1700	910	659	1436	997	1332	106.256	100.959	105.885	106.255	132.713	58.868	59.8327	60.7708	65.6066	59.9095
22279	56829	ZC3HAV1	0.853865	6.84379	80.1881	3.40415e-19	1.33195e-17	829	2272	2345	2559	2137	1502	1008	2226	1366	1872	152.928	164.077	170.302	170.904	166.828	97.1646	91.5196	94.2032	89.8883	84.1971
12162	55295	KLHL26	0.852965	1.82612	51.8208	6.08035e-13	1.39975e-11	39	82	83	117	99	49	39	93	67	87	7.19443	5.92179	6.02773	7.81388	7.72857	3.16982	3.54094	3.93571	4.40887	3.913
13960	26504	CNNM4	0.851051	4.39819	75.1427	4.37887e-18	1.59498e-16	102	248	276	293	307	165	120	278	170	247	18.8162	17.9098	20.044	19.5681	23.9664	10.6739	10.8952	11.7648	11.1867	11.1093
18657	152485	ZNF827	0.848606	3.53317	76.8341	1.85936e-18	7.00297e-17	115	338	387	406	292	197	155	358	230	273	21.2144	24.4093	28.1052	27.1148	22.7954	12.744	14.0729	15.1504	15.1349	12.2787
2703	220213	OTUD1	0.8481	2.09362	58.0386	2.57028e-14	6.94164e-13	42	132	145	162	146	77	54	137	100	131	7.74785	9.53264	10.5304	10.8192	11.3977	4.98114	4.90283	5.79777	6.58041	5.892
3136	53354	PANK1	0.847957	2.50015	72.5048	1.66626e-17	5.7658e-16	61	160	189	167	176	113	77	156	102	152	11.2528	11.5547	13.7258	11.1531	13.7397	7.30999	6.99108	6.60184	6.71201	6.83651
3600	1850	DUSP8	0.843753	2.05433	47.0134	7.05025e-12	1.37928e-10	58	135	129	126	93	89	66	110	63	105	10.6994	9.74929	9.3684	8.41495	7.26017	5.75742	5.99235	4.65514	4.14566	4.72259
14153	3625	INHBB	0.843381	2.5281	39.3526	3.53774e-10	5.47114e-09	50	156	153	164	78	83	65	130	92	104	9.22363	11.2658	11.1114	10.9528	6.08918	5.36928	5.90156	5.50153	6.05397	4.67761
7235	9495	AKAP5	0.842195	1.01962	34.2203	4.92122e-09	6.07499e-08	15	59	59	61	50	36	24	53	41	41	2.76709	4.2608	4.28477	4.0739	3.90332	2.32885	2.17904	2.24293	2.69797	1.84406
17982	4487	MSX1	0.836522	3.36844	44.1807	2.9942e-11	5.41744e-10	91	255	245	302	252	147	121	226	182	231	16.787	18.4153	17.7927	20.1692	19.6727	9.50945	10.986	9.56421	11.9763	10.3897
4789	57569	ARHGAP20	0.836028	1.72582	41.2356	1.34945e-10	2.22358e-09	49	88	112	124	76	53	54	107	57	93	9.03916	6.35509	8.13381	8.28138	5.93305	3.42858	4.90283	4.52819	3.75083	4.18287
10927	6662	SOX9	0.834287	3.85217	106.673	5.25026e-25	3.02792e-23	160	423	419	428	459	306	187	396	275	350	29.5156	30.5478	30.4292	28.5841	35.8325	19.7952	16.9783	16.7585	18.0961	15.742
9838	83903	GSG2	0.830364	1.01872	22.8284	1.77125e-06	1.30928e-05	19	60	44	65	76	36	22	72	34	51	3.50498	4.33302	3.19542	4.34105	5.93305	2.32885	1.99745	3.047	2.23734	2.29383
20013	6239	RREB1	0.829818	4.73401	79.9464	3.84708e-19	1.49995e-17	346	849	945	850	617	464	393	810	536	725	63.8275	61.3122	68.629	56.7675	48.167	30.0162	35.6817	34.2788	35.271	32.6084
19103	4214	MAP3K1	0.82874	2.91281	86.9196	1.13023e-20	4.98607e-19	89	222	255	292	205	153	103	257	147	200	16.4181	16.0322	18.5189	19.5013	16.0036	9.89759	9.3517	10.8761	9.6732	8.99541
22502	3638	INSIG1	0.822528	4.27587	57.4725	3.42738e-14	9.14719e-13	212	475	497	547	534	290	177	512	346	576	39.1082	34.3031	36.0938	36.5316	41.6875	18.7601	16.0704	21.6676	22.7682	25.9068
13712	4084	MXD1	0.821939	4.36803	78.9447	6.38732e-19	2.46435e-17	104	284	328	348	316	207	152	281	180	289	19.1852	20.5096	23.8204	23.2413	24.669	13.3909	13.8006	11.8918	11.8447	12.9984
3883	144108	SPTY2D1	0.821365	5.02758	114.335	1.10048e-26	6.84585e-25	357	793	934	1022	795	561	364	867	609	785	65.8567	57.2681	67.8302	68.2546	62.0628	36.2912	33.0487	36.691	40.0747	35.307
15472	7022	TFAP2C	0.820033	3.34414	88.1819	5.97039e-21	2.6874e-19	116	358	307	320	319	213	128	329	214	273	21.3988	25.8537	22.2954	21.3713	24.9032	13.779	11.6215	13.9231	14.0821	12.2787
6458	84078	KBTBD7	0.815939	0.985149	29.2548	6.34588e-08	6.3764e-07	20	46	59	68	65	45	32	56	36	40	3.68945	3.32198	4.28477	4.5414	5.07432	2.91106	2.90538	2.36989	2.36895	1.79908
12606	7766	ZNF223	0.814858	1.79111	47.4082	5.76407e-12	1.14178e-10	53	103	100	105	90	59	58	92	61	100	9.77705	7.43835	7.26233	7.01246	7.02598	3.81672	5.26601	3.89339	4.01405	4.49771
18931	651746	ANKRD33B	0.811618	2.7503	77.7687	1.1584e-18	4.40791e-17	79	210	169	208	163	121	95	187	127	147	14.5733	15.1656	12.2733	13.8913	12.7248	7.82751	8.62536	7.91375	8.35711	6.61163
19019	2668	GDNF	0.809915	2.54116	57.3218	3.70033e-14	9.82583e-13	46	130	140	124	132	78	54	146	79	114	8.48574	9.38821	10.1673	8.28138	10.3048	5.04583	4.90283	6.17865	5.19852	5.12739
10889	8313	AXIN2	0.804786	1.69501	21.1321	4.28697e-06	2.88745e-05	24	50	59	59	61	33	33	57	34	51	4.42734	3.61085	4.28477	3.94033	4.76205	2.13478	2.99618	2.41221	2.23734	2.29383
17221	79598	CEP97	0.803881	1.8166	27.4201	1.6372e-07	1.51705e-06	35	90	127	92	136	76	44	118	58	102	6.45654	6.49953	9.22316	6.14425	10.617	4.91645	3.9949	4.9937	3.81663	4.58766
946	1647	GADD45A	0.803709	5.46207	167.616	2.45376e-38	2.02765e-36	368	916	882	984	824	626	419	836	575	808	67.8859	66.1507	64.0537	65.7168	64.3267	40.496	38.0424	35.3791	37.8373	36.3415
5121	4908	NTF3	0.803417	2.20993	46.4693	9.30628e-12	1.7984e-10	75	132	125	135	121	86	69	130	93	111	13.8355	9.53264	9.07791	9.01602	9.44603	5.56335	6.26473	5.50153	6.11978	4.99245
3972	79899	PRR5L	0.803263	3.14504	91.7745	9.71365e-22	4.61628e-20	103	274	286	271	256	162	122	282	175	242	19.0007	19.7874	20.7703	18.0988	19.985	10.4798	11.0768	11.9341	11.5157	10.8845
2116	7832	BTG2	0.800977	4.07148	135.555	2.49634e-31	1.81855e-29	174	429	463	503	425	265	221	457	292	409	32.0982	30.9811	33.6246	33.593	33.1782	17.1429	20.0653	19.34	19.2148	18.3956
20213	7745	ZKSCAN8	0.798141	3.78751	63.4683	1.62966e-15	4.74876e-14	182	447	546	447	390	274	221	434	326	399	33.574	32.281	39.6523	29.853	30.4459	17.7251	20.0653	18.3667	21.4521	17.9458
21258	5154	PDGFA	0.797624	4.58162	91.2485	1.26715e-21	5.9203e-20	246	669	587	658	497	403	266	593	409	526	45.3803	48.3132	42.6299	43.9447	38.799	26.0701	24.151	25.0955	26.9139	23.6579
10355	30837	SOCS7	0.796765	1.02378	27.8454	1.31406e-07	1.24149e-06	20	58	73	78	47	44	27	70	41	45	3.68945	4.18858	5.3015	5.20926	3.66912	2.84637	2.45142	2.96236	2.69797	2.02397
18181	152518	NFXL1	0.794433	2.75986	93.3584	4.36329e-22	2.1284e-20	72	212	221	216	198	138	87	203	141	192	13.282	15.31	16.0497	14.4256	15.4571	8.92724	7.89901	8.59086	9.27837	8.6356
8222	64864	RFX7	0.794064	4.63787	80.6736	2.6626e-19	1.05296e-17	255	665	776	695	599	416	303	715	453	593	47.0405	48.0243	56.3557	46.4158	46.7618	26.9111	27.5103	30.2584	29.8092	26.6714
6119	6910	TBX5	0.790447	6.01418	208.147	3.4854e-47	3.35598e-45	715	2029	1873	2133	1802	1202	946	1897	1214	1797	131.898	146.528	136.023	142.453	140.676	77.7576	85.8904	80.2801	79.8861	80.8238
20905	5980	REV3L	0.788292	5.7408	84.4994	3.84333e-20	1.61815e-18	628	1578	1887	1793	1421	1042	719	1698	1114	1515	115.849	113.958	137.04	119.746	110.932	67.4071	65.2803	71.8585	73.3057	68.1403
1017	84144	SYDE2	0.788149	1.03201	21.1801	4.18077e-06	2.82796e-05	32	61	50	91	37	36	28	67	38	59	5.90313	4.40524	3.63116	6.07746	2.88846	2.32885	2.54221	2.83541	2.50055	2.65365
25292	63035	BCORL1	0.787719	4.86177	94.2776	2.74243e-22	1.37407e-20	269	730	690	707	543	450	331	692	412	553	49.6231	52.7184	50.1101	47.2172	42.3901	29.1106	30.0526	29.2851	27.1113	24.8723
1243	54665	RSBN1	0.78715	3.80669	85.5661	2.24087e-20	9.65493e-19	171	371	411	414	312	229	174	386	282	336	31.5448	26.7925	29.8482	27.6491	24.3567	14.814	15.798	16.3353	18.5567	15.1123
941	23169	SLC35D1	0.786151	4.05215	91.4078	1.16915e-21	5.50893e-20	184	490	558	545	517	310	233	544	338	489	33.943	35.3863	40.5238	36.398	40.3603	20.0539	21.1548	23.0218	22.2418	21.9938
9374	4501	MT1X	0.784864	1.58811	12.177	0.000483817	0.00190313	23	46	55	72	116	44	27	65	43	85	4.24287	3.32198	3.99428	4.80854	9.0557	2.84637	2.45142	2.75077	2.82957	3.82305
23036	23462	HEY1	0.784571	1.77234	44.7392	2.25101e-11	4.12672e-10	38	124	90	106	95	64	39	95	70	111	7.00996	8.9549	6.5361	7.07924	7.41631	4.14017	3.54094	4.02035	4.60628	4.99245
13524	1545	CYP1B1	0.782973	3.35762	48.1739	3.90055e-12	8.04299e-11	111	249	352	339	223	181	126	281	196	279	20.4765	17.982	25.5634	22.6402	17.4088	11.7089	11.4399	11.8918	12.8976	12.5486
1838	5451	POU2F1	0.778684	2.43019	33.7595	6.23648e-09	7.57199e-08	36	125	104	108	108	76	63	102	64	92	6.64102	9.02712	7.55282	7.21282	8.43117	4.91645	5.71997	4.31659	4.21146	4.13789
1130	1901	S1PR1	0.776305	3.90239	95.4329	1.52992e-22	7.73553e-21	146	438	480	472	455	278	174	492	286	451	26.933	31.631	34.8592	31.5227	35.5202	17.9839	15.798	20.8212	18.82	20.2847
21763	1364	CLDN4	0.77583	2.09458	43.9063	3.44479e-11	6.1722e-10	55	116	134	142	135	87	51	124	87	144	10.146	8.37717	9.73152	9.48352	10.539	5.62804	4.63045	5.24762	5.72495	6.4767
20845	6492	SIM1	0.775367	3.68119	62.9712	2.09754e-15	6.04844e-14	156	382	478	460	389	228	199	463	288	392	28.7777	27.5869	34.7139	30.7213	30.3678	14.7494	18.0678	19.5939	18.9516	17.631
2056	23528	ZNF281	0.774676	4.8813	83.4899	6.40408e-20	2.65589e-18	390	977	1150	1212	874	667	479	1117	682	907	71.9443	70.556	83.5168	80.9438	68.23	43.1483	43.4899	47.2709	44.8784	40.7942
14988	83959	SLC4A11	0.772095	2.34554	54.8295	1.31452e-13	3.27832e-12	45	130	124	112	123	90	67	113	72	106	8.30127	9.38821	9.00529	7.47996	9.60217	5.82211	6.08315	4.7821	4.73789	4.76757
9639	29948	OSGIN1	0.770942	1.74928	40.5938	1.87399e-10	3.02244e-09	34	88	81	102	69	61	41	85	47	81	6.27207	6.35509	5.88249	6.8121	5.38658	3.9461	3.72252	3.59716	3.09279	3.64314
20055	3096	HIVEP1	0.770256	4.56713	43.2404	4.84115e-11	8.46858e-10	334	790	867	826	437	490	375	748	485	651	61.6139	57.0514	62.9644	55.1647	34.115	31.6982	34.0475	31.655	31.915	29.2801
21730	26053	AUTS2	0.768863	3.18222	86.762	1.224e-20	5.37831e-19	95	270	285	256	223	177	124	243	171	233	17.5249	19.4986	20.6976	17.097	17.4088	11.4502	11.2584	10.2836	11.2525	10.4797
13644	53335	BCL11A	0.765619	0.956849	26.9701	2.06622e-07	1.87843e-06	21	67	47	57	55	36	34	51	37	50	3.87393	4.83854	3.41329	3.80676	4.29365	2.32885	3.08697	2.15829	2.43475	2.24885
12544	64763	ZNF574	0.764165	3.89532	75.492	3.66883e-18	1.35416e-16	187	430	444	480	416	278	216	424	317	423	34.4964	31.0533	32.2447	32.057	32.4756	17.9839	19.6113	17.9435	20.8599	19.0253
15265	140710	SOGA1	0.761826	4.17813	40.3349	2.13954e-10	3.39253e-09	182	495	721	605	461	347	290	589	397	398	33.574	35.7474	52.3614	40.4051	35.9886	22.4475	26.33	24.9262	26.1242	17.9009
13183	57343	ZNF304	0.758617	3.24937	74.1987	7.06369e-18	2.5231e-16	141	312	292	334	251	215	133	280	223	284	26.0106	22.5317	21.206	22.3063	19.5947	13.9084	12.0755	11.8495	14.6743	12.7735
6598	115207	KCTD12	0.758023	2.48498	47.4292	5.70276e-12	1.13369e-10	44	136	145	168	157	106	60	125	103	154	8.1168	9.82151	10.5304	11.2199	12.2564	6.85716	5.44759	5.28994	6.77782	6.92647
6457	89890	KBTBD6	0.756749	3.19391	100.034	1.49794e-23	7.78719e-22	110	278	294	309	246	167	123	310	192	265	20.292	20.0763	21.3512	20.6367	19.2043	10.8033	11.1676	13.119	12.6344	11.9189
3914	55366	LGR4	0.75608	5.11926	91.6401	1.03964e-21	4.91965e-20	406	1067	1102	1175	1200	750	543	1178	687	1043	74.8959	77.0555	80.0309	78.4728	93.6797	48.5176	49.3007	49.8524	45.2074	46.9111
22288	100505582	NA	0.752166	2.07305	21.3611	3.80411e-06	2.60501e-05	44	113	157	121	91	65	68	135	95	77	8.1168	8.16052	11.4019	8.08102	7.10404	4.20486	6.17394	5.71313	6.25138	3.46323
2375	58480	RHOU	0.75008	2.56297	43.9182	3.42395e-11	6.1448e-10	76	158	176	182	137	112	78	160	125	149	14.0199	11.4103	12.7817	12.1549	10.6951	7.2453	7.08187	6.77112	8.22551	6.70158
12391	163087	ZNF383	0.748725	0.89409	20.1626	7.11293e-06	4.55261e-05	14	58	70	53	55	42	19	60	39	53	2.58262	4.18858	5.08363	3.53962	4.29365	2.71699	1.72507	2.53917	2.56636	2.38378
21138	23345	SYNE1	0.747271	5.98344	50.2798	1.33316e-12	2.95241e-11	723	1815	2159	2096	1328	1209	962	1904	1176	1621	133.374	131.074	156.794	139.982	103.672	78.2104	87.3431	80.5763	77.3856	72.9078
8007	70	ACTC1	0.745573	1.80836	38.2541	6.21067e-10	9.08464e-09	42	106	99	101	87	62	48	74	79	109	7.74785	7.655	7.18971	6.74532	6.79178	4.01079	4.35807	3.13164	5.19852	4.9025
7094	254170	FBXO33	0.745139	3.80857	81.1602	2.08144e-19	8.38102e-18	141	357	373	466	421	276	182	400	256	389	26.0106	25.7815	27.0885	31.122	32.866	17.8545	16.5244	16.9278	16.8458	17.4961
15511	63939	FAM217B	0.743848	3.4678	42.251	8.02779e-11	1.36337e-09	142	285	322	377	351	214	156	344	252	309	26.1951	20.5818	23.3847	25.1781	27.4013	13.8437	14.1637	14.5579	16.5826	13.8979
10741	10140	TOB1	0.741734	5.97398	93.9285	3.27129e-22	1.63167e-20	584	1718	1680	1741	1672	1153	817	1725	1043	1551	107.732	124.069	122.007	116.273	130.527	74.5877	74.1781	73.0011	68.6336	69.7594
23318	22898	DENND3	0.741634	4.47989	102.504	4.30535e-24	2.29198e-22	221	605	593	619	637	406	295	600	412	575	40.7685	43.6913	43.0656	41.3401	49.7283	26.2642	26.784	25.3917	27.1113	25.8618
19207	3156	HMGCR	0.741372	4.51575	59.9982	9.49447e-15	2.64151e-13	285	584	646	698	597	431	269	636	456	673	52.5747	42.1747	46.9146	46.6162	46.6056	27.8815	24.4234	26.9152	30.0066	30.2696
12962	162962	ZNF836	0.739829	1.74248	53.3091	2.84985e-13	6.83038e-12	42	124	103	115	92	66	53	119	73	99	7.74785	8.9549	7.4802	7.68031	7.18211	4.26955	4.81204	5.03602	4.8037	4.45273
10226	85464	SSH2	0.737062	2.97324	59.9833	9.56667e-15	2.65493e-13	89	199	260	255	239	169	104	275	152	202	16.4181	14.3712	18.8821	17.0303	18.6579	10.9326	9.44249	11.6379	10.0022	9.08537
7239	3306	HSPA2	0.735917	5.81754	105.977	7.45997e-25	4.25795e-23	484	1375	1242	1345	1494	894	684	1387	853	1278	89.2848	99.2983	90.1981	89.8263	116.631	57.833	62.1026	58.6971	56.1309	57.4807
15031	650	BMP2	0.735567	2.26102	18.5931	1.61802e-05	9.4695e-05	50	125	108	114	191	82	47	161	90	145	9.22363	9.02712	7.84332	7.61353	14.9107	5.30459	4.26728	6.81344	5.92236	6.52167
3620	283120	H19	0.733352	4.17478	33.4957	7.14235e-09	8.55923e-08	122	366	301	318	180	154	163	309	204	280	22.5057	26.4314	21.8596	21.2377	14.052	9.96228	14.7993	13.0767	13.424	12.5936
1561	57459	GATAD2B	0.731477	5.24207	103.807	2.22991e-24	1.22845e-22	416	1112	1218	1165	932	702	523	1229	758	978	76.7406	80.3053	88.4552	77.8049	72.7579	45.4125	47.4849	52.0107	49.8795	43.9876
18631	57484	RNF150	0.731005	3.26784	21.0707	4.42655e-06	2.96702e-05	83	239	321	303	163	151	149	265	159	203	15.3112	17.2599	23.3121	20.236	12.7248	9.76821	13.5282	11.2147	10.4628	9.13034
3835	406	ARNTL	0.730167	2.50459	15.5969	7.83819e-05	0.000387293	68	145	174	179	248	140	91	176	119	175	12.5441	10.4715	12.6365	11.9546	19.3605	9.05662	8.26218	7.44823	7.83068	7.87099
1641	92312	MEX3A	0.729651	3.39447	80.8602	2.42268e-19	9.6846e-18	128	315	340	333	300	200	170	317	210	331	23.6125	22.7483	24.6919	22.2395	23.4199	12.938	15.4348	13.4153	13.8189	14.8874
6001	51559	NT5DC3	0.726894	4.27017	67.1765	2.48252e-16	7.74336e-15	156	437	414	447	330	251	184	432	294	391	28.7777	31.5588	30.066	29.853	25.7619	16.2372	16.706	18.282	19.3464	17.586
8539	646	BNC1	0.725908	2.30813	42.5492	6.89253e-11	1.18506e-09	52	115	145	182	126	104	72	132	100	125	9.59258	8.30495	10.5304	12.1549	9.83637	6.72778	6.53711	5.58617	6.58041	5.62213
141	9903	KLHL21	0.722247	5.85107	61.3883	4.68576e-15	1.32024e-13	479	1022	1116	1252	1256	671	558	1258	837	1214	88.3624	73.8057	81.0476	83.6152	98.0514	43.4071	50.6626	53.2379	55.078	54.6022
17147	23024	PDZRN3	0.722049	5.63664	107.32	3.78883e-25	2.19653e-23	535	1381	1413	1449	1488	947	699	1513	997	1284	98.6929	99.7316	102.617	96.7719	116.163	61.2616	63.4645	64.0294	65.6066	57.7506
24208	7633	ZNF79	0.721528	2.01764	34.7089	3.82869e-09	4.82859e-08	44	108	123	107	98	66	47	102	84	121	8.1168	7.79943	8.93266	7.14603	7.65051	4.26955	4.26728	4.31659	5.52754	5.44223
18425	152926	PPM1K	0.720137	2.34393	22.9061	1.7011e-06	1.26405e-05	52	108	133	130	123	86	61	144	80	109	9.59258	7.79943	9.6589	8.68209	9.60217	5.56335	5.53839	6.09401	5.26432	4.9025
6122	6926	TBX3	0.716125	7.83587	253.722	4.00891e-57	4.39511e-55	2546	6787	6593	7219	6243	4261	3232	7038	4664	6505	469.667	490.137	478.805	482.123	487.369	275.645	293.444	297.845	306.91	292.576
19121	57688	ZSWIM6	0.716098	4.51457	93.7833	3.52022e-22	1.73242e-20	183	417	477	489	396	312	220	449	303	433	33.7585	30.1145	34.6413	32.658	30.9143	20.1833	19.9745	19.0015	19.9386	19.4751
12587	126298	IRGQ	0.716073	4.60469	81.8094	1.49863e-19	6.10084e-18	300	728	772	833	585	498	368	755	498	692	55.3418	52.574	56.0652	55.6322	45.6688	32.2157	33.4119	31.9512	32.7704	31.1241
5794	23592	LEMD3	0.714946	4.27533	117.063	2.78034e-27	1.76935e-25	219	532	579	640	593	382	283	643	383	559	40.3995	38.4194	42.0489	42.7426	46.2934	24.7116	25.6945	27.2114	25.203	25.1422
2758	80314	EPC1	0.713806	4.35347	93.4568	4.15166e-22	2.03413e-20	184	477	481	562	510	335	227	512	354	513	33.943	34.4475	34.9318	37.5334	39.8139	21.6712	20.6101	21.6676	23.2946	23.0732
24487	4535	ND1	0.7127	10.5382	15.9443	6.52341e-05	0.000329383	13356	32340	15971	24034	21485	19627	11828	22075	13716	32415	2463.82	2335.5	1159.87	1605.12	1677.26	1269.67	1073.9	934.203	902.568	1457.93
19069	3670	ISL1	0.711827	2.25835	64.0441	1.21665e-15	3.61178e-14	62	131	143	149	135	89	71	143	97	145	11.4373	9.46042	10.3851	9.95101	10.539	5.75742	6.44632	6.05169	6.38299	6.52167
11946	284391	ZNF844	0.711113	1.24935	16.3734	5.20099e-05	0.000269871	21	38	76	89	56	46	25	69	48	56	3.87393	2.74424	5.51937	5.94389	4.37172	2.97575	2.26983	2.92004	3.15859	2.51872
21195	4216	MAP3K4	0.708642	4.49946	91.2399	1.27269e-21	5.92121e-20	228	670	687	724	698	489	330	723	467	604	42.0598	48.3854	49.8922	48.3526	54.4903	31.6335	29.9618	30.597	30.7305	27.1661
4282	79842	ZBTB3	0.708522	1.37665	17.454	2.94338e-05	0.000161507	27	62	90	75	87	55	28	85	66	66	4.98076	4.47745	6.5361	5.0089	6.79178	3.55796	2.54221	3.59716	4.34307	2.96849
4880	4297	KMT2A	0.707503	5.30179	34.2859	4.75811e-09	5.88676e-08	410	1224	1533	1362	917	778	679	1349	837	998	75.6338	88.3936	111.332	90.9616	71.5869	50.3289	61.6486	57.089	55.078	44.8871
20961	3298	HSF2	0.706665	3.2845	58.0686	2.53137e-14	6.85326e-13	106	270	291	323	327	186	129	325	197	334	19.5541	19.4986	21.1334	21.5717	25.5277	12.0324	11.7123	13.7538	12.9634	15.0223
6019	9891	NUAK1	0.705376	4.56025	41.7868	1.01789e-10	1.70001e-09	253	669	601	719	408	426	277	683	431	528	46.6716	48.3132	43.6466	48.0186	31.8511	27.558	25.1497	28.9042	28.3615	23.7479
14635	580	BARD1	0.704765	1.54426	20.3012	6.61606e-06	4.26672e-05	34	86	81	66	103	45	38	104	53	94	6.27207	6.21066	5.88249	4.40783	8.04084	2.91106	3.45014	4.40123	3.48761	4.22784
15657	9510	ADAMTS1	0.703438	9.0607	106.498	5.73424e-25	3.28991e-23	6768	16664	17353	18316	15354	11603	8294	18235	11247	16702	1248.51	1203.42	1260.23	1223.24	1198.63	750.6	753.039	771.696	740.098	751.207
12093	9441	MED26	0.697765	3.46476	63.8232	1.36098e-15	4.01872e-14	121	257	255	251	230	178	118	284	169	252	22.3212	18.5598	18.5189	16.7631	17.9553	11.5148	10.7136	12.0187	11.1209	11.3342
784	8503	PIK3R3	0.697368	4.36736	49.3686	2.12119e-12	4.52561e-11	112	286	308	362	375	210	155	370	241	299	20.6609	20.6541	22.368	24.1763	29.2749	13.5849	14.0729	15.6582	15.8588	13.4481
20284	5514	PPP1R10	0.696141	5.26577	121.593	2.83355e-28	1.90157e-26	479	1253	1373	1283	1244	853	644	1277	910	1288	88.3624	90.4879	99.7118	85.6856	97.1146	55.1807	58.4708	54.042	59.8817	57.9305
5029	56980	PRDM10	0.69605	2.41772	55.0776	1.15867e-13	2.90927e-12	60	160	182	193	134	118	87	167	118	153	11.0684	11.5547	13.2174	12.8896	10.4609	7.63344	7.89901	7.06736	7.76488	6.88149
17016	211	ALAS1	0.693243	5.05575	136.52	1.53577e-31	1.1262e-29	318	819	845	968	876	626	426	912	564	865	58.6623	59.1457	61.3667	64.6482	68.3862	40.496	38.6779	38.5954	37.1135	38.9052
21696	51427	ZNF107	0.692687	2.01866	24.7093	6.6661e-07	5.39574e-06	33	78	78	93	88	54	53	86	63	70	6.0876	5.63292	5.66462	6.21104	6.86984	3.49327	4.81204	3.63948	4.14566	3.14839
7196	51339	DACT1	0.69215	4.44497	120.243	5.59722e-28	3.71126e-26	270	696	682	773	576	461	330	714	490	670	49.8076	50.263	49.5291	51.6251	44.9662	29.8222	29.9618	30.2161	32.244	30.1346
1947	9462	RASAL2	0.691124	4.39324	84.4168	4.00737e-20	1.68082e-18	224	603	652	649	475	393	328	660	362	564	41.3219	43.5468	47.3504	43.3437	37.0815	25.4232	29.7802	27.9309	23.8211	25.3671
9170	112476	PRRT2	0.691055	2.32242	15.4785	8.34475e-05	0.000409399	31	142	100	110	107	71	59	88	87	117	5.71865	10.2548	7.26233	7.34639	8.3531	4.593	5.3568	3.72412	5.72495	5.26232
21451	3202	HOXA5	0.688903	2.06259	14.5993	0.00013296	0.000620688	13	45	59	73	57	47	29	54	30	56	2.39814	3.24976	4.28477	4.87533	4.44978	3.04044	2.633	2.28525	1.97412	2.51872
23668	152006	RNF38	0.688247	4.15862	61.2914	4.92218e-15	1.38333e-13	210	458	541	583	479	308	271	619	356	487	38.7393	33.0754	39.2892	38.9358	37.3938	19.9246	24.605	26.1958	23.4262	21.9038
2836	83849	SYT15	0.687229	2.43223	47.3403	5.96729e-12	1.17364e-10	62	139	167	164	124	117	62	156	90	164	11.4373	10.0382	12.1281	10.9528	9.68023	7.56875	5.62918	6.60184	5.92236	7.37624
21119	100507624	NA	0.686371	2.195	25.4279	4.59237e-07	3.88178e-06	48	103	156	153	121	93	73	140	110	92	8.85469	7.43835	11.3292	10.2182	9.44603	6.01618	6.6279	5.92473	7.23845	4.13789
5285	80824	DUSP16	0.685286	3.61511	89.6836	2.79455e-21	1.28399e-19	142	338	366	421	345	262	178	360	292	340	26.1951	24.4093	26.5801	28.1166	26.9329	16.9488	16.1612	15.235	19.2148	15.2922
19105	166968	MIER3	0.684722	3.99786	58.2886	2.26347e-14	6.15809e-13	167	383	442	488	422	279	209	464	343	401	30.8069	27.6591	32.0995	32.5912	32.944	18.0486	18.9758	19.6362	22.5708	18.0358
5400	160518	DENND5B	0.684254	3.31009	73.0119	1.28873e-17	4.51584e-16	111	276	305	332	245	175	142	333	217	269	20.4765	19.9319	22.1501	22.1727	19.1263	11.3208	12.8926	14.0924	14.2795	12.0988
18611	132430	PABPC4L	0.682375	2.79048	27.8918	1.2829e-07	1.2157e-06	86	194	247	244	146	117	81	253	153	238	15.8647	14.0101	17.938	16.2956	11.3977	7.56875	7.35425	10.7068	10.068	10.7045
21888	54809	SAMD9	0.682211	5.40107	34.4039	4.47831e-09	5.58427e-08	336	784	805	965	666	613	398	876	535	771	61.9828	56.6181	58.4618	64.4478	51.9922	39.6551	36.1357	37.0719	35.2052	34.6773
2950	80312	TET1	0.682128	2.16168	38.8448	4.5888e-10	6.93203e-09	42	101	105	130	96	77	51	117	83	96	7.74785	7.29391	7.62545	8.68209	7.49437	4.98114	4.63045	4.95138	5.46174	4.3178
4027	79797	ZNF408	0.682038	3.08893	24.6182	6.98896e-07	5.64058e-06	103	246	204	246	240	170	123	251	146	253	19.0007	17.7654	14.8152	16.4292	18.7359	10.9973	11.1676	10.6222	9.60739	11.3792
8326	4091	SMAD6	0.679984	3.26127	30.2065	3.88399e-08	4.0804e-07	105	277	238	287	207	174	120	286	190	233	19.3696	20.0041	17.2843	19.1674	16.1597	11.2561	10.8952	12.1034	12.5028	10.4797
4056	5795	PTPRJ	0.678561	3.43609	48.1659	3.91635e-12	8.06055e-11	125	332	317	325	221	203	151	342	219	272	23.0591	23.976	23.0216	21.7052	17.2527	13.1321	13.7098	14.4733	14.4111	12.2338
4900	3014	H2AFX	0.67847	5.67027	37.2566	1.03566e-09	1.46836e-08	273	707	629	694	837	518	341	737	505	729	50.361	51.0574	45.6801	46.349	65.3416	33.5095	30.9605	31.1895	33.231	32.7883
8102	146057	TTBK2	0.678377	1.16952	23.5336	1.22754e-06	9.40662e-06	22	59	63	90	51	51	30	74	44	56	4.0584	4.2608	4.57527	6.01068	3.98139	3.2992	2.7238	3.13164	2.89538	2.51872
1474	7286	TUFT1	0.678075	4.47736	47.8827	4.52498e-12	9.2105e-11	106	271	297	345	243	201	143	317	193	275	19.5541	19.5708	21.5691	23.0409	18.9701	13.0027	12.9834	13.4153	12.7002	12.3687
8219	26108	PYGO1	0.677476	1.89094	35.3761	2.718e-09	3.52417e-08	37	117	118	130	91	67	53	140	81	102	6.82549	8.44939	8.56955	8.68209	7.10404	4.33424	4.81204	5.92473	5.33013	4.58766
20018	1832	DSP	0.677117	8.26736	39.1558	3.91299e-10	6.0095e-09	3482	9229	9643	9295	6394	6296	4554	9256	5936	7871	642.334	666.49	700.306	620.77	499.157	407.289	413.472	391.709	390.613	354.014
20875	2309	FOXO3	0.675784	4.01052	88.0865	6.26545e-21	2.8088e-19	180	430	461	510	447	340	251	473	315	434	33.2051	31.0533	33.4793	34.0605	34.8957	21.9947	22.7891	20.0171	20.7283	19.52
630	79753	SNIP1	0.675289	3.07128	65.9098	4.7203e-16	1.43989e-14	98	263	236	257	246	163	157	269	168	228	18.0783	18.9931	17.1391	17.1638	19.2043	10.5445	14.2545	11.3839	11.0551	10.2548
1254	163259	DENND2C	0.674133	1.54981	17.891	2.33922e-05	0.000131625	26	69	92	105	60	51	31	99	61	75	4.79629	4.98297	6.68134	7.01246	4.68398	3.2992	2.81459	4.18963	4.01405	3.37328
15416	57169	ZNFX1	0.673156	6.68482	44.0895	3.137e-11	5.66655e-10	1000	2569	2720	2917	2240	1729	1366	2770	1900	2445	184.473	185.525	197.535	194.813	174.869	111.849	124.024	117.225	125.028	109.969
22435	155061	ZNF746	0.673111	3.93907	70.6736	4.21489e-17	1.40155e-15	154	433	423	512	455	304	230	483	304	450	28.4088	31.2699	30.7197	34.1941	35.5202	19.6658	20.8824	20.4403	20.0044	20.2397
5724	9880	ZBTB39	0.67103	2.74066	46.1516	1.09446e-11	2.08589e-10	88	220	278	216	194	155	121	256	145	224	16.2336	15.8877	20.1893	14.4256	15.1449	10.027	10.986	10.8338	9.54159	10.0749
24402	4851	NOTCH1	0.669414	4.62753	42.6336	6.60148e-11	1.14038e-09	248	641	674	629	462	417	357	621	401	578	45.7492	46.2911	48.9481	42.008	36.0667	26.9758	32.4132	26.2804	26.3874	25.9967
256	7799	PRDM2	0.667016	5.04175	114.175	1.19301e-26	7.38002e-25	375	916	957	1059	913	684	457	1067	684	940	69.1773	66.1507	69.5005	70.7257	71.2746	44.2481	41.4925	45.1549	45.01	42.2784
4746	4319	MMP10	0.666094	1.59097	2.54473	0.110663	0.188354	17	33	36	61	209	43	31	93	71	85	3.13604	2.38316	2.61444	4.0739	16.3159	2.78168	2.81459	3.93571	4.67209	3.82305
278	23013	SPEN	0.664963	6.162	40.6545	1.81673e-10	2.94533e-09	828	2168	2483	2243	1382	1409	1158	2279	1458	1845	152.743	156.566	180.324	149.799	107.888	91.1484	105.139	96.4461	95.9423	82.9827
16628	9686	VGLL4	0.664226	4.84435	110.563	7.3747e-26	4.4623e-24	310	804	772	856	843	549	402	900	569	846	57.1865	58.0624	56.0652	57.1682	65.81	35.5149	36.4989	38.0875	37.4425	38.0506
13639	114800	CCDC85A	0.664066	1.84779	34.4199	4.4415e-09	5.54462e-08	47	87	86	125	97	76	54	97	71	103	8.67022	6.28288	6.2456	8.34817	7.57244	4.91645	4.90283	4.10499	4.67209	4.63264
21457	3207	HOXA11	0.663913	5.09574	86.2848	1.55798e-20	6.73886e-19	336	997	1008	994	974	659	529	1047	656	976	61.9828	72.0003	73.2043	66.3846	76.0367	42.6308	48.0296	44.3085	43.1675	43.8976
2941	23411	SIRT1	0.663038	4.4103	73.6696	9.23519e-18	3.2776e-16	219	606	632	676	575	444	282	649	442	634	40.3995	43.7635	45.8979	45.1469	44.8882	28.7224	25.6037	27.4654	29.0854	28.5155
393	80818	ZNF436	0.660423	3.87612	95.528	1.45811e-22	7.40626e-21	175	424	457	524	474	318	223	515	351	462	32.2827	30.62	33.1888	34.9955	37.0035	20.5715	20.2469	21.7945	23.0972	20.7794
9332	80205	CHD9	0.659825	5.22109	50.3834	1.26457e-12	2.81176e-11	419	1009	1311	1316	985	776	554	1258	862	1101	77.2941	72.8669	95.2091	87.8895	76.8954	50.1996	50.2994	53.2379	56.7231	49.5198
18117	57620	STIM2	0.656426	4.48064	70.5061	4.58837e-17	1.52117e-15	239	587	632	678	596	471	314	680	437	579	44.089	42.3914	45.8979	45.2805	46.5276	30.4691	28.5091	28.7773	28.7564	26.0417
2188	55432	YOD1	0.656263	2.30801	47.6015	5.22298e-12	1.04772e-10	73	143	163	186	161	107	88	168	130	170	13.4665	10.327	11.8376	12.4221	12.5687	6.92185	7.9898	7.10967	8.55453	7.6461
18595	79633	FAT4	0.655746	4.02699	34.9702	3.34782e-09	4.27571e-08	189	446	591	538	384	376	222	548	354	459	34.8653	32.2088	42.9204	35.9305	29.9775	24.3235	20.1561	23.1911	23.2946	20.6445
15952	11274	USP18	0.655289	3.42327	12.724	0.000360992	0.00147719	27	44	40	63	63	43	33	51	27	64	4.98076	3.17755	2.90493	4.20748	4.91818	2.78168	2.99618	2.15829	1.77671	2.87853
5006	50937	CDON	0.653456	3.46218	41.4847	1.18794e-10	1.96918e-09	113	320	402	338	283	216	165	380	246	315	20.8454	23.1094	29.1946	22.5734	22.0928	13.9731	14.9809	16.0814	16.1878	14.1678
10703	11248	NXPH3	0.652462	3.91673	83.887	5.23869e-20	2.18898e-18	143	462	419	407	359	297	211	435	287	397	26.3796	33.3642	30.4292	27.1816	28.0258	19.213	19.1574	18.409	18.8858	17.8559
861	148979	GLIS1	0.652105	3.11036	48.5746	3.17967e-12	6.65568e-11	99	274	234	258	233	178	134	269	171	252	18.2628	19.7874	16.9939	17.2306	18.1895	11.5148	12.1663	11.3839	11.2525	11.3342
19424	51735	RAPGEF6	0.65195	2.96529	34.287	4.75554e-09	5.88676e-08	76	197	241	257	249	145	117	279	179	207	14.0199	14.2267	17.5022	17.1638	19.4385	9.38007	10.6228	11.8071	11.7789	9.31025
14270	92	ACVR2A	0.650888	3.0924	32.8269	1.00741e-08	1.18293e-07	80	165	178	159	161	132	80	214	107	160	14.7578	11.9158	12.9269	10.6189	12.5687	8.5391	7.26346	9.05637	7.04103	7.19633
12248	9534	ZNF254	0.650028	2.51373	28.2144	1.08592e-07	1.04469e-06	53	143	155	196	138	110	59	199	101	165	9.77705	10.327	11.2566	13.0899	10.7732	7.11592	5.3568	8.42158	6.64621	7.42122
18896	153572	IRX2	0.64926	2.92714	48.2217	3.80648e-12	7.87834e-11	59	150	140	174	126	95	70	169	112	150	10.8839	10.8325	10.1673	11.6206	9.83637	6.14556	6.35552	7.15199	7.37005	6.74656
3973	7189	TRAF6	0.648927	2.72524	54.6931	1.40902e-13	3.49823e-12	82	241	243	223	172	163	101	233	157	227	15.1268	17.4043	17.6475	14.8931	13.4274	10.5445	9.17011	9.86044	10.3312	10.2098
22273	8805	TRIM24	0.648873	3.8158	43.8584	3.53008e-11	6.30461e-10	132	353	385	446	396	270	204	417	273	388	24.3504	25.4926	27.96	29.7863	30.9143	17.4663	18.5218	17.6472	17.9645	17.4511
3183	10580	SORBS1	0.64801	1.66012	5.59281	0.0180343	0.0422543	9	24	16	22	14	12	13	20	10	23	1.66025	1.73321	1.16197	1.46928	1.09293	0.776282	1.18031	0.84639	0.658041	1.03447
20880	27244	SESN1	0.647965	3.60007	35.3207	2.79641e-09	3.62159e-08	133	269	266	334	299	206	131	340	248	286	24.5349	19.4264	19.3178	22.3063	23.3419	13.3262	11.8939	14.3886	16.3194	12.8634
5384	5744	PTHLH	0.647918	2.80573	28.3497	1.01262e-07	9.83578e-07	97	222	185	232	292	163	127	251	173	233	17.8938	16.0322	13.4353	15.4942	22.7954	10.5445	11.5307	10.6222	11.3841	10.4797
13471	2355	FOSL2	0.647875	5.15148	123.09	1.33289e-28	9.05466e-27	397	1065	999	1225	994	760	571	1114	763	1043	73.2357	76.9111	72.5507	81.812	77.598	49.1645	51.8429	47.1439	50.2085	46.9111
2676	221079	ARL5B	0.646673	3.34134	49.9251	1.59731e-12	3.49546e-11	106	256	307	296	263	198	131	305	227	264	19.5541	18.4875	22.2954	19.7685	20.5315	12.8087	11.8939	12.9074	14.9375	11.8739
20939	3841	KPNA5	0.64644	1.10602	18.9925	1.31234e-05	7.83374e-05	18	53	59	74	58	46	28	66	48	51	3.32051	3.8275	4.28477	4.94211	4.52785	2.97575	2.54221	2.79309	3.15859	2.29383
16039	23119	HIC2	0.64602	2.08627	36.6277	1.42988e-09	1.97913e-08	37	99	99	112	87	57	51	114	75	102	6.82549	7.14948	7.18971	7.47996	6.79178	3.68734	4.63045	4.82442	4.9353	4.58766
6411	675	BRCA2	0.6443	2.36993	15.842	6.88586e-05	0.000345322	45	101	126	106	168	100	66	147	77	113	8.30127	7.29391	9.15053	7.07924	13.1152	6.46902	5.99235	6.22097	5.06691	5.08241
13295	6664	SOX11	0.643316	4.52312	104.411	1.64437e-24	9.14981e-23	240	618	638	691	552	402	336	699	440	644	44.2734	44.6301	46.3337	46.1487	43.0927	26.0054	30.5065	29.5813	28.9538	28.9652
16832	7584	ZNF35	0.643269	2.34991	24.3475	8.04299e-07	6.43032e-06	66	128	131	134	130	85	58	158	113	140	12.1752	9.24377	9.51365	8.94923	10.1486	5.49866	5.26601	6.68648	7.43586	6.29679
24488	4536	ND2	0.642814	10.1489	19.6602	9.25077e-06	5.73858e-05	8865	24252	13351	18597	18118	15661	10354	18452	11102	22819	1635.35	1751.41	969.594	1242.01	1414.41	1013.11	940.073	780.879	730.557	1026.33
14983	22888	UBOX5	0.642005	3.02481	47.6239	5.16346e-12	1.03955e-10	86	218	183	229	214	121	97	249	160	240	15.8647	15.7433	13.2901	15.2938	16.7062	7.82751	8.80694	10.5376	10.5286	10.7945
10551	379	ARL4D	0.641627	3.86541	65.3026	6.42374e-16	1.94344e-14	224	492	394	527	410	351	228	518	331	488	41.3219	35.5307	28.6136	35.1959	32.0072	22.7062	20.7009	21.9215	21.7811	21.9488
925	57685	CACHD1	0.641346	3.28674	47.7573	4.82388e-12	9.76504e-11	97	256	288	253	212	183	117	282	194	244	17.8938	18.4875	20.9155	16.8967	16.5501	11.8383	10.6228	11.9341	12.766	10.9744
15376	140831	ZSWIM3	0.640754	1.03124	15.6758	7.51814e-05	0.000373144	21	64	64	53	67	40	21	77	46	67	3.87393	4.62189	4.64789	3.53962	5.23045	2.58761	1.90666	3.2586	3.02699	3.01346
813	6491	STIL	0.639666	3.01315	31.2075	2.31866e-08	2.54455e-07	98	180	201	258	235	177	97	279	141	222	18.0783	12.9991	14.5973	17.2306	18.3456	11.4502	8.80694	11.8071	9.27837	9.98491
20945	285761	DCBLD1	0.63895	4.67373	100.095	1.45289e-23	7.58859e-22	296	707	757	873	683	514	401	837	560	740	54.6039	51.0574	54.9758	58.3036	53.3193	33.2507	36.4081	35.4214	36.8503	33.283
1240	9860	LRIG2	0.636784	2.37755	21.9066	2.86242e-06	2.01933e-05	74	156	172	187	109	119	77	208	116	133	13.651	11.2658	12.4912	12.4889	8.50924	7.69813	6.99108	8.80245	7.63327	5.98195
18075	202018	TAPT1	0.63591	3.24014	34.5537	4.14661e-09	5.19993e-08	68	192	182	259	176	131	79	235	143	229	12.5441	13.8657	13.2174	17.2974	13.7397	8.47441	7.17266	9.94508	9.40998	10.2997
15314	6431	SRSF6	0.635364	6.58024	72.2696	1.87722e-17	6.43542e-16	990	2400	2361	2864	2570	1695	1201	2847	1885	2847	182.628	173.321	171.464	191.273	200.631	109.65	109.043	120.484	124.041	128.05
9675	2294	FOXF1	0.634524	6.12329	69.5241	7.54859e-17	2.45119e-15	804	1858	1906	2049	2301	1445	1038	2256	1467	2112	148.316	134.179	138.42	136.843	179.631	93.4773	94.2434	95.4728	96.5345	94.9916
23800	51104	ABHD17B	0.63424	2.7207	35.756	2.23639e-09	2.95156e-08	66	189	160	196	207	137	93	191	160	169	12.1752	13.649	11.6197	13.0899	16.1597	8.86255	8.44377	8.08302	10.5286	7.60112
15658	11096	ADAMTS5	0.633935	2.43703	31.6162	1.87861e-08	2.09274e-07	46	155	162	189	178	109	85	188	127	159	8.48574	11.1936	11.765	12.6224	13.8958	7.05123	7.71742	7.95606	8.35711	7.15135
16251	3985	LIMK2	0.633672	4.00396	82.2946	1.17244e-19	4.79056e-18	158	407	409	492	405	329	204	448	298	452	29.1467	29.3923	29.7029	32.8584	31.6169	21.2831	18.5218	18.9591	19.6096	20.3296
21603	5814	PURB	0.631381	5.23553	49.8525	1.65745e-12	3.61991e-11	443	1060	1297	1220	944	763	515	1383	878	1118	81.7214	76.55	94.1924	81.4781	73.6947	49.3586	46.7585	58.5279	57.776	50.2844
21705	168374	ZNF92	0.630773	2.4668	22.4411	2.16686e-06	1.56632e-05	44	95	95	110	88	64	46	112	86	95	8.1168	6.86061	6.89921	7.34639	6.86984	4.14017	4.17649	4.73978	5.65915	4.27282
19656	5521	PPP2R2B	0.630375	1.81734	30.8728	2.75513e-08	2.97925e-07	24	83	95	110	90	65	48	100	65	94	4.42734	5.99401	6.89921	7.34639	7.02598	4.20486	4.35807	4.23195	4.27726	4.22784
8486	23251	KIAA1024	0.630273	1.95895	35.6443	2.36835e-09	3.11458e-08	38	106	127	117	109	87	49	126	91	108	7.00996	7.655	9.22316	7.81388	8.50924	5.62804	4.44887	5.33226	5.98817	4.85752
9721	197320	ZNF778	0.630262	1.66929	17.2151	3.33766e-05	0.000181255	34	84	83	94	82	61	41	79	77	90	6.27207	6.06623	6.02773	6.27782	6.40144	3.9461	3.72252	3.34324	5.06691	4.04794
12223	7594	ZNF43	0.630228	2.20937	15.0809	0.000102999	0.000494799	61	138	125	114	129	99	64	155	85	137	11.2528	9.96594	9.07791	7.61353	10.0706	6.40433	5.81077	6.55952	5.59334	6.16186
14800	80303	EFHD1	0.629916	3.42833	18.5544	1.65125e-05	9.64868e-05	119	298	282	306	134	179	140	244	194	304	21.9522	21.5207	20.4798	20.4363	10.4609	11.5795	12.711	10.326	12.766	13.673
7238	22890	ZBTB1	0.628442	4.76272	42.3887	7.48213e-11	1.27657e-09	313	691	772	903	754	554	390	916	557	801	57.7399	49.9019	56.0652	60.3071	58.8621	35.8383	35.4094	38.7647	36.6529	36.0266
3043	84858	ZNF503	0.627971	5.32283	44.8029	2.17895e-11	4.01456e-10	464	1218	1101	1209	1176	796	617	1251	868	1291	85.5953	87.9603	79.9582	80.7435	91.8061	51.4934	56.0194	52.9417	57.1179	58.0654
12242	171392	ZNF675	0.626403	1.31412	25.5927	4.21633e-07	3.59687e-06	28	69	75	77	61	42	34	73	55	85	5.16523	4.98297	5.44675	5.14247	4.76205	2.71699	3.08697	3.08932	3.61922	3.82305
6976	100505868	NA	0.626173	2.12503	19.1896	1.18358e-05	7.15378e-05	42	104	145	118	119	82	68	136	95	105	7.74785	7.51056	10.5304	7.88067	9.2899	5.30459	6.17394	5.75545	6.25138	4.72259
16709	7068	THRB	0.625649	2.22289	32.7109	1.06934e-08	1.24772e-07	43	127	156	156	103	84	80	159	92	126	7.93233	9.17156	11.3292	10.4185	8.04084	5.43397	7.26346	6.7288	6.05397	5.66711
15638	54149	C21orf91	0.624035	3.37455	50.9379	9.53338e-13	2.14124e-11	127	300	356	356	285	224	187	305	277	315	23.428	21.6651	25.8539	23.7756	22.2489	14.4906	16.9783	12.9074	18.2277	14.1678
24495	4539	ND4L	0.623282	9.67833	11.1341	0.000847552	0.00308208	9012	24884	11615	18968	17749	17351	9495	17843	10134	24646	1662.47	1797.05	843.52	1266.78	1385.6	1122.44	862.082	755.107	666.858	1108.5
3737	84067	FAM160A2	0.622771	2.87985	43.8648	3.51867e-11	6.29438e-10	91	196	195	210	241	153	111	231	138	247	16.787	14.1545	14.1615	14.0249	18.814	9.89759	10.078	9.7758	9.08096	11.1093
2008	54823	SWT1	0.622512	1.71056	25.55	4.31071e-07	3.66046e-06	29	70	66	90	83	49	41	93	55	78	5.34971	5.05519	4.79314	6.01068	6.47951	3.16982	3.72252	3.93571	3.61922	3.50821
6632	160897	GPR180	0.620829	3.56101	44.9356	2.03618e-11	3.76404e-10	140	348	338	419	317	260	169	363	285	380	25.8262	25.1315	24.5467	27.9831	24.747	16.8194	15.3441	15.362	18.7542	17.0913
1429	148523	CIART	0.61898	2.85887	25.3161	4.86621e-07	4.08518e-06	106	221	188	253	145	159	119	232	124	235	19.5541	15.96	13.6532	16.8967	11.3196	10.2857	10.8044	9.81812	8.1597	10.5696
13122	3589	IL11	0.618214	3.97613	12.024	0.000525211	0.00204458	215	562	495	483	522	375	291	587	342	559	39.6616	40.5859	35.9485	32.2573	40.7507	24.2588	26.4208	24.8415	22.505	25.1422
24492	4508	ATP6	0.617999	11.1617	11.2845	0.000781564	0.00287613	18605	51312	25037	36174	36275	33807	20154	36699	22733	48659	3432.11	3705.6	1818.27	2415.89	2831.86	2186.98	1829.85	1553.08	1495.92	2188.54
4625	57558	USP35	0.617998	3.04997	57.1948	3.94716e-14	1.03817e-12	76	211	214	258	206	151	124	227	164	233	14.0199	15.2378	15.5414	17.2306	16.0817	9.76821	11.2584	9.60652	10.7919	10.4797
2901	22943	DKK1	0.617068	8.08635	62.5869	2.54941e-15	7.31338e-14	3176	7552	7276	8850	7506	5844	3654	8489	5865	8754	585.885	545.383	528.407	591.05	585.966	378.049	331.758	359.25	385.941	393.729
19192	115548	FCHO2	0.616421	4.10094	80.2234	3.34388e-19	1.31301e-17	173	422	415	486	407	338	207	478	304	464	31.9138	30.4756	30.1387	32.4577	31.773	21.8653	18.7942	20.2287	20.0044	20.8694
20487	1026	CDKN1A	0.616382	8.46691	92.7067	6.0647e-22	2.93251e-20	3396	9011	8974	10028	8388	6619	4633	9931	6466	9520	626.469	650.747	651.721	669.723	654.821	428.184	420.645	420.275	425.489	428.182
19393	9627	SNCAIP	0.616346	2.91887	66.2608	3.95042e-16	1.21508e-14	83	225	204	220	202	145	111	236	158	227	15.3112	16.2488	14.8152	14.6928	15.7694	9.38007	10.078	9.9874	10.397	10.2098
24491	4509	ATP8	0.616337	9.83716	11.0212	0.000900772	0.00325637	9549	25405	12775	18638	18535	16900	9955	18402	11730	25763	1761.53	1834.67	927.763	1244.74	1446.96	1093.26	903.846	778.763	771.882	1158.74
16718	9497	SLC4A7	0.616207	4.31036	42.7687	6.16116e-11	1.071e-09	225	564	691	662	603	446	305	738	443	648	41.5064	40.7304	50.1827	44.2119	47.074	28.8518	27.6919	31.2318	29.1512	29.1451
18589	2247	FGF2	0.616186	6.76957	36.3627	1.63809e-09	2.23933e-08	1265	2884	3275	3540	3149	2316	1547	3587	2502	3357	233.358	208.274	237.841	236.42	245.831	149.822	140.457	151.8	164.642	150.988
13934	7549	ZNF2	0.615982	2.5101	34.9382	3.40339e-09	4.32672e-08	59	148	148	160	157	108	89	183	111	138	10.8839	10.6881	10.7482	10.6857	12.2564	6.98654	8.0806	7.74447	7.30425	6.20684
23116	94241	TP53INP1	0.615848	4.69732	55.3611	1.00301e-13	2.54733e-12	327	666	768	866	696	534	358	873	591	809	60.3226	48.0965	55.7747	57.8361	54.3342	34.5445	32.504	36.9449	38.8902	36.3864
13228	7554	ZNF8	0.615079	1.42659	28.8387	7.86616e-08	7.79088e-07	38	69	78	88	77	52	46	94	54	83	7.00996	4.98297	5.66462	5.87711	6.01111	3.36389	4.17649	3.97803	3.55342	3.7331
6587	688	KLF5	0.613999	4.00908	36.2985	1.69292e-09	2.30944e-08	139	377	364	392	244	243	189	405	243	342	25.6417	27.2258	26.4349	26.1798	19.0482	15.7197	17.1599	17.1394	15.9904	15.3822
13843	55818	KDM3A	0.613869	4.62546	81.4004	1.84317e-19	7.47596e-18	276	700	716	817	748	525	350	823	572	797	50.9145	50.5519	51.9983	54.5636	58.3937	33.9623	31.7776	34.8289	37.6399	35.8467
19419	337876	CHSY3	0.613617	1.891	24.8163	6.30619e-07	5.14201e-06	28	100	115	113	95	89	50	106	79	94	5.16523	7.2217	8.35168	7.54674	7.41631	5.75742	4.53966	4.48587	5.19852	4.22784
16196	84133	ZNRF3	0.612716	2.2919	42.0563	8.86812e-11	1.49919e-09	49	154	128	164	133	98	76	151	109	155	9.03916	11.1214	9.29578	10.9528	10.3828	6.33964	6.90028	6.39024	7.17264	6.97145
6420	4081	MAB21L1	0.612585	5.06093	113.743	1.48323e-26	9.12435e-25	427	989	1078	1114	938	783	514	1156	779	1060	78.7698	71.4226	78.2879	74.3989	73.2263	50.6524	46.6677	48.9213	51.2614	47.6757
4658	8322	FZD4	0.612505	3.91686	59.0732	1.51912e-14	4.174e-13	161	456	521	512	389	309	244	518	350	482	29.7001	32.9309	37.8367	34.1941	30.3678	19.9893	22.1535	21.9215	23.0314	21.6789
6355	55835	CENPJ	0.612377	3.19858	64.8119	8.23979e-16	2.45928e-14	86	237	222	253	248	187	114	263	162	259	15.8647	17.1154	16.1224	16.8967	19.3605	12.0971	10.3504	11.13	10.6603	11.6491
11566	10272	FSTL3	0.612161	5.94545	63.8071	1.37219e-15	4.04103e-14	671	1717	1569	1744	1777	1201	907	1904	1217	1840	123.781	123.997	113.946	116.474	138.724	77.6929	82.3494	80.5763	80.0835	82.7578
12959	9668	ZNF432	0.610816	1.69786	19.5031	1.00434e-05	6.17496e-05	27	63	77	97	69	48	33	102	56	76	4.98076	4.54967	5.59199	6.47818	5.38658	3.10513	2.99618	4.31659	3.68503	3.41826
20592	5429	POLH	0.610094	4.78018	68.1158	1.54168e-16	4.90548e-15	249	570	668	695	647	465	339	687	514	645	45.9337	41.1637	48.5124	46.4158	50.509	30.0809	30.7789	29.0735	33.8233	29.0102
25235	55922	NKRF	0.610086	3.22979	52.2451	4.89891e-13	1.14401e-11	82	251	259	264	238	156	148	256	198	262	15.1268	18.1265	18.8094	17.6313	18.5798	10.0917	13.4374	10.8338	13.0292	11.784
14675	7701	ZNF142	0.610045	3.96052	80.6632	2.67664e-19	1.05475e-17	185	430	482	444	405	324	243	451	340	473	34.1274	31.0533	35.0044	29.6527	31.6169	20.9596	22.0628	19.0861	22.3734	21.2742
18910	11044	PAPD7	0.608738	4.93946	63.5571	1.55783e-15	4.56344e-14	339	833	789	898	676	567	420	964	580	833	62.5362	60.1567	57.2998	59.9732	52.7729	36.6793	38.1331	40.796	38.1663	37.4659
1832	117143	TADA1	0.605664	2.08421	36.0124	1.9607e-09	2.62525e-08	56	124	124	131	110	103	65	134	71	144	10.3305	8.9549	9.00529	8.74888	8.5873	6.66309	5.90156	5.67081	4.67209	6.4767
8751	63922	CHTF18	0.603911	2.36447	11.6725	0.000634303	0.00241279	40	115	77	114	167	84	63	113	85	138	7.37891	8.30495	5.59199	7.61353	13.0371	5.43397	5.71997	4.7821	5.59334	6.20684
19289	57561	ARRDC3	0.603865	5.76722	60.8244	6.2399e-15	1.74923e-13	550	1370	1497	1712	1450	1074	821	1701	1082	1483	101.46	98.9372	108.717	114.336	113.196	69.4772	74.5412	71.9855	71.2	66.701
17052	55802	DCP1A	0.603032	4.35677	32.1764	1.40792e-08	1.61053e-07	145	429	464	432	313	295	201	466	303	413	26.7485	30.9811	33.6972	28.8513	24.4348	19.0836	18.2494	19.7209	19.9386	18.5755
1861	481	ATP1B1	0.602446	3.55752	52.1649	5.10314e-13	1.18216e-11	96	249	250	289	284	197	141	304	182	282	17.7094	17.982	18.1558	19.301	22.1709	12.744	12.8018	12.8651	11.9763	12.6835
5304	55729	ATF7IP	0.602309	4.07125	57.6758	3.09076e-14	8.30679e-13	171	478	523	497	514	369	248	590	358	499	31.5448	34.5197	37.982	33.1923	40.1261	23.8707	22.5167	24.9685	23.5578	22.4436
9949	5430	POLR2A	0.602265	8.35103	23.9072	1.01092e-06	7.88303e-06	2577	7169	6888	6805	5491	5051	3832	7288	4322	6629	475.386	517.723	500.229	454.474	428.663	326.75	347.92	308.424	284.405	298.153
2221	55758	RCOR3	0.602102	4.95335	60.2959	8.16188e-15	2.28224e-13	293	727	793	861	772	580	375	827	632	840	54.0505	52.5017	57.5903	57.5022	60.2673	37.5203	34.0475	34.9982	41.5882	37.7807
572	57648	KIAA1522	0.600957	4.71451	68.9514	1.0092e-16	3.24852e-15	256	690	640	733	568	478	332	764	507	654	47.225	49.8297	46.4789	48.9536	44.3417	30.9219	30.1433	32.3321	33.3627	29.415
2009	10625	IVNS1ABP	0.600956	4.95073	47.585	5.26688e-12	1.05264e-10	315	785	811	845	848	608	406	932	611	876	58.1089	56.6903	58.8975	56.4336	66.2003	39.3316	36.862	39.4418	40.2063	39.3999
1955	27	ABL2	0.600615	4.65479	65.0819	7.18508e-16	2.16197e-14	291	817	901	926	696	597	448	932	626	788	53.6815	59.0013	65.4336	61.8432	54.3342	38.62	40.6754	39.4418	41.1933	35.4419
9257	79798	ARMC5	0.599533	3.09712	45.9408	1.21879e-11	2.31884e-10	100	211	210	221	224	144	112	253	173	244	18.4473	15.2378	15.2509	14.7596	17.4869	9.31538	10.1688	10.7068	11.3841	10.9744
15483	56937	PMEPA1	0.599274	4.638	105.697	8.59265e-25	4.87931e-23	287	729	720	745	696	526	422	815	504	743	52.9437	52.6462	52.2888	49.7551	54.3342	34.027	38.3147	34.4904	33.1652	33.418
19013	6507	SLC1A3	0.598594	0.722678	2.95932	0.0853841	0.152764	2	6	12	5	10	6	5	7	10	5	0.368945	0.433302	0.87148	0.333927	0.780664	0.388141	0.453966	0.296236	0.658041	0.224885
24937	139285	AMER1	0.598327	2.88941	35.7891	2.19878e-09	2.90747e-08	71	220	238	259	173	156	128	212	181	215	13.0976	15.8877	17.2843	17.2974	13.5055	10.0917	11.6215	8.97173	11.9105	9.67007
17357	201562	PTPLB	0.597455	3.80677	25.5939	4.21377e-07	3.59687e-06	115	346	427	441	374	296	204	425	293	353	21.2144	24.9871	31.0101	29.4523	29.1968	19.1483	18.5218	17.9858	19.2806	15.8769
9977	284023	LOC284023	0.597209	3.02985	45.3589	1.64044e-11	3.05801e-10	74	274	222	265	215	179	121	258	184	246	13.651	19.7874	16.1224	17.6981	16.7843	11.5795	10.986	10.9184	12.1079	11.0644
24953	9754	STARD8	0.596672	1.59185	24.1964	8.69926e-07	6.8805e-06	28	78	65	84	62	53	31	90	46	82	5.16523	5.63292	4.72051	5.60997	4.84012	3.42858	2.81459	3.80875	3.02699	3.68812
14624	151050	KANSL1L	0.596198	2.04749	19.9098	8.11815e-06	5.11915e-05	33	86	97	106	126	75	55	101	73	120	6.0876	6.21066	7.04446	7.07924	9.83637	4.85176	4.99363	4.27427	4.8037	5.39725
14170	10746	MAP3K2	0.595477	4.6859	42.2859	7.88586e-11	1.34339e-09	267	648	860	813	635	530	377	877	574	683	49.2542	46.7966	62.456	54.2965	49.5722	34.2858	34.229	37.1142	37.7715	30.7193
12782	23645	PPP1R15A	0.595388	6.32261	110.082	9.40152e-26	5.65777e-24	851	2395	2093	2262	2271	1703	1197	2484	1604	2387	156.986	172.96	152.001	151.068	177.289	110.167	108.679	105.122	105.55	107.36
15587	140685	ZBTB46	0.595335	2.53315	26.3366	2.86804e-07	2.5305e-06	68	170	174	156	116	106	91	173	120	161	12.5441	12.2769	12.6365	10.4185	9.0557	6.85716	8.26218	7.32127	7.89649	7.24131
10570	78995	C17orf53	0.594903	1.40079	10.4283	0.00124096	0.00432111	19	66	64	61	105	53	40	78	51	74	3.50498	4.76632	4.64789	4.0739	8.19697	3.42858	3.63173	3.30092	3.35601	3.3283
9325	6299	SALL1	0.594739	5.91047	103.253	2.94922e-24	1.59301e-22	656	1819	1918	1843	1744	1331	961	2154	1266	1869	121.014	131.363	139.291	123.085	136.148	86.1026	87.2523	91.1562	83.3079	84.0621
14136	54520	CCDC93	0.594485	5.03019	73.1585	1.19645e-17	4.21918e-16	309	842	970	1042	811	630	498	1027	648	936	57.0021	60.8067	70.4446	69.5903	63.3118	40.7548	45.215	43.4621	42.641	42.0985
11530	4772	NFATC1	0.594024	3.47585	35.3795	2.71325e-09	3.52213e-08	103	292	295	276	187	165	150	310	194	279	19.0007	21.0874	21.4239	18.4328	14.5984	10.6739	13.619	13.119	12.766	12.5486
3207	23401	FRAT2	0.592541	2.06985	27.951	1.24427e-07	1.18366e-06	53	125	100	125	99	77	57	133	88	127	9.77705	9.02712	7.26233	8.34817	7.72857	4.98114	5.17521	5.62849	5.79076	5.71209
14470	165215	FAM171B	0.592445	2.19345	21.4564	3.61968e-06	2.49569e-05	44	92	113	128	101	82	47	157	66	111	8.1168	6.64396	8.20643	8.54852	7.88471	5.30459	4.26728	6.64416	4.34307	4.99245
13083	114823	LENG8	0.592386	5.7157	41.9465	9.38038e-11	1.57616e-09	496	1388	1141	1243	1232	829	725	1292	895	1512	91.4984	100.237	82.8632	83.0142	96.1778	53.6281	65.8251	54.6768	58.8946	68.0053
24499	4519	CYTB	0.592355	11.5707	12.6151	0.000382638	0.00155143	24365	60682	30468	45845	46371	41033	23441	46221	29831	68580	4494.68	4382.27	2212.69	3061.77	3620.02	2654.43	2128.28	1956.05	1963	3084.53
9061	100190986	LOC100190986	0.591413	1.63779	4.92043	0.026541	0.0585551	22	46	63	60	41	27	50	40	37	57	4.0584	3.32198	4.57527	4.00712	3.20072	1.74663	4.53966	1.69278	2.43475	2.56369
20376	80863	PRRT1	0.591222	1.99156	17.8246	2.42225e-05	0.000135874	30	124	93	94	123	85	45	120	77	115	5.53418	8.9549	6.75397	6.27782	9.60217	5.49866	4.08569	5.07834	5.06691	5.17236
10046	9953	HS3ST3B1	0.590987	1.2958	14.0276	0.000180142	0.0008088	39	81	66	68	64	54	49	94	48	61	7.19443	5.84957	4.79314	4.5414	4.99625	3.49327	4.44887	3.97803	3.15859	2.7436
15808	4600	MX2	0.590736	4.01189	9.27573	0.00232211	0.00739295	30	76	73	93	99	57	38	88	65	109	5.53418	5.48849	5.3015	6.21104	7.72857	3.68734	3.45014	3.72412	4.27726	4.9025
1196	64783	RBM15	0.589553	1.87334	27.7007	1.41609e-07	1.32772e-06	54	102	125	131	100	81	65	145	90	110	9.96152	7.36613	9.07791	8.74888	7.80664	5.2399	5.90156	6.13633	5.92236	4.94748
18868	100288152	LOC100288152	0.589446	3.0803	20.6226	5.59328e-06	3.67345e-05	70	198	166	203	240	138	115	201	132	250	12.9131	14.299	12.0555	13.5574	18.7359	8.92724	10.4412	8.50622	8.68613	11.2443
3190	54619	CCNJ	0.588849	3.3001	33.4119	7.45672e-09	8.89745e-08	76	214	208	231	168	141	120	245	137	212	14.0199	15.4544	15.1056	15.4274	13.1152	9.12131	10.8952	10.3683	9.01515	9.53514
12695	147906	DACT3	0.588521	4.47352	57.2222	3.89259e-14	1.02625e-12	226	636	513	577	429	392	287	596	419	587	41.6908	45.93	37.2557	38.5351	33.4905	25.3585	26.0577	25.2224	27.5719	26.4015
17611	25976	TIPARP	0.588198	5.46458	38.2718	6.15469e-10	9.01466e-09	477	1121	1273	1457	1366	1004	625	1493	969	1356	87.9935	80.9552	92.4495	97.3062	106.639	64.9489	56.7458	63.183	63.7641	60.9889
14244	905	CCNT2	0.587986	4.12036	85.5386	2.27224e-20	9.75214e-19	180	445	445	465	404	326	250	498	340	437	33.2051	32.1366	32.3174	31.0552	31.5388	21.089	22.6983	21.0751	22.3734	19.655
24496	4538	ND4	0.587817	12.0452	11.6535	0.000640808	0.00243336	37149	96596	46117	74906	69836	68210	38437	72816	43514	100882	6852.98	6975.87	3349.17	5002.62	5451.84	4412.52	3489.82	3081.54	2863.4	4537.38
257	23254	KAZN	0.586515	3.90132	55.1209	1.13339e-13	2.85229e-12	170	416	391	400	304	281	199	469	259	423	31.3604	30.0423	28.3957	26.7141	23.7322	18.1779	18.0678	19.8478	17.0432	19.0253
10601	10614	HEXIM1	0.585193	6.57759	102.543	4.22019e-24	2.2575e-22	1014	2499	2293	2679	2497	1898	1395	2778	1826	2623	187.055	180.47	166.525	178.918	194.932	122.782	126.657	117.564	120.158	117.975
1122	8556	CDC14A	0.584476	2.0876	20.4034	6.27196e-06	4.06851e-05	34	70	79	96	58	67	34	84	62	76	6.27207	5.05519	5.73724	6.41139	4.52785	4.33424	3.08697	3.55484	4.07985	3.41826
8403	8482	SEMA7A	0.58394	5.79643	65.2304	6.66344e-16	2.01047e-14	547	1484	1415	1637	1479	1089	760	1691	1090	1665	100.907	107.17	102.762	109.328	115.46	70.4476	69.0028	71.5623	71.7264	74.8868
4624	283219	KCTD21	0.583645	3.92873	36.7475	1.34463e-09	1.86814e-08	183	480	473	546	452	302	274	532	402	522	33.7585	34.6641	34.3508	36.4648	35.286	19.5364	24.8773	22.514	26.4532	23.478
22429	155054	ZNF425	0.583565	2.33426	36.4874	1.53658e-09	2.11099e-08	50	131	164	149	148	114	77	156	112	155	9.22363	9.46042	11.9102	9.95101	11.5538	7.37468	6.99108	6.60184	7.37005	6.97145
4711	2526	FUT4	0.583471	1.96805	21.933	2.82336e-06	1.99637e-05	38	101	111	127	133	93	69	120	81	121	7.00996	7.29391	8.06119	8.48174	10.3828	6.01618	6.26473	5.07834	5.33013	5.44223
14570	150864	FAM117B	0.583306	1.91433	16.1926	5.72176e-05	0.000293534	32	100	126	106	114	76	69	126	84	94	5.90313	7.2217	9.15053	7.07924	8.89957	4.91645	6.26473	5.33226	5.52754	4.22784
20138	8334	HIST1H2AC	0.583234	2.44383	17.1596	3.43661e-05	0.00018599	48	113	126	167	172	115	59	165	110	153	8.85469	8.16052	9.15053	11.1531	13.4274	7.43937	5.3568	6.98272	7.23845	6.88149
20761	6785	ELOVL4	0.582925	2.21525	28.6816	8.53087e-08	8.38175e-07	55	108	121	137	122	88	70	128	103	132	10.146	7.79943	8.78742	9.14959	9.5241	5.69273	6.35552	5.4169	6.77782	5.93697
11783	79230	ZNF557	0.582599	2.40281	30.9423	2.65813e-08	2.88563e-07	67	138	168	158	120	95	74	182	117	163	12.3597	9.96594	12.2007	10.5521	9.36797	6.14556	6.7187	7.70215	7.69907	7.33126
17867	26043	UBXN7	0.582355	3.43199	20.4837	6.01422e-06	3.91969e-05	97	290	362	380	232	190	170	373	267	272	17.8938	20.9429	26.2896	25.3784	18.1114	12.2911	15.4348	15.7852	17.5697	12.2338
3287	23082	PPRC1	0.582172	5.8223	88.2789	5.6847e-21	2.56925e-19	681	1792	1826	1887	1398	1302	946	1833	1291	1864	125.626	129.413	132.61	126.024	109.137	84.2266	85.8904	77.5716	84.953	83.8373
17217	27107	ZBTB11	0.580771	4.1708	37.3345	9.95096e-10	1.41265e-08	172	444	518	512	444	386	272	536	314	478	31.7293	32.0643	37.6189	34.1941	34.6615	24.9704	24.6958	22.6832	20.6625	21.499
23188	23414	ZFPM2	0.58058	1.65443	22.7034	1.8903e-06	1.3861e-05	32	87	90	84	75	57	40	95	73	89	5.90313	6.28288	6.5361	5.60997	5.85498	3.68734	3.63173	4.02035	4.8037	4.00296
23799	23670	TMEM2	0.580215	5.81647	71.498	2.77539e-17	9.36947e-16	652	1649	1683	1756	1515	1267	912	1911	1220	1640	120.276	119.086	122.225	117.275	118.271	81.9624	82.8034	80.8726	80.2809	73.7624
5825	10818	FRS2	0.580113	5.0514	80.8964	2.3787e-19	9.54326e-18	358	875	970	1011	855	673	517	1079	702	925	66.0412	63.1898	70.4446	67.52	66.7468	43.5365	46.9401	45.6627	46.1944	41.6038
1776	9507	ADAMTS4	0.579849	2.23172	21.2465	4.03855e-06	2.74855e-05	67	128	120	156	160	81	82	160	132	157	12.3597	9.24377	8.7148	10.4185	12.4906	5.2399	7.44504	6.77112	8.68613	7.0614
3449	64376	IKZF5	0.579496	2.60502	37.5506	8.90698e-10	1.27755e-08	74	157	157	183	156	128	89	213	117	156	13.651	11.3381	11.4019	12.2217	12.1784	8.28034	8.0806	9.01405	7.69907	7.01642
12608	7767	ZNF224	0.579483	2.74767	25.9243	3.55064e-07	3.08121e-06	59	159	212	205	185	134	115	225	127	177	10.8839	11.4825	15.3961	13.691	14.4423	8.66848	10.4412	9.52189	8.35711	7.96094
568	653121	ZBTB8A	0.579147	4.03717	49.5256	1.95803e-12	4.21815e-11	168	464	489	493	373	310	233	581	316	484	30.9914	33.5087	35.5128	32.9252	29.1188	20.0539	21.1548	24.5876	20.7941	21.7689
9204	197407	ZNF48	0.579146	2.96433	42.8323	5.96407e-11	1.04e-09	72	211	203	213	235	173	106	222	165	229	13.282	15.2378	14.7425	14.2253	18.3456	11.1914	9.62408	9.39493	10.8577	10.2997
3942	91614	DEPDC7	0.57882	1.14269	14.2352	0.000161321	0.0007342	18	57	60	50	69	34	30	66	45	70	3.32051	4.11637	4.3574	3.33927	5.38658	2.19947	2.7238	2.79309	2.96118	3.14839
18692	23240	KIAA0922	0.577735	3.18907	28.3995	9.86908e-08	9.61128e-07	97	223	255	259	191	173	137	241	183	246	17.8938	16.1044	18.5189	17.2974	14.9107	11.1914	12.4387	10.199	12.0421	11.0644
5867	89795	NAV3	0.576511	5.04594	53.2887	2.87956e-13	6.87186e-12	368	954	1006	1115	747	727	512	1117	689	976	67.8859	68.895	73.059	74.4656	58.3156	47.0297	46.4861	47.2709	45.339	43.8976
18253	1060	CENPC	0.57539	2.99794	45.2131	1.76717e-11	3.2777e-10	89	222	264	232	234	176	135	287	170	236	16.4181	16.0322	19.1725	15.4942	18.2675	11.3855	12.2571	12.1457	11.1867	10.6146
12164	1311	COMP	0.574893	5.02137	23.3662	1.33909e-06	1.01699e-05	329	849	742	838	572	586	376	872	544	896	60.6915	61.3122	53.8865	55.9661	44.654	37.9084	34.1382	36.9026	35.7974	40.2995
20274	7726	TRIM26	0.574838	5.79019	67.7925	1.8164e-16	5.73021e-15	468	1184	1153	1339	1291	949	671	1410	854	1364	86.3332	85.5049	83.7347	89.4256	100.784	61.391	60.9222	59.6705	56.1967	61.3487
19413	6558	SLC12A2	0.574535	3.61232	21.124	4.30505e-06	2.8961e-05	108	227	305	288	287	217	125	315	236	285	19.923	16.3933	22.1501	19.2342	22.4051	14.0378	11.3492	13.3306	15.5298	12.8185
6593	9882	TBC1D4	0.57326	4.15073	33.6735	6.51831e-09	7.86244e-08	189	432	531	613	482	374	242	584	419	550	34.8653	31.1977	38.563	40.9394	37.628	24.1941	21.972	24.7146	27.5719	24.7374
20033	7020	TFAP2A	0.571969	5.70357	70.9493	3.66522e-17	1.22985e-15	588	1553	1526	1532	1229	1140	828	1665	1034	1535	108.47	112.153	110.823	102.315	95.9436	73.7468	75.1768	70.462	68.0414	69.0398
22758	157313	CDCA2	0.570532	2.54999	12.9688	0.000316717	0.00131694	61	134	121	142	200	111	54	216	115	167	11.2528	9.67707	8.78742	9.48352	15.6133	7.18061	4.90283	9.14101	7.56747	7.51117
24493	4514	COX3	0.569817	11.63	15.2775	9.28131e-05	0.00045115	18468	41999	23371	33751	33553	31460	17480	35623	22456	47951	3406.84	3033.04	1697.28	2254.07	2619.36	2035.15	1587.07	1507.55	1477.7	2156.7
24490	4513	COX2	0.569251	10.9311	15.9532	6.49277e-05	0.000328372	20705	51379	29548	42388	41321	36357	22238	43077	27990	57063	3819.51	3710.44	2145.87	2830.9	3225.78	2351.94	2019.06	1823	1841.86	2566.53
17328	2960	GTF2E1	0.568526	3.3336	37.5072	9.10758e-10	1.30295e-08	103	342	297	351	307	266	193	338	225	304	19.0007	24.6982	21.5691	23.4416	23.9664	17.2076	17.5231	14.304	14.8059	13.673
6952	84962	AJUBA	0.567497	4.7364	50.5796	1.14427e-12	2.55453e-11	290	668	728	774	624	535	367	864	518	732	53.4971	48.2409	52.8698	51.6918	48.7134	34.6092	33.3211	36.564	34.0865	32.9232
6005	6996	TDG	0.567383	4.11772	65.7241	5.18678e-16	1.57784e-14	224	520	542	618	459	400	268	639	421	579	41.3219	37.5528	39.3618	41.2733	35.8325	25.8761	24.3326	27.0422	27.7035	26.0417
24862	23708	GSPT2	0.566943	3.5294	50.0353	1.51004e-12	3.31758e-11	128	304	358	359	342	257	154	395	258	394	23.6125	21.954	25.9991	23.9759	26.6987	16.6254	13.9822	16.7162	16.9774	17.721
10118	2310	FOXO3B	0.565953	1.44889	17.7359	2.53787e-05	0.000141144	41	68	84	81	68	56	44	86	64	84	7.56338	4.91075	6.10036	5.40961	5.30851	3.62265	3.9949	3.63948	4.21146	3.77807
18682	55294	FBXW7	0.565579	3.44089	39.4055	3.44321e-10	5.3324e-09	105	216	262	290	250	196	138	294	192	273	19.3696	15.5989	19.0273	19.3677	19.5166	12.6793	12.5295	12.4419	12.6344	12.2787
6454	1997	ELF1	0.565563	5.5259	44.4789	2.57118e-11	4.68268e-10	509	1155	1321	1411	1300	896	706	1518	1031	1394	93.8966	83.4106	95.9354	94.2341	101.486	57.9624	64.1	64.241	67.844	62.698
12384	388536	ZNF790	0.565444	1.09634	15.7759	7.13046e-05	0.000355496	24	47	64	63	69	46	32	65	54	62	4.42734	3.3942	4.64789	4.20748	5.38658	2.97575	2.90538	2.75077	3.55342	2.78858
5442	196528	ARID2	0.565028	4.40833	42.5463	6.90295e-11	1.18506e-09	252	587	722	674	568	535	310	799	464	633	46.4871	42.3914	52.434	45.0133	44.3417	34.6092	28.1459	33.8133	30.5331	28.4705
23675	9925	ZBTB5	0.564992	3.55849	33.8395	5.98509e-09	7.28274e-08	117	320	314	366	233	186	160	351	263	351	21.5833	23.1094	22.8037	24.4434	18.1895	12.0324	14.5269	14.8541	17.3065	15.787
1262	4803	NGF	0.564776	2.28949	24.5843	7.1128e-07	5.73635e-06	49	165	144	188	121	126	71	180	92	179	9.03916	11.9158	10.4578	12.5556	9.44603	8.15096	6.44632	7.61751	6.05397	8.05089
2389	84886	C1orf198	0.564482	6.6702	47.6152	5.18646e-12	1.04228e-10	1149	2761	2714	3159	2247	1985	1488	3156	2126	3007	211.959	199.391	197.1	210.975	175.415	128.41	135.1	133.56	139.899	135.246
20949	387119	CEP85L	0.564372	2.58042	24.8962	6.05016e-07	4.959e-06	67	192	189	195	137	113	93	225	143	186	12.3597	13.8657	13.7258	13.0231	10.6951	7.30999	8.44377	9.52189	9.40998	8.36573
8886	146434	ZNF597	0.563907	1.00338	16.6065	4.59933e-05	0.000242055	31	54	59	64	46	37	32	70	44	65	5.71865	3.89972	4.28477	4.27426	3.59105	2.39354	2.90538	2.96236	2.89538	2.92351
22281	254048	UBN2	0.563296	3.34616	25.1827	5.21466e-07	4.34804e-06	82	262	294	303	215	199	137	287	225	250	15.1268	18.9208	21.3512	20.236	16.7843	12.8733	12.4387	12.1457	14.8059	11.2443
4635	27314	RAB30	0.562973	2.26239	14.3986	0.000147915	0.000681026	34	152	132	131	142	94	79	153	104	130	6.27207	10.977	9.58627	8.74888	11.0854	6.08087	7.17266	6.47488	6.84362	5.84702
10553	1659	DHX8	0.562611	5.01835	66.7994	3.00596e-16	9.29748e-15	299	831	882	920	865	604	479	1018	661	906	55.1573	60.0123	64.0537	61.4425	67.5274	39.0729	43.4899	43.0812	43.4965	40.7492
12961	90317	ZNF616	0.561955	2.67914	57.472	3.42824e-14	9.14719e-13	72	201	183	197	171	148	94	208	145	208	13.282	14.5156	13.2901	13.1567	13.3494	9.57414	8.53456	8.80245	9.54159	9.35523
22924	96764	TGS1	0.561211	3.89043	45.5314	1.50211e-11	2.83355e-10	157	398	384	445	360	306	184	479	303	442	28.9622	28.7424	27.8873	29.7195	28.1039	19.7952	16.706	20.271	19.9386	19.8799
18613	54510	PCDH18	0.559812	7.75547	36.0929	1.88131e-09	2.53119e-08	2580	6415	7163	7619	5528	4978	3764	7892	4939	6793	475.94	463.272	520.201	508.837	431.551	322.028	341.746	333.985	325.006	305.529
5618	3227	HOXC11	0.558654	3.62075	53.5651	2.50162e-13	6.06137e-12	141	330	327	445	380	286	203	428	255	413	26.0106	23.8316	23.7478	29.7195	29.6652	18.5014	18.431	18.1127	16.78	18.5755
9498	55794	DDX28	0.558233	2.23678	36.2669	1.72063e-09	2.34204e-08	52	144	124	155	135	97	69	156	103	172	9.59258	10.3992	9.00529	10.3517	10.539	6.27494	6.26473	6.60184	6.77782	7.73606
20432	221504	ZBTB9	0.557765	2.85725	36.2978	1.69355e-09	2.30944e-08	75	203	188	206	227	169	88	229	155	242	13.8355	14.66	13.6532	13.7578	17.7211	10.9326	7.9898	9.69116	10.1996	10.8845
3201	84458	LCOR	0.557268	3.21504	35.2218	2.94218e-09	3.80149e-08	96	282	315	296	249	201	160	327	227	281	17.7094	20.3652	22.8763	19.7685	19.4385	13.0027	14.5269	13.8385	14.9375	12.6386
12840	83596	BCL2L12	0.557221	2.48967	18.3565	1.83197e-05	0.000105764	50	112	107	127	160	108	58	142	90	151	9.22363	8.0883	7.77069	8.48174	12.4906	6.98654	5.26601	6.00937	5.92236	6.79154
20217	387032	ZKSCAN4	0.556945	1.43798	17.0372	3.66546e-05	0.000196932	33	73	69	103	93	53	45	85	71	109	6.0876	5.27184	5.01101	6.87889	7.26017	3.42858	4.08569	3.59716	4.67209	4.9025
5154	2784	GNB3	0.556514	1.75026	4.48768	0.0341401	0.0720755	32	80	54	53	94	37	51	82	47	96	5.90313	5.77736	3.92166	3.53962	7.33824	2.39354	4.63045	3.4702	3.09279	4.3178
12143	5864	RAB3A	0.556289	1.0664	10.827	0.00100032	0.00356486	16	63	49	44	60	49	27	56	47	45	2.95156	4.54967	3.55854	2.93855	4.68398	3.16982	2.45142	2.36989	3.09279	2.02397
24489	4512	COX1	0.556064	12.1507	12.9553	0.000319011	0.00132548	28635	67783	35177	54645	52659	50471	26845	56407	34836	79047	5282.38	4895.08	2554.67	3649.48	4110.9	3264.98	2437.34	2387.12	2292.35	3555.3
6820	6297	SALL2	0.554078	3.44577	33.0722	8.87993e-09	1.04827e-07	105	321	296	268	315	232	151	381	215	304	19.3696	23.1816	21.4965	17.8985	24.5909	15.0081	13.7098	16.1237	14.1479	13.673
17834	131578	LRRC15	0.553794	5.10869	39.4539	3.35895e-10	5.22383e-09	351	921	1015	1062	687	649	509	1057	758	937	64.7499	66.5118	73.7126	70.926	53.6316	41.9839	46.2137	44.7317	49.8795	42.1435
11509	55628	ZNF407	0.553301	4.15932	46.6067	8.67652e-12	1.68553e-10	185	458	513	553	457	379	253	605	369	519	34.1274	33.0754	37.2557	36.9323	35.6763	24.5176	22.9707	25.6033	24.2817	23.3431
15817	49854	ZBTB21	0.553091	4.07173	25.0962	5.45415e-07	4.52727e-06	208	440	540	488	379	360	252	570	361	496	38.3703	31.7755	39.2166	32.5912	29.5872	23.2885	22.8799	24.1221	23.7553	22.3086
24991	340527	NHSL2	0.5521	1.47473	11.1348	0.000847251	0.003082	26	71	94	88	52	48	31	107	72	67	4.79629	5.1274	6.82659	5.87711	4.05945	3.10513	2.81459	4.52819	4.73789	3.01346
10583	2535	FZD2	0.552067	5.38315	30.8171	2.83533e-08	3.05405e-07	453	1096	1102	1158	1129	828	622	1309	841	1277	83.5661	79.1498	80.0309	77.3374	88.137	53.5634	56.4734	55.3962	55.3412	57.4357
11071	57332	CBX8	0.551841	1.89517	20.1106	7.30912e-06	4.65673e-05	37	110	92	114	102	77	54	110	90	113	6.82549	7.94387	6.68134	7.61353	7.96277	4.98114	4.90283	4.65514	5.92236	5.08241
24497	4540	ND5	0.551726	11.2475	12.4022	0.000428818	0.0017111	21486	58037	28360	45965	41247	40647	23097	45264	27458	62469	3963.58	4191.26	2059.6	3069.79	3220	2629.46	2097.05	1915.55	1806.85	2809.67
11085	4884	NPTX1	0.551586	3.17009	14.8035	0.000119312	0.000564349	74	172	220	200	300	168	127	288	153	209	13.651	12.4213	15.9771	13.3571	23.4199	10.8679	11.5307	12.188	10.068	9.40021
483	27245	AHDC1	0.551161	5.63247	37.4185	9.53116e-10	1.3548e-08	565	1485	1496	1468	1181	1037	799	1678	1101	1451	104.227	107.242	108.644	98.0409	92.1964	67.0837	72.5438	71.0121	72.4503	65.2617
7631	1735	DIO3	0.551083	1.87949	4.09929	0.0429011	0.0870203	17	54	73	63	193	62	50	91	76	100	3.13604	3.89972	5.3015	4.20748	15.0668	4.01079	4.53966	3.85107	5.00111	4.49771
6341	55504	TNFRSF19	0.550832	3.66318	20.8847	4.87775e-06	3.23421e-05	136	293	387	369	492	285	193	462	294	422	25.0883	21.1596	28.1052	24.6438	38.4087	18.4367	17.5231	19.5516	19.3464	18.9803
13000	388561	ZNF761	0.550002	2.48081	23.4765	1.2645e-06	9.63652e-06	64	117	170	177	133	111	72	188	128	154	11.8063	8.44939	12.346	11.821	10.3828	7.18061	6.53711	7.95606	8.42292	6.92647
23829	7091	TLE4	0.548199	5.88767	75.5891	3.49276e-18	1.29349e-16	634	1700	1727	1815	1483	1216	890	1985	1365	1755	116.956	122.769	125.42	121.215	115.772	78.6632	80.806	84.0042	89.8225	78.9348
15809	4599	MX1	0.548166	5.54038	4.59074	0.0321451	0.068622	52	111	123	182	150	112	72	114	97	211	9.59258	8.01608	8.93266	12.1549	11.71	7.2453	6.53711	4.82442	6.38299	9.49016
24104	25861	DFNB31	0.547989	3.02992	28.528	9.23517e-08	9.02569e-07	66	182	161	170	189	143	86	178	137	212	12.1752	13.1435	11.6924	11.3535	14.7545	9.25069	7.80822	7.53287	9.01515	9.53514
21338	221955	DAGLB	0.547533	4.55764	42.5851	6.76714e-11	1.16717e-09	175	409	423	461	401	364	240	481	295	458	32.2827	29.5367	30.7197	30.788	31.3046	23.5472	21.7904	20.3557	19.4122	20.5995
5818	4193	MDM2	0.547267	6.43597	35.6149	2.40447e-09	3.15085e-08	907	2164	2448	2594	2347	1744	1226	2806	1911	2632	167.317	156.278	177.782	173.241	183.222	112.82	111.312	118.748	125.752	118.38
6697	8660	IRS2	0.546077	3.88738	43.5339	4.16677e-11	7.33525e-10	141	287	303	330	290	228	168	380	238	330	26.0106	20.7263	22.0049	22.0392	22.6393	14.7494	15.2533	16.0814	15.6614	14.8424
11091	10458	BAIAP2	0.546063	5.20209	49.3033	2.19295e-12	4.66075e-11	293	862	830	861	803	594	435	980	593	1003	54.0505	62.251	60.2773	57.5022	62.6873	38.426	39.495	41.4731	39.0218	45.112
12204	90649	ZNF486	0.545753	0.975809	11.3117	0.000770182	0.00283895	18	42	64	68	55	38	33	50	54	65	3.32051	3.03311	4.64789	4.5414	4.29365	2.45823	2.99618	2.11597	3.55342	2.92351
2178	8444	DYRK3	0.545161	3.06999	31.1316	2.41117e-08	2.63822e-07	98	196	261	269	204	161	120	296	175	273	18.0783	14.1545	18.9547	17.9653	15.9255	10.4151	10.8952	12.5266	11.5157	12.2787
13408	55252	ASXL2	0.544922	4.27716	27.6891	1.42462e-07	1.33459e-06	210	543	730	657	469	428	351	709	488	537	38.7393	39.2138	53.015	43.878	36.6131	27.6874	31.8684	30.0045	32.1124	24.1527
21333	84132	USP42	0.544517	4.1962	45.2552	1.72961e-11	3.21881e-10	185	442	530	489	384	348	269	504	350	523	34.1274	31.9199	38.4903	32.658	29.9775	22.5122	24.4234	21.329	23.0314	23.523
3384	57700	FAM160B1	0.544355	5.28755	36.8068	1.30435e-09	1.81674e-08	490	1172	1230	1288	950	869	613	1398	935	1289	90.3916	84.6383	89.3266	86.0195	74.1631	56.2157	55.6562	59.1627	61.5268	57.9754
22141	54556	ING3	0.543922	2.51853	23.7563	1.09339e-06	8.46651e-06	68	131	137	175	142	118	79	168	94	193	12.5441	9.46042	9.94939	11.6874	11.0854	7.63344	7.17266	7.10967	6.18558	8.68057
15814	54101	RIPK4	0.543902	1.73146	12.301	0.000452706	0.00179221	22	66	88	73	106	64	51	92	57	81	4.0584	4.76632	6.39085	4.87533	8.27504	4.14017	4.63045	3.89339	3.75083	3.64314
19315	4012	LNPEP	0.543698	2.63303	12.1982	0.000478351	0.0018843	63	143	229	156	121	122	92	179	148	150	11.6218	10.327	16.6307	10.4185	9.44603	7.8922	8.35298	7.57519	9.739	6.74656
5376	23012	STK38L	0.543329	4.33823	32.1136	1.45415e-08	1.65998e-07	230	587	656	713	437	446	289	688	483	686	42.4287	42.3914	47.6409	47.6179	34.115	28.8518	26.2392	29.1158	31.7834	30.8543
18767	9464	HAND2	0.543306	1.95715	26.8495	2.19934e-07	1.98317e-06	39	108	106	103	104	78	57	121	82	116	7.19443	7.79943	7.69807	6.87889	8.11891	5.04583	5.17521	5.12066	5.39593	5.21734
1965	9857	CEP350	0.542458	4.55029	24.383	7.89644e-07	6.32687e-06	266	602	738	765	535	437	407	805	534	664	49.0697	43.4746	53.596	51.0908	41.7655	28.2696	36.9528	34.0672	35.1394	29.8648
10033	7566	ZNF18	0.541971	2.16345	31.6418	1.85397e-08	2.06945e-07	54	129	130	142	116	89	78	165	94	139	9.96152	9.31599	9.44103	9.48352	9.0557	5.75742	7.08187	6.98272	6.18558	6.25181
11750	5990	RFX2	0.54165	1.99554	22.564	2.03261e-06	1.48365e-05	38	94	107	117	103	87	64	118	76	106	7.00996	6.7884	7.77069	7.81388	8.04084	5.62804	5.81077	4.9937	5.00111	4.76757
20529	4800	NFYA	0.541432	4.64271	39.9615	2.59013e-10	4.0624e-09	242	673	702	705	801	555	391	820	542	746	44.6424	48.602	50.9816	47.0837	62.5312	35.903	35.5001	34.702	35.6658	33.5529
3913	91057	CCDC34	0.541323	1.99655	10.9521	0.000934998	0.00336144	35	75	74	68	111	67	49	103	49	96	6.45654	5.41627	5.37412	4.5414	8.66537	4.33424	4.44887	4.35891	3.2244	4.3178
8092	25963	TMEM87A	0.541043	5.1593	35.0245	3.25584e-09	4.17267e-08	391	845	824	1001	983	710	480	1069	745	1042	72.1288	61.0233	59.8416	66.8521	76.7393	45.93	43.5807	45.2395	49.024	46.8661
1927	149041	RC3H1	0.539764	4.49137	28.1291	1.13486e-07	1.08988e-06	239	631	763	698	577	483	364	761	561	667	44.089	45.5689	55.4116	46.6162	45.0443	31.2453	33.0487	32.2051	36.9161	29.9997
1422	56957	OTUD7B	0.539712	5.00776	42.4662	7.19156e-11	1.23079e-09	344	972	1048	1051	847	696	563	1136	763	994	63.4586	70.1949	76.1092	70.1914	66.1222	45.0243	51.1166	48.0749	50.2085	44.7072
20317	4277	MICB	0.539566	4.1358	63.4531	1.6423e-15	4.77301e-14	176	437	435	438	419	346	251	499	336	449	32.4672	31.5588	31.5911	29.252	32.7098	22.3828	22.7891	21.1174	22.1102	20.1947
10300	55106	SLFN12	0.538972	1.59571	14.0926	0.000174029	0.000784619	26	66	88	96	74	59	39	102	67	78	4.79629	4.76632	6.39085	6.41139	5.77691	3.81672	3.54094	4.31659	4.40887	3.50821
10870	2081	ERN1	0.538765	2.51575	13.2881	0.000267101	0.00113623	40	93	106	104	86	59	68	122	79	94	7.37891	6.71618	7.69807	6.94567	6.71371	3.81672	6.17394	5.16298	5.19852	4.22784
6968	10278	EFS	0.538555	4.6722	47.8741	4.54485e-12	9.23398e-11	282	700	711	717	731	535	413	787	566	800	52.0213	50.5519	51.6352	47.8851	57.0665	34.6092	37.4976	33.3054	37.2451	35.9817
13194	256051	ZNF549	0.538398	1.74518	26.4784	2.66507e-07	2.36083e-06	39	100	112	112	91	72	59	123	89	106	7.19443	7.2217	8.13381	7.47996	7.10404	4.65769	5.3568	5.2053	5.85656	4.76757
23577	10210	TOPORS	0.538101	4.66734	74.2807	6.77642e-18	2.42833e-16	312	730	812	817	724	611	452	911	574	808	57.5555	52.7184	58.9701	54.5636	56.5201	39.5257	41.0385	38.5531	37.7715	36.3415
4778	4863	NPAT	0.537747	3.43447	38.7775	4.74981e-10	7.14602e-09	114	291	317	350	321	239	163	382	271	319	21.0299	21.0151	23.0216	23.3749	25.0593	15.4609	14.7993	16.166	17.8329	14.3477
18310	26057	ANKRD17	0.537741	6.39106	50.983	9.31673e-13	2.09683e-11	902	2315	2679	2533	2113	1778	1369	2830	1942	2399	166.394	167.182	194.558	169.167	164.954	115.019	124.296	119.764	127.791	107.9
17895	89782	LMLN	0.537029	3.02586	28.1571	1.11857e-07	1.07517e-06	54	159	162	138	140	103	103	182	93	165	9.96152	11.4825	11.765	9.21638	10.9293	6.66309	9.3517	7.70215	6.11978	7.42122
17474	51421	AMOTL2	0.535535	6.3334	75.5936	3.48489e-18	1.29349e-16	975	2483	2292	2549	2359	2030	1356	2828	1777	2579	179.861	179.315	166.453	170.236	184.159	131.321	123.116	119.68	116.934	115.996
3369	6934	TCF7L2	0.535023	4.80343	43.4659	4.3141e-11	7.58254e-10	275	723	696	743	549	570	385	847	459	706	50.73	52.2129	50.5458	49.6215	42.8585	36.8734	34.9554	35.8446	30.2041	31.7538
18637	2549	GAB1	0.534975	3.70114	30.0831	4.13913e-08	4.31163e-07	139	378	447	471	306	277	231	441	322	428	25.6417	27.298	32.4626	31.4559	23.8883	17.9192	20.9732	18.6629	21.1889	19.2502
19425	96459	FNIP1	0.534894	4.94717	39.4135	3.42912e-10	5.31802e-09	324	882	1038	1051	826	659	525	1191	724	950	59.7691	63.6954	75.383	70.1914	64.4828	42.6308	47.6664	50.4025	47.6421	42.7282
12279	85415	RHPN2	0.534148	1.94949	18.3822	1.80737e-05	0.000104452	33	97	91	91	66	67	38	116	66	90	6.0876	7.00505	6.60872	6.07746	5.15238	4.33424	3.45014	4.90906	4.34307	4.04794
3239	57089	ENTPD7	0.533773	4.96995	35.536	2.50378e-09	3.26552e-08	349	876	1044	1026	721	659	474	1112	752	991	64.381	63.2621	75.8187	68.5217	56.2859	42.6308	43.036	47.0593	49.4846	44.5723
13555	678	ZFP36L2	0.532877	6.59836	89.0513	3.84708e-21	1.75304e-19	1217	3169	3044	3175	2983	2205	1652	3850	2491	3414	224.503	228.856	221.065	212.043	232.872	142.642	149.99	162.93	163.918	153.552
20353	3303	HSPA1A	0.532841	5.23856	47.6972	4.97394e-12	1.00406e-10	271	745	697	684	764	603	408	826	551	731	49.9921	53.8016	50.6184	45.6812	59.6427	39.0082	37.0436	34.9559	36.258	32.8782
14924	85364	ZCCHC3	0.532655	4.27282	66.2076	4.05844e-16	1.24485e-14	230	516	547	603	582	437	326	676	424	605	42.4287	37.264	39.7249	40.2716	45.4346	28.2696	29.5986	28.608	27.9009	27.2111
23530	4300	MLLT3	0.532523	3.83891	36.4805	1.54203e-09	2.11585e-08	120	293	323	339	367	247	158	410	275	350	22.1367	21.1596	23.4573	22.6402	28.6504	15.9785	14.3453	17.351	18.0961	15.742
11937	126070	ZNF440	0.532267	1.71454	17.2873	3.21325e-05	0.000175186	32	108	95	85	91	69	44	126	70	102	5.90313	7.79943	6.89921	5.67675	7.10404	4.46362	3.9949	5.33226	4.60628	4.58766
21565	3624	INHBA	0.531799	3.83432	23.9881	9.69323e-07	7.58538e-06	157	451	494	501	354	337	238	572	349	433	28.9622	32.5699	35.8759	33.4594	27.6355	21.8006	21.6088	24.2067	22.9656	19.4751
12373	84924	ZNF566	0.531531	2.43787	31.6914	1.80716e-08	2.02948e-07	41	128	127	144	124	100	66	155	108	131	7.56338	9.24377	9.22316	9.61709	9.68023	6.46902	5.99235	6.55952	7.10684	5.892
16892	993	CDC25A	0.530856	2.51078	12.8577	0.000336087	0.00138802	47	123	122	146	181	100	72	182	112	152	8.67022	8.88269	8.86004	9.75066	14.13	6.46902	6.53711	7.70215	7.37005	6.83651
24674	80311	KLHL15	0.530344	3.34848	25.5542	4.30134e-07	3.65531e-06	74	175	224	225	219	146	106	263	173	227	13.651	12.638	16.2676	15.0267	17.0965	9.44476	9.62408	11.13	11.3841	10.2098
20224	9753	ZSCAN12	0.530268	2.57949	35.0148	3.27206e-09	4.18861e-08	71	177	175	192	168	136	107	214	141	180	13.0976	12.7824	12.7091	12.8228	13.1152	8.79786	9.71487	9.05637	9.27837	8.09587
13215	147687	ZNF417	0.530069	0.940053	14.1503	0.000168767	0.000763383	24	48	47	73	50	39	26	63	53	60	4.42734	3.46641	3.41329	4.87533	3.90332	2.52292	2.36062	2.66613	3.48761	2.69862
12139	23031	MAST3	0.529823	2.99813	29.367	5.98878e-08	6.03401e-07	66	213	214	217	229	188	106	254	155	227	12.1752	15.3822	15.5414	14.4924	17.8772	12.1617	9.62408	10.7492	10.1996	10.2098
20578	6722	SRF	0.529511	5.83352	92.1408	8.07258e-22	3.85292e-20	573	1530	1502	1587	1558	1191	854	1802	1205	1642	105.703	110.492	109.08	105.988	121.627	77.046	77.5374	76.2597	79.2939	73.8523
20770	23033	DOPEY1	0.52927	2.8375	30.5016	3.33598e-08	3.56213e-07	99	185	247	223	192	189	106	246	165	245	18.2628	13.3601	17.938	14.8931	14.9887	12.2264	9.62408	10.4106	10.8577	11.0194
7328	91750	LIN52	0.528594	2.33758	25.5825	4.23874e-07	3.61321e-06	44	117	133	146	142	97	78	144	107	151	8.1168	8.44939	9.6589	9.75066	11.0854	6.27494	7.08187	6.09401	7.04103	6.79154
24840	389856	USP27X	0.528052	2.3094	36.2144	1.76758e-09	2.39858e-08	56	149	134	135	133	116	74	171	100	145	10.3305	10.7603	9.73152	9.01602	10.3828	7.50406	6.7187	7.23663	6.58041	6.52167
2159	2005	ELK4	0.527395	2.03326	16.7516	4.26059e-05	0.000225406	38	106	148	134	96	85	66	158	89	120	7.00996	7.655	10.7482	8.94923	7.49437	5.49866	5.99235	6.68648	5.85656	5.39725
14672	57695	USP37	0.526548	2.82403	19.3457	1.09063e-05	6.6611e-05	58	179	215	210	178	144	103	221	155	203	10.6994	12.9268	15.614	14.0249	13.8958	9.31538	9.3517	9.35261	10.1996	9.13034
16996	23132	RAD54L2	0.526319	2.86497	20.2544	6.77965e-06	4.357e-05	55	202	262	223	200	142	122	281	173	204	10.146	14.5878	19.0273	14.8931	15.6133	9.186	11.0768	11.8918	11.3841	9.17532
14169	100506904	NA	0.525989	3.77382	36.2449	1.74017e-09	2.36428e-08	139	372	413	415	350	289	212	446	313	415	25.6417	26.8647	29.9934	27.7159	27.3232	18.6955	19.2482	18.8745	20.5967	18.6655
7357	7043	TGFB3	0.525713	2.21119	9.84124	0.00170642	0.00568449	51	110	90	121	180	93	70	161	89	149	9.40811	7.94387	6.5361	8.08102	14.052	6.01618	6.35552	6.81344	5.85656	6.70158
12997	91664	ZNF845	0.525385	1.89888	16.1689	5.79361e-05	0.000296728	40	99	120	120	99	55	65	134	95	129	7.37891	7.14948	8.7148	8.01424	7.72857	3.55796	5.90156	5.67081	6.25138	5.80204
19968	2295	FOXF2	0.525087	4.824	47.1157	6.69183e-12	1.31148e-10	312	668	705	763	812	554	427	872	586	843	57.5555	48.2409	51.1994	50.9572	63.3899	35.8383	38.7687	36.9026	38.5612	37.9157
12553	2077	ERF	0.524334	6.07601	54.234	1.77983e-13	4.36402e-12	756	2082	1779	2061	1746	1368	1152	2290	1412	2202	139.461	150.356	129.197	137.645	136.304	88.4961	104.594	96.9116	92.9153	99.0395
6022	55703	POLR3B	0.523952	4.07266	75.2447	4.15843e-18	1.51968e-16	188	430	497	512	442	349	255	566	378	526	34.6809	31.0533	36.0938	34.1941	34.5053	22.5769	23.1523	23.9528	24.8739	23.6579
6398	10208	USPL1	0.523391	3.38006	45.8489	1.27736e-11	2.4261e-10	111	295	318	321	310	242	157	366	231	363	20.4765	21.304	23.0942	21.4381	24.2006	15.655	14.2545	15.4889	15.2007	16.3267
5634	100506653	NA	0.52317	2.01685	6.12839	0.0133028	0.0327993	41	114	61	83	99	59	55	108	67	118	7.56338	8.23273	4.43002	5.54318	7.72857	3.81672	4.99363	4.57051	4.40887	5.30729
1364	5565	PRKAB2	0.523147	4.56131	38.8179	4.65231e-10	7.0184e-09	241	654	704	768	655	540	387	866	486	726	44.4579	47.2299	51.1268	51.2911	51.1335	34.9327	35.137	36.6487	31.9808	32.6534
11250	56907	SPIRE1	0.522843	5.34198	53.2782	2.89503e-13	6.89392e-12	400	1064	1126	1297	999	802	656	1367	884	1115	73.7891	76.8389	81.7738	86.6206	77.9883	51.8815	59.5603	57.8507	58.1708	50.1494
4603	56946	C11orf30	0.522823	4.03364	31.8673	1.65077e-08	1.86901e-07	158	425	560	507	477	375	260	609	371	494	29.1467	30.6922	40.669	33.8602	37.2377	24.2588	23.6062	25.7726	24.4133	22.2187
1432	23248	RPRD2	0.522803	5.34353	49.0867	2.4489e-12	5.17494e-11	333	1049	1086	1157	1006	824	635	1221	819	998	61.4294	75.7556	78.8689	77.2706	78.5348	53.3047	57.6537	51.6721	53.8935	44.8871
8335	8554	PIAS1	0.522611	4.39295	56.4459	5.77675e-14	1.50863e-12	200	539	590	613	580	469	315	694	434	596	36.8945	38.9249	42.8477	40.9394	45.2785	30.3397	28.5999	29.3697	28.559	26.8063
3317	6877	TAF5	0.521991	2.10691	25.7409	3.90458e-07	3.36201e-06	43	106	117	145	106	96	67	150	84	120	7.93233	7.655	8.49693	9.68387	8.27504	6.21025	6.08315	6.34792	5.52754	5.39725
14574	65065	NBEAL1	0.521537	1.64252	10.7875	0.00102187	0.00363481	24	78	127	109	77	73	50	117	80	86	4.42734	5.63292	9.22316	7.2796	6.01111	4.72238	4.53966	4.95138	5.26432	3.86803
6703	3621	ING1	0.521525	4.20417	41.0555	1.47964e-10	2.42773e-09	144	454	433	449	456	369	234	524	306	497	26.5641	32.7865	31.4459	29.9866	35.5983	23.8707	21.2456	22.1754	20.136	22.3536
2329	56997	ADCK3	0.521336	2.5641	30.3093	3.68363e-08	3.90697e-07	45	131	142	130	143	106	75	165	99	147	8.30127	9.46042	10.3125	8.68209	11.1635	6.85716	6.80949	6.98272	6.5146	6.61163
13366	130497	OSR1	0.521224	1.9958	10.0054	0.00156081	0.00526918	42	103	100	111	169	100	55	131	98	145	7.74785	7.43835	7.26233	7.41317	13.1932	6.46902	4.99363	5.54385	6.4488	6.52167
13865	9451	EIF2AK3	0.52121	4.43756	27.7015	1.4155e-07	1.32772e-06	214	517	628	589	452	425	279	661	420	636	39.4772	37.3362	45.6074	39.3366	35.286	27.4933	25.3313	27.9732	27.6377	28.6054
5425	283464	GXYLT1	0.520947	4.03041	33.3342	7.76044e-09	9.23992e-08	159	394	416	419	413	345	220	476	338	418	29.3312	28.4535	30.2113	27.9831	32.2414	22.3181	19.9745	20.1441	22.2418	18.8004
7419	55051	NRDE2	0.520888	2.46594	27.7799	1.35932e-07	1.27882e-06	65	163	130	166	149	107	82	189	126	174	11.9907	11.7714	9.44103	11.0864	11.6319	6.92185	7.44504	7.99838	8.29131	7.82601
640	4520	MTF1	0.52066	3.98637	32.8155	1.01334e-08	1.18738e-07	122	354	411	420	340	282	216	429	328	360	22.5057	25.5648	29.8482	28.0498	26.5426	18.2426	19.6113	18.1551	21.5837	16.1917
9096	100506587	NA	0.519702	2.08521	18.1778	2.01206e-05	0.000114784	42	107	120	119	94	71	56	159	94	106	7.74785	7.72722	8.7148	7.94745	7.33824	4.593	5.08442	6.7288	6.18558	4.76757
25328	84848	MIR503HG	0.519074	1.08614	9.92348	0.00163184	0.00547146	24	68	53	61	34	40	36	57	47	59	4.42734	4.91075	3.84903	4.0739	2.65426	2.58761	3.26856	2.41221	3.09279	2.65365
8838	652276	LOC652276	0.518495	1.93744	13.5295	0.000234848	0.00101939	31	103	103	114	89	67	54	142	76	102	5.71865	7.43835	7.4802	7.61353	6.94791	4.33424	4.90283	6.00937	5.00111	4.58766
11960	57474	ZNF490	0.518234	2.31702	21.043	4.49079e-06	3.001e-05	51	93	118	132	130	99	63	145	94	127	9.40811	6.71618	8.56955	8.81566	10.1486	6.40433	5.71997	6.13633	6.18558	5.71209
22814	80185	TTI2	0.518055	2.21796	30.0894	4.12585e-08	4.30184e-07	49	125	114	141	137	110	74	156	81	148	9.03916	9.02712	8.27906	9.41673	10.6951	7.11592	6.7187	6.60184	5.33013	6.65661
21895	7980	TFPI2	0.51797	4.56902	6.0718	0.0137357	0.0336053	182	387	443	470	1138	494	300	725	459	655	33.574	27.948	32.1721	31.3891	88.8396	31.9569	27.238	30.6816	30.2041	29.46
8338	10116	FEM1B	0.517671	4.45818	48.0761	4.09993e-12	8.40714e-11	259	644	796	741	587	513	384	871	531	739	47.7784	46.5077	57.8081	49.4879	45.825	33.186	34.8646	36.8603	34.942	33.2381
585	7579	ZSCAN20	0.516485	1.36817	12.3051	0.000451717	0.00178894	23	72	78	77	74	46	62	71	57	83	4.24287	5.19962	5.66462	5.14247	5.77691	2.97575	5.62918	3.00468	3.75083	3.7331
3202	26148	C10orf12	0.515959	1.80577	12.1096	0.000501622	0.00196592	48	83	115	100	70	89	44	130	69	94	8.85469	5.99401	8.35168	6.67853	5.46465	5.75742	3.9949	5.50153	4.54048	4.22784
13513	54497	HEATR5B	0.5159	3.67774	33.8288	6.01811e-09	7.31487e-08	128	330	382	398	323	256	205	436	268	400	23.6125	23.8316	27.7421	26.5806	25.2154	16.5607	18.6126	18.4513	17.6355	17.9908
11633	84444	DOT1L	0.51563	4.94449	45.5843	1.46206e-11	2.76269e-10	363	928	898	954	709	640	530	1062	668	979	66.9636	67.0173	65.2157	63.7132	55.3491	41.4017	48.1204	44.9433	43.9571	44.0325
10623	284058	KANSL1	0.515368	4.79771	72.4264	1.73379e-17	5.98076e-16	262	707	732	741	685	538	401	857	553	791	48.3318	51.0574	53.1602	49.4879	53.4755	34.8033	36.4081	36.2678	36.3896	35.5769
6447	2308	FOXO1	0.514681	3.19103	20.4254	6.20022e-06	4.03142e-05	95	286	264	329	163	208	157	321	181	261	17.5249	20.6541	19.1725	21.9724	12.7248	13.4556	14.2545	13.5846	11.9105	11.739
12604	7773	ZNF230	0.514479	1.71594	22.4108	2.2013e-06	1.58899e-05	34	91	92	90	76	67	57	89	73	99	6.27207	6.57174	6.68134	6.01068	5.93305	4.33424	5.17521	3.76643	4.8037	4.45273
10138	5598	MAPK7	0.513536	4.56094	34.3765	4.54183e-09	5.65711e-08	277	682	665	705	594	527	413	749	478	774	51.0989	49.252	48.2945	47.0837	46.3714	34.0917	37.4976	31.6973	31.4543	34.8122
5978	283431	GAS2L3	0.513346	1.23231	9.85299	0.00169556	0.00566023	14	45	71	58	59	42	25	69	47	65	2.58262	3.24976	5.15625	3.87355	4.60592	2.71699	2.26983	2.92004	3.09279	2.92351
20696	26036	ZNF451	0.512818	4.33855	59.4746	1.23881e-14	3.42077e-13	204	526	588	580	508	415	292	655	442	621	37.6324	37.9861	42.7025	38.7355	39.6577	26.8464	26.5116	27.7193	29.0854	27.9308
3023	170384	FUT11	0.511667	3.46428	30.6389	3.10797e-08	3.33475e-07	129	262	325	322	320	218	183	422	246	311	23.797	18.9208	23.6026	21.5049	24.9812	14.1025	16.6152	17.8588	16.1878	13.9879
24043	23731	TMEM245	0.511164	5.3356	33.7161	6.37712e-09	7.70893e-08	335	895	1015	1053	933	762	506	1194	771	1001	61.7983	64.6342	73.7126	70.3249	72.8359	49.2939	45.9414	50.5295	50.7349	45.022
494	2140	EYA3	0.510638	2.70452	11.3837	0.000740895	0.00275207	71	158	185	182	146	124	117	208	143	145	13.0976	11.4103	13.4353	12.1549	11.3977	8.02158	10.6228	8.80245	9.40998	6.52167
289	54455	FBXO42	0.510525	3.72854	24.2687	8.37895e-07	6.66045e-06	121	299	375	434	361	278	173	443	292	416	22.3212	21.5929	27.2337	28.9848	28.182	17.9839	15.7072	18.7475	19.2148	18.7105
9234	9739	SETD1A	0.51046	4.83915	42.442	7.28093e-11	1.24416e-09	294	802	861	818	679	561	500	941	610	834	54.235	57.918	62.5287	54.6304	53.0071	36.2912	45.3966	39.8226	40.1405	37.5109
24498	4541	ND6	0.510397	4.90991	4.33709	0.0372907	0.0777042	402	1105	413	718	678	761	381	930	448	1042	74.158	79.7998	29.9934	47.9519	52.929	49.2292	34.5922	39.3571	29.4802	46.8661
15712	57466	SCAF4	0.509696	5.53551	63.3501	1.7305e-15	5.01617e-14	423	1123	1135	1088	969	839	643	1336	784	1184	78.0319	81.0997	82.4274	72.6624	75.6463	54.275	58.38	56.5388	51.5904	53.2528
23433	58500	ZNF250	0.509475	2.17838	27.5913	1.49853e-07	1.39792e-06	52	116	124	136	113	74	68	171	98	138	9.59258	8.37717	9.00529	9.0828	8.8215	4.78707	6.17394	7.23663	6.4488	6.20684
4616	51773	RSF1	0.509465	5.147	43.8476	3.54975e-11	6.32953e-10	358	943	1026	1073	812	789	590	1135	715	954	66.0412	68.1006	74.5115	71.6607	63.3899	51.0405	53.568	48.0326	47.0499	42.9081
17978	166793	ZBTB49	0.509389	1.93851	13.7968	0.000203679	0.000901775	32	82	80	88	71	52	47	93	73	91	5.90313	5.92179	5.80986	5.87711	5.54271	3.36389	4.26728	3.93571	4.8037	4.09291
8152	7782	SLC30A4	0.509231	2.26381	20.1616	7.11692e-06	4.55261e-05	44	116	156	143	116	99	63	158	112	148	8.1168	8.37717	11.3292	9.5503	9.0557	6.40433	5.71997	6.68648	7.37005	6.65661
15204	9139	CBFA2T2	0.509083	4.0322	45.4571	1.56022e-11	2.93316e-10	144	378	435	429	344	317	215	479	294	440	26.5641	27.298	31.5911	28.6509	26.8548	20.5068	19.5205	20.271	19.3464	19.7899
8915	26048	ZNF500	0.50832	2.69691	19.8133	8.53887e-06	5.34488e-05	79	165	190	194	163	115	113	217	132	231	14.5733	11.9158	13.7984	12.9564	12.7248	7.43937	10.2596	9.18333	8.68613	10.3897
21389	7291	TWIST1	0.508148	4.3515	34.4266	4.42639e-09	5.53198e-08	212	523	523	542	650	398	326	670	428	668	39.1082	37.7695	37.982	36.1976	50.7432	25.7467	29.5986	28.3541	28.1641	30.0447
5477	144438	NA	0.507416	3.38544	21.4329	3.66427e-06	2.52172e-05	125	291	301	276	269	212	161	375	228	319	23.0591	21.0151	21.8596	18.4328	20.9999	13.7143	14.6177	15.8698	15.0033	14.3477
21829	222194	RSBN1L	0.507139	3.18076	29.5528	5.44139e-08	5.54301e-07	77	247	240	277	219	208	131	314	172	239	14.2044	17.8376	17.4296	18.4995	17.0965	13.4556	11.8939	13.2883	11.3183	10.7495
17735	10057	ABCC5	0.506965	4.5378	17.1551	3.44492e-05	0.000186258	133	285	320	334	321	238	186	371	262	357	24.5349	20.5818	23.2395	22.3063	25.0593	15.3963	16.8875	15.7005	17.2407	16.0568
17523	5922	RASA2	0.506457	4.0051	33.742	6.29284e-09	7.63204e-08	177	410	523	547	538	366	269	597	421	561	32.6517	29.609	37.982	36.5316	41.9997	23.6766	24.4234	25.2647	27.7035	25.2321
23087	169200	TMEM64	0.504901	3.54391	33.0495	8.98426e-09	1.05945e-07	97	303	307	309	308	226	163	376	223	352	17.8938	21.8817	22.2954	20.6367	24.0444	14.62	14.7993	15.9121	14.6743	15.8319
6338	26278	SACS	0.504588	6.81598	41.2717	1.32474e-10	2.18939e-09	1286	3259	3932	3593	2888	2797	1854	4090	2679	3650	237.232	235.355	285.555	239.96	225.456	180.938	168.331	173.087	176.289	164.166
10807	55181	SMG8	0.504407	3.5824	30.9291	2.67622e-08	2.90243e-07	105	310	321	377	318	265	161	393	272	347	19.3696	22.3873	23.3121	25.1781	24.8251	17.1429	14.6177	16.6316	17.8987	15.607
23484	158358	KIAA2026	0.504397	4.19924	30.8224	2.82754e-08	3.04862e-07	178	513	577	613	438	381	288	707	396	569	32.8361	37.0473	41.9036	40.9394	34.1931	24.6469	26.1484	29.9199	26.0584	25.592
7969	54893	MTMR10	0.504377	4.55899	46.2653	1.03278e-11	1.97513e-10	220	643	610	667	528	445	314	814	467	679	40.584	46.4355	44.3002	44.5458	41.2191	28.7871	28.5091	34.4481	30.7305	30.5394
838	112970	KTI12	0.503815	2.80144	33.4091	7.46721e-09	8.90037e-08	68	179	187	198	184	150	104	216	140	217	12.5441	12.9268	13.5806	13.2235	14.3642	9.70352	9.44249	9.14101	9.21257	9.76002
18316	6372	CXCL6	0.503778	3.26045	4.35661	0.0368656	0.0769922	84	198	240	269	550	218	141	403	243	365	15.4957	14.299	17.4296	17.9653	42.9365	14.1025	12.8018	17.0548	15.9904	16.4166
4902	9854	C2CD2L	0.503678	3.29266	32.6022	1.13087e-08	1.31535e-07	109	279	262	269	276	199	159	296	207	356	20.1075	20.1485	19.0273	17.9653	21.5463	12.8733	14.4361	12.5266	13.6214	16.0118
3175	23232	TBC1D12	0.501174	2.98833	19.2285	1.15966e-05	7.02459e-05	80	201	238	225	181	168	116	293	161	203	14.7578	14.5156	17.2843	15.0267	14.13	10.8679	10.532	12.3996	10.5945	9.13034
16690	6304	SATB1	0.500284	2.95838	40.9923	1.52834e-10	2.49975e-09	83	193	216	215	214	154	115	256	168	246	15.3112	13.9379	15.6866	14.3588	16.7062	9.96228	10.4412	10.8338	11.0551	11.0644
19769	114825	PWWP2A	0.499079	3.43417	40.209	2.28197e-10	3.6046e-09	119	312	363	344	293	256	172	424	264	340	21.9522	22.5317	26.3623	22.9742	22.8735	16.5607	15.6164	17.9435	17.3723	15.2922
271	6248	RSC1A1	0.498781	2.66736	26.256	2.9903e-07	2.6279e-06	77	176	203	224	144	149	122	233	150	178	14.2044	12.7102	14.7425	14.9599	11.2416	9.63883	11.0768	9.86044	9.87061	8.00592
14828	10123	ARL4C	0.497205	2.99919	30.9954	2.58637e-08	2.81325e-07	91	216	215	250	260	191	130	273	183	276	16.787	15.5989	15.614	16.6963	20.2973	12.3558	11.8031	11.5532	12.0421	12.4137
20889	9841	ZBTB24	0.496696	3.31963	47.6956	4.97813e-12	1.00406e-10	134	291	283	325	247	241	171	350	224	322	24.7193	21.0151	20.5524	21.7052	19.2824	15.5903	15.5256	14.8118	14.7401	14.4826
18724	9693	RAPGEF2	0.496443	4.68725	38.2086	6.35732e-10	9.26736e-09	271	740	835	816	650	545	440	983	594	794	49.9921	53.4406	60.6404	54.4968	50.7432	35.2561	39.949	41.6001	39.0876	35.7118
7645	23186	RCOR1	0.496422	4.84438	39.0461	4.13913e-10	6.32173e-09	271	778	880	896	760	632	429	1020	670	867	49.9921	56.1848	63.9085	59.8397	59.3305	40.8842	38.9503	43.1659	44.0887	38.9951
20140	3017	HIST1H2BD	0.496023	2.13136	11.2494	0.000796485	0.00292132	34	103	124	102	131	104	71	126	78	115	6.27207	7.43835	9.00529	6.8121	10.2267	6.72778	6.44632	5.33226	5.13272	5.17236
17385	79364	ZXDC	0.495057	3.87994	57.2592	3.81992e-14	1.0095e-12	162	382	414	457	382	313	242	499	321	458	29.8846	27.5869	30.066	30.5209	29.8214	20.248	21.972	21.1174	21.1231	20.5995
24589	4281	MID1	0.494998	3.67965	21.1167	4.32148e-06	2.90539e-05	102	297	316	329	389	217	194	431	262	347	18.8162	21.4484	22.949	21.9724	30.3678	14.0378	17.6139	18.2397	17.2407	15.607
19986	347733	TUBB2B	0.494995	3.79655	21.8985	2.87457e-06	2.0261e-05	95	316	292	338	282	254	195	381	187	308	17.5249	22.8206	21.206	22.5734	22.0147	16.4313	17.7047	16.1237	12.3054	13.8529
16194	150275	CCDC117	0.494942	4.86148	53.7151	2.31772e-13	5.6281e-12	314	768	862	934	822	677	452	1047	671	926	57.9244	55.4626	62.6013	62.3775	64.1706	43.7952	41.0385	44.3085	44.1545	41.6488
9560	23035	PHLPP2	0.494769	3.15081	16.6264	4.55124e-05	0.000239638	86	241	316	252	193	185	133	343	194	254	15.8647	17.4043	22.949	16.8299	15.0668	11.9677	12.0755	14.5156	12.766	11.4242
13241	388569	ZNF324B	0.494074	1.56763	21.4286	3.67244e-06	2.52577e-05	26	92	90	93	83	66	47	103	70	106	4.79629	6.64396	6.5361	6.21104	6.47951	4.26955	4.26728	4.35891	4.60628	4.76757
19409	133619	PRRC1	0.49341	6.51818	35.9491	2.02535e-09	2.70528e-08	999	2556	2745	2843	2229	1974	1416	3246	2120	2868	184.288	184.587	199.351	189.871	174.01	127.698	128.563	137.369	139.505	128.994
285	1969	EPHA2	0.493234	6.16751	38.5971	5.20954e-10	7.78478e-09	643	1272	1308	1407	1142	1097	767	1559	1052	1543	118.616	91.86	94.9913	93.967	89.1518	70.9651	69.6384	65.9761	69.2259	69.3996
20517	23500	DAAM2	0.492872	5.74622	36.1195	1.85582e-09	2.49993e-08	511	1337	1382	1529	1304	1035	832	1640	1119	1492	94.2655	96.5541	100.365	102.115	101.799	66.9543	75.54	69.404	73.6347	67.1058
12339	9757	KMT2B	0.49273	4.87583	40.5337	1.93251e-10	3.10126e-09	290	796	771	693	616	593	420	835	591	782	53.4971	57.4847	55.9926	46.2822	48.0889	38.3613	38.1331	35.3368	38.8902	35.1721
1252	51592	TRIM33	0.492699	4.88349	33.928	5.71889e-09	7.00501e-08	306	846	815	902	696	647	483	995	608	883	56.4486	61.0956	59.188	60.2404	54.3342	41.8545	43.8531	42.1079	40.0089	39.7148
21151	26230	TIAM2	0.492655	1.88457	13.4612	0.000243545	0.00105426	31	82	83	117	69	78	39	110	67	96	5.71865	5.92179	6.02773	7.81388	5.38658	5.04583	3.54094	4.65514	4.40887	4.3178
2398	149371	EXOC8	0.492355	2.8977	38.2336	6.27638e-10	9.16865e-09	89	233	245	270	193	196	112	293	187	267	16.4181	16.8266	17.7927	18.032	15.0668	12.6793	10.1688	12.3996	12.3054	12.0089
23153	157567	ANKRD46	0.491954	1.60552	9.98057	0.00158201	0.00533259	34	75	79	75	104	52	46	91	80	109	6.27207	5.41627	5.73724	5.0089	8.11891	3.36389	4.17649	3.85107	5.26432	4.9025
3806	7465	WEE1	0.491892	4.14719	49.74	1.7553e-12	3.8036e-11	206	489	462	543	514	420	291	594	399	560	38.0014	35.3141	33.552	36.2644	40.1261	27.1699	26.4208	25.1378	26.2558	25.1872
15383	63925	ZNF335	0.491809	3.73406	31.6675	1.82956e-08	2.05048e-07	134	323	364	359	365	278	222	392	275	401	24.7193	23.3261	26.4349	23.9759	28.4942	17.9839	20.1561	16.5892	18.0961	18.0358
7150	5732	PTGER2	0.491554	3.1802	24.161	8.86092e-07	6.99337e-06	97	203	245	282	277	192	149	289	191	309	17.8938	14.66	17.7927	18.8335	21.6244	12.4205	13.5282	12.2303	12.5686	13.8979
7016	57523	NYNRIN	0.491309	5.27469	38.9606	4.3244e-10	6.55166e-09	400	1078	1088	1120	796	774	605	1277	833	1067	73.7891	77.8499	79.0141	74.7996	62.1409	50.0702	54.9299	54.042	54.8148	47.9905
7241	26030	PLEKHG3	0.491266	2.98521	27.0256	2.00775e-07	1.83886e-06	95	248	207	219	202	159	127	284	171	262	17.5249	17.9098	15.033	14.626	15.7694	10.2857	11.5307	12.0187	11.2525	11.784
18062	259282	BOD1L1	0.490836	5.99109	26.894	2.14926e-07	1.94276e-06	576	1669	1849	1864	1238	1313	985	1984	1271	1632	106.256	120.53	134.28	124.488	96.6462	84.9382	89.4313	83.9619	83.6369	73.4026
9121	2975	GTF3C1	0.490826	6.1699	54.2322	1.78139e-13	4.36402e-12	745	1711	1918	1868	1516	1390	1079	2219	1373	1896	137.432	123.563	139.291	124.755	118.349	89.9193	97.9659	93.907	90.349	85.2765
19145	375449	MAST4	0.49056	2.94222	14.1952	0.000164795	0.000746938	60	208	253	244	161	177	116	245	182	197	11.0684	15.0211	18.3737	16.2956	12.5687	11.4502	10.532	10.3683	11.9763	8.86048
1976	51278	IER5	0.490395	4.63147	47.3686	5.88179e-12	1.16095e-10	252	611	546	655	632	454	354	737	531	690	46.4871	44.1246	39.6523	43.7444	49.338	29.3693	32.1408	31.1895	34.942	31.0342
14465	91752	ZNF804A	0.490301	3.55964	36.1606	1.81705e-09	2.45368e-08	134	353	310	333	272	282	170	389	255	342	24.7193	25.4926	22.5132	22.2395	21.2341	18.2426	15.4348	16.4623	16.78	15.3822
4574	283209	PGM2L1	0.490262	4.3735	39.9756	2.57151e-10	4.03891e-09	262	556	699	631	628	519	327	773	538	709	48.3318	40.1526	50.7637	42.1415	49.0257	33.5742	29.6894	32.713	35.4026	31.8887
21875	10142	AKAP9	0.490079	4.81678	28.2588	1.0613e-07	1.02278e-06	268	728	864	840	650	622	455	959	594	737	49.4387	52.574	62.7465	56.0997	50.7432	40.2373	41.3109	40.5844	39.0876	33.1481
6499	23143	LRCH1	0.489237	4.42438	37.9508	7.25509e-10	1.05014e-08	214	528	593	566	466	423	320	655	459	552	39.4772	38.1306	43.0656	37.8005	36.3789	27.3639	29.0538	27.7193	30.2041	24.8273
25	339451	KLHL17	0.489072	2.96161	13.4247	0.000248337	0.00107206	80	172	170	188	222	155	120	202	135	244	14.7578	12.4213	12.346	12.5556	17.3307	10.027	10.8952	8.54854	8.88355	10.9744
10089	55090	MED9	0.48876	2.60803	35.197	2.97976e-09	3.84108e-08	65	166	156	186	178	128	96	216	145	185	11.9907	11.988	11.3292	12.4221	13.8958	8.28034	8.71615	9.14101	9.54159	8.32076
17174	63899	NSUN3	0.486931	1.12733	13.6546	0.000219699	0.000962312	25	72	63	58	51	41	35	88	40	73	4.61182	5.19962	4.57527	3.87355	3.98139	2.6523	3.17776	3.72412	2.63216	3.28333
597	9204	ZMYM6	0.486919	3.8546	55.5715	9.01225e-14	2.31002e-12	149	385	445	430	394	327	230	493	317	482	27.4864	27.8035	32.3174	28.7177	30.7582	21.1537	20.8824	20.8635	20.8599	21.6789
8867	100507419	LOC100507419	0.486724	1.41998	7.32472	0.00680126	0.0185083	34	68	60	54	39	39	43	67	44	72	6.27207	4.91075	4.3574	3.60641	3.04459	2.52292	3.90411	2.83541	2.89538	3.23835
7179	57161	PELI2	0.486716	2.57249	17.9062	2.32069e-05	0.000130707	58	176	182	154	149	127	83	209	154	162	10.6994	12.7102	13.2174	10.2849	11.6319	8.21565	7.53584	8.84477	10.1338	7.28628
15182	171023	ASXL1	0.486447	5.46044	62.7313	2.36926e-15	6.81424e-14	434	1070	1134	1204	1075	835	644	1360	956	1240	80.0611	77.2722	82.3548	80.4095	83.9214	54.0163	58.4708	57.5545	62.9087	55.7716
20999	9439	MED23	0.486304	3.83212	52.9934	3.34676e-13	7.93548e-12	144	370	382	388	362	278	227	444	313	424	26.5641	26.7203	27.7421	25.9127	28.26	17.9839	20.6101	18.7899	20.5967	19.0703
24305	8021	NUP214	0.48625	5.40282	52.2632	4.85378e-13	1.13628e-11	364	1078	1133	1142	922	849	641	1319	774	1112	67.1481	77.8499	82.2822	76.2688	71.9772	54.9219	58.1985	55.8194	50.9323	50.0145
6941	63874	ABHD4	0.486224	4.71359	38.9674	4.30934e-10	6.54559e-09	218	620	654	711	621	491	372	731	521	747	40.215	44.7745	47.4956	47.4844	48.4792	31.7629	33.7751	30.9355	34.2839	33.5979
13512	6801	STRN	0.485195	3.85092	22.8584	1.74384e-06	1.29161e-05	134	368	471	430	344	279	221	507	353	415	24.7193	26.5758	34.2056	28.7177	26.8548	18.0486	20.0653	21.456	23.2288	18.6655
1803	400793	C1orf226	0.485053	2.11106	7.82977	0.00513925	0.0145134	20	43	42	45	42	46	17	54	29	53	3.68945	3.10533	3.05018	3.00534	3.27879	2.97575	1.54348	2.28525	1.90832	2.38378
23042	65986	ZBTB10	0.484304	3.20853	22.5373	2.06107e-06	1.50146e-05	117	239	308	295	235	175	168	372	202	328	21.5833	17.2599	22.368	19.7017	18.3456	11.3208	15.2533	15.7429	13.2924	14.7525
15312	84181	CHD6	0.483831	4.80815	33.2079	8.28149e-09	9.81663e-08	253	681	776	823	606	560	440	917	547	714	46.6716	49.1798	56.3557	54.9643	47.3082	36.2265	39.949	38.807	35.9948	32.1136
2127	9580	SOX13	0.483136	3.60132	34.8836	3.5002e-09	4.4447e-08	123	312	335	344	384	273	205	422	268	367	22.6901	22.5317	24.3288	22.9742	29.9775	17.6604	18.6126	17.8588	17.6355	16.5066
7367	85457	CIPC	0.482719	3.30465	36.8712	1.26196e-09	1.76295e-08	114	264	275	305	265	211	155	379	206	318	21.0299	19.0653	19.9714	20.3695	20.6876	13.6496	14.0729	16.0391	13.5556	14.3027
23826	84131	CEP78	0.482409	2.21874	18.5337	1.66925e-05	9.73848e-05	40	98	113	125	101	86	58	141	81	126	7.37891	7.07726	8.20643	8.34817	7.88471	5.56335	5.26601	5.96705	5.33013	5.66711
7359	55668	GPATCH2L	0.482376	1.94411	15.3937	8.72795e-05	0.000426875	33	99	116	129	88	78	50	126	88	136	6.0876	7.14948	8.4243	8.61531	6.86984	5.04583	4.53966	5.33226	5.79076	6.11688
22255	4850	CNOT4	0.482169	4.85086	42.7611	6.18488e-11	1.07344e-09	262	622	776	741	661	568	422	855	560	717	48.3318	44.919	56.3557	49.4879	51.6019	36.744	38.3147	36.1832	36.8503	32.2486
4021	55626	AMBRA1	0.481962	4.25937	46.391	9.68609e-12	1.86205e-10	182	430	495	520	475	379	277	602	373	533	33.574	31.0533	35.9485	34.7284	37.0815	24.5176	25.1497	25.4763	24.5449	23.9728
15787	2114	ETS2	0.481545	5.28526	21.8961	2.87823e-06	2.0274e-05	358	863	799	883	1219	755	554	1113	732	1102	66.0412	62.3232	58.026	58.9714	95.1629	48.8411	50.2994	47.1016	48.1686	49.5647
1241	260425	MAGI3	0.481516	2.6199	20.0566	7.51844e-06	4.78183e-05	54	160	174	201	173	123	100	257	123	182	9.96152	11.5547	12.6365	13.4239	13.5055	7.95689	9.07932	10.8761	8.0939	8.18583
11872	5032	P2RY11	0.481273	2.07616	22.7703	1.82569e-06	1.34249e-05	42	110	101	106	99	95	63	123	68	123	7.74785	7.94387	7.33495	7.07924	7.72857	6.14556	5.71997	5.2053	4.47468	5.53218
4287	10482	NXF1	0.480408	6.51675	16.2887	5.43882e-05	0.000280634	457	1153	1078	1182	1285	938	661	1365	916	1465	84.304	83.2662	78.2879	78.9403	100.315	60.6794	60.0143	57.7661	60.2765	65.8914
20695	57691	KIAA1586	0.479992	2.8498	30.3394	3.62676e-08	3.85035e-07	82	185	192	241	171	142	115	261	151	233	15.1268	13.3601	13.9437	16.0953	13.3494	9.186	10.4412	11.0454	9.93641	10.4797
7085	6751	SSTR1	0.479904	5.57588	53.4341	2.67418e-13	6.43721e-12	512	1401	1345	1549	1491	1229	779	1833	1060	1580	94.45	101.176	97.6783	103.45	116.397	79.5042	70.7279	77.5716	69.7523	71.0638
2279	11221	DUSP10	0.479833	3.80479	28.7633	8.1788e-08	8.05728e-07	135	363	367	405	447	327	224	459	336	402	24.9038	26.2148	26.6527	27.0481	34.8957	21.1537	20.3377	19.4246	22.1102	18.0808
21992	3268	AGFG2	0.479473	2.64121	11.598	0.000660244	0.00249263	46	132	135	148	218	127	90	191	122	162	8.48574	9.53264	9.80414	9.88423	17.0185	8.21565	8.17139	8.08302	8.02809	7.28628
5084	196513	DCP1B	0.479428	4.09616	47.592	5.24812e-12	1.05086e-10	148	484	472	505	445	348	269	585	360	544	27.302	34.953	34.2782	33.7266	34.7395	22.5122	24.4234	24.7569	23.6895	24.4675
4401	91056	AP5B1	0.479424	3.19105	26.8057	2.2497e-07	2.01871e-06	105	250	266	271	232	193	148	313	230	274	19.3696	18.0542	19.3178	18.0988	18.1114	12.4852	13.4374	13.246	15.1349	12.3237
12493	29946	SERTAD3	0.478576	3.86195	32.0439	1.5073e-08	1.71358e-07	188	441	404	479	337	325	222	556	331	507	34.6809	31.8477	29.3398	31.9902	26.3084	21.0243	20.1561	23.5296	21.7811	22.8034
11890	53637	S1PR5	0.478088	1.34325	13.4338	0.000247127	0.00106767	22	77	60	68	65	58	36	74	51	82	4.0584	5.56071	4.3574	4.5414	5.07432	3.75203	3.26856	3.13164	3.35601	3.68812
11391	4092	SMAD7	0.478071	4.86324	39.2755	3.68027e-10	5.66782e-09	310	742	672	775	691	593	423	964	556	789	57.1865	53.585	48.8029	51.7586	53.9439	38.3613	38.4055	40.796	36.5871	35.4869
673	6018	RLF	0.477488	4.18054	21.5674	3.41611e-06	2.36858e-05	180	442	461	503	374	348	241	570	355	527	33.2051	31.9199	33.4793	33.593	29.1968	22.5122	21.8812	24.1221	23.3604	23.7029
10148	92521	SPECC1	0.477353	4.04592	57.1517	4.03459e-14	1.05865e-12	147	387	429	425	405	317	244	509	302	480	27.1175	27.948	31.1554	28.3838	31.6169	20.5068	22.1535	21.5406	19.8728	21.589
8164	22995	CEP152	0.476293	1.74636	8.85966	0.00291542	0.0089574	24	69	73	102	110	60	54	113	72	86	4.42734	4.98297	5.3015	6.8121	8.5873	3.88141	4.90283	4.7821	4.73789	3.86803
8844	23524	SRRM2	0.476172	8.3706	26.5607	2.55384e-07	2.26956e-06	3124	8898	9310	8688	6638	6401	5418	10345	6485	8499	576.293	642.587	676.123	580.231	518.205	414.082	491.918	437.795	426.739	382.26
5368	79365	BHLHE41	0.475527	2.87869	25.157	5.28468e-07	4.39649e-06	81	214	199	231	145	137	109	271	153	237	14.9423	15.4544	14.452	15.4274	11.3196	8.86255	9.89646	11.4686	10.068	10.6596
11926	115950	ZNF653	0.47543	1.40251	15.5649	7.97206e-05	0.000392855	33	82	65	81	60	51	38	94	59	91	6.0876	5.92179	4.72051	5.40961	4.68398	3.2992	3.45014	3.97803	3.88244	4.09291
2490	79862	ZNF669	0.475171	1.31374	12.1726	0.000484958	0.00190559	24	65	70	72	66	44	46	90	51	76	4.42734	4.6941	5.08363	4.80854	5.15238	2.84637	4.17649	3.80875	3.35601	3.41826
16593	7862	BRPF1	0.474769	4.194	38.327	5.98295e-10	8.78637e-09	193	547	523	561	436	376	324	649	401	576	35.6032	39.5027	37.982	37.4666	34.0369	24.3235	29.417	27.4654	26.3874	25.9068
15740	6651	SON	0.474541	7.21346	30.0567	4.19599e-08	4.36264e-07	1541	4045	4369	4241	3204	3158	2335	4988	3171	4252	284.272	292.118	317.291	283.237	250.125	204.292	212.002	211.09	208.665	191.242
23466	6505	SLC1A1	0.474421	1.95511	14.7725	0.000121291	0.000572245	38	96	109	113	88	76	55	118	88	122	7.00996	6.93283	7.91594	7.54674	6.86984	4.91645	4.99363	4.9937	5.79076	5.4872
22811	100507358	NA	0.474375	2.59752	9.66046	0.00188276	0.00618079	58	176	181	204	254	150	105	254	146	247	10.6994	12.7102	13.1448	13.6242	19.8289	9.70352	9.53329	10.7492	9.60739	11.1093
12378	92283	ZNF461	0.474174	2.07543	11.9036	0.000560263	0.00216009	25	68	82	84	59	56	35	96	41	104	4.61182	4.91075	5.95511	5.60997	4.60592	3.62265	3.17776	4.06267	2.69797	4.67761
23637	9853	RUSC2	0.473286	5.3583	38.4258	5.68759e-10	8.39716e-09	482	1174	1091	1238	957	897	669	1349	922	1300	88.9158	84.7827	79.232	82.6802	74.7095	58.0271	60.7407	57.089	60.6713	58.4702
9299	388272	C16orf87	0.473208	2.51859	26.5096	2.62226e-07	2.32637e-06	58	170	139	176	175	132	91	190	125	206	10.6994	12.2769	10.0946	11.7542	13.6616	8.5391	8.26218	8.0407	8.22551	9.26528
8241	54778	RNF111	0.472873	4.75665	47.3057	6.07339e-12	1.19239e-10	283	730	788	847	677	649	433	898	620	811	52.2058	52.7184	57.2272	56.5672	52.8509	41.9839	39.3135	38.0029	40.7985	36.4764
17408	2624	GATA2	0.47267	6.05163	49.2497	2.25373e-12	4.77162e-11	725	1749	1514	1828	1645	1289	995	2062	1414	2047	133.743	126.307	109.952	122.084	128.419	83.3856	90.3392	87.2628	93.0469	92.0681
20082	9972	NUP153	0.47218	5.35224	35.6054	2.41617e-09	3.16244e-08	415	1014	1223	1247	971	864	578	1386	940	1286	76.5562	73.228	88.8183	83.2813	75.8025	55.8923	52.4785	58.6548	61.8558	57.8405
21841	781	CACNA2D1	0.47208	3.7725	19.3422	1.09267e-05	6.66988e-05	168	323	457	387	315	290	200	493	347	403	30.9914	23.3261	33.1888	25.8459	24.5909	18.7601	18.1586	20.8635	22.834	18.1258
24081	1318	SLC31A2	0.472056	1.31012	9.9003	0.00165252	0.00553322	18	56	70	70	64	49	40	67	53	76	3.32051	4.04415	5.08363	4.67497	4.99625	3.16982	3.63173	2.83541	3.48761	3.41826
23910	64768	IPPK	0.472053	3.04545	27.5682	1.5165e-07	1.41348e-06	98	214	236	255	199	172	116	274	203	281	18.0783	15.4544	17.1391	17.0303	15.5352	11.1267	10.532	11.5955	13.3582	12.6386
16733	51143	DYNC1LI1	0.471287	5.32377	55.7821	8.09638e-14	2.08008e-12	405	943	973	1088	1078	808	563	1274	844	1194	74.7114	68.1006	70.6625	72.6624	84.1556	52.2696	51.1166	53.915	55.5386	53.7026
22836	9530	BAG4	0.470878	3.37226	32.7565	1.04455e-08	1.22136e-07	96	269	319	306	263	212	158	391	222	318	17.7094	19.4264	23.1668	20.4363	20.5315	13.7143	14.3453	16.5469	14.6085	14.3027
18352	8987	STBD1	0.470704	3.62102	28.6366	8.73139e-08	8.55599e-07	149	308	324	383	306	288	184	438	269	359	27.4864	22.2428	23.5299	25.5788	23.8883	18.6308	16.706	18.5359	17.7013	16.1468
23557	1030	CDKN2B	0.470527	2.618	27.6371	1.46341e-07	1.36861e-06	67	170	160	198	131	122	102	233	121	177	12.3597	12.2769	11.6197	13.2235	10.2267	7.8922	9.26091	9.86044	7.96229	7.96094
24754	9767	JADE3	0.470328	2.13438	14.6411	0.00013005	0.00060864	43	110	124	109	107	108	61	135	84	123	7.93233	7.94387	9.00529	7.2796	8.3531	6.98654	5.53839	5.71313	5.52754	5.53218
5281	4040	LRP6	0.470127	4.72488	26.2392	3.0163e-07	2.64865e-06	294	712	880	816	574	550	433	1040	591	804	54.235	51.4185	63.9085	54.4968	44.8101	35.5796	39.3135	44.0123	38.8902	36.1616
17223	64332	NFKBIZ	0.469482	3.56696	16.0405	6.20022e-05	0.000315407	94	194	265	275	248	179	123	279	235	304	17.3404	14.0101	19.2452	18.366	19.3605	11.5795	11.1676	11.8071	15.464	13.673
13185	284306	ZNF547	0.469366	1.20793	9.65815	0.00188514	0.00618676	20	49	48	78	63	45	26	70	54	73	3.68945	3.53863	3.48592	5.20926	4.91818	2.91106	2.36062	2.96236	3.55342	3.28333
18376	56978	PRDM8	0.469053	2.1559	13.6841	0.000216275	0.000948439	41	136	99	118	104	81	68	143	105	117	7.56338	9.82151	7.18971	7.88067	8.11891	5.2399	6.17394	6.05169	6.90943	5.26232
14368	130507	UBR3	0.468841	4.80674	34.6177	4.0124e-09	5.04879e-08	266	671	720	785	677	555	386	857	648	775	49.0697	48.4576	52.2888	52.4265	52.8509	35.903	35.0462	36.2678	42.641	34.8572
1799	25903	OLFML2B	0.468224	2.59502	22.8643	1.73852e-06	1.28907e-05	55	151	155	151	168	124	103	193	130	152	10.146	10.9048	11.2566	10.0846	13.1152	8.02158	9.3517	8.16766	8.55453	6.83651
16128	7621	ZNF70	0.468114	2.25871	18.6311	1.58613e-05	9.29268e-05	47	129	144	154	126	102	69	181	131	139	8.67022	9.31599	10.4578	10.2849	9.83637	6.5984	6.26473	7.65983	8.62033	6.25181
16353	9567	GTPBP1	0.468026	5.59483	67.2072	2.44415e-16	7.64523e-15	376	1034	984	1130	999	807	635	1266	775	1193	69.3617	74.6723	71.4613	75.4674	77.9883	52.205	57.6537	53.5765	50.9981	53.6576
24322	9329	GTF3C4	0.467985	3.34244	21.0964	4.36758e-06	2.93104e-05	101	265	320	323	244	181	160	373	246	344	18.6317	19.1375	23.2395	21.5717	19.0482	11.7089	14.5269	15.7852	16.1878	15.4721
4908	867	CBL	0.467862	4.64378	25.9617	3.48258e-07	3.02927e-06	286	654	821	796	618	570	380	935	684	727	52.7592	47.2299	59.6237	53.1611	48.245	36.8734	34.5014	39.5687	45.01	32.6983
9033	9738	CCP110	0.467043	3.29497	22.6541	1.93945e-06	1.42034e-05	97	232	267	261	251	216	119	337	223	264	17.8938	16.7543	19.3904	17.431	19.5947	13.9731	10.8044	14.2617	14.6743	11.8739
22104	9732	DOCK4	0.466576	2.34413	13.2843	0.000267636	0.00113763	30	66	100	89	90	63	45	116	74	93	5.53418	4.76632	7.26233	5.94389	7.02598	4.07548	4.08569	4.90906	4.8695	4.18287
24165	10773	ZBTB6	0.466161	3.15147	13.0543	0.00030259	0.00126309	115	255	279	312	241	250	135	325	253	289	21.2144	18.4153	20.2619	20.837	18.814	16.1725	12.2571	13.7538	16.6484	12.9984
9695	84627	ZNF469	0.465979	5.74096	19.9455	7.96821e-06	5.03895e-05	617	1508	1697	1632	1007	1069	978	1773	1246	1589	113.82	108.903	123.242	108.994	78.6129	69.1538	88.7958	75.0325	81.9918	71.4686
6021	255394	TCP11L2	0.465359	1.87527	14.644	0.000129849	0.000607957	42	104	132	105	92	72	69	142	96	115	7.74785	7.51056	9.58627	7.01246	7.18211	4.65769	6.26473	6.00937	6.31719	5.17236
18490	54790	TET2	0.464848	3.49347	17.1203	3.50858e-05	0.000189238	90	224	289	277	206	215	122	299	216	274	16.6025	16.1766	20.9881	18.4995	16.0817	13.9084	11.0768	12.6535	14.2137	12.3237
3998	60529	ALX4	0.464832	4.11829	31.7185	1.78212e-08	2.00543e-07	175	411	450	510	484	336	282	590	383	521	32.2827	29.6812	32.6805	34.0605	37.7841	21.7359	25.6037	24.9685	25.203	23.4331
8778	57585	CRAMP1L	0.464432	4.16287	40.8946	1.60664e-10	2.62394e-09	163	377	419	484	387	303	272	528	330	468	30.069	27.2258	30.4292	32.3241	30.2117	19.6011	24.6958	22.3447	21.7153	21.0493
3378	55088	CCDC186	0.464365	3.99336	20.5555	5.79276e-06	3.78913e-05	181	394	543	491	380	356	278	538	372	518	33.3896	28.4535	39.4344	32.7916	29.6652	23.0297	25.2405	22.7679	24.4791	23.2981
14184	9394	HS6ST1	0.46405	4.70575	24.8961	6.0504e-07	4.959e-06	224	601	646	690	789	507	365	819	574	795	41.3219	43.4024	46.9146	46.0819	61.5944	32.7979	33.1395	34.6597	37.7715	35.7568
12091	10523	CHERP	0.463127	4.96372	50.2536	1.35109e-12	2.98615e-11	300	802	756	882	850	693	485	991	628	926	55.3418	57.918	54.9032	58.9047	66.3564	44.8303	44.0347	41.9386	41.3249	41.6488
11018	63893	UBE2O	0.463037	4.31486	42.7329	6.27474e-11	1.08733e-09	223	549	561	555	479	412	365	641	432	606	41.1374	39.6471	40.7417	37.0659	37.3938	26.6523	33.1395	27.1268	28.4273	27.2561
11910	3949	LDLR	0.463021	5.03816	50.2143	1.37837e-12	3.03433e-11	338	853	854	936	699	670	473	1063	653	1001	62.3518	61.6011	62.0203	62.5111	54.5684	43.3424	42.9452	44.9856	42.97	45.022
2381	23456	ABCB10	0.462769	3.17218	18.1302	2.06299e-05	0.000117267	86	186	218	234	227	166	130	267	173	259	15.8647	13.4324	15.8319	15.6278	17.7211	10.7386	11.8031	11.2993	11.3841	11.6491
15426	9825	SPATA2	0.462351	3.39264	37.031	1.16268e-09	1.63796e-08	119	285	281	296	242	226	149	318	232	357	21.9522	20.5818	20.4071	19.7685	18.8921	14.62	13.5282	13.4576	15.2665	16.0568
1461	8394	PIP5K1A	0.461665	5.85217	69.5592	7.41562e-17	2.41509e-15	553	1562	1584	1638	1334	1180	905	1911	1220	1699	102.013	112.803	115.035	109.394	104.141	76.3344	82.1679	80.8726	80.2809	76.416
12957	284370	ZNF615	0.46165	2.46227	19.6946	9.08562e-06	5.65197e-05	52	120	145	156	142	92	78	189	120	166	9.59258	8.66604	10.5304	10.4185	11.0854	5.95149	7.08187	7.99838	7.89649	7.46619
12675	339344	MYPOP	0.461481	2.51492	12.0227	0.000525556	0.00204479	50	151	141	163	147	126	73	175	134	168	9.22363	10.9048	10.2399	10.886	11.4758	8.15096	6.6279	7.40591	8.81774	7.55615
15815	63977	PRDM15	0.461344	2.38394	24.3311	8.11205e-07	6.47152e-06	51	139	151	157	142	126	80	183	122	156	9.40811	10.0382	10.9661	10.4853	11.0854	8.15096	7.26346	7.74447	8.02809	7.01642
22823	80139	ZNF703	0.461021	4.30972	19.6732	9.18786e-06	5.70595e-05	204	552	520	519	432	427	284	621	410	591	37.6324	39.8638	37.7641	34.6616	33.7247	27.6227	25.7853	26.2804	26.9797	26.5814
12371	284406	ZFP82	0.460046	1.53019	11.433	0.000721503	0.00269359	20	76	79	100	82	56	45	91	70	108	3.68945	5.48849	5.73724	6.67853	6.40144	3.62265	4.08569	3.85107	4.60628	4.85752
19545	1839	HBEGF	0.459564	3.32624	14.3637	0.00015068	0.000691167	36	106	91	98	84	75	56	105	79	118	6.64102	7.655	6.60872	6.54496	6.55758	4.85176	5.08442	4.44355	5.19852	5.30729
10820	63897	HEATR6	0.45935	3.89654	53.9192	2.08901e-13	5.09507e-12	165	420	398	440	400	330	235	520	331	497	30.438	30.3311	28.9041	29.3855	31.2266	21.3478	21.3364	22.0061	21.7811	22.3536
20590	9533	POLR1C	0.459305	3.23834	13.5695	0.000229886	0.00100139	97	241	247	239	247	222	114	274	203	319	17.8938	17.4043	17.938	15.9617	19.2824	14.3612	10.3504	11.5955	13.3582	14.3477
8447	64843	ISL2	0.459304	2.22252	16.9356	3.86694e-05	0.000206454	32	119	93	114	107	100	55	118	83	128	5.90313	8.59382	6.75397	7.61353	8.3531	6.46902	4.99363	4.9937	5.46174	5.75706
18368	55589	BMP2K	0.459255	3.84144	37.4417	9.41863e-10	1.34052e-08	154	360	426	427	361	299	217	542	344	411	28.4088	25.9981	30.9375	28.5173	28.182	19.3424	19.7021	22.9372	22.6366	18.4856
23955	195828	ZNF367	0.458538	2.89548	7.67275	0.00560609	0.01566	59	167	132	149	259	150	73	242	157	192	10.8839	12.0602	9.58627	9.95101	20.2192	9.70352	6.6279	10.2413	10.3312	8.6356
16882	23276	KLHL18	0.458285	3.87847	24.3312	8.11148e-07	6.47152e-06	125	317	350	416	334	278	203	421	317	374	23.0591	22.8928	25.4182	27.7827	26.0742	17.9839	18.431	17.8165	20.8599	16.8214
4380	10435	CDC42EP2	0.458225	4.02413	43.4057	4.44893e-11	7.80714e-10	170	393	385	491	356	303	262	503	308	506	31.3604	28.3813	27.96	32.7916	27.7916	19.6011	23.7878	21.2867	20.2676	22.7584
18504	113612	CYP2U1	0.458224	3.24275	15.2341	9.49728e-05	0.000460396	67	188	200	242	187	153	112	264	171	218	12.3597	13.5768	14.5247	16.162	14.5984	9.89759	10.1688	11.1723	11.2525	9.805
3055	57178	ZMIZ1	0.457503	7.55484	36.0754	1.8983e-09	2.55095e-08	2005	5249	5793	5648	4375	4145	3227	6565	4187	5811	369.868	379.067	420.707	377.204	341.54	268.141	292.99	277.827	275.522	261.362
5535	25840	METTL7A	0.457388	1.58531	9.41143	0.00215637	0.00694507	27	74	54	59	82	47	46	85	58	74	4.98076	5.34406	3.92166	3.94033	6.40144	3.04044	4.17649	3.59716	3.81663	3.3283
4666	50507	NOX4	0.45724	2.07412	8.22408	0.00413382	0.0120204	37	91	107	103	158	83	68	124	92	151	6.82549	6.57174	7.77069	6.87889	12.3345	5.36928	6.17394	5.24762	6.05397	6.79154
9015	64131	XYLT1	0.457196	7.97064	38.1752	6.46697e-10	9.40982e-09	2843	7041	8018	8320	7155	5941	4443	9784	6451	8060	524.456	508.48	582.294	555.654	558.565	384.324	403.394	414.054	424.502	362.515
461	8289	ARID1A	0.456902	5.93946	26.1136	3.21901e-07	2.81771e-06	666	1839	1939	1954	1385	1436	1104	2241	1410	1838	122.859	132.807	140.817	130.499	108.122	92.8951	100.236	94.838	92.7837	82.6678
9216	146540	ZNF785	0.456866	2.83166	21.2593	4.01152e-06	2.73183e-05	64	187	203	203	180	175	98	277	145	181	11.8063	13.5046	14.7425	13.5574	14.052	11.3208	8.89773	11.7225	9.54159	8.14085
23236	22882	ZHX2	0.45649	2.95184	31.6089	1.88564e-08	2.09847e-07	71	215	193	234	181	168	135	255	168	204	13.0976	15.5266	14.0163	15.6278	14.13	10.8679	12.2571	10.7915	11.0551	9.17532
19182	55814	BDP1	0.456298	4.76544	43.0427	5.35569e-11	9.35387e-10	285	700	784	817	665	598	460	952	597	777	52.5747	50.5519	56.9367	54.5636	51.9142	38.6847	41.7649	40.2882	39.285	34.9472
2348	200205	IBA57	0.456289	2.24557	16.8665	4.0104e-05	0.000213591	43	121	125	144	131	96	65	156	126	146	7.93233	8.73825	9.07791	9.61709	10.2267	6.21025	5.90156	6.60184	8.29131	6.56665
20291	9656	MDC1	0.456185	4.77806	33.3301	7.77689e-09	9.24958e-08	295	740	718	768	652	621	437	953	511	822	54.4194	53.4406	52.1435	51.2911	50.8993	40.1726	39.6766	40.3305	33.6259	36.9711
13963	26505	CNNM3	0.455866	3.33752	21.6543	3.26482e-06	2.26939e-05	79	199	183	198	216	153	114	280	143	238	14.5733	14.3712	13.2901	13.2235	16.8623	9.89759	10.3504	11.8495	9.40998	10.7045
5277	2120	ETV6	0.455625	4.84752	49.9254	1.59708e-12	3.49546e-11	301	736	699	764	605	580	417	887	562	826	55.5263	53.1517	50.7637	51.024	47.2302	37.5203	37.8608	37.5374	36.9819	37.1511
25171	5631	PRPS1	0.455014	5.14503	26.0154	3.38697e-07	2.95539e-06	361	859	867	1027	1135	821	553	1165	786	1120	66.5946	62.0344	62.9644	68.5885	88.6054	53.1106	50.2086	49.3022	51.722	50.3743
11934	55552	ZNF823	0.453595	1.68059	16.3983	5.13313e-05	0.00026685	34	80	79	93	83	57	44	121	63	104	6.27207	5.77736	5.73724	6.21104	6.47951	3.68734	3.9949	5.12066	4.14566	4.67761
12155	8178	ELL	0.453284	3.97675	46.205	1.06507e-11	2.03337e-10	137	403	343	433	358	309	220	474	311	439	25.2728	29.1034	24.9098	28.918	27.9478	19.9893	19.9745	20.0594	20.4651	19.7449
12163	23373	CRTC1	0.453146	3.58566	29.1415	6.72798e-08	6.7298e-07	115	330	302	291	282	247	174	357	253	353	21.2144	23.8316	21.9322	19.4345	22.0147	15.9785	15.798	15.1081	16.6484	15.8769
4580	254225	RNF169	0.452819	3.92067	38.2075	6.36069e-10	9.26736e-09	171	439	465	521	409	367	285	583	366	491	31.5448	31.7032	33.7698	34.7952	31.9292	23.7413	25.8761	24.6723	24.0843	22.0837
18065	132864	CPEB2	0.452477	4.54102	22.4869	2.11581e-06	1.53729e-05	197	431	521	532	346	407	263	548	392	516	36.3411	31.1255	37.8367	35.5298	27.011	26.3289	23.8786	23.1911	25.7952	23.2082
1115	163786	SASS6	0.45186	1.62025	11.9881	0.000535406	0.00207728	26	69	72	84	97	66	42	101	72	84	4.79629	4.98297	5.22888	5.60997	7.57244	4.26955	3.81331	4.27427	4.73789	3.77807
5406	121512	FGD4	0.45163	2.98753	19.5784	9.65533e-06	5.96688e-05	72	243	254	269	178	198	136	294	182	241	13.282	17.5487	18.4463	17.9653	13.8958	12.8087	12.3479	12.4419	11.9763	10.8395
10140	7732	RNF112	0.451542	1.83334	7.30395	0.00688031	0.0187004	32	74	84	94	134	88	64	106	72	102	5.90313	5.34406	6.10036	6.27782	10.4609	5.69273	5.81077	4.48587	4.73789	4.58766
1998	23179	RGL1	0.451086	3.93735	36.1926	1.78746e-09	2.42258e-08	146	382	395	424	373	322	219	493	319	456	26.933	27.5869	28.6862	28.317	29.1188	20.8302	19.8837	20.8635	20.9915	20.5095
12259	898	CCNE1	0.450689	2.30667	20.282	6.68255e-06	4.30709e-05	45	115	116	135	140	107	62	155	112	144	8.30127	8.30495	8.4243	9.01602	10.9293	6.92185	5.62918	6.55952	7.37005	6.4767
17110	166336	PRICKLE2	0.450499	4.05037	36.8945	1.24696e-09	1.74559e-08	156	415	430	508	468	375	242	582	384	489	28.7777	29.97	31.228	33.9269	36.5351	24.2588	21.972	24.6299	25.2688	21.9938
1224	11218	DDX20	0.449716	4.05282	49.3176	2.17705e-12	4.63587e-11	158	417	420	473	418	359	242	558	320	511	29.1467	30.1145	30.5018	31.5895	32.6318	23.2238	21.972	23.6143	21.0573	22.9833
20759	167691	LCA5	0.449047	2.49241	23.1674	1.48495e-06	1.11856e-05	60	132	166	169	170	134	89	211	130	171	11.0684	9.53264	12.0555	11.2867	13.2713	8.66848	8.0806	8.92941	8.55453	7.69108
19356	324	APC	0.448962	5.00904	31.6976	1.80144e-08	2.02511e-07	373	893	965	1016	765	707	559	1189	781	983	68.8083	64.4898	70.0815	67.8539	59.7208	45.7359	50.7534	50.3179	51.393	44.2125
270	84301	DDI2	0.44886	2.54806	20.7917	5.12032e-06	3.39099e-05	57	168	185	203	136	126	105	226	152	173	10.5149	12.1325	13.4353	13.5574	10.617	8.15096	9.53329	9.56421	10.0022	7.78103
3811	133	ADM	0.448858	5.84663	18.2259	1.96195e-05	0.000112156	589	1261	1095	1329	1591	1076	802	1614	1104	1701	108.654	91.0656	79.5225	88.7577	124.204	69.6066	72.8162	68.3037	72.6477	76.506
4186	5007	OSBP	0.448255	6.10364	49.2602	2.2417e-12	4.75524e-11	724	1761	1941	2063	1601	1517	1161	2322	1497	1945	133.558	127.174	140.962	137.778	124.984	98.135	105.411	98.2659	98.5087	87.4804
12280	55094	GPATCH1	0.448112	2.74755	26.3698	2.81919e-07	2.48939e-06	61	179	180	195	149	156	92	230	149	176	11.2528	12.9268	13.0722	13.0231	11.6319	10.0917	8.35298	9.73348	9.8048	7.91596
19531	389333	PROB1	0.44764	1.67213	11.9329	0.000551505	0.00213078	34	85	66	91	69	62	44	99	56	105	6.27207	6.13844	4.79314	6.07746	5.38658	4.01079	3.9949	4.18963	3.68503	4.72259
858	7804	LRP8	0.447112	2.57275	17.5877	2.74362e-05	0.000151597	46	151	137	193	164	146	92	197	112	174	8.48574	10.9048	9.94939	12.8896	12.8029	9.44476	8.35298	8.33694	7.37005	7.82601
14527	23314	SATB2	0.446684	3.26255	24.1313	8.99866e-07	7.08693e-06	67	159	162	157	172	139	91	205	141	182	12.3597	11.4825	11.765	10.4853	13.4274	8.99193	8.26218	8.6755	9.27837	8.18583
18321	6374	CXCL5	0.443305	1.21916	1.74621	0.186354	0.284543	23	27	47	47	135	40	36	76	66	82	4.24287	1.94986	3.41329	3.13891	10.539	2.58761	3.26856	3.21628	4.34307	3.68812
18947	90441	ZNF622	0.443188	4.84707	52.3286	4.6949e-13	1.10141e-11	262	683	678	759	685	559	444	885	544	798	48.3318	49.3242	49.2386	50.6901	53.4755	36.1618	40.3122	37.4528	35.7974	35.8917
18068	26234	FBXL5	0.443036	4.44948	24.5117	7.3861e-07	5.93946e-06	221	566	592	654	590	498	324	695	519	728	40.7685	40.8748	42.993	43.6776	46.0592	32.2157	29.417	29.412	34.1523	32.7433
21275	2852	GPER1	0.442842	3.6949	16.8104	4.1306e-05	0.000219473	124	315	287	326	374	237	188	419	270	408	22.8746	22.7483	20.8429	21.772	29.1968	15.3316	17.0691	17.7319	17.7671	18.3506
21796	100101267	POM121C	0.442746	4.17827	24.5237	7.33996e-07	5.90664e-06	146	444	440	482	409	362	296	579	340	411	26.933	32.0643	31.9542	32.1905	31.9292	23.4178	26.8748	24.503	22.3734	18.4856
20894	51362	CDC40	0.442737	3.72561	20.2573	6.76955e-06	4.35303e-05	123	333	317	371	351	266	175	438	316	387	22.6901	24.0483	23.0216	24.7774	27.4013	17.2076	15.8888	18.5359	20.7941	17.4061
9618	124359	CDYL2	0.44269	1.66975	9.05799	0.0026155	0.00815125	19	73	95	81	90	75	37	102	71	90	3.50498	5.27184	6.89921	5.40961	7.02598	4.85176	3.35935	4.31659	4.67209	4.04794
897	114803	MYSM1	0.442356	1.4505	5.88244	0.0152926	0.0367641	21	41	87	93	73	53	36	84	74	81	3.87393	2.9609	6.31823	6.21104	5.69885	3.42858	3.26856	3.55484	4.8695	3.64314
9086	57478	USP31	0.441957	3.06531	17.2767	3.23125e-05	0.000175863	86	189	253	246	191	162	114	318	197	239	15.8647	13.649	18.3737	16.4292	14.9107	10.4798	10.3504	13.4576	12.9634	10.7495
22300	673	BRAF	0.441897	2.26	10.0033	0.00156257	0.00527351	48	103	170	146	106	103	77	189	114	120	8.85469	7.43835	12.346	9.75066	8.27504	6.66309	6.99108	7.99838	7.50166	5.39725
23782	116224	FAM122A	0.441741	3.92217	33.7317	6.32612e-09	7.66402e-08	147	418	440	465	415	409	233	556	322	465	27.1175	30.1867	31.9542	31.0552	32.3976	26.4583	21.1548	23.5296	21.1889	20.9143
12379	163081	ZNF567	0.441646	1.83344	12.4193	0.000424925	0.0017	43	90	104	91	96	86	52	119	96	96	7.93233	6.49953	7.55282	6.07746	7.49437	5.56335	4.72125	5.03602	6.31719	4.3178
10529	65266	WNK4	0.441606	3.35813	24.5614	7.19808e-07	5.8009e-06	118	288	252	264	250	250	168	310	204	309	21.7678	20.7985	18.3011	17.6313	19.5166	16.1725	15.2533	13.119	13.424	13.8979
10107	7156	TOP3A	0.441283	3.56979	25.876	3.64069e-07	3.14949e-06	113	286	249	305	315	254	161	370	228	335	20.8454	20.6541	18.0832	20.3695	24.5909	16.4313	14.6177	15.6582	15.0033	15.0673
11511	10194	TSHZ1	0.441173	5.81189	49.4635	2.02099e-12	4.34532e-11	630	1529	1637	1726	1424	1246	900	2036	1344	1865	116.218	110.42	118.884	115.271	111.167	80.6039	81.7139	86.1625	88.4406	83.8822
21715	8460	TPST1	0.441106	3.37344	26.2672	2.97295e-07	2.61473e-06	92	252	256	330	291	206	155	367	235	328	16.9715	18.1987	18.5916	22.0392	22.7173	13.3262	14.0729	15.5313	15.464	14.7525
11810	5609	MAP2K7	0.44088	4.66983	36.0305	1.9425e-09	2.60403e-08	314	653	704	663	678	558	427	824	571	846	57.9244	47.1577	51.1268	44.2787	52.929	36.0971	38.7687	34.8713	37.5741	38.0506
10219	57551	TAOK1	0.440833	3.94103	6.28863	0.0121515	0.0304351	141	360	584	489	307	301	254	586	398	403	26.0106	25.9981	42.412	32.658	23.9664	19.4717	23.0615	24.7992	26.19	18.1258
19349	134429	STARD4	0.440477	2.75705	10.9389	0.00094168	0.00338107	74	168	190	202	207	136	85	249	200	233	13.651	12.1325	13.7984	13.4906	16.1597	8.79786	7.71742	10.5376	13.1608	10.4797
19148	5295	PIK3R1	0.439561	5.52185	25.3781	4.71242e-07	3.97113e-06	433	1278	1382	1415	1178	1047	763	1656	1026	1445	79.8767	92.2933	100.365	94.5012	91.9622	67.7306	69.2752	70.0811	67.515	64.9919
17752	1181	CLCN2	0.439542	2.09842	5.39977	0.0201394	0.0463336	34	67	47	74	88	61	50	74	43	105	6.27207	4.83854	3.41329	4.94211	6.86984	3.9461	4.53966	3.13164	2.82957	4.72259
20379	80864	EGFL8	0.439381	1.53508	6.05286	0.0138838	0.0338998	31	54	54	54	75	46	38	70	43	94	5.71865	3.89972	3.92166	3.60641	5.85498	2.97575	3.45014	2.96236	2.82957	4.22784
2601	83860	TAF3	0.439374	4.12403	22.8025	1.79535e-06	1.32268e-05	103	275	277	278	276	251	159	339	218	311	19.0007	19.8597	20.1167	18.5663	21.5463	16.2372	14.4361	14.3463	14.3453	13.9879
6610	79596	RNF219	0.439156	3.78758	21.4179	3.69315e-06	2.53844e-05	125	420	412	415	378	354	244	515	284	430	23.0591	30.3311	29.9208	27.7159	29.5091	22.9003	22.1535	21.7945	18.6884	19.3401
13604	286749	STON1-GTF2A1L	0.439098	2.70756	16.5012	4.86182e-05	0.00025478	73	179	244	218	150	156	117	241	170	226	13.4665	12.9268	17.7201	14.5592	11.71	10.0917	10.6228	10.199	11.1867	10.1648
23044	55824	PAG1	0.439086	2.6311	17.3879	3.04762e-05	0.000166649	78	146	179	204	138	136	94	241	151	174	14.3889	10.5437	12.9996	13.6242	10.7732	8.79786	8.53456	10.199	9.93641	7.82601
17571	9819	TSC22D2	0.439037	4.36991	38.3488	5.91659e-10	8.71202e-09	253	594	623	658	527	507	366	794	465	698	46.6716	42.8969	45.2443	43.9447	41.141	32.7979	33.2303	33.6017	30.5989	31.394
12408	84775	ZNF607	0.438774	1.89283	11.6484	0.000642577	0.00243924	49	92	122	100	93	84	63	121	97	120	9.03916	6.64396	8.86004	6.67853	7.26017	5.43397	5.71997	5.12066	6.38299	5.39725
9452	80262	C16orf70	0.438724	3.44516	32.2546	1.35238e-08	1.55341e-07	99	294	262	281	290	231	155	323	253	334	18.2628	21.2318	19.0273	18.7667	22.6393	14.9434	14.0729	13.6692	16.6484	15.0223
4626	9846	GAB2	0.438671	4.29117	28.6583	8.63449e-08	8.46853e-07	179	485	504	500	396	369	276	594	385	565	33.0206	35.0252	36.6021	33.3927	30.9143	23.8707	25.0589	25.1378	25.3346	25.412
21096	84085	FBXO30	0.438172	4.16074	31.7712	1.73448e-08	1.95778e-07	213	506	606	648	459	461	301	715	475	627	39.2927	36.5418	44.0097	43.2769	35.8325	29.8222	27.3288	30.2584	31.2569	28.2006
23425	80778	ZNF34	0.438071	1.46831	8.6623	0.00324861	0.00984451	27	66	61	100	82	64	36	85	81	88	4.98076	4.76632	4.43002	6.67853	6.40144	4.14017	3.26856	3.59716	5.33013	3.95798
14899	9855	FARP2	0.438041	3.48751	17.6349	2.67636e-05	0.000147955	108	231	294	267	206	204	148	315	252	249	19.923	16.6821	21.3512	17.8317	16.0817	13.1968	13.4374	13.3306	16.5826	11.1993
24918	158880	USP51	0.437945	1.73945	12.0319	0.000522985	0.00203837	30	91	81	92	83	60	73	101	65	97	5.53418	6.57174	5.88249	6.14425	6.47951	3.88141	6.6279	4.27427	4.27726	4.36278
422	10250	SRRM1	0.437028	6.08268	39.0291	4.17545e-10	6.36843e-09	588	1750	1651	1736	1669	1385	1058	2219	1267	1834	108.47	126.38	119.901	115.939	130.293	89.5959	96.0592	93.907	83.3737	82.4879
1631	6016	RIT1	0.436978	4.16586	28.286	1.04651e-07	1.01117e-06	182	505	503	558	517	424	291	590	468	607	33.574	36.4696	36.5295	37.2662	40.3603	27.4286	26.4208	24.9685	30.7963	27.3011
12380	342892	ZNF850	0.436944	1.53158	13.3476	0.000258758	0.00110712	27	65	72	83	69	62	44	80	67	82	4.98076	4.6941	5.22888	5.54318	5.38658	4.01079	3.9949	3.38556	4.40887	3.68812
24485	4549	RNR11	0.436879	11.2549	15.9318	6.56664e-05	0.000330812	3250	8871	6087	7696	6470	6704	4872	8513	5108	9399	599.536	640.637	442.058	513.98	505.09	433.683	442.345	360.266	336.127	422.739
25637	7404	UTY	0.436751	2.98031	18.7138	1.51877e-05	8.94064e-05	85	164	166	200	178	149	104	254	139	208	15.6802	11.8436	12.0555	13.3571	13.8958	9.63883	9.44249	10.7492	9.14676	9.35523
19252	100462981	MTRNR2L2	0.436555	11.2532	15.986	6.38112e-05	0.000323526	7891	20105	13089	18107	14909	16339	10652	19157	11475	22535	1455.67	1451.92	950.566	1209.28	1163.89	1056.97	967.129	810.715	755.101	1013.56
8156	80031	SEMA6D	0.436364	1.86076	13.8346	0.000199624	0.000885946	41	87	94	100	103	80	44	128	95	107	7.56338	6.28288	6.82659	6.67853	8.04084	5.17521	3.9949	5.4169	6.25138	4.81255
12976	81856	ZNF611	0.435621	1.29018	11.8454	0.000578036	0.00221934	24	74	53	70	65	42	43	77	57	85	4.42734	5.34406	3.84903	4.67497	5.07432	2.71699	3.90411	3.2586	3.75083	3.82305
18363	246175	CNOT6L	0.43534	4.04498	28.0757	1.1666e-07	1.1136e-06	144	434	495	490	373	363	244	556	364	513	26.5641	31.3422	35.9485	32.7248	29.1188	23.4825	22.1535	23.5296	23.9527	23.0732
12420	9424	KCNK6	0.435265	3.26398	13.3628	0.000256669	0.00110141	108	255	259	278	170	217	149	280	208	279	19.923	18.4153	18.8094	18.5663	13.2713	14.0378	13.5282	11.8495	13.6872	12.5486
11291	125488	TTC39C	0.434918	4.88983	36.6804	1.39175e-09	1.92877e-08	311	706	803	872	709	643	416	1001	665	916	57.371	50.9852	58.3165	58.2368	55.3491	41.5958	37.77	42.3618	43.7597	41.199
22970	5150	PDE7A	0.434589	2.4333	21.503	3.53276e-06	2.44337e-05	50	144	140	172	153	126	91	186	126	169	9.22363	10.3992	10.1673	11.4871	11.9442	8.15096	8.26218	7.87143	8.29131	7.60112
17790	6480	ST6GAL1	0.433895	2.1331	11.6577	0.000639364	0.00242902	41	94	89	102	82	82	61	120	78	92	7.56338	6.7884	6.46347	6.8121	6.40144	5.30459	5.53839	5.07834	5.13272	4.13789
23639	7016	TESK1	0.433894	4.84404	40.247	2.23794e-10	3.54011e-09	287	756	649	719	648	561	391	861	585	886	52.9437	54.596	47.1325	48.0186	50.587	36.2912	35.5001	36.4371	38.4954	39.8497
9177	253980	KCTD13	0.433463	2.7419	26.0664	3.29867e-07	2.88289e-06	67	185	159	173	166	138	116	205	119	221	12.3597	13.3601	11.5471	11.5539	12.959	8.92724	10.532	8.6755	7.83068	9.93993
22434	27153	ZNF777	0.433315	4.29612	30.2573	3.78362e-08	4.00535e-07	195	555	449	529	450	379	298	647	400	605	35.9722	40.0804	32.6079	35.3294	35.1299	24.5176	27.0564	27.3807	26.3216	27.2111
24898	54954	FAM120C	0.433206	2.9683	20.3686	6.38677e-06	4.12606e-05	91	205	258	218	204	167	136	261	208	266	16.787	14.8045	18.7368	14.5592	15.9255	10.8033	12.3479	11.0454	13.6872	11.9639
22046	10156	RASA4	0.432933	5.11238	45.2195	1.7614e-11	3.27248e-10	333	997	878	950	888	796	512	1098	739	1155	61.4294	72.0003	63.7633	63.4461	69.323	51.4934	46.4861	46.4668	48.6292	51.9485
5288	1027	CDKN1B	0.432838	4.5764	48.3939	3.48657e-12	7.25692e-11	245	670	663	755	674	570	415	814	551	831	45.1958	48.3854	48.1492	50.4229	52.6168	36.8734	37.6792	34.4481	36.258	37.3759
12836	57479	PRR12	0.432774	5.0601	36.5916	1.45657e-09	2.01104e-08	372	971	974	1015	848	813	607	1284	714	1019	68.6238	70.1227	70.7351	67.7871	66.2003	52.5931	55.1115	54.3382	46.9841	45.8316
10561	4355	MPP2	0.431992	1.85169	11.361	0.000750032	0.00277856	38	87	67	93	94	73	47	126	64	98	7.00996	6.28288	4.86576	6.21104	7.33824	4.72238	4.26728	5.33226	4.21146	4.40775
181	23095	KIF1B	0.431972	5.37406	19.8264	8.48038e-06	5.31127e-05	440	1029	1292	1287	967	922	608	1508	1047	1264	81.168	74.3113	93.8293	85.9527	75.4902	59.6443	55.2023	63.8178	68.8968	56.851
13207	284309	ZNF776	0.431406	2.96344	32.4422	1.22789e-08	1.42371e-07	84	226	255	260	225	181	148	303	204	281	15.4957	16.321	18.5189	17.3642	17.5649	11.7089	13.4374	12.8228	13.424	12.6386
16260	253143	PRR14L	0.431393	3.87104	30.0251	4.26482e-08	4.4259e-07	164	411	467	507	380	318	278	578	397	469	30.2535	29.6812	33.9151	33.8602	29.6652	20.5715	25.2405	24.4607	26.1242	21.0942
21903	23089	PEG10	0.43132	4.90106	30.123	4.05486e-08	4.2358e-07	304	650	786	811	691	589	455	929	615	877	56.0797	46.941	57.0819	54.1629	53.9439	38.1025	41.3109	39.3148	40.4695	39.4449
13084	94059	LENG9	0.430291	1.76233	9.94597	0.00161202	0.00542204	42	90	85	86	95	59	45	105	97	124	7.74785	6.49953	6.17298	5.74354	7.41631	3.81672	4.08569	4.44355	6.38299	5.57716
3206	10023	FRAT1	0.43028	1.07823	8.34063	0.00387683	0.0113807	20	43	62	52	64	51	31	66	35	75	3.68945	3.10533	4.50264	3.47284	4.99625	3.2992	2.81459	2.79309	2.30314	3.37328
25296	55609	ZNF280C	0.429839	2.11698	12.5325	0.000399932	0.00160917	38	101	111	93	110	90	46	132	95	123	7.00996	7.29391	8.06119	6.21104	8.5873	5.82211	4.17649	5.58617	6.25138	5.53218
5398	58516	FAM60A	0.429792	3.32238	29.3753	5.96315e-08	6.01365e-07	105	251	242	292	228	215	155	331	205	288	19.3696	18.1265	17.5748	19.5013	17.7991	13.9084	14.0729	14.0078	13.4898	12.9534
7098	54813	KLHL28	0.429516	2.87396	25.1831	5.21364e-07	4.34804e-06	80	195	244	240	199	183	132	295	185	224	14.7578	14.0823	17.7201	16.0285	15.5352	11.8383	11.9847	12.4843	12.1737	10.0749
13202	10520	ZNF211	0.429475	2.28971	14.5164	0.000138944	0.000644816	32	99	101	140	105	88	69	128	87	133	5.90313	7.14948	7.33495	9.34995	8.19697	5.69273	6.26473	5.4169	5.72495	5.98195
14709	1674	DES	0.429474	1.63121	7.95989	0.00478254	0.0136593	23	75	80	75	49	69	43	80	47	80	4.24287	5.41627	5.80986	5.0089	3.82525	4.46362	3.90411	3.38556	3.09279	3.59817
10836	83990	BRIP1	0.429433	3.72368	11.7145	0.000620141	0.00236461	113	256	254	295	377	257	172	381	246	330	20.8454	18.4875	18.4463	19.7017	29.431	16.6254	15.6164	16.1237	16.1878	14.8424
17679	6498	SKIL	0.429328	4.02003	16.0223	6.26018e-05	0.000318123	187	399	534	503	351	356	261	608	394	499	34.4964	28.8146	38.7808	33.593	27.4013	23.0297	23.697	25.7303	25.9268	22.4436
12021	90378	SAMD1	0.42897	4.22071	22.8641	1.73868e-06	1.28907e-05	155	456	417	439	536	378	288	577	346	536	28.5933	32.9309	30.2839	29.3188	41.8436	24.4529	26.1484	24.4183	22.7682	24.1077
22490	58508	KMT2C	0.428588	4.74365	21.4332	3.66374e-06	2.52172e-05	285	800	944	854	592	635	496	983	697	824	52.5747	57.7736	68.5564	57.0347	46.2153	41.0782	45.0334	41.6001	45.8654	37.0611
18266	91746	YTHDC1	0.428152	5.49656	38.5637	5.29947e-10	7.88724e-09	394	999	1015	1089	1020	843	611	1327	862	1179	72.6822	72.1448	73.7126	72.7292	79.6277	54.5338	55.4747	56.158	56.7231	53.028
18085	254251	LCORL	0.427903	2.04788	8.86913	0.00290034	0.00891601	42	82	129	121	129	88	60	126	106	159	7.74785	5.92179	9.3684	8.08102	10.0706	5.69273	5.44759	5.33226	6.97523	7.15135
2148	81788	NUAK2	0.427889	2.28872	12.1963	0.000478836	0.00188554	47	100	128	116	121	113	53	148	100	137	8.67022	7.2217	9.29578	7.7471	9.44603	7.30999	4.81204	6.26328	6.58041	6.16186
23823	23230	VPS13A	0.427154	3.76886	14.9626	0.000109664	0.000523634	135	313	363	400	237	265	204	429	270	377	24.9038	22.6039	26.3623	26.7141	18.5017	17.1429	18.5218	18.1551	17.7671	16.9564
9046	55623	THUMPD1	0.42712	4.54337	26.9604	2.07668e-07	1.88484e-06	232	603	660	785	601	522	370	822	574	768	42.7977	43.5468	47.9314	52.4265	46.9179	33.7683	33.5935	34.7866	37.7715	34.5424
23950	375748	ERCC6L2	0.426274	1.38709	7.66665	0.00562508	0.0157051	30	53	77	86	74	56	49	103	66	67	5.53418	3.8275	5.59199	5.74354	5.77691	3.62265	4.44887	4.35891	4.34307	3.01346
20683	55227	LRRC1	0.426113	2.99271	17.0138	3.71093e-05	0.000199085	82	196	166	180	143	155	95	241	148	190	15.1268	14.1545	12.0555	12.0214	11.1635	10.027	8.62536	10.199	9.739	8.54564
22181	157247	MGC27345	0.425792	2.47972	18.4512	1.74307e-05	0.000101211	59	134	174	153	132	110	87	201	130	172	10.8839	9.67707	12.6365	10.2182	10.3048	7.11592	7.89901	8.50622	8.55453	7.73606
16686	23228	PLCL2	0.425566	2.06098	11.7538	0.000607189	0.00232162	28	72	88	105	75	68	58	111	61	94	5.16523	5.19962	6.39085	7.01246	5.85498	4.39893	5.26601	4.69746	4.01405	4.22784
21370	10124	ARL4A	0.425484	1.29979	11.354	0.000752875	0.00278629	23	59	62	73	50	48	33	82	51	72	4.24287	4.2608	4.50264	4.87533	3.90332	3.10513	2.99618	3.4702	3.35601	3.23835
7315	83544	DNAL1	0.425097	3.05126	22.8149	1.78378e-06	1.31679e-05	77	192	217	218	208	157	110	294	178	244	14.2044	13.8657	15.7593	14.5592	16.2378	10.1564	9.98725	12.4419	11.7131	10.9744
6039	338773	TMEM119	0.424978	6.30919	51.4621	7.29931e-13	1.66658e-11	673	1840	1912	2049	1821	1517	1104	2399	1525	2303	124.15	132.879	138.856	136.843	142.159	98.135	100.236	101.524	100.351	103.582
20113	9750	FAM65B	0.424906	5.37163	26.5499	2.56823e-07	2.28051e-06	472	1028	1210	1346	1032	940	695	1456	1008	1347	87.0711	74.239	87.8742	89.893	80.5645	60.8087	63.1013	61.6172	66.3305	60.5841
17630	29970	SCHIP1	0.424399	4.18468	32.1795	1.40569e-08	1.60964e-07	188	483	443	524	398	397	249	585	375	591	34.6809	34.8808	32.1721	34.9955	31.0704	25.682	22.6075	24.7569	24.6765	26.5814
20584	24149	ZNF318	0.424388	4.51119	30.0719	4.16312e-08	4.33254e-07	216	609	692	677	574	490	412	771	545	692	39.8461	43.9801	50.2553	45.2137	44.8101	31.6982	37.4068	32.6283	35.8632	31.1241
16253	23598	PATZ1	0.423984	3.56982	21.0463	4.48313e-06	2.99769e-05	121	326	309	330	350	235	189	413	294	413	22.3212	23.5427	22.4406	22.0392	27.3232	15.2022	17.1599	17.478	19.3464	18.5755
2590	5209	PFKFB3	0.423932	5.62817	25.0271	5.65306e-07	4.67835e-06	254	618	641	719	626	520	390	843	534	783	46.8561	44.6301	46.5515	48.0186	48.8696	33.6389	35.4094	35.6753	35.1394	35.217
328	23352	UBR4	0.423213	7.0664	21.5632	3.42364e-06	2.37086e-05	1277	3302	3817	3287	2568	2830	2143	4046	2542	3509	235.572	238.46	277.203	219.523	200.475	183.073	194.57	171.225	167.274	157.825
11959	163050	ZNF564	0.422874	2.30177	12.4235	0.000423964	0.00169723	57	121	146	153	143	133	73	185	122	154	10.5149	8.73825	10.603	10.2182	11.1635	8.60379	6.6279	7.82911	8.02809	6.92647
3813	100463486	MTRNR2L8	0.422781	10.244	17.8316	2.41342e-05	0.000135516	3993	9236	6378	8877	7299	7705	4747	9315	6145	11790	736.599	666.996	463.191	592.853	569.807	498.438	430.995	394.206	404.366	530.28
6525	283518	KCNRG	0.422741	1.47558	8.28641	0.0039943	0.011676	28	65	91	79	99	85	52	100	64	83	5.16523	4.6941	6.60872	5.27604	7.72857	5.49866	4.72125	4.23195	4.21146	3.7331
22990	79848	CSPP1	0.422694	3.34295	22.4478	2.15938e-06	1.56382e-05	92	249	267	258	222	212	159	305	214	266	16.9715	17.982	19.3904	17.2306	17.3307	13.7143	14.4361	12.9074	14.0821	11.9639
9562	164	AP1G1	0.42233	5.99066	34.95	3.38279e-09	4.30548e-08	611	1580	1918	1894	1525	1359	1022	2247	1426	1953	112.713	114.103	139.291	126.491	119.051	87.9139	92.7907	95.0919	93.8366	87.8402
19992	221749	PXDC1	0.422108	5.8238	28.4176	9.77735e-08	9.53034e-07	658	1620	1440	1599	1117	1135	891	1871	1252	1858	121.383	116.991	104.578	106.79	87.2002	73.4233	80.8968	79.1798	82.3867	83.5674
22980	80124	VCPIP1	0.421986	4.3509	22.2042	2.45138e-06	1.76032e-05	245	573	637	700	504	496	357	782	546	664	45.1958	41.3803	46.261	46.7497	39.3455	32.0863	32.4132	33.0938	35.929	29.8648
18131	51274	KLF3	0.421222	5.39517	28.3175	1.0296e-07	9.9744e-07	518	1261	1275	1352	1122	964	737	1621	1098	1570	95.5568	91.0656	92.5947	90.2938	87.5905	62.3613	66.9146	68.5999	72.2528	70.614
18513	10427	SEC24B	0.421115	5.29933	51.2139	8.28291e-13	1.87177e-11	441	1081	1121	1229	1002	867	633	1446	951	1369	81.3525	78.0665	81.4107	82.0792	78.2225	56.0864	57.4721	61.194	62.5797	61.5736
2145	25778	DSTYK	0.420954	4.88955	30.8542	2.78161e-08	3.00496e-07	299	781	871	845	723	634	484	1086	699	857	55.1573	56.4015	63.2549	56.4336	56.442	41.0136	43.9439	45.959	45.997	38.5453
21133	57621	ZBTB2	0.420841	4.37466	32.3408	1.29371e-08	1.48911e-07	199	449	481	541	484	361	287	693	392	611	36.7101	32.4254	34.9318	36.1309	37.7841	23.3531	26.0577	29.3274	25.7952	27.481
18990	23600	AMACR	0.420829	4.15602	30.8908	2.72967e-08	2.9575e-07	151	459	454	554	475	397	295	580	400	538	27.8554	33.1476	32.971	36.9991	37.0815	25.682	26.784	24.5453	26.3216	24.1977
2097	10765	KDM5B	0.420469	6.54997	18.9178	1.36474e-05	8.10875e-05	803	2106	2242	2289	1754	1729	1237	2662	1710	2519	148.132	152.089	162.821	152.872	136.928	111.849	112.311	112.654	112.525	113.297
8601	374655	ZNF710	0.420444	3.66254	32.1317	1.44069e-08	1.64631e-07	139	357	367	342	283	250	221	451	263	421	25.6417	25.7815	26.6527	22.8406	22.0928	16.1725	20.0653	19.0861	17.3065	18.9353
12405	22835	ZFP30	0.420444	2.57901	15.4321	8.55215e-05	0.000419389	65	141	178	176	127	116	96	222	128	180	11.9907	10.1826	12.9269	11.7542	9.91443	7.50406	8.71615	9.39493	8.42292	8.09587
222	9249	DHRS3	0.420411	2.53146	8.49093	0.00356922	0.0106238	49	131	128	121	101	82	85	154	88	163	9.03916	9.46042	9.29578	8.08102	7.88471	5.30459	7.71742	6.5172	5.79076	7.33126
7322	145483	FAM161B	0.419958	1.93796	16.3629	5.22981e-05	0.00027124	40	95	101	116	79	87	51	127	95	103	7.37891	6.86061	7.33495	7.7471	6.16725	5.62804	4.63045	5.37458	6.25138	4.63264
7256	64398	MPP5	0.419885	4.57826	27.8967	1.2797e-07	1.21528e-06	249	565	647	639	692	520	372	821	544	758	45.9337	40.8026	46.9873	42.6758	54.0219	33.6389	33.7751	34.7443	35.7974	34.0926
25036	57692	MAGEE1	0.419525	1.26341	9.38273	0.00219039	0.00704042	27	55	60	49	55	35	31	83	48	69	4.98076	3.97193	4.3574	3.27248	4.29365	2.26416	2.81459	3.51252	3.15859	3.10342
21926	22853	LMTK2	0.419297	3.87283	23.0541	1.57509e-06	1.18004e-05	120	307	376	360	295	274	224	410	293	340	22.1367	22.1706	27.3064	24.0427	23.0296	17.7251	20.3377	17.351	19.2806	15.2922
23315	27161	AGO2	0.419285	3.13913	13.7694	0.000206672	0.000912836	80	178	265	232	184	170	131	285	204	209	14.7578	12.8546	19.2452	15.4942	14.3642	10.9973	11.8939	12.0611	13.424	9.40021
22291	80853	KDM7A	0.418913	2.94235	21.0006	4.59138e-06	3.05899e-05	90	200	226	229	171	174	131	268	193	216	16.6025	14.4434	16.4129	15.2938	13.3494	11.2561	11.8939	11.3416	12.7002	9.71505
13134	163033	ZNF579	0.418888	2.44314	11.9452	0.000547871	0.00211822	60	166	132	150	149	101	83	213	114	210	11.0684	11.988	9.58627	10.0178	11.6319	6.53371	7.53584	9.01405	7.50166	9.44518
14516	80055	PGAP1	0.418865	3.44032	18.7823	1.46523e-05	8.65304e-05	111	231	278	316	233	206	159	332	239	323	20.4765	16.6821	20.1893	21.1042	18.1895	13.3262	14.4361	14.0501	15.7272	14.5276
24034	58499	ZNF462	0.418754	2.35564	12.0545	0.000516665	0.00201658	30	121	121	125	106	88	71	163	87	128	5.53418	8.73825	8.78742	8.34817	8.27504	5.69273	6.44632	6.89808	5.72495	5.75706
24984	8473	OGT	0.418644	5.87383	25.0856	5.48406e-07	4.54869e-06	507	1411	1662	1713	1303	1256	906	1747	1235	1799	93.5276	101.898	120.7	114.403	101.721	81.2508	82.2587	73.9322	81.268	80.9137
4843	23705	CADM1	0.417902	1.78152	10.9102	0.000956385	0.00342277	31	83	78	73	60	67	49	91	50	93	5.71865	5.99401	5.66462	4.87533	4.68398	4.33424	4.44887	3.85107	3.2902	4.18287
14273	26122	EPC2	0.417387	4.48792	39.5878	3.13637e-10	4.89141e-09	220	568	613	689	604	504	381	766	525	698	40.584	41.0192	44.5181	46.0151	47.1521	32.6038	34.5922	32.4167	34.5471	31.394
2146	9911	TMCC2	0.417145	1.97824	14.0148	0.000181378	0.000813774	36	77	81	83	93	68	55	104	66	106	6.64102	5.56071	5.88249	5.54318	7.26017	4.39893	4.99363	4.40123	4.34307	4.76757
19185	4131	MAP1B	0.417044	8.19055	10.772	0.00103049	0.00365958	2682	7105	8601	7956	4925	5803	4457	9243	6166	7381	494.756	513.102	624.633	531.344	384.477	375.397	404.665	391.159	405.748	331.976
486	199870	FAM76A	0.416934	2.92485	20.2096	6.94026e-06	4.44731e-05	66	171	200	180	166	173	102	210	134	223	12.1752	12.3491	14.5247	12.0214	12.959	11.1914	9.26091	8.88709	8.81774	10.0299
11720	55527	FEM1A	0.416907	3.99306	23.0218	1.60171e-06	1.19674e-05	180	385	439	506	441	347	270	555	386	548	33.2051	27.8035	31.8816	33.7934	34.4273	22.4475	24.5142	23.4873	25.4004	24.6474
17161	389136	VGLL3	0.416778	6.83009	17.7591	2.50719e-05	0.00013993	1141	2817	3352	3371	2420	2423	1623	4010	2623	3471	210.483	203.435	243.433	225.133	188.921	156.744	147.357	169.701	172.604	156.115
5548	6334	SCN8A	0.416548	3.26029	11.3396	0.000758699	0.00280597	94	242	289	271	169	195	126	322	233	271	17.3404	17.4765	20.9881	18.0988	13.1932	12.6146	11.4399	13.6269	15.3323	12.1888
15183	140688	NOL4L	0.415754	4.4144	24.9862	5.77409e-07	4.76072e-06	197	605	664	722	494	498	386	766	486	695	36.3411	43.6913	48.2219	48.219	38.5648	32.2157	35.0462	32.4167	31.9808	31.2591
4687	85459	KIAA1731	0.41568	2.70549	11.6575	0.000639446	0.00242902	55	143	167	170	182	135	96	237	117	191	10.146	10.327	12.1281	11.3535	14.2081	8.73317	8.71615	10.0297	7.69907	8.59062
10904	2186	BPTF	0.415593	5.85693	20.1276	7.24447e-06	4.62085e-05	585	1468	1650	1593	1261	1268	958	2000	1201	1588	107.917	106.015	119.828	106.389	98.4417	82.0271	86.9799	84.639	79.0307	71.4236
20457	23294	ANKS1A	0.415378	3.61147	18.4704	1.72568e-05	0.000100412	94	298	328	296	308	230	179	407	271	326	17.3404	21.5207	23.8204	19.7685	24.0444	14.8787	16.252	17.224	17.8329	14.6625
23678	26267	FBXO10	0.415346	3.3435	25.5396	4.33386e-07	3.67619e-06	78	248	230	283	242	204	155	290	223	279	14.3889	17.9098	16.7034	18.9002	18.8921	13.1968	14.0729	12.2727	14.6743	12.5486
5966	317	APAF1	0.415299	4.35778	19.1784	1.19054e-05	7.19197e-05	210	523	602	626	453	468	289	716	494	637	38.7393	37.7695	43.7192	41.8076	35.3641	30.275	26.2392	30.3008	32.5072	28.6504
5624	3223	HOXC6	0.414684	1.30738	7.5772	0.0059111	0.0164168	26	63	50	78	64	52	29	87	48	91	4.79629	4.54967	3.63116	5.20926	4.99625	3.36389	2.633	3.6818	3.15859	4.09291
5560	144501	KRT80	0.414596	1.57866	12.5586	0.000394393	0.00159093	27	72	60	77	67	49	47	83	54	94	4.98076	5.19962	4.3574	5.14247	5.23045	3.16982	4.26728	3.51252	3.55342	4.22784
24449	286262	TPRN	0.414539	3.21245	21.1095	4.33779e-06	2.91458e-05	76	200	179	251	178	163	116	237	177	258	14.0199	14.4434	12.9996	16.7631	13.8958	10.5445	10.532	10.0297	11.6473	11.6041
11931	199692	ZNF627	0.414254	2.11865	11.8258	0.000584144	0.00224124	42	113	129	143	120	87	65	164	113	163	7.74785	8.16052	9.3684	9.5503	9.36797	5.62804	5.90156	6.9404	7.43586	7.33126
24396	6621	SNAPC4	0.413724	3.91278	15.3263	9.04465e-05	0.000440613	131	326	291	344	317	250	193	428	261	404	24.1659	23.5427	21.1334	22.9742	24.747	16.1725	17.5231	18.1127	17.1749	18.1707
10897	9931	HELZ	0.413447	4.75022	26.8476	2.20149e-07	1.98349e-06	258	669	770	784	610	561	462	891	603	769	47.594	48.3132	55.9199	52.3597	47.6205	36.2912	41.9465	37.7067	39.6798	34.5874
21934	57154	SMURF1	0.412736	4.69088	23.4998	1.24929e-06	9.53368e-06	252	705	711	754	601	524	440	897	576	801	46.4871	50.913	51.6352	50.3561	46.9179	33.8976	39.949	37.9606	37.9031	36.0266
8551	54993	ZSCAN2	0.412716	2.02795	16.5273	4.79557e-05	0.000251665	40	116	111	110	103	97	69	141	86	125	7.37891	8.37717	8.06119	7.34639	8.04084	6.27494	6.26473	5.96705	5.65915	5.62213
2553	23560	GTPBP4	0.412547	5.28486	33.416	7.44098e-09	8.88823e-08	396	950	1028	1181	930	852	571	1424	818	1219	73.0512	68.6061	74.6567	78.8735	72.6017	55.116	51.8429	60.263	53.8277	54.827
12860	25888	ZNF473	0.412497	3.24279	18.1987	1.99014e-05	0.000113709	65	159	163	175	145	136	95	206	127	202	11.9907	11.4825	11.8376	11.6874	11.3196	8.79786	8.62536	8.71782	8.35711	9.08537
18113	3516	RBPJ	0.41237	4.71841	38.7352	4.8537e-10	7.2924e-09	263	683	699	760	614	590	427	867	590	761	48.5163	49.3242	50.7637	50.7568	47.9328	38.1672	38.7687	36.691	38.8244	34.2275
4652	8726	EED	0.412093	2.74485	10.4841	0.00120404	0.00420737	42	140	133	180	165	120	66	192	137	197	7.74785	10.1104	9.6589	12.0214	12.881	7.76282	5.99235	8.12534	9.01515	8.86048
266	23341	DNAJC16	0.411804	3.59042	20.9031	4.8311e-06	3.2052e-05	136	329	356	374	313	276	202	430	337	376	25.0883	23.7594	25.8539	24.9777	24.4348	17.8545	18.3402	18.1974	22.176	16.9114
23450	23189	KANK1	0.411167	5.04243	36.9142	1.23443e-09	1.73463e-08	355	849	971	1006	813	782	587	1166	734	1018	65.4878	61.3122	70.5172	67.186	63.468	50.5877	53.2956	49.3445	48.3002	45.7867
5918	8411	EEA1	0.411162	5.64963	13.5684	0.000230027	0.00100161	466	1215	1473	1458	1100	1045	820	1657	1116	1421	85.9643	87.7436	106.974	97.373	85.873	67.6012	74.4504	70.1234	73.4373	63.9124
24486	4550	RNR21	0.411147	12.4638	14.2099	0.00016351	0.000742333	18455	47444	31007	42484	34246	38553	24731	45658	27807	54965	3404.44	3426.26	2251.83	2837.31	2673.46	2494	2245.41	1932.22	1829.81	2472.16
23006	9242	MSC	0.410542	1.85941	9.34687	0.00223367	0.00715627	40	101	88	98	95	66	58	118	74	146	7.37891	7.29391	6.39085	6.54496	7.41631	4.26955	5.26601	4.9937	4.8695	6.56665
15760	861	RUNX1	0.410333	6.27795	23.6381	1.16265e-06	8.95274e-06	827	2195	2330	2220	1504	1724	1246	2678	1829	2291	152.559	158.516	169.212	148.263	117.412	111.526	113.128	113.332	120.356	103.042
1334	100132406	NBPF10	0.410329	2.45431	6.126	0.0133208	0.0328291	39	123	139	143	85	89	84	163	102	120	7.19443	8.88269	10.0946	9.5503	6.63564	5.75742	7.62663	6.89808	6.71201	5.39725
4809	85458	DIXDC1	0.410255	4.70997	30.5221	3.30085e-08	3.52802e-07	251	654	688	801	651	567	387	927	607	799	46.3026	47.2299	49.9648	53.495	50.8212	36.6793	35.137	39.2302	39.9431	35.9367
21961	7586	ZKSCAN1	0.409577	4.14074	19.0445	1.27703e-05	7.64355e-05	178	503	577	557	407	396	308	717	451	505	32.8361	36.3251	41.9036	37.1994	31.773	25.6173	27.9643	30.3431	29.6776	22.7134
14646	150967	PKI55	0.4093	1.36516	11.6197	0.000652586	0.00247038	21	65	73	74	61	60	44	86	57	71	3.87393	4.6941	5.3015	4.94211	4.76205	3.88141	3.9949	3.63948	3.75083	3.19337
19969	2296	FOXC1	0.409122	4.56247	32.476	1.20674e-08	1.40065e-07	272	615	657	700	497	518	419	779	492	762	50.1766	44.4134	47.7135	46.7497	38.799	33.5095	38.0424	32.9669	32.3756	34.2725
15438	140876	FAM65C	0.408999	2.95571	5.35216	0.0206966	0.0473989	69	141	161	161	301	136	118	220	168	267	12.7286	10.1826	11.6924	10.7524	23.498	8.79786	10.7136	9.31029	11.0551	12.0089
3567	57661	PHRF1	0.408965	5.37202	48.5398	3.23649e-12	6.76182e-11	481	1168	1192	1266	1057	963	769	1510	990	1343	88.7314	84.3494	86.567	84.5502	82.5162	62.2966	69.82	63.9024	65.146	60.4042
16671	85403	EAF1	0.408548	3.58909	19.2963	1.11923e-05	6.82069e-05	118	330	315	398	314	263	180	439	303	411	21.7678	23.8316	22.8763	26.5806	24.5128	17.0135	16.3428	18.5783	19.9386	18.4856
10960	2232	FDXR	0.408507	3.58041	17.1912	3.37998e-05	0.000183194	74	217	196	214	214	189	122	245	165	267	13.651	15.6711	14.2342	14.2921	16.7062	12.2264	11.0768	10.3683	10.8577	12.0089
24163	54542	RC3H2	0.408317	4.13136	20.344	6.46939e-06	4.17457e-05	191	492	590	556	418	397	296	689	464	582	35.2343	35.5307	42.8477	37.1326	32.6318	25.682	26.8748	29.1581	30.5331	26.1767
12805	64130	LIN7B	0.408189	1.14538	7.68657	0.00556334	0.0155523	16	68	55	61	35	44	38	67	41	63	2.95156	4.91075	3.99428	4.0739	2.73232	2.84637	3.45014	2.83541	2.69797	2.83356
6460	79612	NAA16	0.407319	3.63971	18.9464	1.34445e-05	8.00814e-05	129	320	300	353	376	280	209	408	274	432	23.797	23.1094	21.787	23.5752	29.353	18.1132	18.9758	17.2664	18.0303	19.4301
1872	57147	SCYL3	0.407266	2.90037	21.3378	3.85068e-06	2.63363e-05	69	182	193	200	218	160	112	252	166	246	12.7286	13.1435	14.0163	13.3571	17.0185	10.3504	10.1688	10.6645	10.9235	11.0644
15931	23765	IL17RA	0.407089	3.61317	26.2258	3.03734e-07	2.6629e-06	121	312	339	312	262	276	192	430	237	324	22.3212	22.5317	24.6193	20.837	20.4534	17.8545	17.4323	18.1974	15.5956	14.5726
20704	100463487	MTRNR2L9	0.407083	8.2046	11.6424	0.000644666	0.00244633	1070	2087	1510	2276	1955	1879	1064	2335	1666	3258	197.386	150.717	109.661	152.003	152.62	121.553	96.604	98.816	109.63	146.535
2316	163859	SDE2	0.407079	3.48614	28.1103	1.14595e-07	1.09767e-06	111	312	331	379	290	271	192	440	276	355	20.4765	22.5317	24.0383	25.3116	22.6393	17.531	17.4323	18.6206	18.1619	15.9669
14308	85461	TANC1	0.407011	4.23817	29.6477	5.18149e-08	5.29775e-07	186	478	568	556	419	410	281	651	461	582	34.3119	34.5197	41.25	37.1326	32.7098	26.523	25.5129	27.55	30.3357	26.1767
16466	85352	KIAA1644	0.406988	3.12337	21.3178	3.89111e-06	2.65801e-05	83	256	227	268	179	191	155	283	196	261	15.3112	18.4875	16.4855	17.8985	13.9739	12.3558	14.0729	11.9764	12.8976	11.739
12955	79898	ZNF613	0.406636	1.61912	8.43144	0.00368789	0.0109275	32	63	77	83	81	49	51	95	55	118	5.90313	4.54967	5.59199	5.54318	6.32338	3.16982	4.63045	4.02035	3.61922	5.30729
19537	51523	CXXC5	0.406357	5.67066	43.6748	3.87723e-11	6.85823e-10	525	1329	1296	1422	1195	1081	768	1719	1093	1636	96.8482	95.9764	94.1198	94.9687	93.2893	69.9301	69.7292	72.7472	71.9238	73.5825
16877	23218	NBEAL2	0.405754	1.747	7.75868	0.0053455	0.0150192	29	83	64	65	57	43	34	91	47	115	5.34971	5.99401	4.64789	4.34105	4.44978	2.78168	3.08697	3.85107	3.09279	5.17236
10076	57547	ZNF624	0.405705	1.56912	11.083	0.000871224	0.00316193	33	85	88	106	76	76	45	128	76	97	6.0876	6.13844	6.39085	7.07924	5.93305	4.91645	4.08569	5.4169	5.00111	4.36278
16657	51244	CCDC174	0.405493	3.79576	26.5921	2.51275e-07	2.23843e-06	150	390	319	384	333	307	229	428	316	425	27.6709	28.1646	23.1668	25.6456	25.9961	19.8599	20.7916	18.1127	20.7941	19.1153
13204	90233	ZNF551	0.405477	1.10518	8.29076	0.00398474	0.0116512	24	57	52	76	68	44	34	83	65	75	4.42734	4.11637	3.77641	5.07568	5.30851	2.84637	3.08697	3.51252	4.27726	3.37328
20188	7738	ZNF184	0.405268	2.72965	13.9202	0.000190741	0.000851301	55	159	189	212	212	150	105	250	171	214	10.146	11.4825	13.7258	14.1585	16.5501	9.70352	9.53329	10.5799	11.2525	9.62509
10164	100462977	MTRNR2L1	0.405221	9.96105	14.8823	0.000114434	0.000543851	2971	6770	4622	6650	5552	5574	3449	7120	4694	9195	548.068	488.909	335.665	444.122	433.425	360.583	313.146	301.315	308.884	413.564
7924	57194	ATP10A	0.405023	5.07532	17.7674	2.49626e-05	0.000139461	310	865	816	982	557	714	456	1020	663	961	57.1865	62.4677	59.2606	65.5832	43.483	46.1888	41.4017	43.1659	43.6281	43.223
9923	79142	PHF23	0.404949	5.70279	52.614	4.05986e-13	9.60573e-12	568	1578	1401	1485	1456	1230	916	1897	1188	1821	104.78	113.958	101.745	99.1762	113.665	79.5689	83.1666	80.2801	78.1752	81.9032
15521	6874	TAF4	0.404538	3.63637	22.4605	2.1451e-06	1.55528e-05	130	325	346	324	261	302	193	392	229	392	23.9814	23.4705	25.1277	21.6384	20.3753	19.5364	17.5231	16.5892	15.0691	17.631
12761	9266	CYTH2	0.404345	5.55997	42.0677	8.81666e-11	1.49277e-09	498	1244	1129	1310	1122	1032	697	1516	1036	1517	91.8674	89.8379	81.9917	87.4888	87.5905	66.7602	63.2829	64.1564	68.173	68.2302
12302	339318	ZNF181	0.403922	1.7902	12.5874	0.00038835	0.00157171	30	94	102	109	80	73	56	125	91	104	5.53418	6.7884	7.40758	7.2796	6.24531	4.72238	5.08442	5.28994	5.98817	4.67761
24752	84679	SLC9A7	0.403617	1.4889	8.54079	0.00347274	0.0104013	27	58	66	82	74	59	35	107	64	70	4.98076	4.18858	4.79314	5.4764	5.77691	3.81672	3.17776	4.52819	4.21146	3.14839
6207	65117	RSRC2	0.40331	5.48034	18.1575	2.03365e-05	0.000115777	441	1140	1215	1243	1120	1058	754	1476	933	1316	81.3525	82.3273	88.2373	83.0142	87.4344	68.4422	68.4581	62.4636	61.3952	59.1898
13495	6683	SPAST	0.403107	3.52503	18.8874	1.38664e-05	8.22403e-05	103	260	293	326	287	230	166	351	292	327	19.0007	18.7764	21.2786	21.772	22.4051	14.8787	15.0717	14.8541	19.2148	14.7075
17282	205717	KIAA2018	0.402761	3.45312	14.558	0.00013591	0.000632592	103	295	349	317	241	248	196	420	226	314	19.0007	21.304	25.3455	21.1709	18.814	16.0432	17.7955	17.7742	14.8717	14.1228
8976	2072	ERCC4	0.402579	3.20975	16.2646	5.50827e-05	0.00028378	99	250	279	295	265	221	151	349	259	307	18.2628	18.0542	20.2619	19.7017	20.6876	14.2965	13.7098	14.7695	17.0432	13.808
24494	4537	ND3	0.402515	8.43571	11.9853	0.000536231	0.00207902	3780	9457	6439	8268	7004	7043	5231	9270	6194	11075	697.307	682.956	467.621	552.181	546.777	455.613	474.939	392.302	407.59	498.121
2214	27042	DIEXF	0.402279	4.95476	33.5907	6.80166e-09	8.1775e-08	315	820	852	971	891	713	524	1131	732	1074	58.1089	59.2179	61.875	64.8486	69.5572	46.1241	47.5756	47.8633	48.1686	48.3054
17075	201627	DENND6A	0.401997	2.96274	17.6465	2.65997e-05	0.00014727	78	201	215	265	227	160	141	302	191	277	14.3889	14.5156	15.614	17.6981	17.7211	10.3504	12.8018	12.7805	12.5686	12.4586
8267	114294	LACTB	0.401392	2.66086	19.0922	1.24554e-05	7.4818e-05	63	151	158	183	167	129	99	241	133	187	11.6218	10.9048	11.4745	12.2217	13.0371	8.34503	8.98853	10.199	8.75194	8.41071
11146	2194	FASN	0.401253	6.52212	23.3624	1.34175e-06	1.01772e-05	906	2187	2260	2279	1943	1884	1402	2900	1782	2471	167.132	157.939	164.129	152.204	151.683	121.876	127.292	122.727	117.263	111.138
2665	8027	STAM	0.401249	5.08848	40.5501	1.91642e-10	3.07991e-09	368	968	849	1042	977	790	577	1263	789	1170	67.8859	69.906	61.6572	69.5903	76.2709	51.1052	52.3877	53.4495	51.9194	52.6232
13242	25799	ZNF324	0.400995	2.31132	22.8635	1.73924e-06	1.28907e-05	54	138	137	142	119	109	83	179	109	163	9.96152	9.96594	9.94939	9.48352	9.2899	7.05123	7.53584	7.57519	7.17264	7.33126
9214	92595	ZNF764	0.400568	1.56127	8.33196	0.00389535	0.011423	36	82	87	101	75	68	48	96	101	99	6.64102	5.92179	6.31823	6.74532	5.85498	4.39893	4.35807	4.06267	6.64621	4.45273
6469	94240	EPSTI1	0.400501	2.21753	3.36453	0.0666146	0.124767	17	41	29	32	31	31	19	36	34	44	3.13604	2.9609	2.10608	2.13713	2.42006	2.00539	1.72507	1.5235	2.23734	1.97899
17166	55279	ZNF654	0.40047	3.55522	12.7965	0.00034727	0.00142736	86	214	267	314	253	196	138	316	226	358	15.8647	15.4544	19.3904	20.9706	19.7508	12.6793	12.5295	13.373	14.8717	16.1018
22208	4899	NRF1	0.399704	2.97983	25.2258	5.09958e-07	4.26493e-06	86	227	176	210	198	171	124	272	175	238	15.8647	16.3933	12.7817	14.0249	15.4571	11.062	11.2584	11.5109	11.5157	10.7045
25512	5365	PLXNB3	0.398994	2.87943	14.6836	0.000127146	0.000597068	70	185	150	174	174	150	105	191	137	240	12.9131	13.3601	10.8935	11.6206	13.5836	9.70352	9.53329	8.08302	9.01515	10.7945
22110	154743	C7orf60	0.398762	3.31511	13.1699	0.000284485	0.00120053	112	218	278	282	279	222	134	347	250	342	20.6609	15.7433	20.1893	18.8335	21.7805	14.3612	12.1663	14.6849	16.451	15.3822
12184	23383	MAU2	0.397956	4.88267	27.8021	1.34381e-07	1.2653e-06	289	752	782	806	713	625	454	964	677	916	53.3126	54.3072	56.7914	53.829	55.6613	40.4313	41.2201	40.796	44.5493	41.199
17382	28999	KLF15	0.397871	1.78922	10.1441	0.00144763	0.00493979	33	64	83	63	63	65	43	76	63	87	6.0876	4.62189	6.02773	4.20748	4.91818	4.20486	3.90411	3.21628	4.14566	3.913
15073	7692	ZNF133	0.397681	2.58209	17.3952	3.03587e-05	0.000166088	49	161	161	172	163	129	106	201	135	194	9.03916	11.6269	11.6924	11.4871	12.7248	8.34503	9.62408	8.50622	8.88355	8.72555
20991	84456	L3MBTL3	0.397524	3.466	25.203	5.16021e-07	4.30913e-06	106	270	289	303	281	266	172	372	250	295	19.5541	19.4986	20.9881	20.236	21.9367	17.2076	15.6164	15.7429	16.451	13.2682
4701	9440	MED17	0.397517	4.22174	25.1722	5.24319e-07	4.36525e-06	191	464	475	519	433	382	290	607	427	566	35.2343	33.5087	34.4961	34.6616	33.8027	24.7116	26.33	25.6879	28.0983	25.457
8218	100506346	NA	0.397435	1.53618	9.25197	0.00235242	0.00747227	23	71	89	76	68	79	36	105	53	84	4.24287	5.1274	6.46347	5.07568	5.30851	5.11052	3.26856	4.44355	3.48761	3.77807
11869	692312	PPAN-P2RY11	0.397277	4.23043	35.9817	1.99184e-09	2.66372e-08	203	542	518	502	443	419	323	676	389	612	37.448	39.1416	37.6189	33.5262	34.5834	27.1052	29.3262	28.608	25.5978	27.526
25028	51132	RLIM	0.397185	5.61604	29.4616	5.70362e-08	5.77296e-07	553	1268	1537	1482	1196	1142	834	1820	1182	1627	102.013	91.5711	111.622	98.9759	93.3674	73.8762	75.7215	77.0215	77.7804	73.1777
9574	463	ZFHX3	0.39717	5.31237	9.21992	0.00239397	0.00757816	344	1059	1192	1167	723	810	717	1325	885	960	63.4586	76.4778	86.567	77.9385	56.442	52.399	65.0987	56.0733	58.2366	43.178
9111	342357	ZKSCAN2	0.39715	2.8176	22.4595	2.14618e-06	1.55528e-05	76	197	214	217	198	179	120	248	174	263	14.0199	14.2267	15.5414	14.4924	15.4571	11.5795	10.8952	10.4952	11.4499	11.829
2321	286826	LIN9	0.396956	1.91396	9.96813	0.00159273	0.00536384	22	80	79	94	83	72	43	100	72	102	4.0584	5.77736	5.73724	6.27782	6.47951	4.65769	3.90411	4.23195	4.73789	4.58766
15769	23515	MORC3	0.396684	4.61176	27.0155	2.01833e-07	1.8451e-06	287	633	744	756	585	594	380	936	604	797	52.9437	45.7133	54.0317	50.4897	45.6688	38.426	34.5014	39.611	39.7456	35.8467
21986	56257	MEPCE	0.396682	5.33461	38.9603	4.32517e-10	6.55166e-09	401	1057	1056	1153	1175	952	630	1428	957	1312	73.9735	76.3333	76.6902	77.0035	91.728	61.585	57.1997	60.4322	62.9745	59.0099
10235	9527	GOSR1	0.396386	4.93362	31.0475	2.51787e-08	2.74413e-07	305	767	811	853	721	645	444	1044	701	957	56.2642	55.3904	58.8975	56.9679	56.2859	41.7251	40.3122	44.1816	46.1286	43.0431
17617	57018	CCNL1	0.395986	4.32295	14.5877	0.000133785	0.000623485	163	337	345	368	348	346	208	477	286	413	30.069	24.3371	25.055	24.577	27.1671	22.3828	18.885	20.1864	18.82	18.5755
10582	23131	GPATCH8	0.395492	5.97727	33.984	5.55679e-09	6.82154e-08	510	1298	1402	1496	1300	1112	886	1789	1153	1565	94.0811	93.7376	101.818	99.9108	101.486	71.9355	80.4428	75.7096	75.8721	70.3891
21391	221830	TWISTNB	0.395409	3.30215	11.6828	0.000630819	0.00240119	99	229	259	261	213	198	129	330	202	319	18.2628	16.5377	18.8094	17.431	16.6281	12.8087	11.7123	13.9654	13.2924	14.3477
16398	2033	EP300	0.39532	6.08895	17.2171	3.33415e-05	0.000181242	659	1871	2123	1941	1405	1463	1259	2412	1496	1911	121.567	135.118	154.179	129.63	109.683	94.6417	114.309	102.075	98.4429	85.9512
12605	7673	ZNF222	0.395233	1.18978	6.62069	0.0100801	0.0259573	24	49	55	75	59	46	41	91	38	72	4.42734	3.53863	3.99428	5.0089	4.60592	2.97575	3.72252	3.85107	2.50055	3.23835
17595	5912	RAP2B	0.395125	5.33305	30.5809	3.20239e-08	3.42609e-07	400	1046	1120	1135	1006	852	644	1402	921	1325	73.7891	75.5389	81.3381	75.8013	78.5348	55.116	58.4708	59.3319	60.6055	59.5946
2047	56956	LHX9	0.394792	2.20961	16.1921	5.7233e-05	0.000293534	46	145	138	140	107	120	71	171	105	163	8.48574	10.4715	10.022	9.34995	8.3531	7.76282	6.44632	7.23663	6.90943	7.33126
9933	84461	NEURL4	0.394587	3.81256	26.4256	2.73891e-07	2.42236e-06	155	314	325	335	341	294	201	441	276	414	28.5933	22.6761	23.6026	22.3731	26.6206	19.0189	18.2494	18.6629	18.1619	18.6205
13648	64895	PAPOLG	0.3941	3.54719	24.5402	7.2774e-07	5.86056e-06	109	254	294	311	259	240	182	353	254	304	20.1075	18.3431	21.3512	20.7702	20.2192	15.5256	16.5244	14.9388	16.7142	13.673
2319	64746	ACBD3	0.393901	6.1311	28.0857	1.16058e-07	1.10881e-06	750	1741	2050	2161	1735	1547	1154	2509	1641	2404	138.355	125.73	148.878	144.323	135.445	100.076	104.775	106.18	107.984	108.125
16827	353274	ZNF445	0.393826	3.81549	19.8591	8.33662e-06	5.23307e-05	139	389	420	462	331	348	238	516	335	447	25.6417	28.0924	30.5018	30.8548	25.84	22.5122	21.6088	21.8369	22.0444	20.1047
24609	2824	GPM6B	0.393815	1.20298	4.65865	0.0308975	0.0664325	9	51	67	45	72	53	36	66	40	66	1.66025	3.68307	4.86576	3.00534	5.62078	3.42858	3.26856	2.79309	2.63216	2.96849
11362	26040	SETBP1	0.393733	4.25475	18.3658	1.82299e-05	0.0001053	170	463	564	540	424	378	328	682	429	510	31.3604	33.4365	40.9595	36.0641	33.1002	24.4529	29.7802	28.8619	28.2299	22.9383
6074	160760	PPTC7	0.393622	3.4236	28.3748	9.99601e-08	9.71781e-07	117	268	289	288	262	222	156	377	246	348	21.5833	19.3541	20.9881	19.2342	20.4534	14.3612	14.1637	15.9544	16.1878	15.652
8406	10620	ARID3B	0.393462	1.70981	9.94546	0.00161246	0.00542204	23	64	60	77	65	52	47	85	52	80	4.24287	4.62189	4.3574	5.14247	5.07432	3.36389	4.26728	3.59716	3.42181	3.59817
4639	51585	PCF11	0.392786	4.41852	25.764	3.85825e-07	3.32729e-06	232	527	556	584	466	485	329	676	451	658	42.7977	38.0583	40.3786	39.0026	36.3789	31.3747	29.871	28.608	29.6776	29.5949
6603	23077	MYCBP2	0.39242	5.17035	13.4886	0.00024002	0.00104062	364	872	1041	927	720	732	598	1207	750	994	67.1481	62.9732	75.6008	61.91	56.2078	47.3532	54.2943	51.0796	49.353	44.7072
17068	54756	IL17RD	0.39201	2.52588	16.1216	5.94034e-05	0.000304103	57	139	144	165	113	113	88	185	122	169	10.5149	10.0382	10.4578	11.0196	8.8215	7.30999	7.9898	7.82911	8.02809	7.60112
12459	7538	ZFP36	0.391832	5.06322	28.6312	8.7558e-08	8.57232e-07	246	754	675	693	755	587	445	927	576	871	45.3803	54.4516	49.0207	46.2822	58.9401	37.9731	40.403	39.2302	37.9031	39.175
22669	10395	DLC1	0.39182	5.79463	23.0596	1.57059e-06	1.17826e-05	661	1523	1644	1868	1115	1311	981	2024	1331	1816	121.936	109.986	119.393	124.755	87.044	84.8088	89.0681	85.6547	87.5852	81.6784
23030	79776	ZFHX4	0.391753	4.22369	10.8919	0.000965863	0.00345334	172	530	621	560	398	428	342	657	462	533	31.7293	38.275	45.0991	37.3998	31.0704	27.6874	31.0513	27.8039	30.4015	23.9728
450	64793	CEP85	0.391509	2.69788	19.032	1.28542e-05	7.6896e-05	67	163	177	191	166	149	89	227	145	232	12.3597	11.7714	12.8543	12.756	12.959	9.63883	8.0806	9.60652	9.54159	10.4347
5145	171017	ZNF384	0.391432	5.08547	41.8067	1.00755e-10	1.68529e-09	305	834	823	900	878	690	516	1072	770	1027	56.2642	60.229	59.769	60.1068	68.5423	44.6362	46.8493	45.3665	50.6691	46.1914
11868	56342	PPAN	0.39135	4.08057	28.7769	8.12144e-08	8.0079e-07	185	509	474	448	406	379	293	620	374	558	34.1274	36.7584	34.4234	29.9198	31.695	24.5176	26.6024	26.2381	24.6107	25.0972
8076	7301	TYRO3	0.391334	3.28126	18.5191	1.68208e-05	9.803e-05	96	201	245	228	224	167	142	307	217	261	17.7094	14.5156	17.7927	15.2271	17.4869	10.8033	12.8926	12.9921	14.2795	11.739
17955	8603	FAM193A	0.391328	5.01895	33.9792	5.57042e-09	6.83071e-08	334	883	912	886	759	694	565	1166	714	986	61.6139	63.7676	66.2324	59.1718	59.2524	44.895	51.2982	49.3445	46.9841	44.3474
12983	125893	ZNF816	0.39107	1.21275	4.54678	0.0329808	0.0700818	16	43	74	76	67	60	41	94	48	53	2.95156	3.10533	5.37412	5.07568	5.23045	3.88141	3.72252	3.97803	3.15859	2.38378
8894	1387	CREBBP	0.39089	6.12916	22.8494	1.75208e-06	1.29597e-05	624	1841	1984	1910	1490	1437	1202	2337	1515	1912	115.111	132.951	144.085	127.56	116.319	92.9598	109.133	98.9007	99.6931	85.9962
20677	22858	ICK	0.390816	4.82232	27.3304	1.71494e-07	1.58642e-06	248	682	754	816	727	613	406	981	630	898	45.7492	49.252	54.758	54.4968	56.7543	39.6551	36.862	41.5154	41.4566	40.3894
9102	5930	RBBP6	0.390542	5.96445	18.0128	2.19429e-05	0.000123777	478	1102	1131	1213	1079	1000	745	1450	976	1304	88.1779	79.5831	82.1369	81.0106	84.2336	64.6902	67.6409	61.3633	64.2248	58.6501
9318	64282	PAPD5	0.390316	3.73363	14.6521	0.00012929	0.000606364	139	338	377	370	358	274	234	458	333	428	25.6417	24.4093	27.379	24.7106	27.9478	17.7251	21.2456	19.3823	21.9127	19.2502
879	25973	PARS2	0.390065	1.87818	12.6164	0.000382379	0.00155107	42	113	92	119	99	95	58	147	76	137	7.74785	8.16052	6.68134	7.94745	7.72857	6.14556	5.26601	6.22097	5.00111	6.16186
13317	6868	ADAM17	0.390036	4.39954	36.9041	1.24087e-09	1.74147e-08	215	527	565	616	501	444	347	715	493	653	39.6616	38.0583	41.0322	41.1398	39.1113	28.7224	31.5052	30.2584	32.4414	29.37
24985	93953	ACRC	0.389813	1.67824	2.45976	0.116797	0.196668	11	24	21	25	25	27	17	33	16	23	2.0292	1.73321	1.52509	1.66963	1.95166	1.74663	1.54348	1.39654	1.05286	1.03447
12057	10270	AKAP8	0.389639	4.59587	23.5032	1.24706e-06	9.52323e-06	213	581	556	624	541	463	356	748	488	696	39.2927	41.9581	40.3786	41.674	42.2339	29.9515	32.3224	31.655	32.1124	31.304
24202	23099	ZBTB43	0.389044	3.26257	30.3514	3.60452e-08	3.83041e-07	102	279	264	292	255	247	187	335	220	313	18.8162	20.1485	19.1725	19.5013	19.9069	15.9785	16.9783	14.177	14.4769	14.0778
3302	51684	SUFU	0.388932	4.49798	29.6206	5.25432e-08	5.36232e-07	208	517	555	584	560	468	363	704	459	652	38.3703	37.3362	40.3059	39.0026	43.7172	30.275	32.9579	29.7929	30.2041	29.325
6585	22894	DIS3	0.388911	5.48372	30.9468	2.65205e-08	2.88186e-07	445	1073	1178	1269	1059	965	704	1495	963	1384	82.0903	77.4888	85.5502	84.7506	82.6723	62.426	63.9184	63.2676	63.3693	62.2483
8109	9836	LCMT2	0.388401	2.86364	18.3144	1.87283e-05	0.000107841	73	225	198	242	209	165	149	283	153	288	13.4665	16.2488	14.3794	16.162	16.3159	10.6739	13.5282	11.9764	10.068	12.9534
11698	55702	CCDC94	0.388261	3.52301	24.2186	8.59964e-07	6.80656e-06	111	285	234	275	215	217	158	342	212	306	20.4765	20.5818	16.9939	18.366	16.7843	14.0378	14.3453	14.4733	13.9505	13.763
14603	8609	KLF7	0.388093	2.36661	7.91769	0.00489537	0.0139276	80	146	158	188	110	132	93	234	147	155	14.7578	10.5437	11.4745	12.5556	8.5873	8.5391	8.44377	9.90276	9.6732	6.97145
23299	57623	ZFAT	0.388038	2.75849	13.1139	0.000293114	0.00123081	49	144	153	189	172	115	99	215	151	191	9.03916	10.3992	11.1114	12.6224	13.4274	7.43937	8.98853	9.09869	9.93641	8.59062
18861	57491	AHRR	0.388012	6.21213	32.2022	1.38936e-08	1.59258e-07	760	1819	1990	1999	1968	1628	1161	2461	1722	2426	140.199	131.363	144.52	133.504	153.635	105.316	105.411	104.148	113.315	109.114
25636	8653	DDX3Y	0.387796	5.007	18.5812	1.62819e-05	9.52402e-05	323	848	975	926	758	770	454	1218	760	1029	59.5847	61.24	70.8077	61.8432	59.1743	49.8114	41.2201	51.5451	50.0111	46.2814
5774	9958	USP15	0.387648	4.67906	24.8364	6.24091e-07	5.09628e-06	250	608	616	690	587	526	383	860	529	735	46.1182	43.9079	44.7359	46.0819	45.825	34.027	34.7738	36.3948	34.8103	33.0581
10748	54799	MBTD1	0.38764	3.45374	10.9778	0.000922108	0.00332049	72	168	193	193	225	171	105	261	189	209	13.282	12.1325	14.0163	12.8896	17.5649	11.062	9.53329	11.0454	12.437	9.40021
15112	64412	GZF1	0.387458	3.337	15.8384	6.89896e-05	0.000345749	87	283	292	246	288	232	141	376	245	321	16.0491	20.4374	21.206	16.4292	22.4831	15.0081	12.8018	15.9121	16.122	14.4376
6584	79866	BORA	0.387324	1.74114	9.77022	0.00177362	0.00587474	40	93	83	105	62	71	55	102	79	114	7.37891	6.71618	6.02773	7.01246	4.84012	4.593	4.99363	4.31659	5.19852	5.12739
18902	23379	ICE1	0.387229	5.11013	30.8836	2.7397e-08	2.96547e-07	371	868	1056	1149	890	781	580	1393	851	1171	68.4394	62.6843	76.6902	76.7363	69.4791	50.523	52.6601	58.9511	55.9992	52.6681
19137	373	TRIM23	0.387067	3.03379	25.0086	5.70749e-07	4.70932e-06	83	235	244	250	221	208	131	291	202	303	15.3112	16.971	17.7201	16.6963	17.2527	13.4556	11.8939	12.315	13.2924	13.6281
21388	9734	HDAC9	0.386799	1.55401	11.3222	0.000765864	0.00282633	27	85	83	89	72	64	58	104	76	88	4.98076	6.13844	6.02773	5.94389	5.62078	4.14017	5.26601	4.40123	5.00111	3.95798
13230	342945	ZSCAN22	0.386051	1.44054	6.80051	0.00911319	0.0238898	23	66	79	99	75	76	42	96	67	91	4.24287	4.76632	5.73724	6.61175	5.85498	4.91645	3.81331	4.06267	4.40887	4.09291
9890	79003	MIS12	0.385456	2.74674	11.5423	0.000680322	0.0025597	86	167	164	188	218	159	112	231	163	254	15.8647	12.0602	11.9102	12.5556	17.0185	10.2857	10.1688	9.7758	10.7261	11.4242
20337	58496	LY6G5B	0.385412	1.87601	4.03571	0.0445469	0.089685	26	81	51	49	56	43	45	57	59	83	4.79629	5.84957	3.70379	3.27248	4.37172	2.78168	4.08569	2.41221	3.88244	3.7331
13837	25885	POLR1A	0.385332	4.4572	19.068	1.26142e-05	7.55828e-05	228	531	567	637	497	462	367	741	529	584	42.0598	38.3472	41.1774	42.5423	38.799	29.8869	33.3211	31.3587	34.8103	26.2666
19055	3157	HMGCS1	0.385211	4.5759	19.6274	9.41118e-06	5.83156e-05	251	522	577	618	503	475	349	739	503	677	46.3026	37.6973	41.9036	41.2733	39.2674	30.7278	31.6868	31.2741	33.0994	30.4495
18230	5471	PPAT	0.385107	3.21728	22.1037	2.58316e-06	1.84419e-05	95	226	234	272	240	215	129	327	211	298	17.5249	16.321	16.9939	18.1656	18.7359	13.9084	11.7123	13.8385	13.8847	13.4032
11284	91768	CABLES1	0.384814	3.41399	11.5616	0.000673271	0.0025349	45	161	199	189	175	148	102	236	147	202	8.30127	11.6269	14.452	12.6224	13.6616	9.57414	9.26091	9.9874	9.6732	9.08537
13213	84914	ZNF587	0.384591	2.75659	8.81363	0.00298988	0.00915568	72	162	189	222	161	130	111	268	174	207	13.282	11.6991	13.7258	14.8263	12.5687	8.40972	10.078	11.3416	11.4499	9.31025
17621	6474	SHOX2	0.384531	3.55498	29.9286	4.48245e-08	4.63005e-07	98	285	267	298	266	233	169	358	230	346	18.0783	20.5818	19.3904	19.902	20.7657	15.0728	15.3441	15.1504	15.1349	15.5621
20899	262	AMD1	0.384504	5.96319	23.1173	1.52413e-06	1.14496e-05	601	1412	1524	1687	1520	1311	811	2073	1384	1938	110.868	101.97	110.678	112.667	118.661	84.8088	73.6333	87.7283	91.0728	87.1656
2912	80114	BICC1	0.384403	5.85655	22.9743	1.64186e-06	1.22509e-05	587	1488	1795	1762	1553	1321	1015	2201	1392	1926	108.285	107.459	130.359	117.676	121.237	85.4557	92.1551	93.1452	91.5992	86.6258
16394	63929	XPNPEP3	0.384054	1.86897	7.75989	0.00534193	0.015013	39	79	89	93	101	62	63	128	98	90	7.19443	5.70514	6.46347	6.21104	7.88471	4.01079	5.71997	5.4169	6.4488	4.04794
9888	56919	DHX33	0.383885	3.91912	19.8921	8.19386e-06	5.15607e-05	110	320	346	344	350	263	236	422	310	358	20.292	23.1094	25.1277	22.9742	27.3232	17.0135	21.4272	17.8588	20.3993	16.1018
2919	8030	CCDC6	0.38335	6.01165	29.4623	5.70163e-08	5.77296e-07	594	1453	1628	1644	1385	1222	911	2049	1384	1836	109.577	104.931	118.231	109.795	108.122	79.0514	82.7126	86.7126	91.0728	82.5779
16915	5576	PRKAR2A	0.383201	3.94303	17.2643	3.25241e-05	0.000176886	140	392	459	457	394	300	238	606	410	468	25.8262	28.3091	33.3341	30.5209	30.7582	19.407	21.6088	25.6456	26.9797	21.0493
3294	79176	FBXL15	0.383041	1.0853	2.57934	0.108267	0.184903	29	38	52	44	41	35	26	59	26	95	5.34971	2.74424	3.77641	2.93855	3.20072	2.26416	2.36062	2.49685	1.71091	4.27282
13197	284307	ZIK1	0.38297	1.36343	7.39649	0.00653511	0.0178896	25	55	58	90	66	56	38	96	68	65	4.61182	3.97193	4.21215	6.01068	5.15238	3.62265	3.45014	4.06267	4.47468	2.92351
9219	100506988	NA	0.38281	2.94292	15.7398	7.26781e-05	0.000361855	66	209	189	217	178	168	140	269	151	209	12.1752	15.0933	13.7258	14.4924	13.8958	10.8679	12.711	11.3839	9.93641	9.40021
8563	64410	KLHL25	0.382128	1.88368	9.2639	0.00233714	0.00743221	49	83	94	111	85	77	44	151	87	116	9.03916	5.99401	6.82659	7.41317	6.63564	4.98114	3.9949	6.39024	5.72495	5.21734
1237	6566	SLC16A1	0.38199	5.75369	36.2657	1.72168e-09	2.34204e-08	498	1277	1306	1464	1190	1148	740	1775	1100	1585	91.8674	92.2211	94.846	97.7737	92.899	74.2643	67.187	75.1171	72.3845	71.2887
9222	10847	SRCAP	0.380709	6.18277	23.1359	1.50943e-06	1.13469e-05	713	2046	2230	2013	1655	1583	1378	2649	1645	2112	131.529	147.756	161.95	134.439	129.2	102.405	125.113	112.104	108.248	94.9916
23016	157506	RDH10	0.380656	5.21331	17.2873	3.2132e-05	0.000175186	295	729	802	888	554	619	448	933	665	930	54.4194	52.6462	58.2439	59.3054	43.2488	40.0432	40.6754	39.4841	43.7597	41.8287
2215	255928	SYT14	0.380471	2.68186	6.11732	0.0133863	0.0329409	47	122	198	191	184	136	104	239	145	179	8.67022	8.81047	14.3794	12.756	14.3642	8.79786	9.44249	10.1144	9.54159	8.05089
22635	66036	MTMR9	0.380344	3.9925	26.9123	2.129e-07	1.92602e-06	176	413	457	482	404	367	254	570	409	538	32.4672	29.8256	33.1888	32.1905	31.5388	23.7413	23.0615	24.1221	26.9139	24.1977
19444	11127	KIF3A	0.380268	3.66176	10.7528	0.00104124	0.00368712	105	324	375	388	276	320	196	483	232	372	19.3696	23.3983	27.2337	25.9127	21.5463	20.7008	17.7955	20.4403	15.2665	16.7315
15210	84905	ZNF341	0.380208	1.26347	6.70847	0.0095956	0.0249407	26	60	69	48	66	59	42	79	50	67	4.79629	4.33302	5.01101	3.2057	5.15238	3.81672	3.81331	3.34324	3.2902	3.01346
9217	115509	ZNF689	0.379856	2.86755	16.0139	6.28793e-05	0.00031924	75	205	169	204	202	165	118	231	198	227	13.8355	14.8045	12.2733	13.6242	15.7694	10.6739	10.7136	9.7758	13.0292	10.2098
12396	84503	ZNF527	0.379474	1.77649	7.52074	0.00609928	0.0168801	43	109	80	106	67	81	49	111	94	114	7.93233	7.87165	5.80986	7.07924	5.23045	5.2399	4.44887	4.69746	6.18558	5.12739
6214	9026	HIP1R	0.379344	4.22517	21.1756	4.19056e-06	2.83112e-05	155	392	334	384	350	303	249	491	301	446	28.5933	28.3091	24.2562	25.6456	27.3232	19.6011	22.6075	20.7789	19.807	20.0598
21148	22828	SCAF8	0.37927	5.75892	27.8438	1.31515e-07	1.24149e-06	538	1343	1431	1583	1303	1232	897	1850	1188	1630	99.2463	96.9874	103.924	105.721	101.721	79.6983	81.4415	78.2911	78.1752	73.3126
24914	100463488	MTRNR2L10	0.379235	6.84148	12.6306	0.000379479	0.00154088	349	820	610	756	632	693	449	864	536	1049	64.381	59.2179	44.3002	50.4897	49.338	44.8303	40.7662	36.564	35.271	47.1809
13140	51545	ZNF581	0.37913	2.89561	9.7056	0.00183707	0.00604694	70	176	193	210	214	142	118	230	178	287	12.9131	12.7102	14.0163	14.0249	16.7062	9.186	10.7136	9.73348	11.7131	12.9084
23424	90987	ZNF251	0.379067	3.78705	26.882	2.16261e-07	1.95323e-06	138	380	323	433	332	304	237	431	340	447	25.4572	27.4424	23.4573	28.918	25.918	19.6658	21.518	18.2397	22.3734	20.1047
5871	5074	PAWR	0.378699	4.06264	19.6783	9.16356e-06	5.69406e-05	178	416	456	485	341	385	249	553	393	493	32.8361	30.0423	33.1162	32.3909	26.6206	24.9057	22.6075	23.4027	25.861	22.1737
5864	1466	CSRP2	0.378364	3.9151	15.0885	0.000102585	0.000493024	152	365	364	387	326	310	194	440	342	494	28.0398	26.3592	26.4349	25.8459	25.4496	20.0539	17.6139	18.6206	22.505	22.2187
19071	53918	PELO	0.378191	4.46861	31.7331	1.7688e-08	1.9928e-07	263	613	580	689	584	557	341	821	521	816	48.5163	44.269	42.1215	46.0151	45.5908	36.0324	30.9605	34.7443	34.2839	36.7013
18721	57600	FNIP2	0.378165	4.02869	25.2563	5.01944e-07	4.20425e-06	176	465	542	527	384	387	311	617	411	572	32.4672	33.5809	39.3618	35.1959	29.9775	25.0351	28.2367	26.1111	27.0455	25.7269
19843	4488	MSX2	0.378128	4.29139	28.6682	8.59009e-08	8.43245e-07	211	538	470	592	554	421	329	701	493	678	38.9237	38.8527	34.1329	39.5369	43.2488	27.2346	29.871	29.666	32.4414	30.4945
13956	10865	ARID5A	0.378085	4.01052	23.5831	1.19637e-06	9.19956e-06	154	379	409	395	381	312	273	487	303	526	28.4088	27.3702	29.7029	26.3802	29.7433	20.1833	24.7865	20.6096	19.9386	23.6579
6814	57680	CHD8	0.377799	5.89195	20.5184	5.90613e-06	3.85605e-05	555	1502	1717	1571	1357	1302	1015	2097	1256	1640	102.382	108.47	124.694	104.92	105.936	84.2266	92.1551	88.744	82.6499	73.7624
12723	29998	GLTSCR1	0.377742	3.24815	19.4214	1.04826e-05	6.42001e-05	94	268	264	258	233	240	165	307	212	302	17.3404	19.3541	19.1725	17.2306	18.1895	15.5256	14.9809	12.9921	13.9505	13.5831
608	192670	AGO4	0.377661	2.68624	9.02206	0.00266741	0.00828971	65	156	183	235	133	141	91	250	156	220	11.9907	11.2658	13.2901	15.6946	10.3828	9.12131	8.26218	10.5799	10.2654	9.89495
12345	148137	PROSER3	0.377633	2.73926	14.3703	0.000150156	0.00068962	79	161	195	190	167	149	129	242	129	232	14.5733	11.6269	14.1615	12.6892	13.0371	9.63883	11.7123	10.2413	8.48872	10.4347
15377	90204	ZSWIM1	0.377475	3.09819	22.3389	2.2853e-06	1.64426e-05	98	205	250	231	233	197	136	311	189	301	18.0783	14.8045	18.1558	15.4274	18.1895	12.744	12.3479	13.1614	12.437	13.5381
21711	154807	VKORC1L1	0.377287	3.77984	25.3536	4.77257e-07	4.01266e-06	146	318	339	410	290	311	193	465	288	416	26.933	22.965	24.6193	27.382	22.6393	20.1186	17.5231	19.6786	18.9516	18.7105
9684	23174	ZCCHC14	0.377268	4.92089	27.0143	2.01956e-07	1.8451e-06	314	766	934	856	786	654	536	1113	725	1009	57.9244	55.3182	67.8302	57.1682	61.3602	42.3074	48.6652	47.1016	47.7079	45.3819
8876	7752	ZNF200	0.377265	1.97709	11.2639	0.000790295	0.00290343	38	111	112	123	97	76	66	134	103	153	7.00996	8.01608	8.13381	8.2146	7.57244	4.91645	5.99235	5.67081	6.77782	6.88149
4144	10978	CLP1	0.377253	2.84429	15.7035	7.40863e-05	0.000368204	71	159	212	202	199	146	121	250	179	236	13.0976	11.4825	15.3961	13.4906	15.5352	9.44476	10.986	10.5799	11.7789	10.6146
25083	1730	DIAPH2	0.377153	3.36621	12.434	0.000421595	0.00168958	84	240	311	255	247	216	139	367	239	294	15.4957	17.3321	22.5858	17.0303	19.2824	13.9731	12.6203	15.5313	15.7272	13.2233
1449	58497	PRUNE	0.377127	2.44754	13.8586	0.000197096	0.00087613	44	131	166	157	145	110	92	215	119	175	8.1168	9.46042	12.0555	10.4853	11.3196	7.11592	8.35298	9.09869	7.83068	7.87099
8149	79029	SPATA5L1	0.37703	2.13919	8.23965	0.00409851	0.0119484	31	79	74	103	97	76	37	129	72	116	5.71865	5.70514	5.37412	6.87889	7.57244	4.91645	3.35935	5.45921	4.73789	5.21734
1063	7049	TGFBR3	0.376986	3.69479	17.5576	2.78728e-05	0.000153703	109	278	331	314	313	251	185	428	268	356	20.1075	20.0763	24.0383	20.9706	24.4348	16.2372	16.7967	18.1127	17.6355	16.0118
13178	9422	ZNF264	0.376768	4.00106	21.1083	4.34042e-06	2.91458e-05	183	441	489	517	389	379	299	610	424	508	33.7585	31.8477	35.5128	34.528	30.3678	24.5176	27.1472	25.8149	27.9009	22.8483
22306	57189	KIAA1147	0.376667	2.58339	12.3147	0.000449411	0.00178108	51	147	172	167	111	126	87	199	130	172	9.40811	10.6159	12.4912	11.1531	8.66537	8.15096	7.89901	8.42158	8.55453	7.73606
3107	9562	MINPP1	0.376602	3.85776	16.4543	4.98372e-05	0.000259938	118	332	360	400	329	298	197	442	338	410	21.7678	23.976	26.1444	26.7141	25.6838	19.2777	17.8863	18.7052	22.2418	18.4406
21578	55665	URGCP	0.37652	4.82007	37.729	8.12874e-10	1.17048e-08	299	785	755	852	717	622	451	1012	715	982	55.1573	56.6903	54.8306	56.9011	55.9736	40.2373	40.9477	42.8273	47.0499	44.1675
5018	2113	ETS1	0.376457	5.63059	25.409	4.63749e-07	3.91693e-06	540	1262	1452	1490	1209	1075	789	1827	1225	1732	99.6152	91.1378	105.449	99.5101	94.3823	69.5419	71.6358	77.3177	80.61	77.9003
17260	55347	ABHD10	0.376392	3.54455	16.3818	5.17809e-05	0.000268809	125	252	287	353	290	240	178	362	270	405	23.0591	18.1987	20.8429	23.5752	22.6393	15.5256	16.1612	15.3197	17.7671	18.2157
23880	1164	CKS2	0.376326	3.03392	10.9394	0.000941386	0.00338107	88	186	177	213	231	179	96	287	180	274	16.2336	13.4324	12.8543	14.2253	18.0333	11.5795	8.71615	12.1457	11.8447	12.3237
24705	83604	TMEM47	0.375898	5.96206	13.7113	0.000213167	0.000937038	577	1471	1697	1739	1451	1369	904	2146	1375	1867	106.441	106.231	123.242	116.14	113.274	88.5608	82.0771	90.8176	90.4806	83.9722
21884	84060	RBM48	0.37584	2.1352	10.2034	0.00140181	0.00480117	51	114	148	116	110	104	85	167	112	127	9.40811	8.23273	10.7482	7.7471	8.5873	6.72778	7.71742	7.06736	7.37005	5.71209
19649	153769	SH3RF2	0.374842	1.42719	6.64803	0.00992653	0.0256574	26	59	59	87	57	55	42	89	47	87	4.79629	4.2608	4.28477	5.81032	4.44978	3.55796	3.81331	3.76643	3.09279	3.913
12602	7711	ZNF155	0.374776	2.50214	14.6157	0.00013181	0.000616097	51	138	144	152	115	108	104	168	124	156	9.40811	9.96594	10.4578	10.1514	8.97764	6.98654	9.44249	7.10967	8.1597	7.01642
21873	8321	FZD1	0.374666	4.37899	31.576	1.91782e-08	2.13213e-07	190	501	507	576	514	433	290	729	468	624	35.0498	36.1807	36.82	38.4683	40.1261	28.0108	26.33	30.8509	30.7963	28.0657
2042	259266	ASPM	0.374589	3.8244	5.01419	0.0251403	0.0559668	110	297	269	296	454	324	185	468	251	354	20.292	21.4484	19.5357	19.7685	35.4421	20.9596	16.7967	19.8055	16.5168	15.9219
2277	3142	HLX	0.374564	3.14839	14.2214	0.00016251	0.000738397	93	255	234	296	190	215	174	295	181	306	17.156	18.4153	16.9939	19.7685	14.8326	13.9084	15.798	12.4843	11.9105	13.763
5443	9169	SCAF11	0.374445	6.33237	25.2742	4.9731e-07	4.16859e-06	835	2192	2417	2373	1913	1983	1362	2956	1814	2621	154.035	158.3	175.53	158.482	149.341	128.281	123.66	125.096	119.369	117.885
17677	80012	PHC3	0.374142	4.75571	12.6112	0.000383442	0.00155412	264	675	805	735	516	559	405	995	626	735	48.7008	48.7465	58.4618	49.0872	40.2823	36.1618	36.7713	42.1079	41.1933	33.0581
6375	222484	LNX2	0.374091	3.0722	17.5851	2.74736e-05	0.000151711	99	202	219	257	209	183	143	297	200	275	18.2628	14.5878	15.9045	17.1638	16.3159	11.8383	12.9834	12.5689	13.1608	12.3687
772	10420	TESK2	0.373724	1.92873	7.42845	0.00642006	0.0176313	24	58	59	72	77	49	50	76	62	83	4.42734	4.18858	4.28477	4.80854	6.01111	3.16982	4.53966	3.21628	4.07985	3.7331
13386	80304	C2orf44	0.373495	2.36687	18.416	1.77557e-05	0.000102883	59	123	154	171	145	128	97	193	131	174	10.8839	8.88269	11.184	11.4203	11.3196	8.28034	8.80694	8.16766	8.62033	7.82601
4055	23279	NUP160	0.373049	4.20934	11.4008	0.000734144	0.00272883	147	363	436	475	469	356	244	600	390	501	27.1175	26.2148	31.6638	31.723	36.6131	23.0297	22.1535	25.3917	25.6636	22.5335
24940	55906	ZC4H2	0.372976	1.54105	9.51229	0.002041	0.00662758	26	67	64	69	61	57	38	95	52	77	4.79629	4.83854	4.64789	4.60819	4.76205	3.68734	3.45014	4.02035	3.42181	3.46323
20793	23036	ZNF292	0.372645	4.28217	22.0878	2.60458e-06	1.85828e-05	246	532	576	596	472	436	337	754	526	663	45.3803	38.4194	41.831	39.8041	36.8473	28.2049	30.5973	31.9089	34.6129	29.8198
22812	84750	FUT10	0.372529	2.49474	11.7061	0.000622962	0.00237373	54	139	151	143	162	122	85	204	139	172	9.96152	10.0382	10.9661	9.5503	12.6468	7.8922	7.71742	8.63318	9.14676	7.73606
10540	146923	RUNDC1	0.372523	3.73217	25.372	4.72726e-07	3.97758e-06	148	347	370	372	342	312	203	526	327	397	27.302	25.0593	26.8706	24.8441	26.6987	20.1833	18.431	22.2601	21.5179	17.8559
22498	22976	PAXIP1	0.37246	3.59834	24.9159	5.9886e-07	4.91562e-06	117	314	337	324	306	277	226	427	249	365	21.5833	22.6761	24.474	21.6384	23.8883	17.9192	20.5193	18.0704	16.3852	16.4166
2284	375056	MIA3	0.372456	6.16146	28.7974	8.03597e-08	7.93068e-07	647	1678	1680	1781	1576	1479	1078	2196	1433	1930	119.354	121.18	122.007	118.945	123.033	95.6767	97.8751	92.9336	94.2972	86.8057
18749	55601	DDX60	0.371651	2.56531	5.1258	0.0235726	0.0530011	31	67	103	86	95	57	53	130	79	109	5.71865	4.83854	7.4802	5.74354	7.41631	3.68734	4.81204	5.50153	5.19852	4.9025
19030	23548	TTC33	0.371587	2.95712	11.3421	0.000757692	0.00280318	64	154	154	163	197	136	96	222	159	204	11.8063	11.1214	11.184	10.886	15.3791	8.79786	8.71615	9.39493	10.4628	9.17532
12268	22847	ZNF507	0.371365	3.681	28.1144	1.14354e-07	1.09631e-06	137	370	406	394	368	309	243	511	347	444	25.2728	26.7203	29.4851	26.3134	28.7284	19.9893	22.0628	21.6253	22.834	19.9698
19298	84250	ANKRD32	0.370845	1.47002	7.47753	0.00624737	0.0172469	19	66	72	79	83	59	51	85	64	92	3.50498	4.76632	5.22888	5.27604	6.47951	3.81672	4.63045	3.59716	4.21146	4.13789
19913	30832	ZNF354C	0.370239	1.30214	6.21538	0.0126645	0.031478	17	51	60	81	62	50	36	85	46	84	3.13604	3.68307	4.3574	5.40961	4.84012	3.23451	3.26856	3.59716	3.02699	3.77807
18624	55534	MAML3	0.370232	2.91031	19.5929	9.58251e-06	5.93108e-05	65	197	196	202	182	170	133	252	174	200	11.9907	14.2267	14.2342	13.4906	14.2081	10.9973	12.0755	10.6645	11.4499	8.99541
25348	203522	DDX26B	0.369915	1.83293	9.06551	0.00260477	0.00812696	31	73	86	103	84	92	63	98	58	105	5.71865	5.27184	6.2456	6.87889	6.55758	5.95149	5.71997	4.14731	3.81663	4.72259
24440	91373	UAP1L1	0.369773	4.8194	15.1447	9.95772e-05	0.000480586	266	612	569	697	781	551	395	892	578	881	49.0697	44.1968	41.3227	46.5494	60.9699	35.6443	35.8633	37.749	38.0347	39.6248
2288	84976	DISP1	0.369763	3.08158	9.82909	0.00171773	0.00571871	63	198	178	214	225	157	144	234	187	231	11.6218	14.299	12.9269	14.2921	17.5649	10.1564	13.0742	9.90276	12.3054	10.3897
6553	26586	CKAP2	0.369447	4.25859	10.0716	0.00150576	0.00510824	136	429	437	485	555	383	279	610	383	586	25.0883	30.9811	31.7364	32.3909	43.3268	24.7763	25.3313	25.8149	25.203	26.3566
21941	26024	PTCD1	0.369073	3.05075	17.5418	2.81053e-05	0.000154805	97	190	183	258	214	179	121	276	198	283	17.8938	13.7212	13.2901	17.2306	16.7062	11.5795	10.986	11.6802	13.0292	12.7285
10769	8161	COIL	0.369039	3.1044	20.64	5.54264e-06	3.64452e-05	100	226	211	260	264	198	149	329	207	305	18.4473	16.321	15.3235	17.3642	20.6095	12.8087	13.5282	13.9231	13.6214	13.718
6245	7316	UBC	0.368715	8.11619	38.5701	5.28211e-10	7.88209e-09	2295	5681	5564	6520	5923	4881	3607	7687	5232	7583	423.365	410.265	404.076	435.44	462.387	315.753	327.491	325.31	344.287	341.061
12397	148266	ZNF569	0.368461	2.26867	8.1152	0.00438956	0.0126775	39	82	115	114	125	105	58	134	95	137	7.19443	5.92179	8.35168	7.61353	9.7583	6.79247	5.26601	5.67081	6.25138	6.16186
10184	113235	SLC46A1	0.368336	2.2078	13.0909	0.000296727	0.00124268	45	128	131	117	106	114	86	152	98	134	8.30127	9.24377	9.51365	7.81388	8.27504	7.37468	7.80822	6.43256	6.4488	6.02693
16669	9467	SH3BP5	0.368299	5.18957	31.4141	2.08466e-08	2.30373e-07	355	917	942	1033	818	771	570	1221	791	1174	65.4878	66.223	68.4111	68.9892	63.8583	49.8761	51.7521	51.6721	52.051	52.8031
17203	55773	TBC1D23	0.368267	5.28376	17.7486	2.52106e-05	0.000140492	385	937	1017	1121	1002	849	593	1409	910	1223	71.022	67.6673	73.8579	74.8664	78.2225	54.9219	53.8404	59.6282	59.8817	55.007
11880	7087	ICAM5	0.368227	3.46759	10.9434	0.000939398	0.00337507	105	228	215	232	207	182	137	280	190	331	19.3696	16.4655	15.614	15.4942	16.1597	11.7736	12.4387	11.8495	12.5028	14.8874
493	55113	XKR8	0.367813	3.03081	18.1099	2.08517e-05	0.000118328	82	224	194	245	241	177	126	287	193	322	15.1268	16.1766	14.0889	16.3624	18.814	11.4502	11.4399	12.1457	12.7002	14.4826
23121	79666	PLEKHF2	0.367716	2.63459	12.4057	0.000428034	0.0017092	81	172	156	210	166	163	95	226	167	231	14.9423	12.4213	11.3292	14.0249	12.959	10.5445	8.62536	9.56421	10.9893	10.3897
10057	57335	ZNF286A	0.367546	1.54433	7.26603	0.00702708	0.0190247	26	73	92	101	65	84	38	106	77	90	4.79629	5.27184	6.68134	6.74532	5.07432	5.43397	3.45014	4.48587	5.06691	4.04794
4446	10432	RBM14	0.367526	4.55751	14.3693	0.000150233	0.000689688	192	558	493	584	665	506	327	770	466	705	35.4188	40.2971	35.8033	39.0026	51.9142	32.7332	29.6894	32.586	30.6647	31.7088
22292	100134229	JHDM1D-AS1	0.367188	1.40073	5.63111	0.0176445	0.041455	25	46	53	66	48	57	31	58	55	63	4.61182	3.32198	3.84903	4.40783	3.74719	3.68734	2.81459	2.45453	3.61922	2.83356
16387	23112	TNRC6B	0.366982	4.90578	21.7352	3.12996e-06	2.18387e-05	273	779	902	861	671	691	520	1049	667	890	50.361	56.257	65.5062	57.5022	52.3826	44.7009	47.2125	44.3931	43.8913	40.0296
23609	203259	FAM219A	0.366763	4.09337	33.7096	6.39835e-09	7.72616e-08	169	469	412	458	413	361	260	572	357	604	31.1759	33.8698	29.9208	30.5877	32.2414	23.3531	23.6062	24.2067	23.492	27.1661
11100	146705	ENTHD2	0.366628	2.85389	7.5308	0.0060653	0.0168029	56	153	147	149	151	104	97	190	119	228	10.3305	11.0492	10.6756	9.95101	11.788	6.72778	8.80694	8.0407	7.83068	10.2548
9662	123855	NA	0.366586	1.44253	6.70949	0.0095901	0.0249334	33	67	84	84	69	50	60	117	73	75	6.0876	4.83854	6.10036	5.60997	5.38658	3.23451	5.44759	4.95138	4.8037	3.37328
22091	79872	CBLL1	0.366529	4.44324	34.1758	5.03524e-09	6.20883e-08	214	552	603	686	521	503	369	784	487	718	39.4772	39.8638	43.7918	45.8147	40.6726	32.5391	33.5027	33.1785	32.0466	32.2935
12015	5989	RFX1	0.36648	3.01992	11.6869	0.000629426	0.00239671	84	187	225	195	242	163	140	273	186	284	15.4957	13.5046	16.3402	13.0231	18.8921	10.5445	12.711	11.5532	12.2396	12.7735
19416	51015	ISOC1	0.366231	2.40034	12.74	0.000357923	0.00146625	44	98	121	116	116	96	68	154	100	135	8.1168	7.07726	8.78742	7.7471	9.0557	6.21025	6.17394	6.5172	6.58041	6.0719
17066	50650	ARHGEF3	0.366133	2.90599	14.6488	0.000129518	0.000606921	54	161	195	202	190	145	111	247	161	226	9.96152	11.6269	14.1615	13.4906	14.8326	9.38007	10.078	10.4529	10.5945	10.1648
1101	58155	PTBP2	0.3659	3.27185	13.1951	0.000280679	0.0011867	81	215	221	242	198	187	137	290	179	273	14.9423	15.5266	16.0497	16.162	15.4571	12.0971	12.4387	12.2727	11.7789	12.2787
6347	221178	SPATA13	0.365827	4.43666	25.9911	3.42996e-07	2.9882e-06	212	541	573	636	566	453	389	807	488	671	39.1082	39.0694	41.6131	42.4755	44.1856	29.3046	35.3186	34.1518	32.1124	30.1796
1901	51430	SUCO	0.365379	4.63774	33.1704	8.44281e-09	9.97729e-08	235	592	650	715	641	585	404	823	551	777	43.3511	42.7524	47.2051	47.7515	50.0406	37.8437	36.6805	34.8289	36.258	34.9472
24676	7543	ZFX	0.365253	3.99555	28.8297	7.9028e-08	7.81318e-07	157	423	414	488	393	399	243	540	379	524	28.9622	30.5478	30.066	32.5912	30.6801	25.8114	22.0628	22.8525	24.9397	23.568
9807	4335	MNT	0.365204	4.59881	21.9271	2.83205e-06	2.00123e-05	271	671	632	662	546	512	461	836	516	779	49.9921	48.4576	45.8979	44.2119	42.6243	33.1214	41.8557	35.3791	33.9549	35.0371
22618	8658	TNKS	0.36517	5.34246	27.4894	1.57961e-07	1.46614e-06	350	915	989	1030	799	836	518	1244	862	1085	64.5654	66.0785	71.8244	68.7889	62.375	54.081	47.0309	52.6454	56.7231	48.8001
19739	25929	GEMIN5	0.364852	3.94633	32.6405	1.10878e-08	1.29101e-07	158	387	389	419	365	351	234	558	301	486	29.1467	27.948	28.2505	27.9831	28.4942	22.7062	21.2456	23.6143	19.807	21.8589
8253	6095	RORA	0.364451	1.54553	4.55167	0.0328867	0.069949	21	56	72	73	69	45	45	103	57	74	3.87393	4.04415	5.22888	4.87533	5.38658	2.91106	4.08569	4.35891	3.75083	3.3283
14044	84620	ST6GAL2	0.363747	2.80791	16.9429	3.85216e-05	0.000205864	76	186	216	241	201	165	126	266	203	265	14.0199	13.4324	15.6866	16.0953	15.6913	10.6739	11.4399	11.257	13.3582	11.9189
12960	284371	ZNF841	0.363612	3.02198	19.5259	9.92428e-06	6.11188e-05	77	215	220	246	217	192	147	291	206	245	14.2044	15.5266	15.9771	16.4292	16.9404	12.4205	13.3466	12.315	13.5556	11.0194
23434	7564	ZNF16	0.363583	1.94788	10.3996	0.00126045	0.00438072	40	95	94	129	99	95	65	133	100	115	7.37891	6.86061	6.82659	8.61531	7.72857	6.14556	5.90156	5.62849	6.58041	5.17236
23961	22869	ZNF510	0.363207	3.03226	18.0822	2.11573e-05	0.000119833	73	197	208	235	176	180	147	240	187	227	13.4665	14.2267	15.1056	15.6946	13.7397	11.6442	13.3466	10.1567	12.3054	10.2098
1964	26092	TOR1AIP1	0.363059	5.5038	17.7423	2.52935e-05	0.000140812	394	1001	1165	1210	1116	868	684	1589	1008	1287	72.6822	72.2892	84.6061	80.8102	87.1221	56.1511	62.1026	67.2457	66.3305	57.8855
2858	2662	GDF10	0.362972	2.20827	15.7895	7.07954e-05	0.000353275	45	106	123	128	111	99	71	157	101	146	8.30127	7.655	8.93266	8.54852	8.66537	6.40433	6.44632	6.64416	6.64621	6.56665
4571	26005	C2CD3	0.362799	3.00089	11.6092	0.000656281	0.0024802	93	173	194	203	208	160	151	272	173	220	17.156	12.4935	14.0889	13.5574	16.2378	10.3504	13.7098	11.5109	11.3841	9.89495
17254	25945	PVRL3	0.362538	4.48373	14.2373	0.000161141	0.000733684	197	512	580	637	561	492	334	768	493	676	36.3411	36.9751	42.1215	42.5423	43.7952	31.8276	30.3249	32.5014	32.4414	30.4045
1261	10100	TSPAN2	0.362318	2.51043	11.2952	0.000777085	0.0028625	56	136	161	206	125	120	96	211	127	211	10.3305	9.82151	11.6924	13.7578	9.7583	7.76282	8.71615	8.92941	8.35711	9.49016
21467	9586	CREB5	0.362221	4.16948	15.2447	9.44422e-05	0.00045825	184	530	547	525	395	382	331	688	440	580	33.943	38.275	39.7249	35.0623	30.8362	24.7116	30.0526	29.1158	28.9538	26.0867
21994	4034	LRCH4	0.362095	5.05037	14.2067	0.000163784	0.000743271	241	706	577	667	724	584	452	774	519	899	44.4579	50.9852	41.9036	44.5458	56.5201	37.779	41.0385	32.7553	34.1523	40.4344
21974	55262	C7orf43	0.361915	2.92882	17.4645	2.92728e-05	0.000160703	82	198	182	209	215	183	126	253	164	268	15.1268	14.299	13.2174	13.9581	16.7843	11.8383	11.4399	10.7068	10.7919	12.0539
10408	147179	WIPF2	0.361895	4.91491	25.4889	4.44926e-07	3.76656e-06	296	780	873	866	681	674	516	1112	702	873	54.6039	56.3292	63.4001	57.8361	53.1632	43.6012	46.8493	47.0593	46.1944	39.265
22472	116988	AGAP3	0.36156	5.30289	17.7825	2.47656e-05	0.00013857	392	950	861	1083	986	850	618	1228	811	1288	72.3133	68.6061	62.5287	72.3285	76.9735	54.9866	56.1102	51.9683	53.3671	57.9305
10382	51755	CDK12	0.361306	5.55222	25.904	3.58826e-07	3.11011e-06	454	1105	1275	1262	1056	931	759	1679	1036	1358	83.7506	79.7998	92.5947	84.2831	82.4381	60.2265	68.912	71.0544	68.173	61.0789
21505	23080	AVL9	0.361019	2.4203	9.89291	0.00165917	0.00555045	67	109	145	169	160	122	99	194	146	167	12.3597	7.87165	10.5304	11.2867	12.4906	7.8922	8.98853	8.20998	9.60739	7.51117
7009	161424	NOP9	0.360732	2.59155	16.7444	4.27693e-05	0.000226162	52	131	148	169	146	122	96	201	123	181	9.59258	9.46042	10.7482	11.2867	11.3977	7.8922	8.71615	8.50622	8.0939	8.14085
24841	1184	CLCN5	0.360554	2.42914	13.7559	0.000208166	0.000917606	52	120	152	159	126	133	77	196	113	164	9.59258	8.66604	11.0387	10.6189	9.83637	8.60379	6.99108	8.29462	7.43586	7.37624
16831	10168	ZNF197	0.360079	3.7326	26.1193	3.20965e-07	2.81175e-06	142	331	370	385	355	307	219	514	303	439	26.1951	23.9038	26.8706	25.7124	27.7136	19.8599	19.8837	21.7522	19.9386	19.7449
15524	26039	SS18L1	0.359979	2.9384	21.1272	4.29785e-06	2.89302e-05	72	182	193	205	160	175	116	243	154	221	13.282	13.1435	14.0163	13.691	12.4906	11.3208	10.532	10.2836	10.1338	9.93993
8101	146059	CDAN1	0.359607	2.80446	14.8289	0.000117717	0.000557518	67	146	159	184	184	136	114	233	140	208	12.3597	10.5437	11.5471	12.2885	14.3642	8.79786	10.3504	9.86044	9.21257	9.35523
22351	100463482	MTRNR2L6	0.359318	7.00255	11.6234	0.000651267	0.00246755	382	831	632	876	743	765	473	950	661	1131	70.4686	60.0123	45.8979	58.5039	58.0033	49.488	42.9452	40.2035	43.4965	50.8691
13735	10199	MPHOSPH10	0.35912	5.48368	22.7096	1.8842e-06	1.38262e-05	433	1265	1196	1337	1070	1046	751	1563	1066	1443	79.8767	91.3545	86.8575	89.292	83.531	67.6659	68.1857	66.1454	70.1471	64.9019
11852	93134	ZNF561	0.358824	3.62543	25.5684	4.2698e-07	3.63129e-06	123	321	386	369	335	301	214	456	288	460	22.6901	23.1816	28.0326	24.6438	26.1522	19.4717	19.4297	19.2977	18.9516	20.6895
598	79830	ZMYM1	0.358755	2.24054	11.9412	0.000549064	0.00212209	45	127	137	139	131	119	71	178	127	153	8.30127	9.17156	9.94939	9.28316	10.2267	7.69813	6.44632	7.53287	8.35711	6.88149
21031	6446	SGK1	0.358731	6.06396	14.1252	0.000171037	0.000773019	338	781	732	867	667	715	492	1033	610	986	62.3518	56.4015	53.1602	57.9029	52.0703	46.2535	44.6703	43.716	40.1405	44.3474
22828	55290	BRF2	0.358543	2.65119	13.0017	0.00031121	0.0012955	69	163	159	181	194	179	89	223	156	215	12.7286	11.7714	11.5471	12.0881	15.1449	11.5795	8.0806	9.43725	10.2654	9.67007
13780	84865	CCDC142	0.358475	1.92232	8.50395	0.00354377	0.0105655	39	89	89	80	97	76	42	146	75	110	7.19443	6.42731	6.46347	5.34283	7.57244	4.91645	3.81331	6.17865	4.9353	4.94748
24078	7539	ZFP37	0.358438	1.09057	6.52762	0.0106212	0.0271676	17	51	65	52	63	53	32	84	49	60	3.13604	3.68307	4.72051	3.47284	4.91818	3.42858	2.90538	3.55484	3.2244	2.69862
24859	55190	NUDT11	0.357941	2.39309	12.8087	0.000345002	0.00142015	38	135	131	137	122	102	84	180	105	159	7.00996	9.74929	9.51365	9.14959	9.5241	6.5984	7.62663	7.61751	6.90943	7.15135
24950	367	AR	0.357869	2.21066	7.19071	0.00732821	0.019753	35	92	148	122	99	103	73	162	105	104	6.45654	6.64396	10.7482	8.14781	7.72857	6.66309	6.6279	6.85576	6.90943	4.67761
22278	92092	ZC3HAV1L	0.357531	1.31186	7.14793	0.00750505	0.0201414	25	62	82	81	57	52	39	106	68	80	4.61182	4.47745	5.95511	5.40961	4.44978	3.36389	3.54094	4.48587	4.47468	3.59817
923	4919	ROR1	0.35662	3.16627	7.90958	0.00491736	0.013983	90	263	260	301	147	233	142	354	188	268	16.6025	18.9931	18.8821	20.1024	11.4758	15.0728	12.8926	14.9811	12.3712	12.0539
4948	57476	GRAMD1B	0.356479	2.0936	6.88719	0.00868156	0.0228502	29	85	106	113	113	85	56	152	101	103	5.34971	6.13844	7.69807	7.54674	8.8215	5.49866	5.08442	6.43256	6.64621	4.63264
18591	166378	SPATA5	0.356279	2.60264	7.18287	0.00736027	0.0198346	56	126	163	165	181	146	106	181	151	177	10.3305	9.09934	11.8376	11.0196	14.13	9.44476	9.62408	7.65983	9.93641	7.96094
2642	79723	SUV39H2	0.356018	1.78982	6.17706	0.0129417	0.0320375	40	65	81	79	100	68	44	121	70	117	7.37891	4.6941	5.88249	5.27604	7.80664	4.39893	3.9949	5.12066	4.60628	5.26232
14008	284996	RNF149	0.355479	4.7667	17.2063	3.35325e-05	0.000182013	220	502	486	627	595	494	331	710	481	727	40.584	36.2529	35.2949	41.8744	46.4495	31.9569	30.0526	30.0468	31.6517	32.6983
424	864	RUNX3	0.355477	4.22575	30.1391	4.02143e-08	4.20882e-07	163	454	483	438	434	385	278	623	350	589	30.069	32.7865	35.0771	29.252	33.8808	24.9057	25.2405	26.365	23.0314	26.4915
8770	283951	C16orf91	0.35505	1.57414	10.0917	0.00148937	0.00505882	38	67	75	88	75	63	55	101	68	99	7.00996	4.83854	5.44675	5.87711	5.85498	4.07548	4.99363	4.27427	4.47468	4.45273
5025	9743	ARHGAP32	0.354816	3.45329	14.4819	0.000141516	0.000655379	91	284	330	306	262	237	199	373	267	327	16.787	20.5096	23.9657	20.4363	20.4534	15.3316	18.0678	15.7852	17.5697	14.7075
23096	862	RUNX1T1	0.354374	3.27868	9.30483	0.0022855	0.00730161	71	233	256	234	225	186	170	294	190	281	13.0976	16.8266	18.5916	15.6278	17.5649	12.0324	15.4348	12.4419	12.5028	12.6386
18653	4086	SMAD1	0.353686	3.99021	25.4058	4.64522e-07	3.92047e-06	176	422	438	442	432	368	254	588	395	559	32.4672	30.4756	31.809	29.5191	33.7247	23.806	23.0615	24.8839	25.9926	25.1422
994	11080	DNAJB4	0.353451	5.07095	22.2541	2.38851e-06	1.71629e-05	352	953	979	1109	916	874	585	1387	857	1118	64.9344	68.8228	71.0982	74.0649	71.5088	56.5392	53.114	58.6971	56.3941	50.2844
8049	27079	RPUSD2	0.353447	2.62364	20.5494	5.81116e-06	3.79853e-05	66	176	177	180	161	142	116	221	140	237	12.1752	12.7102	12.8543	12.0214	12.5687	9.186	10.532	9.35261	9.21257	10.6596
5872	4659	PPP1R12A	0.353348	6.4358	19.1514	1.20747e-05	7.2823e-05	904	2341	2640	2601	2110	2129	1474	3260	2137	2850	166.763	169.06	191.725	173.709	164.72	137.725	133.829	137.962	140.623	128.185
10346	11276	SYNRG	0.353275	4.67541	25.0158	5.68635e-07	4.69734e-06	281	594	661	713	600	590	398	862	598	771	51.8368	42.8969	48.004	47.6179	46.8398	38.1672	36.1357	36.4794	39.3508	34.6773
24385	138151	NACC2	0.353183	2.77444	10.6699	0.00108894	0.00384131	66	176	186	191	163	123	109	261	173	217	12.1752	12.7102	13.5079	12.756	12.7248	7.95689	9.89646	11.0454	11.3841	9.76002
10381	5469	MED1	0.353137	5.72947	21.1775	4.1865e-06	2.8301e-05	437	1172	1355	1399	1135	1000	784	1742	1132	1467	80.6146	84.6383	98.4046	93.4327	88.6054	64.6902	71.1819	73.7206	74.4902	65.9814
2383	9816	URB2	0.352902	2.45745	7.93913	0.0048377	0.0137848	72	119	150	138	139	124	69	205	142	174	13.282	8.59382	10.8935	9.21638	10.8512	8.02158	6.26473	8.6755	9.34418	7.82601
24033	55151	TMEM38B	0.35278	1.67142	5.25291	0.0219101	0.0497787	26	67	61	67	92	55	36	90	74	100	4.79629	4.83854	4.43002	4.47462	7.18211	3.55796	3.26856	3.80875	4.8695	4.49771
11371	147339	C18orf25	0.352707	3.82556	18.3306	1.85698e-05	0.00010704	166	350	403	415	385	370	219	508	370	479	30.6225	25.2759	29.2672	27.7159	30.0556	23.9354	19.8837	21.4983	24.3475	21.544
13678	9792	SERTAD2	0.352547	5.13324	31.2416	2.27834e-08	2.50279e-07	338	957	1024	1053	898	775	582	1347	847	1254	62.3518	69.1116	74.3663	70.3249	70.1036	50.1349	52.8417	57.0044	55.736	56.4012
19244	256987	SERINC5	0.352372	4.6861	12.6663	0.000372309	0.00151621	225	554	711	671	648	549	388	890	579	735	41.5064	40.0082	51.6352	44.813	50.587	35.5149	35.2278	37.6643	38.1005	33.0581
1689	55243	KIRREL	0.352256	4.95434	12.931	0.000323186	0.00134132	308	697	961	900	817	624	564	1134	849	911	56.8176	50.3352	69.791	60.1068	63.7802	40.3667	51.2074	47.9903	55.8676	40.9741
5684	64375	IKZF4	0.35223	2.87349	11.201	0.000817523	0.00299056	59	179	185	183	146	138	102	243	154	209	10.8839	12.9268	13.4353	12.2217	11.3977	8.92724	9.26091	10.2836	10.1338	9.40021
4011	1408	CRY2	0.352177	4.06777	24.799	6.36298e-07	5.18068e-06	167	408	426	458	358	361	275	548	351	508	30.8069	29.4645	30.9375	30.5877	27.9478	23.3531	24.9681	23.1911	23.0972	22.8483
22868	7994	KAT6A	0.351897	5.59538	14.8488	0.000116485	0.000552392	294	818	1040	945	735	679	603	1197	789	947	54.235	59.0735	75.5282	63.1121	57.3788	43.9246	54.7483	50.6564	51.9194	42.5933
24635	55787	TXLNG	0.351625	3.32278	12.065	0.000513764	0.00200738	78	189	229	267	223	206	125	291	204	280	14.3889	13.649	16.6307	17.8317	17.4088	13.3262	11.3492	12.315	13.424	12.5936
466	63906	GPATCH3	0.351511	2.8582	17.7313	2.54403e-05	0.000141342	79	167	190	189	172	147	123	242	144	246	14.5733	12.0602	13.7984	12.6224	13.4274	9.50945	11.1676	10.2413	9.47578	11.0644
19010	6502	SKP2	0.351003	2.81143	8.23324	0.00411301	0.0119757	55	139	171	215	197	149	92	250	165	218	10.146	10.0382	12.4186	14.3588	15.3791	9.63883	8.35298	10.5799	10.8577	9.805
6645	5911	RAP2A	0.350924	4.42907	21.9841	2.74924e-06	1.95018e-05	181	439	503	584	513	466	300	685	448	590	33.3896	31.7032	36.5295	39.0026	40.0481	30.1456	27.238	28.9889	29.4802	26.5365
20560	6903	TBCC	0.350559	3.64001	19.9999	7.74465e-06	4.9116e-05	125	355	286	362	355	273	212	446	294	450	23.0591	25.637	20.7703	24.1763	27.7136	17.6604	19.2482	18.8745	19.3464	20.2397
3395	259217	HSPA12A	0.350301	3.47429	9.92947	0.00162653	0.00545776	48	117	134	122	110	85	67	195	109	150	8.85469	8.44939	9.73152	8.14781	8.5873	5.49866	6.08315	8.2523	7.17264	6.74656
23001	10499	NCOA2	0.350154	3.30419	11.4201	0.000726555	0.00270716	98	243	340	285	212	204	178	383	242	315	18.0783	17.5487	24.6919	19.0338	16.5501	13.1968	16.1612	16.2084	15.9246	14.1678
6047	84749	USP30	0.350143	3.14659	14.0068	0.000182146	0.000816891	70	246	255	230	207	203	153	295	193	278	12.9131	17.7654	18.5189	15.3606	16.1597	13.1321	13.8914	12.4843	12.7002	12.5036
4885	23187	PHLDB1	0.350121	7.18219	29.7847	4.82797e-08	4.95919e-07	1416	3671	3747	3925	3484	3045	2448	4939	3227	4569	261.213	265.108	272.119	262.132	271.983	196.982	222.262	209.016	212.35	205.5
15012	9770	RASSF2	0.350119	1.77957	6.51102	0.0107208	0.0273843	26	76	96	84	60	78	41	119	61	87	4.79629	5.48849	6.97184	5.60997	4.68398	5.04583	3.72252	5.03602	4.01405	3.913
22218	51200	CPA4	0.349614	3.22345	20.7631	5.19751e-06	3.43594e-05	98	242	262	235	236	201	156	342	232	281	18.0783	17.4765	19.0273	15.6946	18.4237	13.0027	14.1637	14.4733	15.2665	12.6386
24232	114789	SLC25A25	0.349408	3.66278	11.7728	0.000601021	0.00229993	93	209	179	219	211	164	144	289	187	250	17.156	15.0933	12.9996	14.626	16.472	10.6092	13.0742	12.2303	12.3054	11.2443
12211	80264	ZNF430	0.349384	1.89261	6.64091	0.00996629	0.0257182	48	91	82	101	87	79	47	138	85	123	8.85469	6.57174	5.95511	6.74532	6.79178	5.11052	4.26728	5.84009	5.59334	5.53218
9227	23361	ZNF629	0.34934	5.12983	26.2338	3.02476e-07	2.65398e-06	331	1018	1037	1010	870	811	644	1293	843	1153	61.0605	73.5169	75.3104	67.4532	67.9178	52.4637	58.4708	54.7191	55.4728	51.8586
23143	157680	VPS13B	0.349282	5.08966	13.4455	0.00024559	0.00106227	303	774	999	953	694	723	547	1125	767	968	55.8952	55.8959	72.5507	63.6464	54.1781	46.771	49.6639	47.6094	50.4717	43.5378
842	4998	ORC1	0.348834	1.94023	3.44596	0.0634064	0.119669	27	61	62	80	127	81	36	103	72	116	4.98076	4.40524	4.50264	5.34283	9.91443	5.2399	3.26856	4.35891	4.73789	5.21734
2399	83932	SPRTN	0.348704	2.44992	11.9814	0.00053733	0.00208182	47	137	133	174	139	109	93	189	133	184	8.67022	9.89372	9.6589	11.6206	10.8512	7.05123	8.44377	7.99838	8.75194	8.27578
7338	56252	YLPM1	0.348564	6.02336	17.5203	2.84259e-05	0.000156363	598	1593	1704	1673	1392	1456	1058	2239	1225	1828	110.315	115.042	123.75	111.732	108.668	94.1889	96.0592	94.7533	80.61	82.2181
7185	122830	NAA30	0.348212	3.71111	11.0391	0.000892111	0.00323033	147	298	369	389	351	304	200	473	341	454	27.1175	21.5207	26.798	25.9795	27.4013	19.6658	18.1586	20.0171	22.4392	20.4196
21401	6671	SP4	0.348158	1.50921	6.36371	0.0116478	0.0293628	35	73	73	73	70	66	43	118	62	81	6.45654	5.27184	5.3015	4.87533	5.46465	4.26955	3.90411	4.9937	4.07985	3.64314
14054	5903	RANBP2	0.348066	5.90346	18.7703	1.47443e-05	8.69003e-05	618	1629	1738	1705	1342	1360	1003	2222	1458	1871	114.004	117.641	126.219	113.869	104.765	87.9786	91.0656	94.0339	95.9423	84.1521
8829	899	CCNF	0.347994	3.01096	19.7239	8.94745e-06	5.57541e-05	89	194	208	217	192	175	122	277	167	282	16.4181	14.0101	15.1056	14.4924	14.9887	11.3208	11.0768	11.7225	10.9893	12.6835
7015	4776	NFATC4	0.347593	6.1164	23.144	1.5031e-06	1.13069e-05	653	1701	1552	1872	1811	1448	1058	2232	1530	2322	120.461	122.841	112.711	125.022	141.378	93.6713	96.0592	94.4571	100.68	104.437
2213	3664	IRF6	0.347431	1.29293	6.98716	0.00820967	0.0218156	25	68	52	77	48	57	41	72	61	73	4.61182	4.91075	3.77641	5.14247	3.74719	3.68734	3.72252	3.047	4.01405	3.28333
23430	7553	ZNF7	0.347131	3.1414	19.149	1.20898e-05	7.28743e-05	104	249	236	267	223	223	176	331	191	298	19.1852	17.982	17.1391	17.8317	17.4088	14.4259	15.9796	14.0078	12.5686	13.4032
4400	84153	RNASEH2C	0.346951	3.08918	12.6328	0.000379044	0.00153968	68	169	173	178	214	140	100	250	173	252	12.5441	12.2047	12.5638	11.8878	16.7062	9.05662	9.07932	10.5799	11.3841	11.3342
7068	4792	NFKBIA	0.346473	5.44861	16.9812	3.77516e-05	0.000202237	282	654	645	747	616	595	415	863	583	896	52.0213	47.2299	46.842	49.8886	48.0889	38.4906	37.6792	36.5217	38.3638	40.2995
13129	89887	ZNF628	0.346266	1.90016	7.7489	0.00537454	0.0150931	39	103	87	124	95	73	64	141	83	149	7.19443	7.43835	6.31823	8.28138	7.41631	4.72238	5.81077	5.96705	5.46174	6.70158
11794	56949	XAB2	0.34594	4.8432	13.7835	0.000205128	0.000907102	253	569	581	654	659	546	409	795	518	816	46.6716	41.0915	42.1941	43.6776	51.4458	35.3208	37.1344	33.644	34.0865	36.7013
23627	25822	DNAJB5	0.345827	4.21257	22.1908	2.4685e-06	1.76917e-05	181	527	498	560	551	418	373	668	437	701	33.3896	38.0583	36.1664	37.3998	43.0146	27.0405	33.8659	28.2694	28.7564	31.5289
8363	4649	MYO9A	0.345659	3.49973	12.6041	0.000384911	0.00155892	114	277	364	352	261	253	212	449	273	348	21.0299	20.0041	26.4349	23.5084	20.3753	16.3666	19.2482	19.0015	17.9645	15.652
9593	162239	ZFP1	0.345545	2.90861	13.1906	0.000281352	0.00118909	77	189	177	208	188	162	121	288	162	221	14.2044	13.649	12.8543	13.8913	14.6765	10.4798	10.986	12.188	10.6603	9.93993
390	7798	LUZP1	0.345386	5.05266	15.0296	0.000105837	0.000506451	363	887	993	987	719	813	560	1173	895	982	66.9636	64.0565	72.1149	65.9171	56.1297	52.5931	50.8442	49.6408	58.8946	44.1675
4846	84811	BUD13	0.345302	3.52163	25.5115	4.39758e-07	3.72566e-06	107	308	296	349	304	283	182	398	282	394	19.7386	22.2428	21.4965	23.3081	23.7322	18.3073	16.5244	16.8432	18.5567	17.721
11406	30827	CXXC1	0.34516	4.58748	17.0706	3.60157e-05	0.000193875	198	534	462	475	583	447	325	664	444	679	36.5256	38.5639	33.552	31.723	45.5127	28.9165	29.5078	28.1001	29.217	30.5394
13720	51449	PCYOX1	0.345146	6.4154	13.6086	0.00022515	0.000983466	697	1757	1928	2050	1698	1586	1087	2634	1603	2339	128.577	126.885	140.018	136.91	132.557	102.599	98.6922	111.47	105.484	105.201
17289	79691	QTRTD1	0.345017	3.20009	10.3206	0.00131552	0.00454642	79	180	206	211	221	185	123	285	175	252	14.5733	12.9991	14.9604	14.0917	17.2527	11.9677	11.1676	12.0611	11.5157	11.3342
10760	58488	PCTP	0.344968	2.38943	13.3144	0.000263382	0.00112343	46	144	128	160	128	140	71	193	123	158	8.48574	10.3992	9.29578	10.6857	9.9925	9.05662	6.44632	8.16766	8.0939	7.10638
7302	26094	DCAF4	0.34475	3.14857	17.5843	2.74841e-05	0.000151711	92	222	217	226	204	153	146	299	199	297	16.9715	16.0322	15.7593	15.0935	15.9255	9.89759	13.2558	12.6535	13.095	13.3582
638	79693	YRDC	0.34393	2.16789	9.18106	0.00244532	0.00771864	43	106	81	120	92	86	59	122	84	152	7.93233	7.655	5.88249	8.01424	7.18211	5.56335	5.3568	5.16298	5.52754	6.83651
11692	51341	ZBTB7A	0.343869	5.61096	26.8338	2.21727e-07	1.99446e-06	462	1211	1235	1317	1173	1058	762	1684	1058	1556	85.2264	87.4547	89.6898	87.9563	91.5719	68.4422	69.1844	71.266	69.6207	69.9843
3208	23223	RRP12	0.343656	4.16203	34.4993	4.26402e-09	5.34112e-08	184	428	440	461	394	404	289	569	370	528	33.943	30.9089	31.9542	30.788	30.7582	26.1348	26.2392	24.0798	24.3475	23.7479
19199	64283	ARHGEF28	0.343363	3.11399	13.4861	0.00024034	0.0010416	65	176	179	190	145	129	118	258	143	209	11.9907	12.7102	12.9996	12.6892	11.3196	8.34503	10.7136	10.9184	9.40998	9.40021
515	10691	GMEB1	0.343332	2.65	5.41028	0.0200185	0.0461034	47	152	190	181	165	153	106	239	126	195	8.67022	10.977	13.7984	12.0881	12.881	9.89759	9.62408	10.1144	8.29131	8.77053
19509	10902	BRD8	0.343324	4.751	24.2946	8.26711e-07	6.58574e-06	266	648	656	727	708	580	435	940	610	846	49.0697	46.7966	47.6409	48.5529	55.271	37.5203	39.495	39.7803	40.1405	38.0506
4753	79659	DYNC2H1	0.3432	3.3145	9.86618	0.00168344	0.00562316	73	180	227	250	218	182	137	284	190	273	13.4665	12.9991	16.4855	16.6963	17.0185	11.7736	12.4387	12.0187	12.5028	12.2787
19935	9945	GFPT2	0.343198	4.06498	11.8463	0.000577763	0.00221907	168	329	367	431	355	329	232	520	326	490	30.9914	23.7594	26.6527	28.7845	27.7136	21.2831	21.064	22.0061	21.4521	22.0388
25451	4534	MTM1	0.342861	3.01071	21.2332	4.06659e-06	2.76231e-05	78	195	197	222	196	183	143	265	171	243	14.3889	14.0823	14.3068	14.8263	15.301	11.8383	12.9834	11.2147	11.2525	10.9294
6544	440138	ALG11	0.342739	2.76027	9.06011	0.00261246	0.00814516	68	145	229	210	149	147	127	248	167	210	12.5441	10.4715	16.6307	14.0249	11.6319	9.50945	11.5307	10.4952	10.9893	9.44518
20612	988	CDC5L	0.342687	5.41644	15.0965	0.000102153	0.000491372	387	956	941	1077	1052	859	643	1334	887	1278	71.3909	69.0394	68.3385	71.9278	82.1258	55.5688	58.38	56.4542	58.3682	57.4807
8574	64782	AEN	0.342406	4.69114	23.7927	1.0729e-06	8.31948e-06	257	655	644	747	695	595	412	881	606	908	47.4095	47.3021	46.7694	49.8886	54.2561	38.4906	37.4068	37.2835	39.8773	40.8392
18928	10299	2006-03-01	0.341846	5.6005	25.0185	5.67824e-07	4.69568e-06	445	1109	1250	1270	1010	1013	698	1609	1043	1405	82.0903	80.0886	90.7791	84.8174	78.8471	65.5311	63.3737	68.0921	68.6336	63.1928
8671	55180	LINS	0.341611	1.29628	8.02563	0.00461201	0.01322	25	58	73	75	64	58	40	87	57	93	4.61182	4.18858	5.3015	5.0089	4.99625	3.75203	3.63173	3.6818	3.75083	4.18287
20818	9994	CASP8AP2	0.341414	3.43742	14.3811	0.000149297	0.000686246	108	307	298	342	266	259	156	419	295	372	19.923	22.1706	21.6417	22.8406	20.7657	16.7547	14.1637	17.7319	19.4122	16.7315
12092	79939	SLC35E1	0.341341	5.82885	23.5064	1.24497e-06	9.51387e-06	543	1338	1415	1546	1319	1168	841	2076	1265	1688	100.169	96.6263	102.762	103.25	102.97	75.5581	76.3571	87.8553	83.2421	75.9213
19967	94234	FOXQ1	0.341162	1.40565	3.22388	0.0725713	0.133975	19	63	51	66	112	62	49	81	63	91	3.50498	4.54967	3.70379	4.40783	8.74344	4.01079	4.44887	3.42788	4.14566	4.09291
8682	80213	TM2D3	0.34104	3.23666	11.2603	0.000791807	0.00290705	109	231	221	259	214	222	114	337	214	313	20.1075	16.6821	16.0497	17.2974	16.7062	14.3612	10.3504	14.2617	14.0821	14.0778
17215	54931	TRMT10C	0.340987	3.62466	11.4051	0.000732444	0.00272434	143	312	326	374	317	321	210	458	281	410	26.3796	22.5317	23.6752	24.9777	24.747	20.7655	19.0666	19.3823	18.4909	18.4406
7117	5427	POLE2	0.3406	1.43043	5.10336	0.0238795	0.0535475	29	55	51	63	72	56	35	82	39	100	5.34971	3.97193	3.70379	4.20748	5.62078	3.62265	3.17776	3.4702	2.56636	4.49771
23599	55833	UBAP2	0.340537	4.96706	26.8035	2.25224e-07	2.01935e-06	255	769	791	832	712	719	470	1042	620	929	47.0405	55.5348	57.445	55.5654	55.5833	46.5122	42.6728	44.0969	40.7985	41.7837
7034	5587	PRKD1	0.339727	4.00456	15.971	6.43207e-05	0.000325662	161	394	412	416	359	352	233	563	357	488	29.7001	28.4535	29.9208	27.7827	28.0258	22.7709	21.1548	23.8259	23.492	21.9488
9094	79728	PALB2	0.339551	3.22754	18.506	1.69369e-05	9.86548e-05	86	229	255	272	218	218	153	323	216	289	15.8647	16.5377	18.5189	18.1656	17.0185	14.1025	13.8914	13.6692	14.2137	12.9984
8861	51330	TNFRSF12A	0.339114	6.55387	14.8636	0.000115573	0.000548538	974	2366	2154	2482	2478	2048	1410	3181	2133	3302	179.676	170.865	156.431	165.761	193.449	132.485	128.018	134.618	140.36	148.514
3376	374354	NHLRC2	0.339052	2.91371	13.0581	0.000301978	0.00126181	81	179	218	226	184	144	134	296	189	250	14.9423	12.9268	15.8319	15.0935	14.3642	9.31538	12.1663	12.5266	12.437	11.2443
18336	25898	RCHY1	0.339046	2.4645	10.3524	0.00129306	0.00448332	55	110	119	153	131	106	88	187	114	152	10.146	7.94387	8.64217	10.2182	10.2267	6.85716	7.9898	7.91375	7.50166	6.83651
15725	94104	PAXBP1	0.338852	3.0733	13.365	0.000256365	0.00110114	88	183	231	241	201	201	112	289	205	272	16.2336	13.2157	16.776	16.0953	15.6913	13.0027	10.1688	12.2303	13.4898	12.2338
6133	23014	FBXO21	0.337898	4.95918	23.1516	1.4972e-06	1.12702e-05	270	676	687	800	682	618	426	952	652	894	49.8076	48.8187	49.8922	53.4283	53.2413	39.9785	38.6779	40.2882	42.9042	40.2095
16876	151903	CCDC12	0.337792	3.45242	18.9608	1.33431e-05	7.95628e-05	124	253	253	279	260	221	169	366	233	354	22.8746	18.2709	18.3737	18.6331	20.2973	14.2965	15.3441	15.4889	15.3323	15.9219
22069	55904	KMT2E	0.337656	6.36032	18.0486	2.15339e-05	0.00012178	779	2137	2267	2200	1817	1761	1450	2853	1786	2485	143.704	154.328	164.637	146.928	141.847	113.919	131.65	120.738	117.526	111.768
12894	50944	SHANK1	0.33755	2.21883	11.6076	0.000656823	0.00248141	41	107	115	107	100	94	76	135	97	132	7.56338	7.72722	8.35168	7.14603	7.80664	6.08087	6.90028	5.71313	6.38299	5.93697
8103	197131	UBR1	0.336893	4.62201	18.6433	1.576e-05	9.23824e-05	244	587	619	693	592	550	363	888	590	731	45.0113	42.3914	44.9538	46.2822	46.2153	35.5796	32.9579	37.5797	38.8244	32.8782
14519	80219	COQ10B	0.336871	4.5654	11.6616	0.00063804	0.00242534	242	578	626	750	603	518	388	908	569	816	44.6424	41.7414	45.4622	50.089	47.074	33.5095	35.2278	38.4261	37.4425	36.7013
10366	54883	CWC25	0.336684	3.49072	15.7169	7.35624e-05	0.000366093	96	266	262	279	260	231	182	339	244	316	17.7094	19.2097	19.0273	18.6331	20.2973	14.9434	16.5244	14.3463	16.0562	14.2128
281	27129	HSPB7	0.336571	3.63159	24.0005	9.63121e-07	7.54218e-06	114	294	287	312	290	252	169	418	255	391	21.0299	21.2318	20.8429	20.837	22.6393	16.3019	15.3441	17.6895	16.78	17.586
10108	140775	SMCR8	0.336408	4.08228	14.464	0.000142863	0.000661061	174	487	578	532	425	409	315	740	482	528	32.0982	35.1697	41.9763	35.5298	33.1782	26.4583	28.5999	31.3164	31.7176	23.7479
12958	80110	ZNF614	0.336408	2.51708	12.8399	0.000339313	0.00139881	44	150	150	148	149	116	88	198	143	183	8.1168	10.8325	10.8935	9.88423	11.6319	7.50406	7.9898	8.37926	9.40998	8.2308
21313	57786	RBAK	0.336351	3.90084	18.2772	1.90977e-05	0.00010957	153	388	390	393	348	346	228	516	351	467	28.2243	28.0202	28.3231	26.2466	27.1671	22.3828	20.7009	21.8369	23.0972	21.0043
6291	5426	POLE	0.336186	4.1145	8.16023	0.0042819	0.0124151	126	347	389	422	478	348	276	524	310	517	23.2436	25.0593	28.2505	28.1834	37.3157	22.5122	25.0589	22.1754	20.3993	23.2531
13506	25940	FAM98A	0.336139	6.23329	20.0578	7.51355e-06	4.78147e-05	684	2090	2110	2303	1935	1912	1299	2720	1785	2450	126.179	150.933	153.235	153.807	151.058	123.688	117.94	115.109	117.46	110.194
4054	23360	FNBP4	0.33609	5.16885	14.5242	0.000138368	0.000642949	300	890	891	867	804	732	557	1159	758	1016	55.3418	64.2731	64.7074	57.9029	62.7654	47.3532	50.5718	49.0483	49.8795	45.6967
23591	360	AQP3	0.336039	2.4878	9.05987	0.00261281	0.00814516	48	128	156	167	105	106	101	192	108	177	8.85469	9.24377	11.3292	11.1531	8.19697	6.85716	9.17011	8.12534	7.10684	7.96094
2641	51182	HSPA14	0.336005	3.09717	11.5265	0.000686115	0.00257887	67	143	161	195	196	153	101	247	156	215	12.3597	10.327	11.6924	13.0231	15.301	9.89759	9.17011	10.4529	10.2654	9.67007
10838	9969	MED13	0.335923	5.21981	12.6382	0.000377936	0.00153574	384	923	1144	1193	867	879	605	1405	1010	1203	70.8375	66.6563	83.081	79.6749	67.6836	56.8626	54.9299	59.4589	66.4621	54.1074
9696	161882	ZFPM1	0.335516	2.2621	4.65083	0.0310385	0.0666581	43	126	117	136	105	93	82	140	125	149	7.93233	9.09934	8.49693	9.0828	8.19697	6.01618	7.44504	5.92473	8.22551	6.70158
2425	51742	ARID4B	0.335376	4.74684	22.045	2.66339e-06	1.89491e-05	268	703	713	758	624	624	441	1009	569	860	49.4387	50.7685	51.7804	50.6233	48.7134	40.3667	40.0398	42.7004	37.4425	38.6803
14610	389072	PLEKHM3	0.335234	2.8436	12.7215	0.000361485	0.00147865	66	164	198	223	194	150	120	267	191	231	12.1752	11.8436	14.3794	14.8931	15.1449	9.70352	10.8952	11.2993	12.5686	10.3897
8077	23269	MGA	0.335109	3.94299	9.31443	0.00227357	0.00727187	142	455	502	452	330	371	284	562	403	468	26.1951	32.8587	36.4569	30.187	25.7619	24	25.7853	23.7836	26.519	21.0493
19654	10915	TCERG1	0.335012	5.60805	24.7741	6.44583e-07	5.24043e-06	409	1199	1200	1235	1185	1056	750	1640	1019	1443	75.4493	86.5881	87.148	82.4799	92.5087	68.3128	68.0949	69.404	67.0543	64.9019
12616	7771	ZNF112	0.334986	1.87281	7.64809	0.00568324	0.0158561	37	89	121	106	92	81	65	120	113	124	6.82549	6.42731	8.78742	7.07924	7.18211	5.2399	5.90156	5.07834	7.43586	5.57716
17369	57493	HEG1	0.334982	7.01326	9.09563	0.0025622	0.00801902	1185	3250	3672	3792	2200	2688	2012	4504	2925	3746	218.6	234.705	266.673	253.25	171.746	173.887	182.676	190.607	192.477	168.484
21859	10926	DBF4	0.33474	3.29078	13.3394	0.000259881	0.00111044	81	190	240	234	222	211	126	299	207	257	14.9423	13.7212	17.4296	15.6278	17.3307	13.6496	11.4399	12.6535	13.6214	11.5591
9987	5187	PER1	0.334283	3.438	14.3273	0.000153621	0.000703201	144	288	293	311	244	239	201	381	260	395	26.5641	20.7985	21.2786	20.7702	19.0482	15.4609	18.2494	16.1237	17.1091	17.7659
7128	79609	VCPKMT	0.334278	1.62926	7.05521	0.0079035	0.0210627	24	61	81	92	86	72	52	108	62	97	4.42734	4.40524	5.88249	6.14425	6.71371	4.65769	4.72125	4.57051	4.07985	4.36278
19338	2241	FER	0.334027	1.96834	5.59979	0.0179627	0.04214	33	86	109	113	73	76	58	132	97	105	6.0876	6.21066	7.91594	7.54674	5.69885	4.91645	5.26601	5.58617	6.38299	4.72259
18104	51091	SEPSECS	0.333622	1.67221	4.65229	0.0310121	0.0666144	40	72	74	72	94	60	40	114	84	115	7.37891	5.19962	5.37412	4.80854	7.33824	3.88141	3.63173	4.82442	5.52754	5.17236
10773	8165	AKAP1	0.333586	3.69124	21.851	2.94658e-06	2.06765e-05	120	310	281	338	344	287	205	411	280	404	22.1367	22.3873	20.4071	22.5734	26.8548	18.5661	18.6126	17.3933	18.4251	18.1707
2985	219699	UNC5B	0.333502	6.18578	18.7776	1.46879e-05	8.66484e-05	689	1986	2021	2144	1664	1636	1246	2606	1745	2335	127.102	143.423	146.772	143.188	129.902	105.833	113.128	110.285	114.828	105.021
12979	90333	ZNF468	0.333236	2.70881	14.3531	0.000151528	0.000694772	54	143	150	180	153	151	95	207	127	195	9.96152	10.327	10.8935	12.0214	11.9442	9.76821	8.62536	8.76013	8.35711	8.77053
16914	51447	IP6K2	0.333154	4.56236	26.9332	2.10605e-07	1.90681e-06	226	573	539	609	643	532	368	803	512	748	41.6908	41.3803	39.144	40.6723	50.1967	34.4152	33.4119	33.9826	33.6917	33.6428
6332	253832	ZDHHC20	0.333121	3.07146	7.10694	0.00767859	0.0205449	81	172	246	246	203	186	127	316	199	256	14.9423	12.4213	17.8653	16.4292	15.8475	12.0324	11.5307	13.373	13.095	11.5141
8469	3658	IREB2	0.333055	5.21312	15.5656	7.96924e-05	0.000392855	383	992	1113	1093	922	905	652	1392	907	1253	70.653	71.6392	80.8297	72.9964	71.9772	58.5446	59.1972	58.9087	59.6843	56.3563
22894	4173	MCM4	0.33299	5.67266	13.9292	0.000189829	0.000848256	422	1109	1166	1219	1522	1002	792	1775	1080	1543	77.8475	80.0886	84.6788	81.4113	118.817	64.8195	71.9082	75.1171	71.0684	69.3996
14801	26058	GIGYF2	0.332923	5.44823	29.0689	6.98497e-08	6.95544e-07	447	1135	1210	1230	997	1003	712	1597	1015	1409	82.4593	81.9663	87.8742	82.146	77.8322	64.8842	64.6448	67.5842	66.7911	63.3727
1150	284611	FAM102B	0.332737	2.07228	4.55954	0.0327358	0.0696949	39	89	96	100	108	72	55	133	115	120	7.19443	6.42731	6.97184	6.67853	8.43117	4.65769	4.99363	5.62849	7.56747	5.39725
21946	84124	ZNF394	0.33235	3.17061	14.9766	0.000108855	0.000519994	83	185	201	238	197	177	121	244	194	298	15.3112	13.3601	14.5973	15.8949	15.3791	11.4502	10.986	10.326	12.766	13.4032
19982	8737	RIPK1	0.332298	5.40502	23.0773	1.55613e-06	1.16821e-05	369	1066	1138	1119	944	911	669	1437	958	1260	68.0704	76.9833	82.6453	74.7328	73.6947	58.9327	60.7407	60.8131	63.0403	56.6711
5532	57609	DIP2B	0.331874	4.73799	19.4826	1.01518e-05	6.23468e-05	234	605	673	712	595	542	434	871	571	771	43.1666	43.6913	48.8755	47.5512	46.4495	35.0621	39.4043	36.8603	37.5741	34.6773
2257	55105	GPATCH2	0.331817	3.00022	10.1947	0.00140843	0.00481822	51	199	177	192	165	165	131	199	173	202	9.40811	14.3712	12.8543	12.8228	12.881	10.6739	11.8939	8.42158	11.3841	9.08537
9664	23199	GSE1	0.331686	5.82741	28.9223	7.53409e-08	7.47535e-07	621	1524	1629	1631	1277	1281	1007	2121	1372	1860	114.558	110.059	118.303	108.927	99.6908	82.8681	91.4288	89.7596	90.2832	83.6573
19384	25816	TNFAIP8	0.331464	3.90655	32.8893	9.75597e-09	1.14801e-07	143	371	379	420	355	341	249	528	322	465	26.3796	26.7925	27.5242	28.0498	27.7136	22.0593	22.6075	22.3447	21.1889	20.9143
11348	80206	FHOD3	0.331328	2.89934	9.9054	0.00164795	0.00551958	59	146	170	165	199	148	111	211	164	204	10.8839	10.5437	12.346	11.0196	15.5352	9.57414	10.078	8.92941	10.7919	9.17532
21886	257415	FAM133B	0.331282	3.49301	15.859	6.82425e-05	0.000342854	95	231	245	239	229	220	133	339	198	307	17.5249	16.6821	17.7927	15.9617	17.8772	14.2318	12.0755	14.3463	13.0292	13.808
20681	2729	GCLC	0.331212	3.89309	20.5387	5.84382e-06	3.81762e-05	118	345	380	394	359	332	229	495	322	431	21.7678	24.9149	27.5969	26.3134	28.0258	21.4771	20.7916	20.9481	21.1889	19.3851
4774	54733	SLC35F2	0.331202	2.51635	6.49759	0.0108021	0.027573	47	141	137	139	197	127	96	201	126	204	8.67022	10.1826	9.94939	9.28316	15.3791	8.21565	8.71615	8.50622	8.29131	9.17532
18239	5978	REST	0.331105	5.26221	15.705	7.40282e-05	0.00036808	391	908	1093	1155	862	886	659	1437	844	1202	72.1288	65.573	79.3773	77.1371	67.2932	57.3155	59.8327	60.8131	55.5386	54.0624
11337	7572	ZNF24	0.331043	4.85267	21.9559	2.78981e-06	1.97643e-05	315	739	815	908	738	712	486	1108	740	974	58.1089	53.3683	59.188	60.6411	57.613	46.0594	44.1255	46.89	48.695	43.8077
12101	93323	HAUS8	0.331003	2.15451	4.93752	0.0262797	0.0580365	29	92	66	106	100	85	54	108	59	144	5.34971	6.64396	4.79314	7.07924	7.80664	5.49866	4.90283	4.57051	3.88244	6.4767
4801	23235	SIK2	0.330013	4.16491	20.6625	5.47792e-06	3.60624e-05	184	429	538	528	460	427	331	659	441	570	33.943	30.9811	39.0713	35.2627	35.9105	27.6227	30.0526	27.8885	29.0196	25.6369
24008	7743	ZNF189	0.330011	2.85239	9.53183	0.00201939	0.00656703	84	193	221	234	173	143	133	315	207	242	15.4957	13.9379	16.0497	15.6278	13.5055	9.25069	12.0755	13.3306	13.6214	10.8845
23138	10940	POP1	0.329885	2.87217	19.2437	1.15047e-05	6.97654e-05	77	192	207	211	199	181	127	259	188	258	14.2044	13.8657	15.033	14.0917	15.5352	11.7089	11.5307	10.9607	12.3712	11.6041
16752	9852	EPM2AIP1	0.329813	4.88702	30.4623	3.40421e-08	3.63148e-07	302	771	776	835	739	718	477	1053	688	982	55.7107	55.6793	56.3557	55.7657	57.6911	46.4475	43.3084	44.5624	45.2732	44.1675
16280	3162	HMOX1	0.329726	4.789	14.422	0.000146084	0.000673647	254	726	637	818	583	568	414	843	603	1023	46.8561	52.4295	46.261	54.6304	45.5127	36.744	37.5884	35.6753	39.6798	46.0115
700	22887	FOXJ3	0.329605	5.10023	21.9908	2.73955e-06	1.94455e-05	329	889	957	1003	776	794	568	1246	812	1068	60.6915	64.2009	69.5005	66.9857	60.5795	51.364	51.5705	52.7301	53.4329	48.0355
21030	154091	SLC2A12	0.328819	2.83973	6.31232	0.0119902	0.0300854	47	127	158	143	141	142	79	180	126	173	8.67022	9.17156	11.4745	9.5503	11.0074	9.186	7.17266	7.61751	8.29131	7.78103
15916	5116	PCNT	0.328669	4.85001	17.0931	3.55916e-05	0.000191779	239	729	726	721	669	653	450	943	607	830	44.089	52.6462	52.7245	48.1522	52.2264	42.2427	40.8569	39.9073	39.9431	37.331
23914	83744	ZNF484	0.328635	1.16031	6.85197	0.00885434	0.0232773	23	61	64	58	55	48	38	77	55	81	4.24287	4.40524	4.64789	3.87355	4.29365	3.10513	3.45014	3.2586	3.61922	3.64314
20594	9587	MAD2L1BP	0.328627	2.93986	13.6077	0.000225264	0.000983576	76	182	197	211	205	168	117	256	191	267	14.0199	13.1435	14.3068	14.0917	16.0036	10.8679	10.6228	10.8338	12.5686	12.0089
9785	10594	PRPF8	0.328585	7.65576	18.9927	1.31217e-05	7.83374e-05	1793	4804	5264	5244	4167	4273	3224	6643	4223	5667	330.76	346.93	382.289	350.222	325.303	276.421	292.717	281.128	277.891	254.885
19401	65983	GRAMD3	0.328575	4.7771	14.2518	0.000159905	0.000728953	297	695	797	900	560	639	423	1070	665	957	54.7884	50.1908	57.8808	60.1068	43.7172	41.337	38.4055	45.2819	43.7597	43.0431
22204	23382	AHCYL2	0.328335	3.1031	10.6558	0.00109729	0.00386706	61	179	206	206	163	133	114	261	190	231	11.2528	12.9268	14.9604	13.7578	12.7248	8.60379	10.3504	11.0454	12.5028	10.3897
6783	4860	PNP	0.327726	5.09016	11.984	0.000536594	0.0020797	224	602	505	678	665	533	360	856	481	868	41.3219	43.4746	36.6748	45.2805	51.9142	34.4799	32.6856	36.2255	31.6517	39.0401
16456	23170	TTLL12	0.327704	4.8424	15.6635	7.56708e-05	0.000375236	276	638	613	657	792	566	424	980	588	909	50.9145	46.0744	44.5181	43.878	61.8286	36.6146	38.4963	41.4731	38.6928	40.8842
5492	8085	KMT2D	0.327607	5.26965	7.47404	0.00625948	0.0172631	371	1047	1281	1162	761	894	791	1394	884	1161	68.4394	75.6112	93.0304	77.6045	59.4085	57.833	71.8174	58.9934	58.1708	52.2184
11841	57693	ZNF317	0.327353	4.63355	24.082	9.23208e-07	7.25515e-06	221	533	564	592	503	496	315	751	532	680	40.7685	38.4916	40.9595	39.5369	39.2674	32.0863	28.5999	31.7819	35.0078	30.5844
6513	81602	CDADC1	0.326839	1.87828	6.24899	0.0124264	0.0309974	27	83	81	109	91	83	46	109	80	129	4.98076	5.99401	5.88249	7.2796	7.10404	5.36928	4.17649	4.61282	5.26432	5.80204
2977	1979	EIF4EBP2	0.326754	6.04225	19.8597	8.33372e-06	5.23307e-05	632	1655	1830	1930	1617	1466	1097	2470	1581	2122	116.587	119.519	132.901	128.896	126.233	94.8358	99.6002	104.529	104.036	95.4413
5106	57103	C12orf5	0.326313	4.38046	16.0402	6.20104e-05	0.000315407	171	474	473	524	479	402	286	714	462	566	31.5448	34.2308	34.3508	34.9955	37.3938	26.0054	25.9669	30.2161	30.4015	25.457
11691	51588	PIAS4	0.32618	3.27369	20.9286	4.7672e-06	3.1685e-05	86	245	258	267	235	216	161	345	230	296	15.8647	17.6932	18.7368	17.8317	18.3456	13.9731	14.6177	14.6002	15.1349	13.3132
21736	9883	POM121	0.326032	4.09393	15.057	0.000104312	0.000500238	142	408	421	408	351	315	300	535	355	448	26.1951	29.4645	30.5744	27.2484	27.4013	20.3774	27.238	22.6409	23.3604	20.1497
9763	50628	GEMIN4	0.325685	3.1388	10.0425	0.00152969	0.00517831	82	198	221	240	258	173	135	303	240	295	15.1268	14.299	16.0497	16.0285	20.1411	11.1914	12.2571	12.8228	15.793	13.2682
15791	54014	BRWD1	0.325574	4.13181	10.1395	0.00145124	0.00495057	163	448	485	533	411	397	281	650	458	527	30.069	32.3532	35.2223	35.5966	32.0853	25.682	25.5129	27.5077	30.1383	23.7029
18602	256471	MFSD8	0.32544	2.568	10.0147	0.00155298	0.00524913	59	118	143	144	128	132	80	177	111	183	10.8839	8.5216	10.3851	9.61709	9.9925	8.5391	7.26346	7.49055	7.30425	8.2308
20946	57120	GOPC	0.325411	6.62899	12.5368	0.000399011	0.00160605	1062	2703	2954	3107	2293	2512	1739	3781	2399	3418	195.91	195.202	214.529	207.502	179.006	162.502	157.889	160.01	157.864	153.732
19924	9794	MAML1	0.325206	5.16766	21.4049	3.71815e-06	2.55245e-05	344	907	996	1121	912	879	590	1330	917	1143	63.4586	65.5008	72.3328	74.8664	71.1966	56.8626	53.568	56.2849	60.3423	51.4088
19132	285672	SREK1IP1	0.32502	4.04352	10.2177	0.00139098	0.00477295	131	367	382	404	373	328	199	520	354	509	24.1659	26.5036	27.7421	26.9813	29.1188	21.2184	18.0678	22.0061	23.2946	22.8933
21588	27434	POLM	0.324777	2.95815	10.7554	0.00103974	0.0036843	79	163	169	169	191	146	119	220	173	230	14.5733	11.7714	12.2733	11.2867	14.9107	9.44476	10.8044	9.31029	11.3841	10.3447
22517	64434	NOM1	0.32458	3.66625	18.9646	1.33169e-05	7.94494e-05	108	257	331	331	285	252	178	437	249	398	19.923	18.5598	24.0383	22.1059	22.2489	16.3019	16.1612	18.4936	16.3852	17.9009
3133	24138	IFIT5	0.324383	4.34143	18.4242	1.76798e-05	0.000102497	190	468	472	570	550	472	317	668	450	672	35.0498	33.7975	34.2782	38.0676	42.9365	30.5338	28.7814	28.2694	29.6118	30.2246
16887	6599	SMARCC1	0.324316	6.32231	28.8328	7.89036e-08	7.80786e-07	738	1891	2003	2106	1784	1700	1226	2717	1801	2299	136.141	136.562	145.464	140.65	139.27	109.973	111.312	114.982	118.513	103.402
16289	23780	APOL2	0.324222	4.33062	8.06968	0.0045012	0.0129493	182	454	480	550	445	432	355	594	399	599	33.574	32.7865	34.8592	36.7319	34.7395	27.9461	32.2316	25.1378	26.2558	26.9413
6303	10795	ZNF268	0.324215	3.12833	5.25086	0.0219359	0.0498248	88	183	239	268	226	199	133	358	211	260	16.2336	13.2157	17.357	17.8985	17.643	12.8733	12.0755	15.1504	13.8847	11.694
22072	60561	RINT1	0.324177	3.64289	21.0306	4.51996e-06	3.01685e-05	103	290	309	347	277	254	181	429	279	378	19.0007	20.9429	22.4406	23.1745	21.6244	16.4313	16.4336	18.1551	18.3593	17.0013
17950	79441	HAUS3	0.324027	2.73547	12.5859	0.000388677	0.00157196	82	166	168	190	177	166	114	257	165	201	15.1268	11.988	12.2007	12.6892	13.8178	10.7386	10.3504	10.8761	10.8577	9.04039
10005	4628	MYH10	0.323532	6.833	8.29931	0.00396601	0.0116025	1088	2795	3052	2959	1986	2570	1745	3806	2383	3070	200.706	201.846	221.646	197.618	155.04	166.254	158.434	161.068	156.811	138.08
7073	51562	MBIP	0.323437	3.56483	12.188	0.000480982	0.00189332	117	256	270	349	317	261	165	409	288	391	21.5833	18.4875	19.6083	23.3081	24.747	16.8841	14.9809	17.3087	18.9516	17.586
6692	3981	LIG4	0.323326	3.19786	14.8592	0.000115842	0.000549577	96	207	277	291	234	216	170	331	221	328	17.7094	14.9489	20.1167	19.4345	18.2675	13.9731	15.4348	14.0078	14.5427	14.7525
10380	84961	FBXL20	0.322961	3.98053	16.9747	3.78804e-05	0.000202828	170	409	469	475	412	393	280	643	368	548	31.3604	29.5367	34.0603	31.723	32.1634	25.4232	25.4221	27.2114	24.2159	24.6474
9239	9726	ZNF646	0.322937	4.05841	18.864	1.40375e-05	8.30327e-05	172	467	485	484	405	358	327	644	431	536	31.7293	33.7253	35.2223	32.3241	31.6169	23.1591	29.6894	27.2538	28.3615	24.1077
14811	8527	DGKD	0.322563	3.30641	18.9065	1.37281e-05	8.1464e-05	96	247	271	266	248	219	160	365	226	330	17.7094	17.8376	19.6809	17.7649	19.3605	14.1671	14.5269	15.4466	14.8717	14.8424
10206	55731	FAM222B	0.32242	4.07217	24.2832	8.31607e-07	6.61998e-06	171	423	444	437	417	395	257	584	387	561	31.5448	30.5478	32.2447	29.1852	32.5537	25.5526	23.3339	24.7146	25.4662	25.2321
7093	4253	CTAGE5	0.322347	3.44268	21.296	3.93548e-06	2.685e-05	102	252	258	306	282	240	164	390	229	362	18.8162	18.1987	18.7368	20.4363	22.0147	15.5256	14.8901	16.5046	15.0691	16.2817
25014	53344	CHIC1	0.322272	3.28923	11.472	0.000706516	0.00264478	80	210	230	252	223	164	135	332	207	314	14.7578	15.1656	16.7034	16.8299	17.4088	10.6092	12.2571	14.0501	13.6214	14.1228
1471	23126	POGZ	0.322268	4.73099	21.6621	3.25149e-06	2.26154e-05	266	678	783	754	701	621	457	1017	656	903	49.0697	48.9631	56.864	50.3561	54.7245	40.1726	41.4925	43.0389	43.1675	40.6143
9466	6553	SLC9A5	0.322058	1.47144	5.27956	0.0215772	0.0491355	17	61	55	70	65	48	40	83	48	89	3.13604	4.40524	3.99428	4.67497	5.07432	3.10513	3.63173	3.51252	3.15859	4.00296
1361	149013	NBPF12	0.321951	1.6957	4.76798	0.0289938	0.0630125	33	61	75	82	67	70	57	100	65	71	6.0876	4.40524	5.44675	5.4764	5.23045	4.52831	5.17521	4.23195	4.27726	3.19337
20762	7272	TTK	0.321456	2.6147	3.70421	0.0542754	0.105382	41	117	106	122	200	132	90	187	112	143	7.56338	8.44939	7.69807	8.14781	15.6133	8.5391	8.17139	7.91375	7.37005	6.43172
3036	23522	KAT6B	0.321341	5.17001	21.8522	2.94481e-06	2.06765e-05	354	906	907	869	773	761	587	1206	790	1034	65.3033	65.4286	65.8693	58.0364	60.3453	49.2292	53.2956	51.0373	51.9852	46.5063
15533	81928	CABLES2	0.321237	3.26086	13.6316	0.000222414	0.000973437	85	194	178	225	224	189	142	278	160	277	15.6802	14.0101	12.9269	15.0267	17.4869	12.2264	12.8926	11.7648	10.5286	12.4586
22494	57180	ACTR3B	0.321227	1.9348	4.66773	0.0307345	0.0661448	41	100	87	86	109	73	58	142	88	135	7.56338	7.2217	6.31823	5.74354	8.50924	4.72238	5.26601	6.00937	5.79076	6.0719
21963	7551	ZNF3	0.321214	3.55344	10.4383	0.00123429	0.00430194	97	297	245	316	322	263	162	388	243	419	17.8938	21.4484	17.7927	21.1042	25.1374	17.0135	14.7085	16.42	15.9904	18.8454
24804	11040	PIM2	0.321056	2.01271	6.95954	0.00833735	0.0220898	27	66	65	88	84	76	46	94	68	95	4.98076	4.76632	4.72051	5.87711	6.55758	4.91645	4.17649	3.97803	4.47468	4.27282
23687	219	ALDH1B1	0.321043	4.47173	19.919	8.07938e-06	5.10342e-05	222	595	570	605	482	488	323	799	526	731	40.9529	42.9691	41.3953	40.4051	37.628	31.5688	29.3262	33.8133	34.6129	32.8782
12208	100129842	ZNF737	0.32087	1.31065	4.96169	0.0259149	0.0573566	17	58	60	54	73	48	37	80	58	78	3.13604	4.18858	4.3574	3.60641	5.69885	3.10513	3.35935	3.38556	3.81663	3.50821
11228	23253	ANKRD12	0.320789	5.01496	11.7159	0.000619695	0.00236372	321	787	889	890	560	643	504	1077	757	985	59.2157	56.8348	64.5621	59.4389	43.7172	41.5958	45.7598	45.5781	49.8137	44.3024
12112	57719	ANO8	0.320789	2.166	6.39608	0.0114373	0.0289474	36	98	103	99	131	82	69	166	94	129	6.64102	7.07726	7.4802	6.61175	10.2267	5.30459	6.26473	7.02504	6.18558	5.80204
14829	23677	SH3BP4	0.320713	6.06982	29.5336	5.49545e-08	5.59293e-07	738	1669	1707	1796	1617	1518	1071	2404	1539	2255	136.141	120.53	123.968	119.946	126.233	98.1997	97.2395	101.736	101.272	101.423
21649	55915	LANCL2	0.32022	4.15134	24.8167	6.30501e-07	5.14201e-06	161	476	441	470	411	359	314	626	407	538	29.7001	34.3753	32.0269	31.3891	32.0853	23.2238	28.5091	26.492	26.7822	24.1977
22745	4824	NKX3-1	0.319992	1.69408	6.14151	0.0132045	0.0325932	30	60	60	86	74	61	46	101	70	79	5.53418	4.33302	4.3574	5.74354	5.77691	3.9461	4.17649	4.27427	4.60628	3.55319
22247	669	BPGM	0.319867	4.74173	22.5053	2.09561e-06	1.52462e-05	264	643	653	739	704	610	418	939	603	905	48.7008	46.4355	47.423	49.3544	54.9587	39.461	37.9516	39.738	39.6798	40.7042
10699	22834	ZNF652	0.319597	4.12009	12.3181	0.000448588	0.00177845	205	503	514	522	369	439	312	700	393	612	37.8169	36.3251	37.3284	34.8619	28.8065	28.399	28.3275	29.6236	25.861	27.526
19448	134549	SHROOM1	0.319459	2.89793	10.8608	0.000982228	0.00350732	58	194	172	155	187	159	127	246	133	214	10.6994	14.0101	12.4912	10.3517	14.5984	10.2857	11.5307	10.4106	8.75194	9.62509
11552	54531	MIER2	0.319397	4.25399	10.9169	0.000952902	0.00341251	191	439	453	461	474	381	279	630	391	692	35.2343	31.7032	32.8984	30.788	37.0035	24.6469	25.3313	26.6613	25.7294	31.1241
5020	2313	FLI1	0.319349	4.23674	8.42694	0.00369703	0.0109487	190	525	489	522	324	406	355	616	387	566	35.0498	37.9139	35.5128	34.8619	25.2935	26.2642	32.2316	26.0688	25.4662	25.457
4032	4038	LRP4	0.31928	3.81652	11.8603	0.00057344	0.00220552	125	349	396	355	311	273	256	494	343	376	23.0591	25.2037	28.7588	23.7088	24.2786	17.6604	23.2431	20.9058	22.5708	16.9114
24037	9314	KLF4	0.318552	4.65212	10.0168	0.00155121	0.00524476	297	724	695	756	820	693	484	1069	628	948	54.7884	52.2851	50.4732	50.4897	64.0144	44.8303	43.9439	45.2395	41.3249	42.6383
10608	9020	MAP3K14	0.318406	3.07377	9.45174	0.00210949	0.00681796	86	229	199	258	170	209	118	307	193	263	15.8647	16.5377	14.452	17.2306	13.2713	13.5202	10.7136	12.9921	12.7002	11.829
13361	348654	GEN1	0.318273	2.46481	8.69673	0.00318782	0.00968946	53	115	146	149	151	129	84	180	121	196	9.77705	8.30495	10.603	9.95101	11.788	8.34503	7.62663	7.61751	7.96229	8.81551
11389	9811	CTIF	0.317906	6.06348	29.9669	4.39483e-08	4.54803e-07	607	1696	1592	1752	1356	1366	1048	2127	1446	2042	111.975	122.48	115.616	117.008	105.858	88.3668	95.1513	90.0136	95.1527	91.8432
13162	63934	ZNF667	0.3178	2.45892	9.29797	0.00229408	0.00732477	46	139	129	152	136	102	83	169	140	199	8.48574	10.0382	9.3684	10.1514	10.617	6.5984	7.53584	7.15199	9.21257	8.95044
14956	140901	STK35	0.317619	4.44104	32.4342	1.23295e-08	1.42658e-07	232	589	599	653	557	524	383	817	565	740	42.7977	42.5358	43.5014	43.6108	43.483	33.8976	34.7738	34.575	37.1793	33.283
17280	152185	SPICE1	0.317608	2.26335	7.4902	0.00620355	0.0171344	39	102	125	143	146	107	90	166	106	166	7.19443	7.36613	9.07791	9.5503	11.3977	6.92185	8.17139	7.02504	6.97523	7.46619
15058	55614	KIF16B	0.317596	2.28731	8.63381	0.00329981	0.00997509	40	106	121	127	103	98	80	130	116	144	7.37891	7.655	8.78742	8.48174	8.04084	6.33964	7.26346	5.50153	7.63327	6.4767
11997	9592	IER2	0.317412	5.24611	22.5013	2.09997e-06	1.52679e-05	361	891	902	891	919	813	551	1224	841	1171	66.5946	64.3453	65.5062	59.5057	71.743	52.5931	50.0271	51.7991	55.3412	52.6681
10234	1362	CPD	0.317395	6.62933	11.0258	0.000898525	0.0032493	885	2180	2544	2411	1909	1976	1467	3312	2006	2697	163.258	157.433	184.754	161.019	149.029	127.828	133.194	140.162	132.003	121.303
19548	54882	ANKHD1	0.316356	5.77056	17.5412	2.81145e-05	0.000154805	458	1227	1327	1326	1103	1120	771	1826	1054	1511	84.4885	88.6102	96.3711	88.5573	86.1072	72.453	70.0016	77.2754	69.3575	67.9603
17227	868	CBLB	0.316283	4.18346	18.8818	1.39071e-05	8.24375e-05	184	520	551	535	581	485	355	766	462	655	33.943	37.5528	40.0154	35.7301	45.3566	31.3747	32.2316	32.4167	30.4015	29.46
3273	8945	BTRC	0.316244	4.26944	17.7163	2.56418e-05	0.000142321	189	482	540	552	496	472	322	704	482	613	34.8653	34.8086	39.2166	36.8655	38.7209	30.5338	29.2354	29.7929	31.7176	27.5709
17481	55167	MSL2	0.316093	3.73637	18.0287	2.17604e-05	0.000122872	136	358	381	408	299	327	224	498	312	465	25.0883	25.8537	27.6695	27.2484	23.3419	21.1537	20.3377	21.0751	20.5309	20.9143
11256	55125	CEP192	0.315973	3.31718	13.111	0.000293571	0.0012318	92	255	258	276	272	235	164	357	246	324	16.9715	18.4153	18.7368	18.4328	21.2341	15.2022	14.8901	15.1081	16.1878	14.5726
10595	146909	KIF18B	0.315905	1.93368	4.99905	0.0253613	0.056368	31	81	77	89	123	86	57	124	75	122	5.71865	5.84957	5.59199	5.94389	9.60217	5.56335	5.17521	5.24762	4.9353	5.4872
17494	51163	DBR1	0.315878	3.25272	8.47583	0.00359896	0.0106955	91	224	238	255	239	192	163	331	213	310	16.787	16.1766	17.2843	17.0303	18.6579	12.4205	14.7993	14.0078	14.0163	13.9429
2962	6832	SUPV3L1	0.31569	3.81311	16.8544	4.03587e-05	0.000214749	141	311	301	341	324	284	203	447	281	439	26.0106	22.4595	21.8596	22.7738	25.2935	18.372	18.431	18.9168	18.4909	19.7449
6317	7750	ZMYM2	0.315594	5.24211	21.1553	4.23523e-06	2.85607e-05	382	1059	1083	1223	996	974	688	1432	957	1371	70.4686	76.4778	78.651	81.6785	77.7541	63.0082	62.4657	60.6015	62.9745	61.6636
6639	5611	DNAJC3	0.315175	5.69585	15.2502	9.41667e-05	0.000457127	501	1034	1227	1324	1280	1037	756	1744	1180	1545	92.4208	74.6723	89.1088	88.4238	99.925	67.0837	68.6397	73.8052	77.6488	69.4896
13599	2956	MSH6	0.314813	5.46454	13.8462	0.000198397	0.000881563	401	1150	1201	1266	1146	1040	732	1656	1028	1462	73.9735	83.0495	87.2206	84.5502	89.4641	67.2778	66.4606	70.0811	67.6466	65.7565
14433	92104	TTC30A	0.314733	1.56956	5.05959	0.0244901	0.0547282	24	63	76	74	80	64	40	92	85	83	4.42734	4.54967	5.51937	4.94211	6.24531	4.14017	3.63173	3.89339	5.59334	3.7331
7366	64207	IRF2BPL	0.314442	5.70018	15.5953	7.84497e-05	0.000387339	550	1382	1325	1497	1337	1261	905	1875	1221	1781	101.46	99.8039	96.2259	99.9776	104.375	81.5743	82.1679	79.349	80.3467	80.1042
12343	55957	LIN37	0.314425	2.78149	13.8432	0.00019871	0.000882596	80	191	180	179	178	167	110	229	172	260	14.7578	13.7934	13.0722	11.9546	13.8958	10.8033	9.98725	9.69116	11.3183	11.694
14182	79595	SAP130	0.314387	4.9943	26.8356	2.21521e-07	1.99423e-06	300	719	752	808	704	676	511	1050	618	945	55.3418	51.924	54.6127	53.9625	54.9587	43.7305	46.3953	44.4355	40.6669	42.5033
18423	5311	PKD2	0.314332	6.20896	9.89831	0.00165431	0.00553586	715	1771	1866	1977	1709	1578	1176	2655	1672	2227	131.898	127.896	135.515	132.035	133.415	102.081	106.773	112.358	110.024	100.164
17351	84925	DIRC2	0.314119	3.57411	9.13551	0.00250695	0.00787503	87	281	265	274	269	241	198	368	219	310	16.0491	20.293	19.2452	18.2992	20.9999	15.5903	17.9771	15.5736	14.4111	13.9429
9494	3931	LCAT	0.313963	2.67546	5.56509	0.018322	0.0427836	53	134	125	139	140	118	80	184	107	204	9.77705	9.67707	9.07791	9.28316	10.9293	7.63344	7.26346	7.78679	7.04103	9.17532
14546	285172	FAM126B	0.313939	2.86191	16.5039	4.85509e-05	0.000254547	74	209	220	238	175	183	137	291	196	249	13.651	15.0933	15.9771	15.8949	13.6616	11.8383	12.4387	12.315	12.8976	11.1993
11655	115196	ZNF554	0.31385	1.43444	6.94464	0.00840706	0.0222305	33	67	66	80	54	72	43	87	64	81	6.0876	4.83854	4.79314	5.34283	4.21559	4.65769	3.90411	3.6818	4.21146	3.64314
8191	23312	DMXL2	0.313477	2.89344	7.9419	0.00483032	0.0137709	64	166	178	210	185	151	124	262	160	228	11.8063	11.988	12.9269	14.0249	14.4423	9.76821	11.2584	11.0877	10.5286	10.2548
15445	27304	MOCS3	0.313063	2.71072	13.9244	0.000190308	0.000850051	73	168	187	180	157	162	118	257	144	206	13.4665	12.1325	13.5806	12.0214	12.2564	10.4798	10.7136	10.8761	9.47578	9.26528
7409	1112	FOXN3	0.312926	6.10551	14.1952	0.000164788	0.000746938	618	1645	1903	1972	1517	1388	1096	2496	1686	2112	114.004	118.797	138.202	131.701	118.427	89.7899	99.5094	105.629	110.946	94.9916
15076	10621	POLR3F	0.31203	3.22876	20.5553	5.79337e-06	3.78913e-05	87	249	233	294	223	226	152	343	217	319	16.0491	17.982	16.9212	19.6349	17.4088	14.62	13.8006	14.5156	14.2795	14.3477
9060	23117	NPIPB3	0.31183	4.396	3.92761	0.0474995	0.0944784	135	379	328	263	280	298	210	355	268	486	24.9038	27.3702	23.8204	17.5645	21.8586	19.2777	19.0666	15.0234	17.6355	21.8589
13245	84878	ZBTB45	0.31161	3.23307	9.08608	0.00257562	0.00804964	95	247	221	233	247	205	146	320	220	326	17.5249	17.8376	16.0497	15.561	19.2824	13.2615	13.2558	13.5422	14.4769	14.6625
11532	9150	CTDP1	0.311279	4.3192	17.1442	3.4646e-05	0.000187048	208	480	498	488	441	427	301	701	392	670	38.3703	34.6641	36.1664	32.5912	34.4273	27.6227	27.3288	29.666	25.7952	30.1346
24140	158135	TTLL11	0.311181	1.95332	5.77655	0.0162414	0.0386504	44	82	83	102	76	67	46	135	83	126	8.1168	5.92179	6.02773	6.8121	5.93305	4.33424	4.17649	5.71313	5.46174	5.66711
5445	54407	SLC38A2	0.311062	8.56287	15.642	7.6534e-05	0.000379008	4120	9815	10821	11754	9899	9543	6209	14876	9773	13762	760.027	708.81	785.857	784.995	772.779	617.338	563.735	629.545	643.103	618.974
7404	55812	SPATA7	0.311021	2.45337	5.42615	0.0198374	0.0457337	44	116	119	153	158	134	74	164	123	185	8.1168	8.37717	8.64217	10.2182	12.3345	8.66848	6.7187	6.9404	8.0939	8.32076
20965	10924	SMPDL3A	0.310947	3.49879	13.8065	0.000202636	0.000897514	96	277	270	294	326	250	175	410	268	359	17.7094	20.0041	19.6083	19.6349	25.4496	16.1725	15.8888	17.351	17.6355	16.1468
5447	55089	SLC38A4	0.310923	1.86057	7.0116	0.00809832	0.0215559	27	71	84	82	84	69	53	102	83	95	4.98076	5.1274	6.10036	5.4764	6.55758	4.46362	4.81204	4.31659	5.46174	4.27282
23356	23144	ZC3H3	0.310737	3.77154	18.2821	1.9049e-05	0.00010946	124	321	349	364	331	324	201	478	281	447	22.8746	23.1816	25.3455	24.3099	25.84	20.9596	18.2494	20.2287	18.4909	20.1047
10650	114881	OSBPL7	0.310644	2.50356	4.21697	0.0400215	0.0822796	37	119	112	113	142	101	69	156	89	197	6.82549	8.59382	8.13381	7.54674	11.0854	6.53371	6.26473	6.60184	5.85656	8.86048
5330	54477	PLEKHA5	0.310435	4.3418	26.7715	2.28987e-07	2.05143e-06	209	488	517	577	495	444	330	732	485	667	38.5548	35.2419	37.5462	38.5351	38.6429	28.7224	29.9618	30.9779	31.915	29.9997
2899	23283	CSTF2T	0.310308	4.43271	21.6624	3.25097e-06	2.26154e-05	197	600	620	611	587	529	369	829	520	773	36.3411	43.3302	45.0264	40.8058	45.825	34.2211	33.5027	35.0829	34.2181	34.7673
20286	79969	ATAT1	0.31006	2.57947	5.51829	0.0188186	0.0437219	48	106	100	89	112	100	70	148	81	135	8.85469	7.655	7.26233	5.94389	8.74344	6.46902	6.35552	6.26328	5.33013	6.0719
9678	2303	FOXC2	0.309862	3.11993	14.5601	0.00013576	0.000632156	83	224	226	219	182	200	141	283	171	289	15.3112	16.1766	16.4129	14.626	14.2081	12.938	12.8018	11.9764	11.2525	12.9984
9531	55066	PDPR	0.309744	5.00743	14.0627	0.000176819	0.000795576	277	676	841	835	698	629	492	1077	724	910	51.0989	48.8187	61.0762	55.7657	54.4903	40.6901	44.6703	45.5781	47.6421	40.9291
24400	9919	SEC16A	0.309659	6.59257	16.6621	4.46645e-05	0.00023551	999	2365	2784	2662	1918	2213	1694	3365	2206	2879	184.288	170.793	202.183	177.783	149.731	143.159	153.804	142.405	145.164	129.489
25222	54521	WDR44	0.309523	4.59319	16.0833	6.06161e-05	0.000309595	236	622	652	705	556	615	400	878	530	777	43.5356	44.919	47.3504	47.0837	43.4049	39.7844	36.3173	37.1565	34.8761	34.9472
10218	57532	NUFIP2	0.30951	6.25637	13.7548	0.000208289	0.000917781	748	1910	2236	2236	1801	1711	1307	2783	1935	2531	137.986	137.934	162.386	149.332	140.598	110.685	118.667	117.775	127.331	113.837
6975	25983	NGDN	0.30951	3.51737	13.5454	0.00023286	0.00101195	105	288	247	288	292	280	173	357	247	354	19.3696	20.7985	17.938	19.2342	22.7954	18.1132	15.7072	15.1081	16.2536	15.9219
17668	55892	MYNN	0.309449	3.37439	13.0294	0.000306647	0.00127746	117	253	258	330	260	260	144	421	240	370	21.5833	18.2709	18.7368	22.0392	20.2973	16.8194	13.0742	17.8165	15.793	16.6415
19887	54540	FAM193B	0.309314	3.83485	8.94079	0.00278872	0.00861112	133	379	319	385	364	293	223	444	324	556	24.5349	27.3702	23.1668	25.7124	28.4162	18.9542	20.2469	18.7899	21.3205	25.0072
8293	123263	MTFMT	0.30908	3.10666	12.6581	0.00037395	0.00152177	91	175	199	232	185	166	115	286	186	282	16.787	12.638	14.452	15.4942	14.4423	10.7386	10.4412	12.1034	12.2396	12.6835
24815	4007	PRICKLE3	0.308971	2.53462	6.47696	0.0109282	0.0278306	61	161	139	133	152	144	84	187	134	207	11.2528	11.6269	10.0946	8.88245	11.8661	9.31538	7.62663	7.91375	8.81774	9.31025
3943	55346	TCP11L1	0.308965	3.63448	12.4191	0.000424961	0.0017	119	300	351	353	254	249	177	475	308	400	21.9522	21.6651	25.4908	23.5752	19.8289	16.1078	16.0704	20.1018	20.2676	17.9908
2301	4931	NVL	0.30845	3.83406	6.37071	0.0116019	0.0292771	89	274	284	316	327	266	173	399	270	371	16.4181	19.7874	20.625	21.1042	25.5277	17.2076	15.7072	16.8855	17.7671	16.6865
9012	339044	PKD1P1	0.308156	4.03941	14.3437	0.000152285	0.000697952	138	327	375	436	343	303	257	466	364	469	25.4572	23.6149	27.2337	29.1184	26.7768	19.6011	23.3339	19.7209	23.9527	21.0942
13741	23233	EXOC6B	0.308099	3.23426	10.1525	0.00144109	0.00492201	83	239	268	252	187	213	166	329	197	278	15.3112	17.2599	19.463	16.8299	14.5984	13.779	15.0717	13.9231	12.9634	12.5036
1296	90874	ZNF697	0.308095	3.76315	14.4556	0.000143501	0.000663182	149	337	407	381	413	342	243	552	365	461	27.4864	24.3371	29.5577	25.4452	32.2414	22.124	22.0628	23.3604	24.0185	20.7344
6029	1407	CRY1	0.308047	3.66726	13.875	0.000195377	0.000869537	108	227	227	289	194	212	157	334	213	302	19.923	16.3933	16.4855	19.301	15.1449	13.7143	14.2545	14.1347	14.0163	13.5831
21951	221785	ZSCAN25	0.307873	3.11311	16.3415	5.28923e-05	0.000273809	98	243	226	239	227	200	163	319	216	303	18.0783	17.5487	16.4129	15.9617	17.7211	12.938	14.7993	13.4999	14.2137	13.6281
18765	8819	SAP30	0.307476	1.91759	6.0695	0.0137536	0.0336263	33	84	85	98	77	90	68	105	73	97	6.0876	6.06623	6.17298	6.54496	6.01111	5.82211	6.17394	4.44355	4.8037	4.36278
24982	6872	TAF1	0.307393	3.83602	19.8956	8.17863e-06	5.15142e-05	151	384	425	409	364	355	287	550	347	462	27.8554	27.7313	30.8649	27.3152	28.4162	22.965	26.0577	23.2757	22.834	20.7794
2144	5929	RBBP5	0.307244	3.45938	12.1093	0.000501707	0.00196592	105	251	278	280	294	241	163	401	270	334	19.3696	18.1265	20.1893	18.6999	22.9515	15.5903	14.7993	16.9701	17.7671	15.0223
6415	23047	PDS5B	0.307155	5.0816	14.4987	0.00014026	0.000650649	311	865	873	917	869	832	545	1243	745	1071	57.371	62.4677	63.4001	61.2421	67.8397	53.8222	49.4823	52.6031	49.024	48.1704
10956	9368	SLC9A3R1	0.306819	3.69899	12.0319	0.00052297	0.00203837	128	272	268	290	271	242	206	392	239	358	23.6125	19.643	19.463	19.3677	21.156	15.655	18.7034	16.5892	15.7272	16.1018
19463	6932	TCF7	0.306671	3.23708	9.12227	0.00252516	0.00791427	99	213	222	200	279	211	140	341	203	303	18.2628	15.3822	16.1224	13.3571	21.7805	13.6496	12.711	14.4309	13.3582	13.6281
11950	7695	ZNF136	0.306625	1.46333	4.83929	0.0278183	0.0608277	20	101	67	78	71	56	49	105	76	103	3.68945	7.29391	4.86576	5.20926	5.54271	3.62265	4.44887	4.44355	5.00111	4.63264
15578	26205	GMEB2	0.306557	3.62614	21.1887	4.16205e-06	2.81874e-05	112	334	318	326	304	267	221	443	294	390	20.6609	24.1205	23.0942	21.772	23.7322	17.2723	20.0653	18.7475	19.3464	17.5411
12398	148268	ZNF570	0.306509	1.16656	3.85904	0.0494787	0.097748	18	36	51	64	44	33	26	67	55	67	3.32051	2.59981	3.70379	4.27426	3.43492	2.13478	2.36062	2.83541	3.61922	3.01346
18936	7204	TRIO	0.306493	7.38776	14.6746	0.000127755	0.000599676	1552	4373	5072	4910	3423	3847	3026	6023	4049	4951	286.302	315.805	368.345	327.916	267.221	248.863	274.74	254.89	266.441	222.681
10886	10672	GNA13	0.306031	5.25173	6.64127	0.00996428	0.0257182	359	889	1048	1053	1056	897	563	1329	1001	1324	66.2257	64.2009	76.1092	70.3249	82.4381	58.0271	51.1166	56.2426	65.8699	59.5496
11961	163049	ZNF791	0.305828	3.1117	11.4058	0.000732169	0.00272423	98	239	255	295	177	209	173	353	213	284	18.0783	17.2599	18.5189	19.7017	13.8178	13.5202	15.7072	14.9388	14.0163	12.7735
19547	404734	ANKHD1-EIF4EBP3	0.305729	5.81391	16.2547	5.53732e-05	0.000285052	465	1250	1364	1359	1124	1157	787	1886	1089	1548	85.7798	90.2712	99.0582	90.7613	87.7466	74.8465	71.4543	79.8146	71.6606	69.6245
4265	64852	TUT1	0.305599	2.98835	9.70933	0.00183334	0.00603825	72	177	181	211	234	187	120	266	175	272	13.282	12.7824	13.1448	14.0917	18.2675	12.0971	10.8952	11.257	11.5157	12.2338
2229	51514	DTL	0.30547	3.24597	3.7117	0.0540322	0.104965	65	207	184	212	317	197	133	352	188	275	11.9907	14.9489	13.3627	14.1585	24.747	12.744	12.0755	14.8965	12.3712	12.3687
5969	23074	UHRF1BP1L	0.305394	4.91409	19.2456	1.14937e-05	6.9737e-05	301	754	849	828	754	692	491	1160	751	968	55.5263	54.4516	61.6572	55.2983	58.8621	44.7656	44.5795	49.0906	49.4188	43.5378
22770	23087	TRIM35	0.305093	3.9884	19.5162	9.9752e-06	6.13641e-05	146	382	395	428	374	359	236	536	375	499	26.933	27.5869	28.6862	28.5841	29.1968	23.2238	21.4272	22.6832	24.6765	22.4436
20136	100506979	NA	0.30508	1.30325	3.79542	0.0513929	0.100792	19	55	52	68	81	69	38	70	49	92	3.50498	3.97193	3.77641	4.5414	6.32338	4.46362	3.45014	2.96236	3.2244	4.13789
22431	8427	ZNF282	0.305038	4.64919	16.264	5.51004e-05	0.00028378	212	569	560	612	571	529	364	777	514	745	39.1082	41.0915	40.669	40.8726	44.5759	34.2211	33.0487	32.8822	33.8233	33.5079
14336	22837	COBLL1	0.304854	4.57702	8.51009	0.00353183	0.0105356	222	580	611	620	473	534	398	775	507	666	40.9529	41.8858	44.3728	41.4069	36.9254	34.5445	36.1357	32.7976	33.3627	29.9547
5383	57542	KLHL42	0.304825	5.16072	14.47	0.000142413	0.000659257	365	862	1006	1033	953	829	604	1321	915	1239	67.3325	62.251	73.059	68.9892	74.3973	53.6281	54.8391	55.904	60.2107	55.7266
12376	57711	ZNF529	0.304644	2.41816	9.91999	0.00163494	0.00547931	55	130	139	147	116	114	84	183	115	190	10.146	9.38821	10.0946	9.81744	9.0557	7.37468	7.62663	7.74447	7.56747	8.54564
14431	8540	AGPS	0.304209	4.62596	8.63715	0.00329377	0.009965	227	533	591	648	587	510	357	880	536	754	41.8753	38.4916	42.9204	43.2769	45.825	32.992	32.4132	37.2412	35.271	33.9127
14052	9648	GCC2	0.304102	4.92267	18.3902	1.79978e-05	0.000104067	262	683	798	847	617	655	452	1008	702	882	48.3318	49.3242	57.9534	56.5672	48.167	42.3721	41.0385	42.658	46.1944	39.6698
18354	57619	SHROOM3	0.303793	6.12911	17.196	3.3715e-05	0.000182824	736	1837	2087	2021	1585	1727	1258	2659	1758	2139	135.772	132.663	151.565	134.973	123.735	111.72	114.218	112.528	115.684	96.2059
11491	25914	RTTN	0.303789	1.91786	3.33235	0.0679298	0.126801	33	75	86	91	124	75	50	144	89	126	6.0876	5.41627	6.2456	6.07746	9.68023	4.85176	4.53966	6.09401	5.85656	5.66711
22384	9715	FAM131B	0.303594	1.25517	4.36548	0.0366741	0.076679	19	59	59	62	45	46	30	70	68	69	3.50498	4.2608	4.28477	4.14069	3.51299	2.97575	2.7238	2.96236	4.47468	3.10342
3410	143384	CACUL1	0.30348	4.67804	22.5725	2.02366e-06	1.47907e-05	266	624	699	803	664	582	429	969	663	925	49.0697	45.0634	50.7637	53.6286	51.8361	37.6497	38.9503	41.0076	43.6281	41.6038
8095	64397	ZNF106	0.303337	5.15581	13.2904	0.00026677	0.00113526	334	778	962	952	758	755	582	1260	784	1007	61.6139	56.1848	69.8636	63.5796	59.1743	48.8411	52.8417	53.3226	51.5904	45.2919
14657	7145	TNS1	0.303199	7.9396	14.9279	0.000111699	0.000532661	2371	6511	7247	7171	5043	5692	4305	9121	5957	7411	437.385	470.205	526.301	478.918	393.689	368.216	390.865	385.996	391.995	333.325
20938	221302	ZUFSP	0.302684	2.63575	10.076	0.00150212	0.00509901	63	146	143	175	166	155	96	238	127	196	11.6218	10.5437	10.3851	11.6874	12.959	10.027	8.71615	10.072	8.35711	8.81551
18763	51809	GALNT7	0.30234	3.25698	12.6454	0.000376483	0.00153096	85	216	248	248	188	187	162	291	206	296	15.6802	15.5989	18.0106	16.5628	14.6765	12.0971	14.7085	12.315	13.5556	13.3132
4371	741	ZNHIT2	0.302327	1.58911	2.18295	0.139547	0.227135	30	71	59	80	65	57	37	115	67	88	5.53418	5.1274	4.28477	5.34283	5.07432	3.68734	3.35935	4.86674	4.40887	3.95798
22709	55806	HR	0.302177	1.70048	2.47968	0.115326	0.194903	39	86	92	93	39	65	51	92	72	133	7.19443	6.21066	6.68134	6.21104	3.04459	4.20486	4.63045	3.89339	4.73789	5.98195
1563	200186	CRTC2	0.302176	4.61299	19.9747	7.8473e-06	4.96816e-05	198	614	572	655	610	528	417	802	509	800	36.5256	44.3412	41.5405	43.7444	47.6205	34.1564	37.8608	33.9402	33.4943	35.9817
20610	57505	AARS2	0.302165	3.04141	11.3346	0.000760751	0.00281168	67	173	188	206	219	196	121	268	173	233	12.3597	12.4935	13.6532	13.7578	17.0965	12.6793	10.986	11.3416	11.3841	10.4797
13238	100506634	LOC100506634	0.302079	1.37305	5.96686	0.0145773	0.0353203	23	54	67	68	58	56	41	95	54	69	4.24287	3.89972	4.86576	4.5414	4.52785	3.62265	3.72252	4.02035	3.55342	3.10342
4233	79869	CPSF7	0.301758	5.63926	16.8656	4.01218e-05	0.000213591	405	1019	1078	1243	1072	938	707	1519	976	1471	74.7114	73.5891	78.2879	83.0142	83.6872	60.6794	64.1908	64.2833	64.2248	66.1613
17200	11259	FILIP1L	0.301382	4.9166	8.71996	0.00314745	0.00958782	366	874	924	990	726	872	592	1146	802	1082	67.517	63.1176	67.1039	66.1175	56.6762	56.4098	53.7496	48.4981	52.7748	48.6652
14310	29994	BAZ2B	0.301316	3.59022	9.51338	0.00203979	0.00662558	114	347	374	346	289	285	223	501	298	395	21.0299	25.0593	27.1611	23.1077	22.5612	18.4367	20.2469	21.2021	19.6096	17.7659
5002	219844	HYLS1	0.300916	2.34487	9.33949	0.00224268	0.00718137	41	123	134	137	142	107	86	197	112	172	7.56338	8.88269	9.73152	9.14959	11.0854	6.92185	7.80822	8.33694	7.37005	7.73606
9083	100132247	NPIPB5	0.300478	1.71103	2.13639	0.14384	0.232178	22	58	51	47	47	43	41	54	34	92	4.0584	4.18858	3.70379	3.13891	3.66912	2.78168	3.72252	2.28525	2.23734	4.13789
18715	51313	FAM198B	0.300449	1.80753	4.41512	0.0356218	0.0748463	46	73	94	108	68	76	57	131	88	107	8.48574	5.27184	6.82659	7.21282	5.30851	4.91645	5.17521	5.54385	5.79076	4.81255
11439	23327	NEDD4L	0.300184	4.74719	15.0415	0.000105171	0.000503704	237	549	584	661	463	485	361	822	526	737	43.72	39.6471	42.412	44.1451	36.1447	31.3747	32.7764	34.7866	34.6129	33.1481
5524	6602	SMARCD1	0.300003	5.08805	17.7632	2.50171e-05	0.000139695	304	784	760	961	857	721	531	1157	763	1099	56.0797	56.6181	55.1937	64.1807	66.9029	46.6416	48.2112	48.9637	50.2085	49.4298
3016	159195	USP54	0.299731	2.80671	12.6384	0.0003779	0.00153574	64	162	173	193	129	137	98	230	152	227	11.8063	11.6991	12.5638	12.8896	10.0706	8.86255	8.89773	9.73348	10.0022	10.2098
19984	7280	TUBB2A	0.29942	4.68395	29.105	6.85609e-08	6.84558e-07	188	526	520	555	476	453	317	744	458	680	34.6809	37.9861	37.7641	37.0659	37.1596	29.3046	28.7814	31.4857	30.1383	30.5844
8068	729082	OIP5-AS1	0.299314	1.67514	6.12908	0.0132976	0.0327939	41	71	89	76	73	68	48	103	85	107	7.56338	5.1274	6.46347	5.07568	5.69885	4.39893	4.35807	4.35891	5.59334	4.81255
12651	10849	CD3EAP	0.29894	2.88223	13.7081	0.000213534	0.000938278	70	218	172	195	192	178	127	264	180	239	12.9131	15.7433	12.4912	13.0231	14.9887	11.5148	11.5307	11.1723	11.8447	10.7495
6198	22877	MLXIP	0.298874	4.44701	11.4471	0.00071607	0.00267602	196	540	643	577	468	503	346	820	527	611	36.1566	38.9972	46.6968	38.5351	36.5351	32.5391	31.4145	34.702	34.6787	27.481
18636	84640	USP38	0.298441	4.05125	12.8787	0.000332337	0.00137517	164	391	423	492	404	384	238	597	410	575	30.2535	28.2368	30.7197	32.8584	31.5388	24.841	21.6088	25.2647	26.9797	25.8618
13135	84922	FIZ1	0.298414	2.78806	13.1355	0.000289756	0.00121995	73	174	159	182	177	151	122	233	142	249	13.4665	12.5658	11.5471	12.1549	13.8178	9.76821	11.0768	9.86044	9.34418	11.1993
6519	84650	EBPL	0.298224	1.8431	4.78551	0.0287001	0.0624354	29	68	80	85	85	61	40	110	76	123	5.34971	4.91075	5.80986	5.67675	6.63564	3.9461	3.63173	4.65514	5.00111	5.53218
6487	253512	SLC25A30	0.297815	2.4614	7.99997	0.00467781	0.0134017	54	125	138	137	155	135	77	182	149	169	9.96152	9.02712	10.022	9.14959	12.1003	8.73317	6.99108	7.70215	9.8048	7.60112
4416	84285	EIF1AD	0.297714	4.41211	25.6701	4.05062e-07	3.47156e-06	193	608	537	611	523	511	376	792	477	722	35.6032	43.9079	38.9987	40.8058	40.8287	33.0567	34.1382	33.517	31.3885	32.4734
15026	51605	TRMT6	0.297708	3.65833	11.8002	0.000592252	0.00226999	125	287	299	369	283	263	188	436	256	471	23.0591	20.7263	21.7144	24.6438	22.0928	17.0135	17.0691	18.4513	16.8458	21.1842
24616	5277	PIGA	0.297609	1.7096	6.53614	0.0105705	0.0270628	36	95	80	79	64	71	54	119	73	98	6.64102	6.86061	5.80986	5.27604	4.99625	4.593	4.90283	5.03602	4.8037	4.40775
7655	1152	CKB	0.297455	3.49159	9.1689	0.00246162	0.00775906	54	160	140	159	154	137	99	199	136	208	9.96152	11.5547	10.1673	10.6189	12.0222	8.86255	8.98853	8.42158	8.94935	9.35523
16257	56478	EIF4ENIF1	0.297346	4.48476	18.5516	1.65363e-05	9.65243e-05	209	568	577	618	488	504	377	708	516	749	38.5548	41.0192	41.9036	41.2733	38.0964	32.6038	34.229	29.9622	33.9549	33.6878
10779	645460	NA	0.297239	1.65515	2.05059	0.152147	0.242616	9	54	47	56	58	45	38	63	43	64	1.66025	3.89972	3.41329	3.73998	4.52785	2.91106	3.45014	2.66613	2.82957	2.87853
7407	161436	EML5	0.296959	2.51925	8.02359	0.0046172	0.0132314	50	124	175	168	136	135	98	224	130	174	9.22363	8.9549	12.7091	11.2199	10.617	8.73317	8.89773	9.47957	8.55453	7.82601
9587	55159	RFWD3	0.296774	4.38165	10.4133	0.00125109	0.00435093	188	477	467	547	599	490	358	745	417	646	34.6809	34.4475	33.9151	36.5316	46.7618	31.6982	32.504	31.528	27.4403	29.0552
19642	23092	ARHGAP26	0.296255	2.49164	3.47376	0.0623494	0.118117	45	128	150	114	59	103	68	152	105	153	8.30127	9.24377	10.8935	7.61353	4.60592	6.66309	6.17394	6.43256	6.90943	6.88149
24075	401548	SNX30	0.295049	5.20791	14.8353	0.000117317	0.000555861	349	942	1053	1068	805	843	601	1390	926	1145	64.381	68.0284	76.4723	71.3267	62.8434	54.5338	54.5667	58.8241	60.9346	51.4987
10749	51096	UTP18	0.29495	3.48852	15.7583	7.19727e-05	0.000358665	109	250	241	259	255	235	162	351	236	326	20.1075	18.0542	17.5022	17.2974	19.9069	15.2022	14.7085	14.8541	15.5298	14.6625
22791	23303	KIF13B	0.294722	2.10802	4.90279	0.0268133	0.0589914	41	80	106	91	96	90	67	127	77	126	7.56338	5.77736	7.69807	6.07746	7.49437	5.82211	6.08315	5.37458	5.06691	5.66711
15968	8220	DGCR14	0.294251	3.86553	11.8524	0.000575872	0.00221334	135	335	297	357	334	294	230	459	304	422	24.9038	24.1927	21.5691	23.8424	26.0742	19.0189	20.8824	19.4246	20.0044	18.9803
19017	9631	NUP155	0.294233	3.43975	11.1831	0.000825461	0.00301263	88	248	277	266	295	234	166	391	231	357	16.2336	17.9098	20.1167	17.7649	23.0296	15.1375	15.0717	16.5469	15.2007	16.0568
17263	79669	C3orf52	0.294144	1.6822	5.50333	0.0189803	0.0440544	25	84	93	91	89	72	46	118	80	133	4.61182	6.06623	6.75397	6.07746	6.94791	4.65769	4.17649	4.9937	5.26432	5.98195
15479	55544	RBM38	0.294064	2.20675	4.52845	0.0333358	0.07066	35	95	78	121	78	76	61	115	89	134	6.45654	6.86061	5.66462	8.08102	6.08918	4.91645	5.53839	4.86674	5.85656	6.02693
18639	8467	SMARCA5	0.293819	6.50429	21.6744	3.23073e-06	2.24993e-05	752	2030	2041	2175	1943	1913	1404	2865	1784	2391	138.723	146.6	148.224	145.258	151.683	123.752	127.474	121.245	117.394	107.54
18301	22902	RUFY3	0.293139	4.48549	13.4286	0.000247816	0.00107023	165	457	503	532	471	431	324	619	478	604	30.438	33.0032	36.5295	35.5298	36.7693	27.8815	29.417	26.1958	31.4543	27.1661
13206	79891	ZNF671	0.293078	1.36238	4.32027	0.037661	0.0783577	20	75	77	66	69	73	38	105	45	101	3.68945	5.41627	5.59199	4.40783	5.38658	4.72238	3.45014	4.44355	2.96118	4.54268
18621	83452	RAB33B	0.293006	3.39622	9.37457	0.00220016	0.0070636	68	147	179	202	165	145	91	255	180	228	12.5441	10.6159	12.9996	13.4906	12.881	9.38007	8.26218	10.7915	11.8447	10.2548
18126	768211	RELL1	0.292953	3.62373	14.7662	0.000121701	0.000573931	126	310	339	342	308	278	227	446	315	399	23.2436	22.3873	24.6193	22.8406	24.0444	17.9839	20.6101	18.8745	20.7283	17.9458
6631	23483	TGDS	0.292924	2.76534	8.51184	0.00352843	0.0105324	71	138	191	192	167	164	92	258	154	233	13.0976	9.96594	13.871	12.8228	13.0371	10.6092	8.35298	10.9184	10.1338	10.4797
20742	26503	SLC17A5	0.292917	5.30159	9.66361	0.00187954	0.00617205	382	956	991	1051	1146	921	621	1394	1046	1320	70.4686	69.0394	71.9697	70.1914	89.4641	59.5796	56.3826	58.9934	68.831	59.3697
12611	10780	ZNF234	0.292899	2.68557	7.96008	0.00478202	0.0136593	63	156	172	208	159	165	103	223	176	216	11.6218	11.2658	12.4912	13.8913	12.4126	10.6739	9.3517	9.43725	11.5815	9.71505
23209	84294	UTP23	0.292331	3.40023	19.5267	9.9204e-06	6.11188e-05	108	278	301	341	274	272	212	409	251	380	19.923	20.0763	21.8596	22.7738	21.3902	17.5957	19.2482	17.3087	16.5168	17.0913
3285	79803	HPS6	0.291873	3.54892	15.5615	7.98637e-05	0.000393386	112	307	331	342	315	287	197	450	275	447	20.6609	22.1706	24.0383	22.8406	24.5909	18.5661	17.8863	19.0438	18.0961	20.1047
1037	2959	GTF2B	0.291825	4.9194	9.88099	0.00166995	0.00557976	204	496	464	534	555	479	318	739	450	687	37.6324	35.8196	33.6972	35.6634	43.3268	30.9866	28.8722	31.2741	29.6118	30.8992
5146	196500	PIANP	0.291437	2.67162	8.60493	0.00335253	0.0101069	47	129	122	161	150	116	85	183	121	212	8.67022	9.31599	8.86004	10.7524	11.71	7.50406	7.71742	7.74447	7.96229	9.53514
3286	8861	LDB1	0.291368	5.90925	22.5484	2.04911e-06	1.49373e-05	565	1548	1475	1651	1594	1392	1019	2161	1378	2049	104.227	111.792	107.119	110.263	124.438	90.0487	92.5183	91.4524	90.678	92.158
9412	64785	GINS3	0.291291	1.75079	4.04276	0.0443613	0.0894252	30	72	60	95	108	75	46	126	73	113	5.53418	5.19962	4.3574	6.34461	8.43117	4.85176	4.17649	5.33226	4.8037	5.08241
3818	9646	CTR9	0.291109	5.74452	12.7077	0.000364148	0.00148735	422	1087	1025	1161	1073	1015	742	1508	932	1390	77.8475	78.4998	74.4389	77.5378	83.7652	65.6605	67.3686	63.8178	61.3294	62.5181
12757	2906	GRIN2D	0.291054	1.39732	2.86166	0.0907139	0.16069	21	70	60	59	44	60	29	75	62	71	3.87393	5.05519	4.3574	3.94033	3.43492	3.88141	2.633	3.17396	4.07985	3.19337
7129	6655	SOS2	0.291049	3.98374	13.9808	0.000184688	0.000826951	162	407	492	505	370	359	270	640	427	581	29.8846	29.3923	35.7307	33.7266	28.8846	23.2238	24.5142	27.0845	28.0983	26.1317
501	65979	PHACTR4	0.290846	4.76412	10.7449	0.00104565	0.00370038	210	557	609	574	543	501	407	824	494	681	38.7393	40.2249	44.2276	38.3348	42.3901	32.4098	36.9528	34.8713	32.5072	30.6294
13485	81606	LBH	0.290675	5.75546	23.2771	1.4026e-06	1.06014e-05	481	1094	1111	1305	992	998	729	1627	1059	1490	88.7314	79.0054	80.6845	87.1549	77.4419	64.5608	66.1883	68.8538	69.6865	67.0158
11656	148254	ZNF555	0.290234	2.03208	9.58155	0.00196542	0.0064217	49	109	113	132	100	108	73	154	103	154	9.03916	7.87165	8.20643	8.81566	7.80664	6.98654	6.6279	6.5172	6.77782	6.92647
7662	23368	PPP1R13B	0.290086	2.69334	5.86909	0.015409	0.0369877	30	106	108	114	89	101	74	130	84	130	5.53418	7.655	7.84332	7.61353	6.94791	6.53371	6.7187	5.50153	5.52754	5.84702
15944	57553	MICAL3	0.289761	4.75329	10.9005	0.000961375	0.00343952	252	625	658	633	523	507	434	897	538	805	46.4871	45.1356	47.7861	42.2751	40.8287	32.7979	39.4043	37.9606	35.4026	36.2065
12040	30817	EMR2	0.289287	1.75724	3.78341	0.0517632	0.101303	33	53	58	68	88	64	49	96	58	89	6.0876	3.8275	4.21215	4.5414	6.86984	4.14017	4.44887	4.06267	3.81663	4.00296
487	23673	STX12	0.289132	5.82882	12.2219	0.000472315	0.00186318	538	1316	1389	1595	1310	1301	912	1922	1244	1834	99.2463	95.0375	100.874	106.523	102.267	84.1619	82.8034	81.3381	81.8602	82.4879
13499	57448	BIRC6	0.289002	5.27269	9.61352	0.0019315	0.00631831	402	856	1227	1120	841	932	656	1399	987	1229	74.158	61.8177	89.1088	74.7996	65.6538	60.2912	59.5603	59.205	64.9486	55.2768
582	55223	TRIM62	0.288985	3.91059	22.1186	2.5631e-06	1.83223e-05	149	405	375	456	346	354	255	533	375	515	27.4864	29.2479	27.2337	30.4541	27.011	22.9003	23.1523	22.5563	24.6765	23.1632
11003	51	ACOX1	0.28891	4.8033	19.2882	1.12399e-05	6.84597e-05	246	643	700	726	605	602	417	894	641	867	45.3803	46.4355	50.8363	48.4861	47.2302	38.9435	37.8608	37.8336	42.1804	38.9951
1227	55917	CTTNBP2NL	0.288535	4.94197	11.8765	0.000568474	0.00218871	324	813	960	1006	786	769	600	1298	793	1083	59.7691	58.7124	69.7184	67.186	61.3602	49.7467	54.4759	54.9307	52.1826	48.7102
23455	6595	SMARCA2	0.28833	6.12452	13.7684	0.00020679	0.000912958	647	1626	1713	1759	1531	1590	1065	2405	1447	2073	119.354	117.425	124.404	117.475	119.52	102.857	96.6948	101.778	95.2185	93.2375
20738	115004	MB21D1	0.28806	1.01488	4.07975	0.0434	0.0878553	25	61	39	57	47	47	34	62	51	76	4.61182	4.40524	2.83231	3.80676	3.66912	3.04044	3.08697	2.62381	3.35601	3.41826
9243	84148	KAT8	0.287815	3.27764	9.49207	0.00206362	0.00669316	98	200	217	259	258	232	154	304	192	340	18.0783	14.4434	15.7593	17.2974	20.1411	15.0081	13.9822	12.8651	12.6344	15.2922
18186	57606	SLAIN2	0.287359	5.9676	16.5284	4.79277e-05	0.000251637	566	1528	1672	1707	1446	1520	1038	2215	1431	1830	104.412	110.348	121.426	114.003	112.884	98.329	94.2434	93.7377	94.1656	82.308
8239	54629	FAM63B	0.286863	3.40834	5.99042	0.0143837	0.0349509	82	243	347	323	241	247	202	410	264	287	15.1268	17.5487	25.2003	21.5717	18.814	15.9785	18.3402	17.351	17.3723	12.9084
22432	7988	ZNF212	0.286833	2.40329	6.7858	0.0091886	0.0240476	71	137	124	167	124	122	86	219	119	203	13.0976	9.89372	9.00529	11.1531	9.68023	7.8922	7.80822	9.26797	7.83068	9.13034
3941	79832	QSER1	0.286829	5.14359	11.8539	0.000575418	0.00221236	311	780	956	917	781	776	551	1221	787	1050	57.371	56.3292	69.4279	61.2421	60.9699	50.1996	50.0271	51.6721	51.7878	47.2259
563	65108	MARCKSL1	0.286716	5.58118	23.6922	1.13039e-06	8.73468e-06	412	1137	1135	1218	1209	1033	733	1588	1077	1577	76.0027	82.1107	82.4274	81.3445	94.3823	66.8249	66.5514	67.2034	70.871	70.9288
21426	51678	MPP6	0.286636	1.74032	5.82207	0.0158263	0.037809	33	68	80	89	94	80	47	119	82	102	6.0876	4.91075	5.80986	5.94389	7.33824	5.17521	4.26728	5.03602	5.39593	4.58766
1559	11000	SLC27A3	0.286102	2.13574	4.5472	0.0329727	0.070078	40	92	87	86	104	95	71	111	86	116	7.37891	6.64396	6.31823	5.74354	8.11891	6.14556	6.44632	4.69746	5.65915	5.21734
2930	84890	ADO	0.286018	4.66215	14.3396	0.00015262	0.000699198	243	639	681	736	589	587	433	898	626	834	44.8269	46.1466	49.4565	49.154	45.9811	37.9731	39.3135	38.0029	41.1933	37.5109
21800	3092	HIP1	0.285879	4.28869	7.10432	0.00768984	0.0205612	164	434	479	519	639	451	360	716	458	604	30.2535	31.3422	34.7866	34.6616	49.8844	29.1753	32.6856	30.3008	30.1383	27.1661
1160	6884	TAF13	0.285836	3.65818	9.7544	0.00178894	0.00591414	126	284	355	359	319	289	174	483	304	478	23.2436	20.5096	25.7813	23.9759	24.9032	18.6955	15.798	20.4403	20.0044	21.499
3192	9849	ZNF518A	0.285833	2.21386	6.16886	0.0130019	0.032172	49	103	140	128	148	128	79	178	119	167	9.03916	7.43835	10.1673	8.54852	11.5538	8.28034	7.17266	7.53287	7.83068	7.51117
15267	25939	SAMHD1	0.28573	4.18065	5.15971	0.0231167	0.0522071	101	244	289	327	279	256	182	395	268	348	18.6317	17.6209	20.9881	21.8388	21.7805	16.5607	16.5244	16.7162	17.6355	15.652
13784	84759	PCGF1	0.285342	2.46327	9.58645	0.00196018	0.00640829	64	152	144	164	129	145	82	197	129	222	11.8063	10.977	10.4578	10.9528	10.0706	9.38007	7.44504	8.33694	8.48872	9.98491
25359	10479	SLC9A6	0.285117	4.16066	10.0864	0.00149371	0.00507203	175	352	419	454	459	390	278	573	412	545	32.2827	25.4204	30.4292	30.3205	35.8325	25.2292	25.2405	24.2491	27.1113	24.5125
23080	4325	MMP16	0.285097	3.24585	7.62512	0.00575608	0.0160425	96	201	257	274	256	194	145	367	261	322	17.7094	14.5156	18.6642	18.2992	19.985	12.5499	13.165	15.5313	17.1749	14.4826
4316	144097	C11orf84	0.28478	4.40259	18.7804	1.46666e-05	8.65687e-05	201	521	524	539	527	498	335	733	463	706	37.079	37.625	38.0546	35.9973	41.141	32.2157	30.4157	31.0202	30.4673	31.7538
16012	7625	ZNF74	0.284258	2.74177	8.77522	0.00305351	0.00932216	54	138	164	179	181	134	105	221	163	220	9.96152	9.96594	11.9102	11.9546	14.13	8.66848	9.53329	9.35261	10.7261	9.89495
12613	7770	ZNF227	0.283765	3.08249	8.22155	0.00413959	0.0120341	65	203	225	241	216	202	142	273	203	285	11.9907	14.66	16.3402	16.0953	16.8623	13.0674	12.8926	11.5532	13.3582	12.8185
15425	23315	SLC9A8	0.283719	3.31569	9.07811	0.00258688	0.00807807	91	198	205	215	208	204	162	289	171	255	16.787	14.299	14.8878	14.3588	16.2378	13.1968	14.7085	12.2303	11.2525	11.4692
10106	125170	MIEF2	0.283452	2.7072	5.6489	0.0174663	0.0411062	56	190	142	187	161	144	97	221	169	235	10.3305	13.7212	10.3125	12.4889	12.5687	9.31538	8.80694	9.35261	11.1209	10.5696
10289	91603	ZNF830	0.283254	3.23653	12.0758	0.000510813	0.00199905	87	268	273	289	217	249	168	377	234	302	16.0491	19.3541	19.8262	19.301	16.9404	16.1078	15.2533	15.9544	15.3981	13.5831
7498	55102	ATG2B	0.282714	4.29921	8.0943	0.00444047	0.0127971	183	499	571	573	444	472	314	738	513	621	33.7585	36.0363	41.4679	38.268	34.6615	30.5338	28.5091	31.2318	33.7575	27.9308
18661	84068	SLC10A7	0.282636	2.39689	7.56723	0.00594389	0.0164913	56	139	119	150	147	160	84	186	123	168	10.3305	10.0382	8.64217	10.0178	11.4758	10.3504	7.62663	7.87143	8.0939	7.55615
16222	83874	TBC1D10A	0.282597	3.23794	11.214	0.000811805	0.00297357	112	252	236	285	225	218	148	359	220	387	20.6609	18.1987	17.1391	19.0338	17.5649	14.1025	13.4374	15.1927	14.4769	17.4061
8899	84662	GLIS2	0.282371	5.91215	8.26124	0.00405005	0.0118232	522	1517	1393	1536	936	1203	917	1876	1167	1775	96.2947	109.553	101.164	102.582	73.0701	77.8223	83.2574	79.3914	76.7933	79.8343
11935	126068	ZNF441	0.282332	2.20939	6.17931	0.0129252	0.0320039	46	116	135	134	116	106	65	201	119	162	8.48574	8.37717	9.80414	8.94923	9.0557	6.85716	5.90156	8.50622	7.83068	7.28628
19320	1105	CHD1	0.282141	4.79154	14.9216	0.00011207	0.000533972	267	693	792	846	641	621	504	1060	678	938	49.2542	50.0464	57.5176	56.5004	50.0406	40.1726	45.7598	44.8587	44.6151	42.1885
12395	284459	HKR1	0.281576	3.14823	13.6164	0.000224224	0.000979806	92	222	234	240	209	205	153	353	196	276	16.9715	16.0322	16.9939	16.0285	16.3159	13.2615	13.8914	14.9388	12.8976	12.4137
21241	55274	PHF10	0.281482	3.19295	12.8254	0.00034195	0.00140916	83	180	222	228	223	190	138	315	196	271	15.3112	12.9991	16.1224	15.2271	17.4088	12.2911	12.5295	13.3306	12.8976	12.1888
5194	25977	NECAP1	0.28141	3.94809	13.1698	0.000284492	0.00120053	138	367	330	450	396	349	245	569	328	500	25.4572	26.5036	23.9657	30.0534	30.9143	22.5769	22.2443	24.0798	21.5837	22.4885
9212	65988	ZNF747	0.281091	2.40921	8.58662	0.00338642	0.0101813	53	136	131	151	137	122	74	207	145	174	9.77705	9.82151	9.51365	10.0846	10.6951	7.8922	6.7187	8.76013	9.54159	7.82601
8407	1198	CLK3	0.281076	4.79488	9.92318	0.0016321	0.00547146	258	612	601	645	613	635	419	848	531	802	47.594	44.1968	43.6466	43.0765	47.8547	41.0782	38.0424	35.8869	34.942	36.0716
24390	169714	QSOX2	0.280947	4.07461	17.8603	2.37725e-05	0.000133621	141	378	378	421	383	366	267	536	352	481	26.0106	27.298	27.4516	28.1166	29.8994	23.6766	24.2418	22.6832	23.163	21.634
23471	10171	RCL1	0.280912	2.18517	7.17919	0.00737541	0.0198657	29	105	112	118	99	95	58	154	104	136	5.34971	7.58278	8.13381	7.88067	7.72857	6.14556	5.26601	6.5172	6.84362	6.11688
14740	55619	DOCK10	0.280695	5.13697	10.3064	0.00132568	0.00457157	353	895	986	1086	1028	947	623	1340	929	1258	65.1189	64.6342	71.6066	72.5289	80.2523	61.2616	56.5642	56.7081	61.132	56.5812
14725	5077	PAX3	0.280499	2.83723	5.37403	0.0204387	0.0469052	49	137	113	143	106	106	88	200	119	134	9.03916	9.89372	8.20643	9.5503	8.27504	6.85716	7.9898	8.4639	7.83068	6.02693
4548	81570	CLPB	0.280406	2.60323	6.04815	0.0139209	0.0339753	57	130	139	140	174	123	82	209	148	204	10.5149	9.38821	10.0946	9.34995	13.5836	7.95689	7.44504	8.84477	9.739	9.17532
6095	283450	HECTD4	0.280295	3.66751	5.54363	0.0185481	0.0432021	133	309	338	312	219	226	245	430	277	370	24.5349	22.315	24.5467	20.837	17.0965	14.62	22.2443	18.1974	18.2277	16.6415
12308	6324	SCN1B	0.280189	2.29106	5.04608	0.0246818	0.0550899	37	91	103	98	119	93	59	148	103	129	6.82549	6.57174	7.4802	6.54496	9.2899	6.01618	5.3568	6.26328	6.77782	5.80204
9840	84254	CAMKK1	0.279746	4.31878	12.4859	0.000410041	0.00164746	187	543	480	576	481	405	336	710	445	804	34.4964	39.2138	34.8592	38.4683	37.5499	26.1995	30.5065	30.0468	29.2828	36.1616
8350	9493	KIF23	0.279644	4.62265	8.71669	0.0031531	0.00959447	200	495	430	555	611	494	333	765	461	676	36.8945	35.7474	31.228	37.0659	47.6986	31.9569	30.2341	32.3744	30.3357	30.4045
9007	4363	ABCC1	0.279544	6.32201	12.1422	0.000492939	0.00193488	794	1781	2140	2102	1619	1648	1397	2787	1734	2420	146.471	128.618	155.414	140.383	126.389	106.609	126.838	117.944	114.104	108.845
24906	7216	TRO	0.279456	4.1597	11.41	0.000730485	0.00272071	180	394	398	479	443	383	291	597	413	566	33.2051	28.4535	28.9041	31.9902	34.5834	24.7763	26.4208	25.2647	27.1771	25.457
4786	85463	ZC3H12C	0.279447	2.34233	5.1145	0.0237267	0.0532587	49	117	157	141	113	114	70	186	156	156	9.03916	8.44939	11.4019	9.41673	8.8215	7.37468	6.35552	7.87143	10.2654	7.01642
13383	54454	ATAD2B	0.279419	2.37485	6.66928	0.00980887	0.0254008	56	129	155	145	129	126	86	183	156	174	10.3305	9.31599	11.2566	9.68387	10.0706	8.15096	7.80822	7.74447	10.2654	7.82601
20907	10758	TRAF3IP2	0.279047	4.83577	11.9199	0.000555384	0.00214352	274	742	646	749	878	667	471	1050	701	1021	50.5455	53.585	46.9146	50.0222	68.5423	43.1483	42.7636	44.4355	46.1286	45.9216
9076	29904	EEF2K	0.278991	5.05909	17.4429	2.96064e-05	0.000162374	325	895	934	1001	697	788	603	1226	813	1083	59.9536	64.6342	67.8302	66.8521	54.4123	50.9758	54.7483	51.8837	53.4987	48.7102
12550	116115	ZNF526	0.278897	3.61973	17.0889	3.56695e-05	0.000192105	126	338	361	346	287	296	216	456	302	459	23.2436	24.4093	26.217	23.1077	22.4051	19.1483	19.6113	19.2977	19.8728	20.6445
19324	345757	FAM174A	0.278876	2.85481	11.4199	0.000726604	0.00270716	65	177	174	202	142	174	109	232	157	227	11.9907	12.7824	12.6365	13.4906	11.0854	11.2561	9.89646	9.81812	10.3312	10.2098
19332	90355	C5orf30	0.278647	3.82422	17.6605	2.64051e-05	0.000146338	164	400	373	430	405	379	243	573	378	539	30.2535	28.8868	27.0885	28.7177	31.6169	24.5176	22.0628	24.2491	24.8739	24.2426
18178	57205	ATP10D	0.278449	4.85929	10.1786	0.00142081	0.00485876	317	701	893	836	628	708	494	1066	766	966	58.4778	50.6241	64.8526	55.8325	49.0257	45.8006	44.8518	45.1126	50.4059	43.4478
6013	84102	SLC41A2	0.278423	3.34235	6.34803	0.0117511	0.0295594	112	248	301	303	185	223	185	393	251	309	20.6609	17.9098	21.8596	20.236	14.4423	14.4259	16.7967	16.6316	16.5168	13.8979
2745	55149	MTPAP	0.277982	3.36991	6.98563	0.00821666	0.0218185	104	235	275	302	273	237	160	382	264	376	19.1852	16.971	19.9714	20.1692	21.3121	15.3316	14.5269	16.166	17.3723	16.9114
20997	9465	AKAP7	0.277894	1.39073	3.59358	0.0580032	0.111428	19	54	52	73	76	56	39	94	47	90	3.50498	3.89972	3.77641	4.87533	5.93305	3.62265	3.54094	3.97803	3.09279	4.04794
1745	100505686	NA	0.277797	1.29736	1.71219	0.190702	0.289861	19	60	38	59	67	46	35	70	53	84	3.50498	4.33302	2.75969	3.94033	5.23045	2.97575	3.17776	2.96236	3.48761	3.77807
16529	85378	TUBGCP6	0.277684	4.06666	9.4369	0.00212663	0.00686135	116	338	314	330	318	276	212	440	300	449	21.3988	24.4093	22.8037	22.0392	24.8251	17.8545	19.2482	18.6206	19.7412	20.1947
15052	51575	ESF1	0.277536	4.24704	15.3426	8.96715e-05	0.000437415	162	428	443	474	374	416	301	571	382	542	29.8846	30.9089	32.1721	31.6562	29.1968	26.9111	27.3288	24.1644	25.1371	24.3776
1113	23443	SLC35A3	0.277495	2.43448	5.3868	0.0202896	0.046621	54	125	151	150	131	128	64	221	134	190	9.96152	9.02712	10.9661	10.0178	10.2267	8.28034	5.81077	9.35261	8.81774	8.54564
18726	92345	NAF1	0.277081	2.60222	6.797	0.00913111	0.0239197	65	132	172	144	164	141	126	194	136	202	11.9907	9.53264	12.4912	9.61709	12.8029	9.12131	11.4399	8.20998	8.94935	9.08537
17812	3556	IL1RAP	0.276965	2.4989	9.22521	0.00238705	0.00756267	50	144	155	140	124	115	94	205	129	185	9.22363	10.3992	11.2566	9.34995	9.68023	7.43937	8.53456	8.6755	8.48872	8.32076
10559	4356	MPP3	0.276327	1.45798	2.14598	0.142944	0.231135	30	69	26	68	48	55	34	77	54	70	5.53418	4.98297	1.88821	4.5414	3.74719	3.55796	3.08697	3.2586	3.55342	3.14839
12989	84671	ZNF347	0.276319	1.95317	4.70454	0.0300831	0.0649971	45	89	108	114	99	98	60	173	101	113	8.30127	6.42731	7.84332	7.61353	7.72857	6.33964	5.44759	7.32127	6.64621	5.08241
8194	29767	TMOD2	0.276098	3.10305	7.72895	0.00543423	0.0152337	73	177	244	222	223	186	119	299	219	294	13.4665	12.7824	17.7201	14.8263	17.4088	12.0324	10.8044	12.6535	14.4111	13.2233
7265	51109	RDH11	0.275989	5.53657	14.8666	0.000115385	0.000547883	414	991	992	1086	1167	1035	647	1468	976	1431	76.3717	71.567	72.0423	72.5289	91.1035	66.9543	58.7432	62.125	64.2248	64.3622
507	85028	SNHG12	0.275866	3.09439	2.94396	0.0861991	0.154023	33	74	52	80	73	77	46	99	59	92	6.0876	5.34406	3.77641	5.34283	5.69885	4.98114	4.17649	4.18963	3.88244	4.13789
18795	80014	WWC2	0.27583	5.30837	9.32978	0.0022546	0.00721746	367	940	1067	1091	742	887	632	1322	898	1214	67.7015	67.884	77.4891	72.8628	57.9253	57.3802	57.3813	55.9464	59.092	54.6022
17309	56983	POGLUT1	0.275733	3.87071	14.7934	0.000119958	0.00056716	114	308	333	385	358	329	215	489	309	430	21.0299	22.2428	24.1836	25.7124	27.9478	21.2831	19.5205	20.6942	20.3335	19.3401
24093	54107	POLE3	0.275301	4.95321	15.4107	8.64958e-05	0.000423603	251	756	764	765	781	674	478	1085	684	1004	46.3026	54.596	55.4842	51.0908	60.9699	43.6012	43.3992	45.9166	45.01	45.157
5408	51067	YARS2	0.275239	2.7408	5.33539	0.0208967	0.0478076	63	146	136	179	162	118	90	239	151	231	11.6218	10.5437	9.87677	11.9546	12.6468	7.63344	8.17139	10.1144	9.93641	10.3897
23364	9831	ZNF623	0.275134	3.3692	12.3598	0.000438686	0.00174419	119	276	325	351	255	246	208	414	302	401	21.9522	19.9319	23.6026	23.4416	19.9069	15.9138	18.885	17.5203	19.8728	18.0358
23912	23299	BICD2	0.275096	5.43932	20.4139	6.23755e-06	4.05093e-05	379	1013	1071	1096	943	956	660	1506	933	1282	69.9151	73.1558	77.7795	73.1967	73.6166	61.8438	59.9235	63.7332	61.3952	57.6606
24230	399665	FAM102A	0.274894	5.45412	21.3828	3.76122e-06	2.57771e-05	406	962	977	1019	990	920	684	1415	881	1292	74.8959	69.4727	70.953	68.0542	77.2857	59.5149	62.1026	59.8821	57.9734	58.1104
11809	80131	LRRC8E	0.274644	2.99957	11.1909	0.00082201	0.00300202	74	231	223	248	191	227	141	262	200	310	13.651	16.6821	16.195	16.5628	14.9107	14.6847	12.8018	11.0877	13.1608	13.9429
2911	7019	TFAM	0.274431	2.80626	6.28771	0.0121578	0.030444	56	127	147	189	152	145	86	221	155	190	10.3305	9.17156	10.6756	12.6224	11.8661	9.38007	7.80822	9.35261	10.1996	8.54564
7310	79697	C14orf169	0.274305	3.41253	14.0875	0.000174501	0.000786426	105	312	243	296	250	268	183	377	245	358	19.3696	22.5317	17.6475	19.7685	19.5166	17.337	16.6152	15.9544	16.122	16.1018
14697	10058	ABCB6	0.273928	3.13345	7.66203	0.0056395	0.0157414	87	201	189	191	222	186	137	255	185	302	16.0491	14.5156	13.7258	12.756	17.3307	12.0324	12.4387	10.7915	12.1737	13.5831
2653	8516	ITGA8	0.273882	1.73836	5.83997	0.0156661	0.0374909	26	85	89	92	77	81	57	120	83	96	4.79629	6.13844	6.46347	6.14425	6.01111	5.2399	5.17521	5.07834	5.46174	4.3178
8113	7158	TP53BP1	0.273812	5.33513	18.4455	1.74835e-05	0.000101411	369	1001	1088	1115	879	882	685	1460	940	1292	68.0704	72.2892	79.0141	74.4656	68.6204	57.0567	62.1934	61.7865	61.8558	58.1104
4255	3619	INCENP	0.273704	3.98424	14.2982	0.000156012	0.000713851	136	347	342	372	383	313	246	539	334	449	25.0883	25.0593	24.8372	24.8441	29.8994	20.248	22.3351	22.8102	21.9786	20.1947
12014	90379	DCAF15	0.273603	3.63524	6.79837	0.00912411	0.0239071	112	269	280	291	325	245	185	414	291	392	20.6609	19.4264	20.3345	19.4345	25.3716	15.8491	16.7967	17.5203	19.149	17.631
11908	90580	C19orf52	0.273397	2.05456	4.28669	0.0384118	0.0796058	35	97	103	114	102	80	56	154	104	146	6.45654	7.00505	7.4802	7.61353	7.96277	5.17521	5.08442	6.5172	6.84362	6.56665
2897	5592	PRKG1	0.273312	2.91669	6.56811	0.0103822	0.0266487	66	159	218	210	141	144	119	254	193	228	12.1752	11.4825	15.8319	14.0249	11.0074	9.31538	10.8044	10.7492	12.7002	10.2548
21948	221786	FAM200A	0.273267	1.99432	6.74926	0.00937868	0.0244641	40	94	97	123	110	110	58	141	104	139	7.37891	6.7884	7.04446	8.2146	8.5873	7.11592	5.26601	5.96705	6.84362	6.25181
12360	284403	WDR62	0.273113	2.50766	4.19767	0.0404796	0.0830057	34	89	98	105	149	105	66	166	99	129	6.27207	6.42731	7.11708	7.01246	11.6319	6.79247	5.99235	7.02504	6.5146	5.80204
19704	55696	RBM22	0.273006	5.01032	16.6345	4.53183e-05	0.00023873	320	782	790	866	760	780	537	1081	735	1041	59.0313	56.4737	57.3724	57.8361	59.3305	50.4583	48.756	45.7474	48.366	46.8211
21249	84498	FAM120B	0.272686	4.38415	19.0931	1.24495e-05	7.4818e-05	201	503	523	584	492	482	373	713	489	666	37.079	36.3251	37.982	39.0026	38.4087	31.1807	33.8659	30.1738	32.1782	29.9547
12939	7728	ZNF175	0.2726	3.01027	8.03493	0.00458838	0.0131659	75	194	210	222	206	169	154	303	196	251	13.8355	14.0101	15.2509	14.8263	16.0817	10.9326	13.9822	12.8228	12.8976	11.2892
10306	5193	PEX12	0.271974	2.09574	4.69756	0.0302054	0.0651469	39	88	119	148	116	110	87	153	100	149	7.19443	6.35509	8.64217	9.88423	9.0557	7.11592	7.89901	6.47488	6.58041	6.70158
20817	23195	MDN1	0.271773	3.86073	5.95115	0.0147077	0.035574	128	352	440	377	278	348	263	507	317	401	23.6125	25.4204	31.9542	25.1781	21.7025	22.5122	23.8786	21.456	20.8599	18.0358
9311	9683	N4BP1	0.271722	5.10873	14.2267	0.000162058	0.00073695	334	813	951	979	848	856	605	1240	803	1135	61.6139	58.7124	69.0648	65.3828	66.2003	55.3748	54.9299	52.4762	52.8407	51.049
15717	9875	URB1	0.271466	4.39431	10.0064	0.00155996	0.00526791	219	497	575	574	442	518	329	805	481	633	40.3995	35.8918	41.7584	38.3348	34.5053	33.5095	29.871	34.0672	31.6517	28.4705
8733	197335	WDR90	0.271361	2.22555	2.79916	0.0943136	0.165692	35	93	82	100	144	84	60	152	103	147	6.45654	6.71618	5.95511	6.67853	11.2416	5.43397	5.44759	6.43256	6.77782	6.61163
24000	54881	TEX10	0.271178	4.44389	8.54955	0.00345607	0.010357	216	544	588	598	571	505	354	839	568	741	39.8461	39.286	42.7025	39.9376	44.5759	32.6685	32.1408	35.5061	37.3767	33.328
24082	23307	FKBP15	0.271107	5.31285	16.394	5.14465e-05	0.000267324	338	919	935	951	966	870	633	1256	864	1234	62.3518	66.3674	67.9028	63.5128	75.4121	56.2804	57.4721	53.1533	56.8547	55.5017
20755	55023	PHIP	0.27105	4.46179	6.07378	0.0137203	0.0335823	170	449	573	613	481	476	304	738	506	670	31.3604	32.4254	41.6131	40.9394	37.5499	30.7925	27.6011	31.2318	33.2968	30.1346
3238	81894	SLC25A28	0.271021	3.65641	7.23989	0.00713013	0.0192707	125	291	230	266	260	248	153	349	270	403	23.0591	21.0151	16.7034	17.7649	20.2973	16.0432	13.8914	14.7695	17.7671	18.1258
6417	90627	STARD13	0.270967	4.01838	9.81373	0.00173214	0.00576322	183	370	470	525	473	438	284	695	426	581	33.7585	26.7203	34.1329	35.0623	36.9254	28.3343	25.7853	29.412	28.0325	26.1317
9565	55565	ZNF821	0.270878	2.17102	7.46022	0.00630774	0.0173745	45	105	101	111	115	93	72	160	114	130	8.30127	7.58278	7.33495	7.41317	8.97764	6.01618	6.53711	6.77112	7.50166	5.84702
22382	835	CASP2	0.270863	4.56002	10.8745	0.000974982	0.00348257	209	577	570	617	625	506	435	854	544	721	38.5548	41.6692	41.3953	41.2065	48.7915	32.7332	39.495	36.1408	35.7974	32.4285
25105	100131755	ARMCX4	0.270124	1.26894	2.29989	0.129383	0.213657	13	53	65	58	57	49	39	61	64	72	2.39814	3.8275	4.72051	3.87355	4.44978	3.16982	3.54094	2.58149	4.21146	3.23835
15205	63941	NECAB3	0.269828	2.71845	6.24418	0.0124602	0.0310537	62	151	139	170	162	128	90	241	157	208	11.4373	10.9048	10.0946	11.3535	12.6468	8.28034	8.17139	10.199	10.3312	9.35523
989	374986	FAM73A	0.269641	3.35084	10.542	0.0011669	0.00408767	85	222	254	297	259	228	162	366	256	312	15.6802	16.0322	18.4463	19.8352	20.2192	14.7494	14.7085	15.4889	16.8458	14.0328
12264	57616	TSHZ3	0.269474	4.47533	17.1813	3.3977e-05	0.000183974	246	613	625	641	515	557	354	876	597	786	45.3803	44.269	45.3896	42.8094	40.2042	36.0324	32.1408	37.0719	39.285	35.352
13477	23160	WDR43	0.26919	5.39131	14.3798	0.000149393	0.000686403	398	943	1036	1122	851	921	631	1462	863	1356	73.4201	68.1006	75.2377	74.9331	66.4345	59.5796	57.2905	61.8711	56.7889	60.9889
7295	22990	PCNX	0.268918	5.40627	10.7867	0.00102234	0.0036353	398	1058	1210	1210	882	970	746	1522	1026	1335	73.4201	76.4056	87.8742	80.8102	68.8546	62.7494	67.7317	64.4103	67.515	60.0444
10155	23326	USP22	0.268883	7.28716	16.0972	6.0172e-05	0.000307611	1460	3658	4068	4272	3787	3404	2654	5515	3750	5108	269.33	264.17	295.432	285.307	295.637	220.205	240.965	233.392	246.765	229.743
21097	257218	SHPRH	0.268713	2.84635	5.96478	0.0145944	0.0353535	59	159	207	197	193	199	100	268	178	222	10.8839	11.4825	15.033	13.1567	15.0668	12.8733	9.07932	11.3416	11.7131	9.98491
6313	54737	MPHOSPH8	0.268633	4.94908	14.5228	0.000138474	0.000643172	263	758	789	784	667	659	520	1110	652	923	48.5163	54.7405	57.2998	52.3597	52.0703	42.6308	47.2125	46.9746	42.9042	41.5138
8221	4734	NEDD4	0.268486	5.50628	11.3945	0.000736613	0.00273709	446	1063	1169	1307	1051	1130	681	1653	1062	1513	82.2748	76.7666	84.8966	87.2884	82.0478	73.0999	61.8302	69.9541	69.8839	68.0503
15431	387521	TMEM189	0.267298	5.77067	19.5907	9.59334e-06	5.93447e-05	516	1380	1388	1448	1405	1274	931	2034	1232	1861	95.1879	99.6594	100.801	96.7052	109.683	82.4153	84.5285	86.0778	81.0706	83.7023
20431	8831	SYNGAP1	0.267153	4.10913	10.5184	0.00118193	0.004139	150	373	395	361	397	324	279	579	348	476	27.6709	26.9369	28.6862	24.1095	30.9924	20.9596	25.3313	24.503	22.8998	21.4091
2234	55248	TMEM206	0.267101	1.62198	4.61618	0.0316716	0.0677551	28	62	64	83	79	78	42	107	64	87	5.16523	4.47745	4.64789	5.54318	6.16725	5.04583	3.81331	4.52819	4.21146	3.913
22039	54784	ALKBH4	0.267055	2.79076	6.63068	0.0100237	0.0258302	71	158	173	195	191	151	108	232	187	268	13.0976	11.4103	12.5638	13.0231	14.9107	9.76821	9.80567	9.81812	12.3054	12.0539
24776	7569	ZNF182	0.266813	2.01968	6.11095	0.0134347	0.0330226	42	93	95	126	104	79	77	171	97	127	7.74785	6.71618	6.89921	8.41495	8.11891	5.11052	6.99108	7.23663	6.38299	5.71209
23481	57589	RIC1	0.266604	5.49992	8.87231	0.00289529	0.00890296	452	1172	1346	1433	1051	1042	854	1831	1161	1569	83.3816	84.6383	97.751	95.7034	82.0478	67.4071	77.5374	77.487	76.3985	70.569
13660	84140	FAM161A	0.266473	1.27612	3.5431	0.0597938	0.114174	20	49	53	53	68	50	42	82	52	64	3.68945	3.53863	3.84903	3.53962	5.30851	3.23451	3.81331	3.4702	3.42181	2.87853
19242	345778	MTX3	0.265782	3.47658	7.88341	0.00498903	0.0141469	92	264	335	357	271	260	197	436	263	407	16.9715	19.0653	24.3288	23.8424	21.156	16.8194	17.8863	18.4513	17.3065	18.3057
4317	2011	MARK2	0.265527	4.44834	13.1342	0.000289952	0.00122031	193	570	529	574	454	487	346	777	482	674	35.6032	41.1637	38.4177	38.3348	35.4421	31.5041	31.4145	32.8822	31.7176	30.3145
22929	5324	PLAG1	0.265518	3.88972	9.0543	0.00262078	0.00816126	174	364	457	427	395	361	257	619	407	557	32.0982	26.287	33.1888	28.5173	30.8362	23.3531	23.3339	26.1958	26.7822	25.0522
1979	2752	GLUL	0.26549	7.37637	22.4409	2.16708e-06	1.56632e-05	1074	2958	2850	3203	3167	2723	1985	4270	2825	3938	198.124	213.618	206.976	213.913	247.236	176.151	180.225	180.704	185.896	177.12
17868	165918	RNF168	0.265458	3.91159	13.8853	0.000194316	0.000865509	135	368	422	410	388	362	255	599	346	498	24.9038	26.5758	30.647	27.382	30.2898	23.4178	23.1523	25.3494	22.7682	22.3986
13535	6654	SOS1	0.265322	5.30338	14.6477	0.00012959	0.000607003	376	1020	1106	1086	911	904	684	1506	955	1311	69.3617	73.6613	80.3214	72.5289	71.1185	58.4799	62.1026	63.7332	62.8429	58.9649
1159	22911	WDR47	0.265198	4.06147	11.2826	0.000782377	0.00287816	157	430	462	510	389	408	263	638	445	567	28.9622	31.0533	33.552	34.0605	30.3678	26.3936	23.8786	26.9998	29.2828	25.502
19198	84135	UTP15	0.265132	3.1208	8.71317	0.0031592	0.00961039	76	224	230	247	212	192	143	335	201	314	14.0199	16.1766	16.7034	16.496	16.5501	12.4205	12.9834	14.177	13.2266	14.1228
17396	131601	TPRA1	0.264906	3.82693	5.61475	0.01781	0.041826	117	310	304	357	358	297	194	434	318	491	21.5833	22.3873	22.0775	23.8424	27.9478	19.213	17.6139	18.3667	20.9257	22.0837
2893	259230	SGMS1	0.264896	3.58974	8.44293	0.00366466	0.0108703	82	226	242	316	230	215	153	380	231	330	15.1268	16.321	17.5748	21.1042	17.9553	13.9084	13.8914	16.0814	15.2007	14.8424
24207	29988	SLC2A8	0.264868	1.51451	2.04895	0.152312	0.242773	20	61	49	63	71	60	36	81	48	92	3.68945	4.40524	3.55854	4.20748	5.54271	3.88141	3.26856	3.42788	3.15859	4.13789
459	6195	RPS6KA1	0.264818	1.92744	3.2303	0.0722877	0.13354	20	61	66	54	78	61	40	91	57	85	3.68945	4.40524	4.79314	3.60641	6.08918	3.9461	3.63173	3.85107	3.75083	3.82305
5698	283373	ANKRD52	0.26447	6.78696	19.2057	1.17361e-05	7.10128e-05	1071	2954	3074	3095	2621	2650	2004	4261	2654	3634	197.57	213.329	223.244	206.701	204.612	171.429	181.95	180.323	174.644	163.447
15744	6453	ITSN1	0.264408	5.83706	15.8599	6.82099e-05	0.000342845	547	1435	1495	1465	1299	1334	929	2068	1361	1760	100.907	103.631	108.572	97.8405	101.408	86.2967	84.3469	87.5167	89.5593	79.1596
21105	389432	SAMD5	0.263945	3.6387	5.9241	0.0149352	0.0360377	105	270	282	342	203	261	172	371	272	351	19.3696	19.4986	20.4798	22.8406	15.8475	16.8841	15.6164	15.7005	17.8987	15.787
9295	79801	SHCBP1	0.263929	3.18823	3.02382	0.0820501	0.148091	76	151	152	182	295	176	115	287	201	263	14.0199	10.9048	11.0387	12.1549	23.0296	11.3855	10.4412	12.1457	13.2266	11.829
22753	4741	NEFM	0.263826	3.04247	4.5678	0.0325784	0.0694266	42	118	115	126	129	117	89	178	99	148	7.74785	8.5216	8.35168	8.41495	10.0706	7.56875	8.0806	7.53287	6.5146	6.65661
13529	6432	SRSF7	0.263758	5.9716	9.06276	0.00260868	0.00813688	390	968	935	1153	1142	1020	686	1454	889	1446	71.9443	69.906	67.9028	77.0035	89.1518	65.984	62.2841	61.5325	58.4998	65.0368
7148	22795	NID2	0.263678	8.39252	15.3595	8.8871e-05	0.000433893	3307	7841	8580	8856	7530	7595	5593	12086	7532	10553	610.051	566.253	623.108	591.451	587.84	491.322	507.806	511.473	495.636	474.643
20744	135228	CD109	0.263423	7.17226	7.60098	0.00583367	0.0162384	1194	2853	3877	3584	3127	2921	2152	4899	3317	4073	220.26	206.035	281.561	239.359	244.114	188.96	195.387	207.323	218.272	183.192
9991	54785	C17orf59	0.26338	1.9409	5.25357	0.0219017	0.0497779	42	105	94	100	96	94	45	138	100	152	7.74785	7.58278	6.82659	6.67853	7.49437	6.08087	4.08569	5.84009	6.58041	6.83651
7813	114791	TUBGCP5	0.263352	3.8493	9.2413	0.00236617	0.00750518	147	340	345	418	367	320	220	510	396	498	27.1175	24.5538	25.055	27.9163	28.6504	20.7008	19.9745	21.5829	26.0584	22.3986
1092	5825	ABCD3	0.263127	4.76496	10.3172	0.00131794	0.00455336	280	630	649	759	640	659	414	972	635	894	51.6523	45.4967	47.1325	50.6901	49.9625	42.6308	37.5884	41.1345	41.7856	40.2095
430	55219	TMEM57	0.263118	4.96547	20.9762	4.65026e-06	3.09635e-05	292	774	780	811	697	713	521	1082	726	957	53.866	55.8959	56.6462	54.1629	54.4123	46.1241	47.3033	45.7897	47.7737	43.0431
15175	9777	TM9SF4	0.263081	6.14917	13.3611	0.000256901	0.00110165	639	1685	1746	1746	1518	1630	1139	2331	1501	2124	117.878	121.686	126.8	116.607	118.505	105.445	103.413	98.6467	98.7719	95.5313
10958	54868	TMEM104	0.26306	4.8544	13.9822	0.000184552	0.000826676	284	721	736	731	728	698	521	1015	646	938	52.3902	52.0684	53.4507	48.8201	56.8323	45.1537	47.3033	42.9543	42.5094	42.1885
18610	57575	PCDH10	0.262988	3.54917	7.12051	0.00762072	0.0204298	106	256	292	327	191	231	165	384	266	360	19.5541	18.4875	21.206	21.8388	14.9107	14.9434	14.9809	16.2507	17.5039	16.1917
7636	1778	DYNC1H1	0.262951	8.40971	5.89879	0.0151513	0.0364797	2996	7311	8475	7900	5244	7003	5254	10568	6367	8852	552.68	527.978	615.482	527.604	409.38	453.025	477.028	447.232	418.974	398.137
9465	29109	FHOD1	0.262825	5.02782	14.886	0.00011421	0.000543235	312	800	828	879	848	767	586	1127	735	1161	57.5555	57.7736	60.1321	58.7043	66.2003	49.6173	53.2048	47.6941	48.366	52.2184
24118	22954	TRIM32	0.262533	4.41145	21.9062	2.86313e-06	2.01933e-05	238	584	633	636	549	568	395	906	537	768	43.9045	42.1747	45.9705	42.4755	42.8585	36.744	35.8633	38.3415	35.3368	34.5424
5772	9194	SLC16A7	0.262515	1.50167	1.4677	0.22571	0.330995	30	51	102	72	59	52	40	111	80	101	5.53418	3.68307	7.40758	4.80854	4.60592	3.36389	3.63173	4.69746	5.26432	4.54268
7060	11177	BAZ1A	0.262456	5.27473	11.5852	0.0006648	0.00250641	269	727	747	736	668	680	481	1023	692	867	49.6231	52.5017	54.2496	49.154	52.1484	43.9893	43.6715	43.2928	45.5364	38.9951
4315	65998	C11orf95	0.262405	4.57392	9.07809	0.00258691	0.00807807	203	595	575	640	643	485	388	842	659	774	37.448	42.9691	41.7584	42.7426	50.1967	31.3747	35.2278	35.633	43.3649	34.8122
4452	9986	RCE1	0.262342	2.49583	6.26833	0.0122915	0.030751	53	116	121	159	129	140	86	177	102	189	9.77705	8.37717	8.78742	10.6189	10.0706	9.05662	7.80822	7.49055	6.71201	8.50067
6957	22985	ACIN1	0.262314	6.66799	15.2995	9.17421e-05	0.00044614	901	2520	2253	2502	2228	2206	1652	3183	2102	3248	166.21	181.987	163.62	167.097	173.932	142.706	149.99	134.703	138.32	146.086
4852	23387	SIK3	0.262253	4.74662	14.0582	0.000177235	0.000796803	227	618	600	647	533	555	427	871	533	742	41.8753	44.6301	43.574	43.2101	41.6094	35.903	38.7687	36.8603	35.0736	33.373
1169	6272	SORT1	0.2622	5.0551	4.90312	0.0268081	0.0589914	257	720	784	846	513	633	475	1031	675	872	47.4095	51.9962	56.9367	56.5004	40.0481	40.9489	43.1268	43.6314	44.4177	39.22
9050	123879	DCUN1D3	0.262152	3.09573	7.36609	0.00664655	0.0181408	67	236	231	241	242	217	141	346	218	288	12.3597	17.0432	16.776	16.0953	18.8921	14.0378	12.8018	14.6425	14.3453	12.9534
15177	5326	PLAGL2	0.262109	3.9828	10.4347	0.00123668	0.00430892	166	398	444	453	372	394	314	568	385	514	30.6225	28.7424	32.2447	30.2538	29.0407	25.4879	28.5091	24.0375	25.3346	23.1182
11466	9525	VPS4B	0.262057	5.17324	13.2298	0.00027553	0.00116582	323	884	987	1043	805	866	580	1332	847	1188	59.5847	63.8398	71.6792	69.6571	62.8434	56.0217	52.6601	56.3696	55.736	53.4328
2987	55315	SLC29A3	0.261993	2.6531	6.46432	0.0110062	0.0279907	46	132	158	173	147	127	110	225	131	188	8.48574	9.53264	11.4745	11.5539	11.4758	8.21565	9.98725	9.52189	8.62033	8.45569
17179	131544	CRYBG3	0.261834	4.13072	11.0859	0.000869873	0.0031591	173	430	465	511	372	418	292	645	455	512	31.9138	31.0533	33.7698	34.1273	29.0407	27.0405	26.5116	27.2961	29.9408	23.0283
9365	4493	MT1E	0.261791	3.81615	2.45037	0.117497	0.197547	104	230	213	289	522	274	198	451	302	408	19.1852	16.6099	15.4688	19.301	40.7507	17.7251	17.9771	19.0861	19.8728	18.3506
20855	639	PRDM1	0.261715	3.80965	15.0936	0.000102309	0.00049191	147	371	412	401	415	371	280	538	358	541	27.1175	26.7925	29.9208	26.7809	32.3976	24	25.4221	22.7679	23.5578	24.3326
8408	80153	EDC3	0.261702	4.23618	14.2658	0.000158722	0.000724457	172	433	464	503	471	438	296	655	448	609	31.7293	31.2699	33.6972	33.593	36.7693	28.3343	26.8748	27.7193	29.4802	27.391
793	387338	NSUN4	0.26169	3.20805	8.26079	0.00405105	0.0118232	81	217	221	227	240	232	134	280	234	295	14.9423	15.6711	16.0497	15.1603	18.7359	15.0081	12.1663	11.8495	15.3981	13.2682
2250	5784	PTPN14	0.261595	6.01487	7.4299	0.00641489	0.0176215	617	1574	1990	1941	1301	1490	1086	2549	1668	2025	113.82	113.67	144.52	129.63	101.564	96.3883	98.6014	107.872	109.761	91.0786
11060	9267	CYTH1	0.261388	3.73891	10.7005	0.00107104	0.00378177	139	296	316	304	284	279	184	426	306	430	25.6417	21.3762	22.949	20.3027	22.1709	18.0486	16.706	18.0281	20.136	19.3401
10846	26115	TANC2	0.26126	5.38787	12.8644	0.000334887	0.00138521	440	1040	1245	1202	988	1002	811	1675	1031	1344	81.168	75.1056	90.416	80.276	77.1296	64.8195	73.6333	70.8851	67.844	60.4492
1058	84146	ZNF644	0.261194	4.69037	15.8458	6.87195e-05	0.000344781	252	663	664	775	659	625	443	955	665	912	46.4871	47.8799	48.2219	51.7586	51.4458	40.4313	40.2214	40.4151	43.7597	41.0191
15972	8218	CLTCL1	0.261128	2.42362	4.25322	0.0391759	0.0808414	37	112	109	135	85	86	89	158	89	146	6.82549	8.0883	7.91594	9.01602	6.63564	5.56335	8.0806	6.68648	5.85656	6.56665
5683	6821	SUOX	0.261117	2.8321	8.21041	0.00416507	0.0121049	58	167	164	195	209	165	118	267	159	242	10.6994	12.0602	11.9102	13.0231	16.3159	10.6739	10.7136	11.2993	10.4628	10.8845
3461	9679	FAM53B	0.261079	3.1075	5.89642	0.0151717	0.0365209	76	187	209	236	199	178	127	311	210	263	14.0199	13.5046	15.1783	15.7613	15.5352	11.5148	11.5307	13.1614	13.8189	11.829
16957	389119	FAM212A	0.26106	1.25499	2.28504	0.130627	0.215179	21	54	52	68	47	49	26	69	59	89	3.87393	3.89972	3.77641	4.5414	3.66912	3.16982	2.36062	2.92004	3.88244	4.00296
6455	11193	WBP4	0.261052	4.10246	10.1027	0.00148056	0.00503261	195	444	456	494	411	445	308	655	403	602	35.9722	32.0643	33.1162	32.992	32.0853	28.7871	27.9643	27.7193	26.519	27.0762
2923	9886	RHOBTB1	0.260824	3.63733	9.47555	0.00208229	0.00674511	126	284	330	351	312	273	216	446	313	437	23.2436	20.5096	23.9657	23.4416	24.3567	17.6604	19.6113	18.8745	20.5967	19.655
20314	100507436	MICA	0.260752	4.37428	11.8059	0.000590431	0.0022638	179	478	427	530	543	477	291	718	446	670	33.0206	34.5197	31.0101	35.3962	42.3901	30.8572	26.4208	30.3854	29.3486	30.1346
9415	79918	SETD6	0.260745	1.79163	5.37599	0.0204157	0.0468622	28	82	90	72	83	75	57	107	71	116	5.16523	5.92179	6.5361	4.80854	6.47951	4.85176	5.17521	4.52819	4.67209	5.21734
3139	9585	KIF20B	0.260632	3.45866	5.14778	0.0232761	0.0524922	89	207	193	218	241	230	137	336	165	286	16.4181	14.9489	14.0163	14.5592	18.814	14.8787	12.4387	14.2193	10.8577	12.8634
22277	57670	KIAA1549	0.260602	4.64784	8.63834	0.00329162	0.00996121	225	614	648	669	487	558	374	912	578	745	41.5064	44.3412	47.0599	44.6794	38.0183	36.0971	33.9567	38.5954	38.0347	33.5079
8275	8925	HERC1	0.259973	4.76621	4.45822	0.0347337	0.0731609	293	697	866	761	517	693	517	1019	630	879	54.0505	50.3352	62.8918	50.8236	40.3603	44.8303	46.9401	43.1236	41.4566	39.5348
6524	10206	TRIM13	0.25988	3.64198	10.1235	0.00146392	0.00498768	131	305	374	366	363	349	226	487	322	461	24.1659	22.0262	27.1611	24.4434	28.3381	22.5769	20.5193	20.6096	21.1889	20.7344
19936	57472	CNOT6	0.25941	3.97702	15.3352	9.00248e-05	0.000438945	150	383	423	440	385	376	273	591	381	513	27.6709	27.6591	30.7197	29.3855	30.0556	24.3235	24.7865	25.0108	25.0713	23.0732
8562	11214	AKAP13	0.259325	5.66961	10.7606	0.00103681	0.00367823	488	1327	1558	1492	1111	1195	958	2031	1294	1588	90.0227	95.8319	113.147	99.6437	86.7318	77.3047	86.9799	85.9509	85.1504	71.4236
11450	3998	LMAN1	0.259091	7.54361	9.09658	0.00256088	0.00801716	1712	4410	4910	5134	4206	4260	2982	6687	4451	5940	315.817	318.477	356.58	342.876	328.347	275.58	270.745	282.99	292.894	267.164
7518	123096	SLC25A29	0.259047	1.92175	2.07352	0.149875	0.239649	40	91	74	76	115	69	75	106	85	143	7.37891	6.57174	5.37412	5.07568	8.97764	4.46362	6.80949	4.48587	5.59334	6.43172
7192	5926	ARID4A	0.258993	4.0616	7.99751	0.00468417	0.0134164	155	388	360	426	291	334	241	504	342	536	28.5933	28.0202	26.1444	28.4505	22.7173	21.6065	21.8812	21.329	22.505	24.1077
15917	23181	DIP2A	0.258672	3.66765	9.17626	0.00245175	0.00773674	113	273	361	381	289	317	231	457	295	378	20.8454	19.7152	26.217	25.4452	22.5612	20.5068	20.9732	19.34	19.4122	17.0013
17024	25981	DNAH1	0.25857	1.76897	4.46792	0.034537	0.0728018	29	83	77	81	64	69	58	101	62	111	5.34971	5.99401	5.59199	5.40961	4.99625	4.46362	5.26601	4.27427	4.07985	4.99245
18470	79982	DNAJB14	0.258518	3.63207	9.63195	0.00191222	0.00626263	112	285	351	372	305	285	211	468	323	415	20.6609	20.5818	25.4908	24.8441	23.8103	18.4367	19.1574	19.8055	21.2547	18.6655
10881	146880	LOC146880	0.258459	1.84676	3.94413	0.0470351	0.0937401	30	82	80	69	76	65	54	85	81	119	5.53418	5.92179	5.80986	4.60819	5.93305	4.20486	4.90283	3.59716	5.33013	5.35227
8681	5046	PCSK6	0.258389	2.31544	6.75932	0.00932593	0.0243552	50	110	104	156	111	116	77	174	120	151	9.22363	7.94387	7.55282	10.4185	8.66537	7.50406	6.99108	7.36359	7.89649	6.79154
6274	6433	SFSWAP	0.257869	5.22028	6.94545	0.00840328	0.0222287	259	764	706	767	678	601	503	974	750	929	47.7784	55.1738	51.272	51.2243	52.929	38.8788	45.669	41.2192	49.353	41.7837
12098	23309	SIN3B	0.25758	4.84387	12.3891	0.000431848	0.00172009	251	625	657	710	574	545	481	888	629	811	46.3026	45.1356	47.7135	47.4176	44.8101	35.2561	43.6715	37.5797	41.3907	36.4764
14284	55183	RIF1	0.257372	4.75543	7.77636	0.00529342	0.0149031	288	689	780	792	601	698	439	1135	626	938	53.1281	49.7575	56.6462	52.894	46.9179	45.1537	39.8582	48.0326	41.1933	42.1885
7173	22863	ATG14	0.25732	4.73963	11.4827	0.000702457	0.00263314	246	579	623	684	623	540	376	945	619	872	45.3803	41.8136	45.2443	45.6812	48.6354	34.9327	34.1382	39.9919	40.7327	39.22
10224	124930	ANKRD13B	0.257096	2.05725	3.29625	0.0694383	0.129182	26	79	86	63	99	69	66	107	73	106	4.79629	5.70514	6.2456	4.20748	7.72857	4.46362	5.99235	4.52819	4.8037	4.76757
25293	2000	ELF4	0.257041	5.44752	16.6354	4.52972e-05	0.00023873	423	1119	1141	1165	1007	959	784	1668	990	1438	78.0319	80.8108	82.8632	77.8049	78.6129	62.0379	71.1819	70.5889	65.146	64.677
14824	55355	HJURP	0.256957	3.03011	5.0121	0.0251707	0.0559895	78	206	168	172	241	212	130	267	175	259	14.3889	14.8767	12.2007	11.4871	18.814	13.7143	11.8031	11.2993	11.5157	11.6491
24281	140459	ASB6	0.256651	4.38444	11.8503	0.000576529	0.0022151	212	511	471	549	471	434	363	727	449	707	39.1082	36.9029	34.2056	36.6651	36.7693	28.0755	32.9579	30.7663	29.546	31.7988
11226	23255	MTCL1	0.256575	5.95349	9.81312	0.00173271	0.00576339	628	1523	1625	1743	1378	1385	1136	2219	1467	2053	115.849	109.986	118.013	116.407	107.575	89.5959	103.141	93.907	96.5345	92.3379
15396	112858	TP53RK	0.256369	4.03345	11.1369	0.000846253	0.00307938	179	429	422	492	469	437	264	636	461	610	33.0206	30.9811	30.647	32.8584	36.6131	28.2696	23.9694	26.9152	30.3357	27.436
21318	84629	TNRC18	0.255923	6.66502	6.85842	0.00882244	0.0232045	977	2677	2764	2709	2036	2349	1841	3622	2358	3080	180.23	193.325	200.731	180.921	158.943	151.957	167.15	153.281	155.166	138.529
21487	10392	NOD1	0.255883	2.20904	2.98919	0.0838222	0.150432	31	58	100	112	86	85	47	114	96	122	5.71865	4.18858	7.26233	7.47996	6.71371	5.49866	4.26728	4.82442	6.31719	5.4872
2865	5599	MAPK8	0.255748	3.60164	12.4065	0.000427831	0.00170901	121	271	316	329	315	278	189	463	303	403	22.3212	19.5708	22.949	21.9724	24.5909	17.9839	17.1599	19.5939	19.9386	18.1258
2202	5362	PLXNA2	0.255696	4.24158	5.5889	0.0180746	0.0423129	192	475	528	494	305	422	333	685	386	578	35.4188	34.3031	38.3451	32.992	23.8103	27.2992	30.2341	28.9889	25.4004	25.9967
15663	26046	LTN1	0.255675	4.48072	8.9237	0.00281494	0.00867515	213	482	614	682	565	519	369	877	541	777	39.2927	34.8086	44.5907	45.5476	44.1075	33.5742	33.5027	37.1142	35.6	34.9472
23602	25853	DCAF12	0.255494	4.60574	9.79044	0.00175421	0.00582267	254	544	552	648	629	510	404	841	596	842	46.8561	39.286	40.0881	43.2769	49.1038	32.992	36.6805	35.5907	39.2192	37.8707
11791	57192	MCOLN1	0.255404	3.8701	5.77471	0.0162584	0.0386725	127	321	300	333	405	321	193	495	334	466	23.428	23.1816	21.787	22.2395	31.6169	20.7655	17.5231	20.9481	21.9786	20.9593
21415	11097	NUPL2	0.255236	2.63609	5.02761	0.0249463	0.0556131	61	131	122	184	145	167	88	178	138	201	11.2528	9.46042	8.86004	12.2885	11.3196	10.8033	7.9898	7.53287	9.08096	9.04039
13531	90957	DHX57	0.255072	4.17662	8.36916	0.00381641	0.0112339	139	370	456	501	466	364	285	651	418	595	25.6417	26.7203	33.1162	33.4594	36.3789	23.5472	25.8761	27.55	27.5061	26.7614
5711	11176	BAZ2A	0.254986	5.95889	9.60263	0.00194299	0.00635401	543	1493	1625	1603	1343	1335	1034	2151	1467	1867	100.169	107.82	118.013	107.057	104.843	86.3614	93.8802	91.0292	96.5345	83.9722
8079	23005	MAPKBP1	0.254898	4.48255	9.62521	0.00191925	0.00628196	191	502	503	580	537	459	365	743	517	681	35.2343	36.2529	36.5295	38.7355	41.9217	29.6928	33.1395	31.4434	34.0207	30.6294
19455	54819	ZCCHC10	0.254594	2.82443	10.0073	0.00155919	0.00526691	61	180	159	200	182	174	123	244	172	226	11.2528	12.9991	11.5471	13.3571	14.2081	11.2561	11.1676	10.326	11.3183	10.1648
136	8718	TNFRSF25	0.254132	1.51004	1.54012	0.214601	0.318357	25	62	41	56	67	53	33	59	57	105	4.61182	4.47745	2.97755	3.73998	5.23045	3.42858	2.99618	2.49685	3.75083	4.72259
11333	10982	MAPRE2	0.253932	3.4842	10.4595	0.00122017	0.00425693	100	229	259	280	260	253	168	405	236	300	18.4473	16.5377	18.8094	18.6999	20.2973	16.3666	15.2533	17.1394	15.5298	13.4931
14313	64844	2007-03-01	0.253874	5.81524	15.1025	0.00010183	0.000490244	559	1342	1330	1527	1261	1278	881	1976	1341	1815	103.12	96.9152	96.589	101.981	98.4417	82.674	79.9888	83.6233	88.2432	81.6334
9853	27043	PELP1	0.253777	4.75522	15.6105	7.78233e-05	0.000384704	236	547	577	597	597	584	416	801	504	772	43.5356	39.5027	41.9036	39.8708	46.6056	37.779	37.77	33.8979	33.1652	34.7223
19652	54439	RBM27	0.25373	4.78011	10.9308	0.000945811	0.00339203	237	604	691	760	605	604	425	994	610	851	43.72	43.619	50.1827	50.7568	47.2302	39.0729	38.5871	42.0656	40.1405	38.2755
22437	84626	KRBA1	0.25353	2.54719	8.41323	0.003725	0.0110109	52	152	138	154	144	126	86	190	158	212	9.59258	10.977	10.022	10.2849	11.2416	8.15096	7.80822	8.0407	10.397	9.53514
20970	154214	RNF217	0.253359	2.0907	2.99802	0.0833665	0.149759	40	110	138	98	82	97	69	139	109	148	7.37891	7.94387	10.022	6.54496	6.40144	6.27494	6.26473	5.88241	7.17264	6.65661
3812	272	AMPD3	0.253329	3.3251	7.10673	0.00767951	0.0205449	92	252	239	234	311	243	166	381	230	347	16.9715	18.1987	17.357	15.6278	24.2786	15.7197	15.0717	16.1237	15.1349	15.607
25275	57187	THOC2	0.253291	5.07223	9.37318	0.00220183	0.00706691	349	773	822	826	808	757	571	1220	699	1129	64.381	55.8237	59.6963	55.1647	63.0776	48.9704	51.8429	51.6298	45.997	50.7791
10877	11232	POLG2	0.252994	1.91884	2.46903	0.11611	0.19578	25	51	51	61	39	52	40	75	36	72	4.61182	3.68307	3.70379	4.0739	3.04459	3.36389	3.63173	3.17396	2.36895	3.23835
3094	657	BMPR1A	0.252874	4.98871	10.2516	0.00136564	0.00469391	319	737	788	875	712	684	481	1189	784	1048	58.8468	53.2239	57.2272	58.4372	55.5833	44.2481	43.6715	50.3179	51.5904	47.136
17276	29083	GTPBP8	0.252853	2.5477	5.4398	0.0196829	0.045446	52	128	116	163	137	126	85	184	134	190	9.59258	9.24377	8.4243	10.886	10.6951	8.15096	7.71742	7.78679	8.81774	8.54564
20550	705	BYSL	0.252731	2.87627	6.36752	0.0116228	0.029323	64	149	160	181	204	177	99	245	160	238	11.8063	10.7603	11.6197	12.0881	15.9255	11.4502	8.98853	10.3683	10.5286	10.7045
5702	9924	PAN2	0.252711	2.82435	5.79947	0.016031	0.0382402	40	144	142	156	142	133	104	197	132	177	7.37891	10.3992	10.3125	10.4185	11.0854	8.60379	9.44249	8.33694	8.68613	7.96094
14908	728294	D2HGDH	0.252649	2.28906	4.40966	0.035736	0.0750579	32	98	95	127	117	110	60	158	95	142	5.90313	7.07726	6.89921	8.48174	9.13377	7.11592	5.44759	6.68648	6.25138	6.38674
14962	79175	ZNF343	0.252557	3.11844	8.78378	0.00303921	0.00929389	95	217	248	248	209	200	182	308	226	304	17.5249	15.6711	18.0106	16.5628	16.3159	12.938	16.5244	13.0344	14.8717	13.673
18798	55602	CDKN2AIP	0.252185	3.49875	10.9854	0.000918322	0.00331008	137	288	284	342	311	285	198	467	285	427	25.2728	20.7985	20.625	22.8406	24.2786	18.4367	17.9771	19.7632	18.7542	19.2052
6545	9724	UTP14C	0.252114	4.11745	10.1618	0.00143384	0.0049003	169	418	496	473	372	431	260	661	423	560	31.1759	30.1867	36.0212	31.5895	29.0407	27.8815	23.6062	27.9732	27.8351	25.1872
17145	151987	PPP4R2	0.252107	4.22369	6.72679	0.00949752	0.0247391	173	431	491	554	528	470	292	738	477	652	31.9138	31.1255	35.658	36.9991	41.2191	30.4044	26.5116	31.2318	31.3885	29.325
373	3339	HSPG2	0.25198	8.40512	2.97194	0.0847202	0.151846	2998	8127	9639	8532	4748	7253	5899	11303	6898	8852	553.049	586.907	700.016	569.812	370.659	469.198	535.589	478.337	453.916	398.137
24321	64794	DDX31	0.251829	3.15291	7.28305	0.00696082	0.0188729	77	196	222	198	186	173	116	288	198	295	14.2044	14.1545	16.1224	13.2235	14.5203	11.1914	10.532	12.188	13.0292	13.2682
11668	4782	NFIC	0.251776	5.82266	9.541	0.00200933	0.00654207	541	1399	1490	1427	1147	1279	1048	2004	1263	1550	99.7997	101.032	108.209	95.3027	89.5422	82.7387	95.1513	84.8083	83.1105	69.7145
13675	29094	LGALSL	0.251706	2.12508	3.90741	0.0480735	0.0954488	42	92	101	121	96	83	67	137	108	152	7.74785	6.64396	7.33495	8.08102	7.49437	5.36928	6.08315	5.79777	7.10684	6.83651
19472	10802	SEC24A	0.251642	5.90936	9.37767	0.00219645	0.00705577	604	1490	1732	1713	1315	1539	1049	2263	1447	1923	111.421	107.603	125.784	114.403	102.657	99.5581	95.2421	95.769	95.2185	86.4909
23856	79670	ZCCHC6	0.251632	4.66593	7.32122	0.0068145	0.0185352	225	509	621	609	549	581	373	844	510	733	41.5064	36.7584	45.0991	40.6723	42.8585	37.585	33.8659	35.7177	33.5601	32.9682
4663	1075	CTSC	0.25138	6.93023	7.59621	0.00584912	0.0162691	1033	2552	2643	3002	3694	2693	1895	4178	2752	4074	190.56	184.298	191.943	200.49	288.377	174.211	172.053	176.811	181.093	183.237
17558	6596	HLTF	0.251239	4.41046	8.82054	0.00297858	0.00913371	190	423	490	525	514	487	298	716	448	656	35.0498	30.5478	35.5854	35.0623	40.1261	31.5041	27.0564	30.3008	29.4802	29.505
24191	286205	SCAI	0.251192	2.04479	3.18976	0.0741007	0.136412	33	93	95	92	83	82	67	132	94	98	6.0876	6.71618	6.89921	6.14425	6.47951	5.30459	6.08315	5.58617	6.18558	4.40775
6084	6311	ATXN2	0.250985	5.73183	8.75607	0.00308573	0.00941274	478	1410	1361	1336	1070	1236	963	1833	1079	1621	88.1779	101.826	98.8403	89.2252	83.531	79.957	87.4339	77.5716	71.0026	72.9078
12954	65251	ZNF649	0.250718	2.49741	7.76971	0.00531295	0.0149505	51	144	163	155	134	135	109	222	131	183	9.40811	10.3992	11.8376	10.3517	10.4609	8.73317	9.89646	9.39493	8.62033	8.2308
22882	84376	HOOK3	0.250569	5.42291	8.59655	0.003368	0.010137	377	937	1228	1251	974	984	644	1647	1076	1388	69.5462	67.6673	89.1814	83.5484	76.0367	63.6551	58.4708	69.7002	70.8052	62.4282
9961	9513	FXR2	0.250524	5.23113	16.4456	5.00652e-05	0.000260758	346	908	882	1000	961	857	621	1332	858	1283	63.8275	65.573	64.0537	66.7853	75.0218	55.4395	56.3826	56.3696	56.4599	57.7056
24924	29978	UBQLN2	0.250472	5.48132	16.7749	4.20872e-05	0.000222982	472	1078	1092	1179	1020	1030	753	1595	1011	1512	87.0711	77.8499	79.3046	78.7399	79.6277	66.6309	68.3673	67.4996	66.5279	68.0053
11368	9050	PSTPIP2	0.250129	3.05316	9.04807	0.00262973	0.00818178	73	173	212	200	151	175	112	270	178	245	13.4665	12.4935	15.3961	13.3571	11.788	11.3208	10.1688	11.4263	11.7131	11.0194
20552	129685	TAF8	0.250084	2.85661	8.336	0.00388671	0.0114067	60	168	168	191	192	166	113	259	177	225	11.0684	12.1325	12.2007	12.756	14.9887	10.7386	10.2596	10.9607	11.6473	10.1198
6489	83548	COG3	0.249806	4.48281	7.10475	0.00768801	0.0205612	213	506	559	589	438	543	304	699	531	715	39.2927	36.5418	40.5964	39.3366	34.1931	35.1268	27.6011	29.5813	34.942	32.1586
731	23334	SZT2	0.249774	3.98947	7.84059	0.0051086	0.0144342	143	393	399	420	372	340	284	499	391	549	26.3796	28.3813	28.9767	28.0498	29.0407	21.9947	25.7853	21.1174	25.7294	24.6924
14578	65059	RAPH1	0.249762	4.75142	6.08417	0.0136399	0.0334443	265	662	808	786	455	625	431	1027	686	814	48.8853	47.8076	58.6796	52.4933	35.5202	40.4313	39.1319	43.4621	45.1416	36.6113
24195	26130	GAPVD1	0.249731	5.02939	9.28819	0.00230635	0.00735607	320	771	893	884	774	853	530	1175	764	1074	59.0313	55.6793	64.8526	59.0382	60.4234	55.1807	48.1204	49.7254	50.2743	48.3054
3464	23172	FAM175B	0.249688	4.21017	17.7764	2.48451e-05	0.000138944	172	445	466	517	436	426	303	650	448	632	31.7293	32.1366	33.8425	34.528	34.0369	27.558	27.5103	27.5077	29.4802	28.4255
3665	6737	TRIM21	0.249389	3.96516	5.36941	0.0204929	0.0469906	91	306	266	338	255	290	191	388	264	354	16.787	22.0984	19.3178	22.5734	19.9069	18.7601	17.3415	16.42	17.3723	15.9219
765	79654	HECTD3	0.249355	5.14935	12.0041	0.000530838	0.00206317	285	797	749	737	821	698	550	1069	728	1031	52.5747	57.5569	54.3948	49.2208	64.0925	45.1537	49.9363	45.2395	47.9053	46.3714
586	114784	CSMD2	0.249313	4.18764	8.60256	0.0033569	0.0101173	162	424	495	466	443	393	350	674	412	550	29.8846	30.62	35.9485	31.122	34.5834	25.4232	31.7776	28.5233	27.1113	24.7374
22287	28996	HIPK2	0.249164	6.13248	6.95923	0.00833877	0.0220898	553	1654	2099	1946	1577	1544	1292	2626	1738	1932	102.013	119.447	152.436	129.964	123.111	99.8816	117.305	111.131	114.367	86.8957
5073	65125	WNK1	0.249056	7.21197	8.93329	0.00280019	0.00863932	1164	3382	3926	3775	2908	3085	2498	4985	3154	4141	214.726	244.238	285.119	252.115	227.017	199.569	226.801	210.963	207.546	186.25
2557	22884	WDR37	0.248918	4.00577	12.3426	0.000442745	0.00175717	136	336	336	363	341	303	228	507	341	455	25.0883	24.2649	24.4014	24.2431	26.6206	19.6011	20.7009	21.456	22.4392	20.4646
20957	4121	MAN1A1	0.248917	5.05217	8.42214	0.0037068	0.0109659	305	665	860	893	885	731	555	1235	775	1068	56.2642	48.0243	62.456	59.6393	69.0888	47.2885	50.3902	52.2646	50.9981	48.0355
23295	10397	NDRG1	0.248799	6.31206	16.9156	3.90783e-05	0.000208437	629	1573	1475	1680	1386	1361	1132	2286	1355	2043	116.033	113.597	107.119	112.199	108.2	88.0433	102.778	96.7424	89.1645	91.8881
23232	6641	SNTB1	0.248667	3.38835	6.52367	0.0106448	0.0272217	104	201	255	265	277	212	164	404	220	357	19.1852	14.5156	18.5189	17.6981	21.6244	13.7143	14.8901	17.0971	14.4769	16.0568
12987	90338	ZNF160	0.248602	3.75775	10.3421	0.00130028	0.00450359	149	332	396	412	367	392	231	526	351	508	27.4864	23.976	28.7588	27.5156	28.6504	25.3585	20.9732	22.2601	23.0972	22.8483
17821	151963	MB21D2	0.248552	2.72605	10.1991	0.00140511	0.00480951	57	182	154	177	148	155	115	222	157	219	10.5149	13.1435	11.184	11.821	11.5538	10.027	10.4412	9.39493	10.3312	9.84998
22845	59339	PLEKHA2	0.248421	4.17012	6.2991	0.0120799	0.0302696	181	432	469	501	417	404	310	671	453	581	33.3896	31.1977	34.0603	33.4594	32.5537	26.1348	28.1459	28.3964	29.8092	26.1317
5612	11016	ATF7	0.248238	4.90574	9.4709	0.00208756	0.00675895	248	811	893	825	726	765	538	1153	752	936	45.7492	58.568	64.8526	55.0979	56.6762	49.488	48.8467	48.7944	49.4846	42.0985
19039	345557	PLCXD3	0.248143	2.22704	4.53612	0.0331867	0.0704247	31	101	132	142	124	95	84	187	115	155	5.71865	7.29391	9.58627	9.48352	9.68023	6.14556	7.62663	7.91375	7.56747	6.97145
7312	10965	ACOT2	0.248096	2.2142	4.35911	0.0368115	0.0769373	42	114	95	111	118	103	56	149	116	161	7.74785	8.23273	6.89921	7.41317	9.21183	6.66309	5.08442	6.3056	7.63327	7.24131
18987	81792	ADAMTS12	0.248061	4.01618	6.22588	0.0125897	0.0313341	169	358	475	455	364	342	306	645	431	470	31.1759	25.8537	34.4961	30.3873	28.4162	22.124	27.7827	27.2961	28.3615	21.1392
20486	6428	SRSF3	0.248028	6.6022	12.0659	0.000513527	0.00200716	871	2136	1960	2370	2233	2019	1347	3159	2028	3204	160.676	154.255	142.342	158.281	174.322	130.609	122.298	133.687	133.451	144.107
5805	55832	CAND1	0.247721	5.92533	8.55298	0.00344958	0.0103403	601	1393	1534	1787	1492	1453	962	2269	1499	2098	110.868	100.598	111.404	119.345	116.475	93.9948	87.3431	96.0229	98.6403	94.3619
8354	7090	TLE3	0.247407	4.29288	12.287	0.000456127	0.00180382	221	498	485	505	460	432	361	743	454	660	40.7685	35.9641	35.2223	33.7266	35.9105	27.9461	32.7764	31.4434	29.875	29.6849
7104	57697	FANCM	0.247333	1.39354	3.26923	0.0705907	0.130974	28	61	52	62	76	63	45	99	49	84	5.16523	4.40524	3.77641	4.14069	5.93305	4.07548	4.08569	4.18963	3.2244	3.77807
18983	4883	NPR3	0.247164	1.54287	2.74776	0.0973907	0.169828	30	72	88	91	62	67	41	89	103	113	5.53418	5.19962	6.39085	6.07746	4.84012	4.33424	3.72252	3.76643	6.77782	5.08241
12697	25865	PRKD2	0.247157	4.52711	5.91391	0.0150218	0.0362073	172	422	419	430	428	384	300	596	383	616	31.7293	30.4756	30.4292	28.7177	33.4124	24.841	27.238	25.2224	25.203	27.7059
4503	3508	IGHMBP2	0.247144	3.01581	9.28718	0.00230764	0.00735607	87	184	194	214	196	182	132	302	163	290	16.0491	13.2879	14.0889	14.2921	15.301	11.7736	11.9847	12.7805	10.7261	13.0433
16444	84271	POLDIP3	0.247121	5.28824	14.5185	0.000138787	0.000644358	318	903	901	1018	996	895	642	1298	890	1218	58.6623	65.2119	65.4336	67.9875	77.7541	57.8977	58.2892	54.9307	58.5656	54.7821
6551	55901	THSD1	0.247032	2.50453	6.48393	0.0108854	0.0277345	51	132	120	136	129	128	93	186	128	151	9.40811	9.53264	8.7148	9.0828	10.0706	8.28034	8.44377	7.87143	8.42292	6.79154
24362	6256	RXRA	0.246897	5.85143	13.2363	0.000274581	0.00116225	532	1406	1486	1548	1445	1258	987	2140	1451	1897	98.1395	101.537	107.918	103.384	112.806	81.3802	89.6129	90.5637	95.4817	85.3215
3056	10105	PPIF	0.246859	5.02153	9.54347	0.00200662	0.006537	216	581	584	727	682	589	372	854	634	921	39.8461	41.9581	42.412	48.5529	53.2413	38.1025	33.7751	36.1408	41.7198	41.4239
21529	54443	ANLN	0.24684	5.40029	4.29906	0.0381335	0.0792094	265	718	801	901	1070	856	534	1284	761	1057	48.8853	51.8518	58.1713	60.1736	83.531	55.3748	48.4836	54.3382	50.0769	47.5408
12137	27106	ARRDC2	0.246592	3.34698	8.78758	0.00303289	0.00927712	110	267	229	268	215	221	199	349	218	332	20.292	19.2819	16.6307	17.8985	16.7843	14.2965	18.0678	14.7695	14.3453	14.9324
18007	93624	TADA2B	0.246535	3.94495	15.0503	0.000104681	0.000501574	131	356	378	431	348	350	258	527	362	484	24.1659	25.7092	27.4516	28.7845	27.1671	22.6416	23.4246	22.3024	23.8211	21.7689
17531	54464	XRN1	0.246313	4.65144	5.12298	0.023611	0.0530529	212	534	667	656	519	550	404	809	591	727	39.1082	38.5639	48.4397	43.8112	40.5165	35.5796	36.6805	34.2365	38.8902	32.6983
3892	89797	NAV2	0.246191	5.14254	5.70036	0.0169615	0.0401227	330	778	1041	845	707	771	613	1257	773	1049	60.876	56.1848	75.6008	56.4336	55.1929	49.8761	55.6562	53.1956	50.8665	47.1809
6102	4940	OAS3	0.245994	4.5082	2.23185	0.135192	0.221479	77	133	127	180	169	159	97	209	149	239	14.2044	9.60486	9.22316	12.0214	13.1932	10.2857	8.80694	8.84477	9.8048	10.7495
19208	10087	COL4A3BP	0.245964	4.27593	8.2936	0.00397849	0.011636	211	448	526	468	421	415	340	682	445	658	38.9237	32.3532	38.1999	31.2555	32.866	26.8464	30.8697	28.8619	29.2828	29.5949
11921	2057	EPOR	0.245931	1.41131	3.35277	0.0670918	0.125491	22	55	60	57	66	68	47	72	48	79	4.0584	3.97193	4.3574	3.80676	5.15238	4.39893	4.26728	3.047	3.15859	3.55319
12619	7733	ZNF180	0.24589	1.55836	3.70281	0.0543209	0.105433	23	86	80	65	74	67	55	107	71	96	4.24287	6.21066	5.80986	4.34105	5.77691	4.33424	4.99363	4.52819	4.67209	4.3178
13196	55659	ZNF416	0.245853	1.46377	2.75317	0.0970621	0.169407	32	68	68	81	71	57	45	116	73	102	5.90313	4.91075	4.93838	5.40961	5.54271	3.68734	4.08569	4.90906	4.8037	4.58766
1018	148423	C1orf52	0.245836	3.55157	12.3917	0.000431242	0.00171829	105	316	291	339	290	273	192	445	304	410	19.3696	22.8206	21.1334	22.6402	22.6393	17.6604	17.4323	18.8322	20.0044	18.4406
4606	25987	TSKU	0.245786	4.76384	6.97784	0.00825251	0.0218927	269	631	656	721	579	551	462	971	600	904	49.6231	45.5689	47.6409	48.1522	45.2004	35.6443	41.9465	41.0922	39.4824	40.6593
21196	56895	AGPAT4	0.245704	1.98217	3.73837	0.0531764	0.10365	40	97	88	98	105	88	67	132	106	125	7.37891	7.00505	6.39085	6.54496	8.19697	5.69273	6.08315	5.58617	6.97523	5.62213
11850	79088	ZNF426	0.245647	2.12353	2.39784	0.121503	0.203079	34	59	98	85	82	61	51	129	90	108	6.27207	4.2608	7.11708	5.67675	6.40144	3.9461	4.63045	5.45921	5.92236	4.85752
10969	23510	KCTD2	0.245417	4.57823	13.2609	0.000271002	0.00114929	201	572	588	627	556	544	383	864	537	743	37.079	41.3081	42.7025	41.8744	43.4049	35.1914	34.7738	36.564	35.3368	33.418
142	148479	PHF13	0.245405	4.37211	9.78902	0.00175557	0.00582542	248	519	543	656	497	487	368	810	560	797	45.7492	37.4806	39.4344	43.8112	38.799	31.5041	33.4119	34.2788	36.8503	35.8467
19309	22936	ELL2	0.245205	6.11929	9.0194	0.00267129	0.00829245	600	1602	1718	1939	1812	1633	1116	2472	1659	2338	110.684	115.692	124.767	129.497	141.456	105.639	101.325	104.614	109.169	105.156
10834	9496	TBX4	0.245046	2.80347	7.64476	0.00569374	0.0158808	63	192	191	168	172	163	114	290	151	241	11.6218	13.8657	13.871	11.2199	13.4274	10.5445	10.3504	12.2727	9.93641	10.8395
10205	9618	TRAF4	0.244843	4.13846	9.17178	0.00245776	0.00774908	181	441	481	483	391	380	292	658	416	679	33.3896	31.8477	34.9318	32.2573	30.524	24.5823	26.5116	27.8462	27.3745	30.5394
22233	4289	MKLN1	0.244804	5.0226	11.2604	0.000791801	0.00290705	289	648	859	846	729	744	484	1127	776	943	53.3126	46.7966	62.3834	56.5004	56.9104	48.1295	43.9439	47.6941	51.0639	42.4134
13400	51277	DNAJC27	0.244772	1.74853	3.10817	0.0779003	0.141967	29	66	95	67	90	64	62	118	68	110	5.34971	4.76632	6.89921	4.47462	7.02598	4.14017	5.62918	4.9937	4.47468	4.94748
13116	84446	BRSK1	0.24429	2.58292	4.94886	0.0261078	0.057726	55	141	133	146	156	140	110	182	120	211	10.146	10.1826	9.6589	9.75066	12.1784	9.05662	9.98725	7.70215	7.89649	9.49016
6037	9733	SART3	0.24398	4.61711	11.5195	0.00068871	0.00258775	216	506	628	627	593	565	367	845	557	788	39.8461	36.5418	45.6074	41.8744	46.2934	36.5499	33.3211	35.76	36.6529	35.4419
20267	30834	ZNRD1	0.243934	1.69609	4.08263	0.0433261	0.0877537	28	68	68	99	97	74	52	123	82	106	5.16523	4.91075	4.93838	6.61175	7.57244	4.78707	4.72125	5.2053	5.39593	4.76757
10103	54890	ALKBH5	0.243924	6.43188	18.5693	1.63835e-05	9.57838e-05	648	1714	1742	1954	1804	1643	1191	2615	1613	2473	119.538	123.78	126.51	130.499	140.832	106.286	108.135	110.665	106.142	111.228
2308	3930	LBR	0.243824	3.61328	9.21569	0.0023995	0.0075935	128	300	299	350	285	269	189	460	312	438	23.6125	21.6651	21.7144	23.3749	22.2489	17.4017	17.1599	19.467	20.5309	19.7
19452	27125	AFF4	0.243352	6.48058	7.0396	0.00797266	0.0212317	890	2136	2764	2665	2121	2107	1635	3615	2416	2950	164.181	154.255	200.731	177.983	165.579	136.302	148.447	152.985	158.983	132.682
22428	136051	ZNF786	0.243268	2.11234	6.26414	0.0123206	0.030806	47	117	104	99	112	109	66	152	111	145	8.67022	8.44939	7.55282	6.61175	8.74344	7.05123	5.99235	6.43256	7.30425	6.52167
12956	59348	ZNF350	0.243197	2.59011	4.68796	0.0303746	0.0654609	47	141	150	164	125	138	100	219	124	175	8.67022	10.1826	10.8935	10.9528	9.7583	8.92724	9.07932	9.26797	8.1597	7.87099
8806	90850	ZNF598	0.243179	4.69018	5.47944	0.0192415	0.0445082	238	618	582	654	558	551	412	867	564	830	43.9045	44.6301	42.2668	43.6776	43.561	35.6443	37.4068	36.691	37.1135	37.331
23662	8434	RECK	0.243164	6.9242	9.14966	0.00248764	0.00782548	1173	2818	2894	3154	2620	2740	1886	4247	2766	3833	216.386	203.507	210.172	210.641	204.534	177.251	171.236	179.731	182.014	172.397
20084	63971	KIF13A	0.243094	5.8964	8.58005	0.00339866	0.0102043	552	1489	1632	1666	1335	1428	1060	2180	1475	1829	101.829	107.531	118.521	111.264	104.219	92.3775	96.2408	92.2565	97.061	82.2631
9021	283820	NOMO2	0.242625	2.20413	5.05209	0.0245963	0.0549324	54	109	105	96	99	89	62	159	103	157	9.96152	7.87165	7.62545	6.41139	7.72857	5.75742	5.62918	6.7288	6.77782	7.0614
22099	4189	DNAJB9	0.242475	3.92711	12.5026	0.00040639	0.00163397	166	366	381	432	358	359	252	601	328	554	30.6225	26.4314	27.6695	28.8513	27.9478	23.2238	22.8799	25.434	21.5837	24.9173
18100	1665	DHX15	0.242387	6.1176	13.6866	0.000215995	0.000947588	657	1535	1720	1820	1611	1607	1084	2419	1571	2277	121.199	110.853	124.912	121.549	125.765	103.957	98.4198	102.371	103.378	102.413
949	9077	DIRAS3	0.242346	2.20697	1.50036	0.220616	0.325331	47	95	93	120	223	128	84	179	120	199	8.67022	6.86061	6.75397	8.01424	17.4088	8.28034	7.62663	7.57519	7.89649	8.95044
25589	7544	ZFY	0.241927	2.79105	8.68861	0.00320205	0.00973004	81	177	196	195	171	169	119	272	202	237	14.9423	12.7824	14.2342	13.0231	13.3494	10.9326	10.8044	11.5109	13.2924	10.6596
11260	8731	RNMT	0.241774	4.74519	11.6267	0.000650126	0.00246451	252	651	664	762	607	671	425	960	624	881	46.4871	47.0132	48.2219	50.8904	47.3863	43.4071	38.5871	40.6267	41.0617	39.6248
13462	22950	SLC4A1AP	0.24176	4.34522	16.8936	3.95347e-05	0.000210769	178	491	472	573	476	473	336	730	464	651	32.8361	35.4585	34.2782	38.268	37.1596	30.5984	30.5065	30.8932	30.5331	29.2801
21147	154043	CNKSR3	0.241639	3.08588	8.49628	0.00355874	0.0105958	82	221	202	210	214	186	148	299	203	295	15.1268	15.96	14.6699	14.0249	16.7062	12.0324	13.4374	12.6535	13.3582	13.2682
16278	10042	HMGXB4	0.241569	4.43991	11.4207	0.000726307	0.00270716	234	616	575	644	523	561	410	852	537	790	43.1666	44.4857	41.7584	43.0098	40.8287	36.2912	37.2252	36.0562	35.3368	35.5319
16245	6525	SMTN	0.241528	6.10412	11.7348	0.000613416	0.00234139	548	1689	1454	1598	1430	1455	1088	2148	1352	2031	101.091	121.974	105.594	106.723	111.635	94.1242	98.783	90.9023	88.9671	91.3484
20929	7259	TSPYL1	0.241486	5.57734	12.3987	0.000429623	0.00171369	480	1172	1193	1338	1128	1141	802	1764	1168	1591	88.5469	84.6383	86.6396	89.3588	88.0589	73.8115	72.8162	74.6516	76.8591	71.5585
18430	266812	NAP1L5	0.241475	2.02304	3.45541	0.0630449	0.119234	36	90	107	93	130	93	65	159	103	137	6.64102	6.49953	7.77069	6.21104	10.1486	6.01618	5.90156	6.7288	6.77782	6.16186
13652	5194	PEX13	0.241386	3.99442	8.85192	0.00292781	0.00899046	139	395	435	485	406	400	252	613	434	546	25.6417	28.5257	31.5911	32.3909	31.695	25.8761	22.8799	25.9418	28.559	24.5575
8065	54617	INO80	0.241358	4.75401	14.537	0.000137432	0.000639404	241	708	635	720	601	588	446	987	618	890	44.4579	51.1296	46.1158	48.0854	46.9179	38.0378	40.4938	41.7693	40.6669	40.0296
24887	64061	TSPYL2	0.241315	5.72273	9.11654	0.00253309	0.00793687	322	955	855	915	839	796	615	1229	789	1281	59.4002	68.9672	62.0929	61.1086	65.4977	51.4934	55.8378	52.0107	51.9194	57.6156
12597	284349	ZNF283	0.241279	1.10214	3.12506	0.0770972	0.14085	24	47	59	58	50	39	39	73	57	82	4.42734	3.3942	4.28477	3.87355	3.90332	2.52292	3.54094	3.08932	3.75083	3.68812
138	79707	NOL9	0.241171	4.12473	7.44982	0.00634427	0.0174448	134	398	464	438	394	385	282	637	387	508	24.7193	28.7424	33.6972	29.252	30.7582	24.9057	25.6037	26.9575	25.4662	22.8483
7168	122809	SOCS4	0.241118	3.91401	6.19364	0.012821	0.0318027	146	354	433	426	372	349	259	588	391	516	26.933	25.5648	31.4459	28.4505	29.0407	22.5769	23.5154	24.8839	25.7294	23.2082
23164	50484	RRM2B	0.241104	4.74398	11.2364	0.000802091	0.00294091	257	591	679	709	665	639	423	973	602	913	47.4095	42.6802	49.3112	47.3508	51.9142	41.337	38.4055	41.1769	39.614	41.0641
9891	728392	LOC728392	0.240979	5.77846	16.4126	5.0946e-05	0.000265096	568	1431	1213	1349	1292	1219	920	1894	1268	1885	104.78	103.342	88.0921	90.0934	100.862	78.8573	83.5298	80.1531	83.4395	84.7818
7627	100507257	MEG9	0.240944	2.8099	1.25295	0.26299	0.373661	52	116	74	81	118	81	76	111	94	193	9.59258	8.37717	5.37412	5.40961	9.21183	5.2399	6.90028	4.69746	6.18558	8.68057
23411	4796	TONSL	0.240896	2.51058	1.77523	0.182736	0.279997	42	98	92	105	173	111	78	157	102	177	7.74785	7.07726	6.68134	7.01246	13.5055	7.18061	7.08187	6.64416	6.71201	7.96094
6325	64328	XPO4	0.240726	3.92846	9.76329	0.00178031	0.00589162	140	351	372	408	346	357	235	544	363	466	25.8262	25.3482	27.0159	27.2484	27.011	23.0944	21.3364	23.0218	23.8869	20.9593
22146	10157	AASS	0.240672	2.87955	3.34009	0.0676109	0.12627	50	113	119	125	135	121	90	172	123	150	9.22363	8.16052	8.64217	8.34817	10.539	7.82751	8.17139	7.27895	8.0939	6.74656
12214	7562	ZNF708	0.240496	1.58317	3.02544	0.0819683	0.147968	26	53	63	64	64	51	49	92	56	81	4.79629	3.8275	4.57527	4.27426	4.99625	3.2992	4.44887	3.89339	3.68503	3.64314
6419	26960	NBEA	0.240244	2.85735	3.62532	0.0569066	0.10974	53	167	149	198	138	143	99	240	158	213	9.77705	12.0602	10.8209	13.2235	10.7732	9.25069	8.98853	10.1567	10.397	9.58012
7254	10243	GPHN	0.239837	3.00108	5.80455	0.0159848	0.0381464	54	146	150	182	172	150	102	236	158	209	9.96152	10.5437	10.8935	12.1549	13.4274	9.70352	9.26091	9.9874	10.397	9.40021
16965	10181	RBM5	0.239279	4.7605	6.30152	0.0120635	0.030242	260	671	602	658	718	626	488	919	591	912	47.9629	48.4576	43.7192	43.9447	56.0517	40.496	44.3071	38.8916	38.8902	41.0191
21513	6100	RP9	0.239103	2.76002	7.54188	0.00602812	0.0167124	65	180	142	160	134	141	101	243	135	214	11.9907	12.9991	10.3125	10.6857	10.4609	9.12131	9.17011	10.2836	8.88355	9.62509
18742	6307	MSMO1	0.238958	3.64193	9.19508	0.00242666	0.0076685	132	321	294	333	260	285	206	448	303	395	24.3504	23.1816	21.3512	22.2395	20.2973	18.4367	18.7034	18.9591	19.9386	17.7659
610	192669	AGO3	0.238837	2.27175	5.04841	0.0246486	0.055027	34	109	124	115	95	85	85	160	116	131	6.27207	7.87165	9.00529	7.68031	7.41631	5.49866	7.71742	6.77112	7.63327	5.892
12291	9710	KIAA0355	0.238455	4.04183	12.7629	0.000353556	0.00145105	148	382	401	450	373	386	272	559	408	497	27.302	27.5869	29.1219	30.0534	29.1188	24.9704	24.6958	23.6566	26.8481	22.3536
10405	339287	MSL1	0.238328	5.41183	16.4984	4.86911e-05	0.00025492	458	1099	1090	1254	1054	1040	754	1556	1065	1653	84.4885	79.3664	79.1594	83.7488	82.282	67.2778	68.4581	65.8491	70.0813	74.3471
7392	2957	GTF2A1	0.238314	3.83223	8.71833	0.00315026	0.00959325	129	361	435	405	319	337	260	556	361	479	23.797	26.0703	31.5911	27.0481	24.9032	21.8006	23.6062	23.5296	23.7553	21.544
[truncated: 9,074 more rows]
