# Supplementary material for: Nuclear-cytoplasmic compartmentalization of the herpes simplex virus 1 infected cell transcriptome is co-ordinated by the viral endoribonuclease vhs and cofactors to facilitate the translation of late proteins
Source: PLoS Pathog. 2018 Nov 26;14(11):e1007331. doi: 10.1371/journal.ppat.1007331 (PMC6283614; doi:10.1371/journal.ppat.1007331)
Supplement: S2 Table — Raw counts and counts per million for all cell and virus genes in each biological replicate are listed, with genes expressed at a low level filtered out by keeping genes with at least 5 counts per million (CPM) in at least 2 samples. Genes are ordered according to highest to the lowest Log2 FC. (XLSX) [file ppat.1007331.s002.xlsx]

## Sheet: ERCCnorm_Joint_Results_Filtered
	EntrezID	GeneSymbol	logFC	logCPM	LR	PValue	FDR	counts_Wt12_15	counts_Wt12_16	counts_Wt12_17	counts_Wt12_18	counts_Wt12_19	counts_MI_1_S1	counts_MI_2_S2	counts_MI_3_S3	counts_MI_4_S4	counts_MI_5_S5	CPM_Wt12_15	CPM_Wt12_16	CPM_Wt12_17	CPM_Wt12_18	CPM_Wt12_19	CPM_MI_1_S1	CPM_MI_2_S2	CPM_MI_3_S3	CPM_MI_4_S4	CPM_MI_5_S5
US4	US4	US4	19.6753	11.1824	32.4203	1.24e-08	7.67e-06	106682	46930	36919	53201	113677	0	0	0	0	0	8241.74	7256.38	6952.32	6712.92	8389.37	0	0	0	0	0
UL16	UL16	UL16	19.4179	11.033	30.7939	2.87e-08	1.16e-05	80953	40230	32948	48968	88889	0	0	0	0	0	6254.04	6220.42	6204.53	6178.8	6560.01	0	0	0	0	0
UL21	UL21	UL21	19.3527	10.8017	29.564	5.41e-08	1.52e-05	74819	40164	32147	48538	79390	0	0	0	0	0	5780.15	6210.21	6053.69	6124.54	5858.99	0	0	0	0	0
UL11	UL11	UL11	19.2379	11.2558	33.1395	8.58e-09	7.54e-06	69251	34271	31115	42741	79006	0	0	0	0	0	5350	5299.03	5859.36	5393.07	5830.65	0	0	0	0	0
UL54	UL54	UL54	18.7486	11.7283	36.449	1.57e-09	5.34e-06	50155	25680	21253	30704	54643	0	0	0	0	0	3874.73	3970.68	4002.21	3874.24	4032.66	0	0	0	0	0
UL41	UL41	UL41	18.7047	10.4803	26.2536	2.99e-07	4.72e-05	48503	24625	21382	29518	52262	0	0	0	0	0	3747.11	3807.55	4026.51	3724.59	3856.94	0	0	0	0	0
UL5	UL5	UL5	18.3668	10.6191	36.9088	1.24e-09	5.34e-06	41374	20624	16557	21918	39199	0	0	0	0	0	3196.36	3188.91	3117.9	2765.62	2892.89	0	0	0	0	0
UL37	UL37	UL37	18.0446	11.667	31.6863	1.81e-08	8.85e-06	123571	65802	49404	78851	125130	1	0	0	0	0	9546.5	10174.4	9303.41	9949.45	9234.6	0.139687	0	0	0	0
UL15	UL15	UL15	17.7936	9.88955	33.8068	6.09e-09	7.08e-06	25330	13522	11290	16598	26048	0	0	0	0	0	1956.87	2090.79	2126.05	2094.34	1922.34	0	0	0	0	0
UL38	UL38	UL38	17.7789	9.68717	26.5648	2.55e-07	4.46e-05	29265	15851	9534	13663	25149	0	0	0	0	0	2260.87	2450.9	1795.38	1724	1856	0	0	0	0	0
UL3	UL3	UL3	17.7373	10.7725	25.6211	4.15e-07	4.72e-05	74313	42737	38380	56472	86893	0	0	1	0	0	5741.06	6608.05	7227.45	7125.66	6412.71	0	0	0.0913798	0	0
US8A	US8A	US8A	17.6321	12.2048	30.8781	2.75e-08	1.16e-05	204971	98600	81880	120382	219792	1	0	2	0	0	15835.1	15245.7	15419.1	15189.8	16220.7	0.139687	0	0.18276	0	0
UL19	UL19	UL19	17.6023	14.1861	29.5521	5.44e-08	1.52e-05	815761	435348	299410	459152	753923	3	1	7	0	2	63021.8	67314.1	56382.8	57936	55639.5	0.419061	0.196051	0.639659	0	0.194231
UL30	UL30	UL30	17.5852	12.1159	33.7823	6.16e-09	7.08e-06	135858	70497	53181	76352	122337	0	0	2	0	0	10495.7	10900.3	10014.7	9634.12	9028.48	0	0	0.18276	0	0
UL12	UL12	UL12	17.3887	12.9298	32.8779	9.81e-09	7.54e-06	235399	113331	93789	136342	252399	1	0	2	1	0	18185.8	17523.4	17661.7	17203.7	18627.1	0.139687	0	0.18276	0.142085	0
UL9	UL9	UL9	17.3417	9.23384	35.0659	3.19e-09	5.34e-06	20043	10582	7893	10982	18877	0	0	0	0	0	1548.43	1636.2	1486.35	1385.71	1393.12	0	0	0	0	0
UL13	UL13	UL13	17.3171	11.1495	32.3182	1.31e-08	7.67e-06	70836	36008	26813	36169	67290	0	0	0	0	1	5472.45	5567.61	5049.23	4563.82	4966	0	0	0	0	0.0971155
US12	US12	US12	17.26	12.5062	29.0947	6.89e-08	1.76e-05	232747	122963	112130	152884	261528	1	0	3	1	0	17980.9	19012.7	21115.5	19291	19300.8	0.139687	0	0.274139	0.142085	0
UL40	UL40	UL40	17.2303	13.1372	33.8013	6.1e-09	7.08e-06	263594	130159	113241	162653	289505	1	0	5	0	0	20364	20125.4	21324.7	20523.6	21365.5	0.139687	0	0.456899	0	0
US7	US7	US7	17.1585	14.5442	28.2971	1.04e-07	2.39e-05	1205042	537844	459121	657113	1317812	5	0	12	2	9	93095.7	83162.2	86458.4	82914.8	97254.6	0.698436	0	1.09656	0.28417	0.874039
US2	US2	US2	17.0709	11.1463	25.3078	4.89e-07	4.72e-05	90717	42375	39140	54636	98847	0	0	1	0	1	7008.36	6552.08	7370.57	6893.99	7294.91	0	0	0.0913798	0	0.0971155
US6	US6	US6	17.0696	14.2816	27.7441	1.38e-07	2.85e-05	1055886	505836	403701	554365	1034996	5	0	14	1	6	81572.7	78213	76022.1	69950	76382.7	0.698436	0	1.27932	0.142085	0.582693
UL44	UL44	UL44	16.9937	13.6945	22.2567	2.39e-06	4.72e-05	723861	342907	270601	398690	738302	3	0	8	3	4	55922	53020.7	50957.7	50306.8	54486.7	0.419061	0	0.731038	0.426255	0.388462
UL29	UL29	UL29	16.9887	12.5822	36.0483	1.92e-09	5.34e-06	166173	86052	68651	102266	167542	0	0	1	1	2	12837.7	13305.5	12927.9	12904	12364.6	0	0	0.0913798	0.142085	0.194231
UL14	UL14	UL14	16.9522	9.07753	32.4671	1.21e-08	7.67e-06	15753	8554	5905	7897	14080	0	0	0	0	0	1217	1322.63	1111.99	996.446	1039.1	0	0	0	0	0
UL25	UL25	UL25	16.9037	10.4212	27.528	1.55e-07	3.08e-05	50498	26840	18887	28303	47762	0	0	1	0	0	3901.23	4150.04	3556.67	3571.28	3524.84	0	0	0.0913798	0	0
UL42	UL42	UL42	16.8689	13.188	28.0933	1.16e-07	2.51e-05	341788	183717	149732	231234	366407	1	0	5	0	5	26404.9	28406.6	28196.5	29177.2	27040.9	0.139687	0	0.456899	0	0.485577
UL28	UL28	UL28	16.7673	11.5587	30.1414	4.02e-08	1.4e-05	137126	70749	51703	78852	124718	1	1	1	0	0	10593.7	10939.3	9736.34	9949.57	9204.19	0.139687	0.196051	0.0913798	0	0
US10	US10	US10	16.761	14.2089	28.2057	1.09e-07	2.46e-05	761984	411184	338982	526222	852376	3	4	11	0	6	58867.2	63577.8	63834.7	66398.9	62905.4	0.419061	0.784202	1.00518	0	0.582693
UL48	UL48	UL48	16.7496	14.4603	26.8032	2.25e-07	4e-05	712586	360609	315340	456893	783202	4	0	15	0	6	55051	55757.8	59382.6	57650.9	57800.3	0.558748	0	1.3707	0	0.582693
UL24	UL24	UL24	16.7449	8.37558	30.623	3.13e-08	1.18e-05	13651	6804	5108	7132	12976	0	0	0	0	0	1054.61	1052.04	961.902	899.918	957.629	0	0	0	0	0
UL8	UL8	UL8	16.718	8.86104	35.1965	2.98e-09	5.34e-06	11981	6600	5020	7938	12763	0	0	0	0	0	925.594	1020.5	945.331	1001.62	941.91	0	0	0	0	0
UL31	UL31	UL31	16.6958	11.4045	27.5724	1.51e-07	3.06e-05	101659	53592	45133	64853	112778	1	0	1	0	1	7853.68	8286.47	8499.13	8183.17	8323.02	0.139687	0	0.0913798	0	0.0971155
UL50	UL50	UL50	16.6781	10.9109	32.3763	1.27e-08	7.67e-06	45536	24032	20263	31153	49637	1	0	0	0	0	3517.89	3715.86	3815.78	3930.9	3663.21	0.139687	0	0	0	0
UL18	UL18	UL18	16.6644	13.6623	29.626	5.24e-08	1.52e-05	496094	257425	218544	324567	547052	5	1	6	1	3	38325.8	39803.4	41154.7	40954	40372.5	0.698436	0.196051	0.548279	0.142085	0.291346
UL35	UL35	UL35	16.6638	11.5091	26.8521	2.2e-07	3.96e-05	110143	53473	45761	66053	127940	0	1	2	0	0	8509.12	8268.07	8617.39	8334.59	9441.98	0	0.196051	0.18276	0	0
UL17	UL17	UL17	16.6426	10.0528	28.9748	7.33e-08	1.83e-05	41161	21276	16044	24120	42397	0	0	1	0	0	3179.9	3289.72	3021.29	3043.47	3128.9	0	0	0.0913798	0	0
US11	US11	US11	16.6281	13.6858	28.3007	1.04e-07	2.39e-05	543192	287731	247905	349374	598888	3	3	6	0	6	41964.4	44489.4	46683.7	44084.1	44198	0.419061	0.588152	0.548279	0	0.582693
UL49	UL49	UL49	16.5938	12.0414	11.4091	0.00073087	0.00084205	278407	135692	99309	156488	293525	0	0	7	1	2	21508.4	20980.9	18701.2	19745.7	21662.2	0	0	0.639659	0.142085	0.194231
US1	US1	US1	16.5881	13.9917	32.1465	1.43e-08	7.98e-06	629466	326025	281392	430462	685105	7	0	7	1	8	48629.5	50410.4	52989.7	54315.8	50560.8	0.97781	0	0.639659	0.142085	0.776924
UL2	UL2	UL2	16.584	11.8074	31.5055	1.99e-08	9.32e-06	151885	79910	65110	97739	162410	1	0	3	1	0	11733.9	12355.8	12261.1	12332.7	11985.9	0.139687	0	0.274139	0.142085	0
US9	US9	US9	16.5457	12.1449	28.3006	1.04e-07	2.39e-05	194738	93520	84072	117858	228142	2	0	5	0	0	15044.5	14460.2	15831.8	14871.4	16836.9	0.279374	0	0.456899	0	0
UL39	UL39	UL39	16.534	13.4013	35.6168	2.4e-09	5.34e-06	355226	190267	144214	205959	347099	3	1	4	0	4	27443	29419.3	27157.4	25988	25615.9	0.419061	0.196051	0.365519	0	0.388462
UL49A	UL49A	UL49A	16.5131	8.07756	19.0568	1.27e-05	5.1e-05	11198	5749	4071	6396	11752	0	0	0	0	0	865.103	888.918	766.622	807.05	867.298	0	0	0	0	0
UL27	UL27	UL27	16.5023	15.3456	29.9569	4.42e-08	1.41e-05	1983376	971186	787109	1234677	2032259	20	3	30	5	13	153226	150166	148223	155792	149981	2.79374	0.588152	2.74139	0.710426	1.2625
UL36	UL36	UL36	16.4709	12.9023	30.1177	4.07e-08	1.4e-05	332039	182403	123805	189369	320213	3	1	3	1	3	25651.7	28203.4	23314.1	23894.6	23631.7	0.419061	0.196051	0.274139	0.142085	0.291346
UL45	UL45	UL45	16.4671	12.2706	25.1988	5.17e-07	4.72e-05	233916	121233	96914	160594	262789	1	1	5	0	2	18071.2	18745.2	18250.2	20263.8	19393.8	0.139687	0.196051	0.456899	0	0.194231
US8	US8	US8	16.4604	12.8541	30.72	2.98e-08	1.16e-05	326783	168182	135566	205719	345508	3	1	5	0	3	25245.7	26004.5	25528.8	25957.7	25498.5	0.419061	0.196051	0.456899	0	0.291346
UL23	UL23	UL23	16.4568	11.0226	35.424	2.65e-09	5.34e-06	35582	18314	15297	21761	36764	0	0	1	0	0	2748.89	2831.74	2880.62	2745.81	2713.18	0	0	0.0913798	0	0
UL1	UL1	UL1	16.4445	11.5279	29.9097	4.53e-08	1.41e-05	135933	68226	56950	82053	141003	0	0	2	1	2	10501.5	10549.2	10724.4	10353.5	10406	0	0	0.18276	0.142085	0.194231
UL33	UL33	UL33	16.3339	8.34794	30.5212	3.3e-08	1.21e-05	9347	4747	4118	5946	9799	0	0	0	0	0	722.104	733.988	775.472	750.268	723.167	0	0	0	0	0
US3	US3	US3	16.3108	10.8894	31.7181	1.78e-08	8.85e-06	63318	31161	25984	34366	60746	1	0	0	0	1	4891.64	4818.16	4893.12	4336.31	4483.06	0.139687	0	0	0	0.0971155
UL53	UL53	UL53	16.2858	10.331	32.7839	1.03e-08	7.54e-06	39077	19133	15073	20344	38030	1	0	0	0	0	3018.9	2958.37	2838.44	2567.01	2806.62	0.139687	0	0	0	0
UL10	UL10	UL10	16.2685	12.3229	23.7218	1.11e-06	4.72e-05	216828	118598	92722	150524	229501	3	1	5	0	0	16751.1	18337.8	17460.7	18993.2	16937.2	0.419061	0.196051	0.456899	0	0
RL2	RL2	RL2	16.2425	12.2272	33.6346	6.65e-09	7.08e-06	145831	77287	63060	94690	157952	3	0	2	0	1	11266.2	11950.2	11875	11948	11656.9	0.419061	0	0.18276	0	0.0971155
UL32	UL32	UL32	16.1572	9.80388	26.4615	2.69e-07	4.63e-05	36303	17417	13260	18736	36440	1	0	0	0	0	2804.59	2693.04	2497.03	2364.12	2689.27	0.139687	0	0	0	0
UL34	UL34	UL34	16.1121	11.2155	29.1797	6.6e-08	1.72e-05	69735	34514	29345	42781	75235	1	0	2	0	0	5387.39	5336.6	5526.04	5398.12	5552.35	0.139687	0	0.18276	0	0
UL46	UL46	UL46	16.06	12.9865	29.8941	4.56e-08	1.41e-05	280621	153439	108255	184469	294582	3	0	4	2	5	21679.4	23724.9	20385.8	23276.4	21740.2	0.419061	0	0.365519	0.28417	0.485577
UL26	UL26	UL26	16.053	12.261	28.0203	1.2e-07	2.56e-05	187333	97193	64983	113116	197754	2	1	2	1	2	14472.4	15028.1	12237.1	14273	14594.3	0.279374	0.196051	0.18276	0.142085	0.194231
UL6	UL6	UL6	16.0356	9.77585	29.6968	5.05e-08	1.52e-05	32151	16451	12241	18389	31196	1	0	0	0	0	2483.83	2543.68	2305.14	2320.33	2302.27	0.139687	0	0	0	0
UL26.5	UL26.5	UL26.5	16.0249	11.8603	26.984	2.05e-07	3.82e-05	141552	72985	47790	85526	150156	2	1	2	0	1	10935.6	11285	8999.47	10791.7	11081.5	0.279374	0.196051	0.18276	0	0.0971155
US5	US5	US5	15.741	7.54875	28.1663	1.11e-07	2.46e-05	7104	3473	2547	3185	6626	0	0	0	0	0	548.821	537	479.633	401.884	488.999	0	0	0	0	0
UL56	UL56	UL56	15.6979	9.267	30.7237	2.98e-08	1.16e-05	23680	12451	10469	14434	25729	1	0	0	0	0	1829.4	1925.19	1971.45	1821.29	1898.8	0.139687	0	0	0	0
UL22	UL22	UL22	15.6801	12.4079	29.9387	4.46e-08	1.41e-05	246707	126514	100328	158149	257257	3	1	6	3	2	19059.4	19561.8	18893.1	19955.3	18985.6	0.419061	0.196051	0.548279	0.426255	0.194231
UL51	UL51	UL51	15.6653	10.5702	25.0564	5.57e-07	4.72e-05	52717	26407	23690	37196	61643	0	1	1	0	1	4072.66	4083.09	4461.13	4693.4	4549.26	0	0.196051	0.0913798	0	0.0971155
UL4	UL4	UL4	15.6305	9.40382	32.7929	1.03e-08	7.54e-06	19950	10083	8411	12253	21867	0	0	1	0	0	1541.24	1559.05	1583.9	1546.09	1613.79	0	0	0.0913798	0	0
UL7	UL7	UL7	15.4782	9.77319	29.2879	6.24e-08	1.7e-05	34029	16080	13834	19987	36815	1	0	1	0	0	2628.92	2486.31	2605.12	2521.97	2716.95	0.139687	0	0.0913798	0	0
UL52	UL52	UL52	15.4157	9.58444	32.7916	1.03e-08	7.54e-06	18408	10007	7079	9821	16569	0	0	1	0	0	1422.11	1547.3	1333.07	1239.22	1222.79	0	0	0.0913798	0	0
UL47	UL47	UL47	15.1333	10.9365	22.4903	2.11e-06	4.72e-05	87943	49024	29124	52561	80992	2	1	1	0	3	6794.05	7580.16	5484.42	6632.17	5977.21	0.279374	0.196051	0.0913798	0	0.291346
UL20	UL20	UL20	15.0461	7.0403	29.1811	6.59e-08	1.72e-05	4323	2411	1598	1909	3643	0	0	0	0	0	333.974	372.792	300.924	240.878	268.854	0	0	0	0	0
RS1	RS1	RS1	14.9972	9.41037	31.8306	1.68e-08	8.85e-06	22988	11279	7253	14408	22850	0	0	2	0	0	1775.94	1743.97	1365.83	1818.01	1686.33	0	0	0.18276	0	0
UL55	UL55	UL55	14.4099	8.39342	28.7705	8.15e-08	1.99e-05	10985	5185	4747	6325	13026	0	1	0	0	0	848.648	801.712	893.921	798.091	961.319	0	0.196051	0	0	0
UL43	UL43	UL43	12.9353	6.66232	26.9153	2.13e-07	3.89e-05	3232	1670	1291	1919	3305	0	0	0	0	1	249.689	258.218	243.112	242.14	243.909	0	0	0	0	0.0971155
RL1	RL1	RL1	11.7615	3.90911	30.7726	2.9e-08	1.16e-05	488	225	133	201	444	0	0	0	0	0	37.7005	34.7898	25.0456	25.3623	32.7672	0	0	0	0	0
149647	149647	FAM71A	9.96249	1.09436	11.748	0.000609076	0.000712362	97	60	60	74	99	0	0	0	0	0	7.49375	9.27728	11.2988	9.33735	7.3062	0	0	0	0	0
91734	91734	IDI2	9.28953	0.752972	11.0289	0.000897	0.00101832	63	28	28	53	93	0	0	0	0	0	4.86708	4.3294	5.27276	6.68756	6.8634	0	0	0	0	0
5013	5013	OTX1	9.14403	0.887403	12.2645	0.000461653	0.00055157	62	31	30	35	77	0	0	0	0	0	4.78982	4.79326	5.64939	4.41631	5.6826	0	0	0	0	0
51191	51191	HERC5	6.89857	3.54621	19.7085	9.02e-06	4.86e-05	364	184	190	273	358	0	1	1	1	8	28.1209	28.4503	35.7794	34.4472	26.4204	0	0.196051	0.0913798	0.142085	0.776924
286006	286006	LSMEM1	6.67989	3.81632	14.2327	0.000161541	0.000223413	485	261	314	419	525	3	2	5	3	5	37.4688	40.3562	59.1302	52.8696	38.745	0.419061	0.392101	0.456899	0.426255	0.485577
5630	5630	PRPH	6.21568	0.942161	8.53495	0.00348391	0.00371875	69	36	52	63	102	0	2	1	0	0	5.33061	5.56637	9.79227	7.94936	7.5276	0	0.392101	0.0913798	0	0
3662	3662	IRF4	5.86597	1.52498	16.2928	5.43e-05	9.92e-05	91	55	61	72	70	0	0	2	1	3	7.03022	8.50417	11.4871	9.08499	5.166	0	0	0.18276	0.142085	0.291346
8638	8638	OASL	5.69135	3.27513	19.1904	1.18e-05	5.01e-05	181	115	82	134	173	2	1	2	2	5	13.9832	17.7815	15.4417	16.9082	12.7674	0.279374	0.196051	0.18276	0.28417	0.485577
57402	57402	S100A14	5.39516	0.844859	9.40794	0.00216048	0.00234564	58	32	32	46	63	0	1	4	0	0	4.4808	4.94788	6.02601	5.8043	4.6494	0	0.196051	0.365519	0	0
128346	128346	C1orf162	5.23645	1.63944	12.1697	0.000485717	0.000577244	113	36	48	76	123	1	3	1	0	3	8.72983	5.56637	9.03902	9.58971	9.0774	0.139687	0.588152	0.0913798	0	0.291346
10018	10018	BCL2L11	4.53554	6.1481	14.6409	0.000130058	0.000188193	2899	1598	1243	1591	2492	60	39	107	79	102	223.963	247.085	234.073	200.753	183.91	8.38123	7.64597	9.77764	11.2247	9.90578
91543	91543	RSAD2	4.32545	1.98525	11.118	0.000854958	0.000973416	140	80	58	74	148	1	0	5	6	12	10.8157	12.3697	10.9221	9.33735	10.9224	0.139687	0	0.456899	0.852511	1.16539
4885	4885	NPTX2	4.29753	2.50761	13.4903	0.000239801	0.000309198	211	122	109	149	246	6	5	14	2	13	16.3008	18.8638	20.5261	18.8009	18.1548	0.838123	0.980253	1.27932	0.28417	1.2625
3902	3902	LAG3	4.19792	0.833226	10.4932	0.00119814	0.00133598	71	27	41	46	82	3	2	2	2	3	5.48512	4.17478	7.72083	5.8043	6.0516	0.419061	0.392101	0.18276	0.28417	0.291346
3433	3433	IFIT2	4.01304	7.74249	11.8638	0.000572345	0.000672152	2350	1320	1100	1398	2479	92	64	111	71	137	181.55	204.1	207.144	176.4	182.95	12.8512	12.5472	10.1432	10.088	13.3048
28514	28514	DLL1	3.97406	3.82311	13.0671	0.000300523	0.000375715	430	215	224	338	470	8	14	29	18	28	33.2197	33.2436	42.1821	42.649	34.686	1.1175	2.74471	2.65001	2.55753	2.71923
467	467	ATF3	3.9242	5.19823	14.2037	0.000164044	0.000226283	1281	640	594	868	1440	51	31	87	50	65	98.9639	98.9577	111.858	109.525	106.272	7.12404	6.07757	7.95004	7.10426	6.31251
199800	199800	ADM5	3.86844	1.40371	12.7152	0.000362688	0.00044326	61	21	39	39	80	2	2	4	3	3	4.71257	3.24705	7.3442	4.92103	5.904	0.279374	0.392101	0.365519	0.426255	0.291346
6236	6236	RRAD	3.74411	3.84462	17.4446	2.96e-05	6.99e-05	417	197	171	255	469	20	13	25	16	22	32.2154	30.4604	32.2015	32.176	34.6122	2.79374	2.54866	2.28449	2.27336	2.13654
51655	51655	RASD1	3.67773	5.29554	16.1978	5.71e-05	0.000102519	791	398	367	489	854	29	36	46	39	40	61.1088	61.5393	69.1108	61.7022	63.0252	4.05093	7.05782	4.20347	5.54132	3.88462
2354	2354	FOSB	3.65879	3.23048	12.3804	0.000433856	0.000520734	383	175	136	242	384	16	15	30	16	10	29.5887	27.0587	25.6106	30.5356	28.3392	2.23499	2.94076	2.74139	2.27336	0.971155
4938	4938	OAS1	3.55718	1.78883	7.14207	0.00752962	0.0078969	47	28	11	28	57	1	0	2	3	7	3.63099	4.3294	2.07144	3.53305	4.2066	0.139687	0	0.18276	0.426255	0.679808
4549	4549	RNR11	3.48681	11.6705	10.6315	0.00111178	0.00124466	131850	53956	51418	78145	138558	6704	4872	8513	5108	9399	10186.1	8342.75	9682.67	9860.36	10225.6	936.462	955.158	777.916	725.771	912.788
23237	23237	ARC	3.32777	2.80762	11.6723	0.000634374	0.000739	48	18	35	32	66	2	2	7	3	4	3.70825	2.78318	6.59095	4.03777	4.8708	0.279374	0.392101	0.639659	0.426255	0.388462
80063	80063	ATF7IP2	3.17626	2.99826	8.69852	0.00318469	0.00341086	272	124	151	167	274	25	16	18	15	18	21.0134	19.173	28.4352	21.0721	20.2212	3.49218	3.13681	1.64484	2.13128	1.74808
64135	64135	IFIH1	3.08235	4.33378	11.6814	0.000631295	0.000735631	548	276	309	426	641	44	21	66	42	67	42.3358	42.6755	58.1887	53.7528	47.3058	6.14623	4.11706	6.03107	5.96757	6.50674
11274	11274	USP18	2.98035	3.89896	9.47828	0.00207919	0.00226094	469	255	259	391	556	43	33	51	27	64	36.2327	39.4284	48.773	49.3365	41.0328	6.00655	6.46967	4.66037	3.8363	6.21539
6507	6507	SLC1A3	2.94797	1.1913	8.58702	0.00338568	0.00361852	89	40	37	54	93	6	5	7	10	5	6.87571	6.18485	6.96758	6.81374	6.8634	0.838123	0.980253	0.639659	1.42085	0.485577
10580	10580	SORBS1	2.92392	2.20624	9.18365	0.00244187	0.00263916	177	103	94	126	145	12	13	20	10	23	13.6742	15.926	17.7014	15.8987	10.701	1.67625	2.54866	1.8276	1.42085	2.23366
4599	4599	MX1	2.91189	5.82469	8.1961	0.00419806	0.00446234	1283	591	727	983	1480	112	72	114	97	211	99.1184	91.3812	136.903	124.035	109.224	15.645	14.1156	10.4173	13.7823	20.4914
162979	162979	ZNF296	2.83645	2.14981	12.682	0.000369187	0.000450404	93	48	38	56	129	2	4	19	7	15	7.18473	7.42182	7.15589	7.0661	9.52021	0.279374	0.784202	1.73622	0.994596	1.45673
2353	2353	FOS	2.62824	3.74719	9.03049	0.00265514	0.00285938	371	180	153	235	380	36	20	57	41	32	28.6617	27.8318	28.8119	29.6524	28.044	5.02874	3.92101	5.20865	5.82549	3.1077
677769	677769	SCARNA17	2.61254	1.52177	7.5004	0.00616853	0.00649383	103	54	61	69	117	9	11	20	6	13	7.95728	8.34955	11.4871	8.70644	8.6346	1.25718	2.15656	1.8276	0.852511	1.2625
4600	4600	MX2	2.50015	4.41024	8.18596	0.00422159	0.00448573	585	282	313	407	624	57	38	88	65	109	45.1943	43.6032	58.9419	51.3554	46.0512	7.96217	7.44992	8.04142	9.23553	10.5856
100507062	100507062	PSMD6-AS2	2.49043	1.05416	7.11745	0.00763372	0.00800321	63	38	47	43	60	4	5	8	11	14	4.86708	5.87561	8.85071	5.42576	4.428	0.558748	0.980253	0.731038	1.56294	1.35962
378938	378938	MALAT1	2.3932	10.5447	7.41084	0.0064832	0.00681836	52438	23705	27380	35913	64251	5801	5602	7941	5590	8105	4051.11	3665.3	5156.01	4531.52	4741.73	810.325	1098.28	725.647	794.256	787.121
4939	4939	OAS2	2.3782	2.35896	5.90573	0.0150917	0.0156333	84	38	41	44	90	6	5	3	8	30	6.48943	5.87561	7.72083	5.55194	6.642	0.838123	0.980253	0.274139	1.13668	2.91346
10964	10964	IFI44L	2.30806	1.43707	4.66471	0.0307886	0.0316197	58	26	23	32	43	4	3	6	8	12	4.4808	4.02015	4.3312	4.03777	3.1734	0.558748	0.588152	0.548279	1.13668	1.16539
129607	129607	CMPK2	2.13139	2.29294	5.91635	0.015001	0.0155444	106	47	39	51	72	16	5	17	12	14	8.18905	7.2672	7.3442	6.4352	5.3136	2.23499	0.980253	1.55346	1.70502	1.35962
100462977	100462977	MTRNR2L1	2.06885	10.3804	6.93754	0.00844049	0.0088356	35353	17316	17207	29174	41302	5574	3449	7120	4694	9195	2731.2	2677.42	3240.3	3681.19	3048.09	778.616	676.178	650.624	666.948	892.977
100463488	100463488	MTRNR2L10	2.02899	7.26857	6.77147	0.00926263	0.00967979	4162	1977	2092	3298	4959	693	449	864	536	1049	321.536	305.686	393.951	416.143	365.974	96.8032	88.0267	78.9521	76.1576	101.874
100463482	100463482	MTRNR2L6	1.99761	7.42083	6.62998	0.0100276	0.0104671	4432	2132	2296	3758	5135	765	473	950	661	1131	342.395	329.653	432.366	474.186	378.963	106.861	92.7319	86.8108	93.9183	109.838
100462981	100462981	MTRNR2L2	1.86766	11.68	6.27826	0.0122228	0.0127188	96318	40933	37968	59947	105575	16339	10652	19157	11475	22535	7441.06	6329.12	7149.86	7564.13	7791.44	2282.35	2088.33	1750.56	1630.43	2188.5
9118	9118	INA	1.84973	4.11717	6.06982	0.0137511	0.0142812	447	261	224	303	491	82	47	125	65	121	34.5331	40.3562	42.1821	38.2326	36.2358	11.4543	9.21438	11.4225	9.23553	11.751
8851	8851	CDK5R1	1.82048	1.81301	5.97139	0.0145398	0.0150803	88	35	42	81	99	18	13	21	15	16	6.79845	5.41175	7.90914	10.2206	7.3062	2.51437	2.54866	1.91898	2.13128	1.55385
100463486	100463486	MTRNR2L8	1.79832	10.6544	5.9584	0.0146473	0.0151891	41384	19199	18142	30907	47135	7705	4747	9315	6145	11790	3197.13	2968.58	3416.37	3899.86	3478.56	1076.29	930.652	851.203	873.113	1144.99
4550	4550	RNR21	1.78656	12.8882	5.9282	0.0149004	0.0154462	211813	89426	86391	140209	238413	38553	24731	45658	27807	54965	16363.6	13827.2	16268.5	17691.6	17594.9	5385.36	4848.53	4172.22	3950.96	5337.95
100463487	100463487	MTRNR2L9	1.74541	8.62135	5.69892	0.0169754	0.0175629	8995	4908	4684	8101	10726	1879	1064	2335	1666	3258	694.91	758.882	882.058	1022.19	791.579	262.472	208.598	213.372	236.714	316.402
387763	387763	C11orf96	1.74505	1.59752	6.60272	0.0101823	0.0106248	91	34	32	45	92	12	8	24	13	19	7.03022	5.25713	6.02601	5.67812	6.7896	1.67625	1.5684	2.19312	1.84711	1.84519
2261	2261	FGFR3	1.62192	3.72785	6.08138	0.0136614	0.0141906	304	148	166	226	295	61	49	98	47	80	23.4856	22.884	31.2599	28.5168	21.771	8.52091	9.60648	8.95522	6.678	7.76924
25841	25841	ABTB2	1.61412	4.95817	5.99842	0.0143187	0.0148576	748	292	333	482	699	128	93	185	134	193	57.7869	45.1494	62.7082	60.8189	51.5862	17.88	18.2327	16.9053	19.0394	18.7433
93953	93953	ACRC	1.59439	2.10717	4.46407	0.034615	0.035512	99	34	65	91	103	27	17	33	16	23	7.64826	5.25713	12.2403	11.4824	7.6014	3.77155	3.33286	3.01553	2.27336	2.23366
83593	83593	RASSF5	1.58632	1.71671	5.54455	0.0185383	0.0191562	86	46	49	44	73	12	11	37	13	22	6.64394	7.11258	9.22733	5.55194	5.3874	1.67625	2.15656	3.38105	1.84711	2.13654
94240	94240	EPSTI1	1.55745	2.64675	4.44119	0.0350818	0.0359826	108	83	89	88	153	31	19	36	34	44	8.34356	12.8336	16.7598	11.1039	11.2914	4.3303	3.72496	3.28967	4.83089	4.27308
55008	55008	HERC6	1.39166	3.53068	4.04377	0.0443348	0.0453448	213	123	117	147	236	53	27	78	56	80	16.4554	19.0184	22.0326	18.5485	17.4168	7.40342	5.29336	7.12762	7.95677	7.76924
100463285	100463285	MTRNR2L4	1.36884	3.15626	3.8005	0.0512373	0.0523315	136	81	115	175	189	55	23	63	39	79	10.5067	12.5243	21.656	22.0816	13.9482	7.68279	4.50916	5.75693	5.54132	7.67212
10984	10984	KCNQ1OT1	1.30172	3.13847	3.10102	0.0782431	0.0796501	191	118	111	135	204	47	47	56	52	68	14.7557	18.2453	20.9027	17.0343	15.0552	6.56529	9.21438	5.11727	7.38843	6.60385
150094	150094	SIK1	1.26884	2.9469	3.60703	0.0575358	0.0587235	122	50	58	54	134	19	23	46	24	39	9.42513	7.73107	10.9221	6.81374	9.88921	2.65406	4.50916	4.20347	3.41004	3.7875
85462	85462	FHDC1	1.26304	2.39995	4.25409	0.0391559	0.0401004	102	51	49	68	102	24	17	38	22	39	7.88003	7.88569	9.22733	8.58026	7.5276	3.35249	3.33286	3.47243	3.12587	3.7875
22849	22849	CPEB3	1.23389	2.47772	3.4827	0.0620137	0.0632277	106	76	74	91	126	36	22	49	40	38	8.18905	11.7512	13.9352	11.4824	9.29881	5.02874	4.31311	4.47761	5.6834	3.69039
85028	85028	SNHG12	1.22525	3.53727	3.54911	0.0595774	0.0607755	227	116	122	235	269	77	46	99	59	92	17.5369	17.9361	22.9742	29.6524	19.8522	10.7559	9.01832	9.0466	8.38302	8.93462
100506168	100506168	NA	1.22108	5.41202	3.46684	0.0626109	0.0638255	943	474	597	719	1026	261	207	339	239	415	72.8516	73.2905	112.423	90.7237	75.7188	36.4583	40.5825	30.9778	33.9583	40.3029
23210	23210	JMJD6	1.20817	5.74099	3.22044	0.072724	0.0740575	1372	703	736	883	1424	364	220	539	391	492	105.994	108.699	138.598	111.417	105.091	50.8461	43.1311	49.2537	55.5553	47.7808
10561	10561	IFI44	1.1099	2.34238	2.93468	0.0866958	0.0881783	76	45	55	63	102	23	16	38	20	53	5.87139	6.95796	10.3572	7.94936	7.5276	3.2128	3.13681	3.47243	2.8417	5.14712
126917	126917	IFFO2	1.0612	6.32539	2.91925	0.0875283	0.0890172	1633	766	766	998	1486	428	295	703	450	550	126.158	118.44	144.248	125.928	109.667	59.7861	57.8349	64.24	63.9383	53.4135
26504	26504	CNNM4	1.04956	4.86519	3.09872	0.0783539	0.079756	610	284	304	410	660	165	120	278	170	247	47.1257	43.9125	57.2471	51.7339	48.708	23.0484	23.5261	25.4036	24.1545	23.9875
100505493	100505493	NA	1.04339	2.69592	2.41844	0.119914	0.121721	164	92	86	118	158	45	36	66	43	85	12.6698	14.2252	16.1949	14.8893	11.6604	6.28592	7.05782	6.03107	6.10966	8.25482
4744	4744	NEFH	1.03461	2.23712	2.50618	0.113401	0.11517	107	60	64	86	119	44	24	41	32	50	8.2663	9.27728	12.052	10.8515	8.7822	6.14623	4.70521	3.74657	4.54672	4.85577
4940	4940	OAS3	1.03458	4.86235	2.41504	0.120175	0.121976	544	280	271	323	508	159	97	209	149	239	42.0268	43.294	51.0328	40.7563	37.4904	22.2103	19.0169	19.0984	21.1707	23.2106
115123	115123	2003-03-01	1.00613	2.80694	2.37455	0.123327	0.125131	141	74	74	102	175	34	35	75	47	59	10.893	11.442	13.9352	12.8704	12.915	4.74936	6.86177	6.85348	6.678	5.72981
94015	94015	TTYH2	0.99018	1.90942	2.30685	0.128805	0.130644	86	48	37	67	93	23	19	43	24	41	6.64394	7.42182	6.96758	8.45408	6.8634	3.2128	3.72496	3.92933	3.41004	3.98174
400793	400793	C1orf226	0.987029	2.54389	2.23596	0.134833	0.136735	136	55	51	91	102	46	17	54	29	53	10.5067	8.50417	9.60396	11.4824	7.5276	6.42561	3.33286	4.93451	4.12047	5.14712
1839	1839	HBEGF	0.942586	3.72755	2.13	0.144441	0.146415	232	127	115	184	283	75	56	105	79	118	17.9232	19.6369	21.656	23.2172	20.8854	10.4765	10.9788	9.59488	11.2247	11.4596
54739	54739	XAF1	0.932019	3.74535	1.88246	0.170054	0.172289	294	156	145	184	274	81	56	122	103	139	22.713	24.1209	27.3054	23.2172	20.2212	11.3147	10.9788	11.1483	14.6348	13.4991
4514	4514	COX3	0.92808	12.0819	2.46278	0.116573	0.11836	98133	42305	36680	61319	98114	31460	17480	35623	22456	47951	7581.28	6541.26	6907.32	7737.25	7240.82	4394.56	3426.96	3255.22	3190.66	4656.78
80149	80149	ZC3H12A	0.860775	4.70292	2.16281	0.141386	0.143343	441	216	208	317	474	120	128	226	119	212	34.0695	33.3982	39.1691	39.9992	34.9812	16.7625	25.0945	20.6518	16.9081	20.5885
11232	11232	POLG2	0.855824	2.5305	1.49382	0.221624	0.224091	119	68	76	117	175	52	40	75	36	72	9.19337	10.5143	14.3118	14.7631	12.915	7.26373	7.84202	6.85348	5.11506	6.99232
7286	7286	TUFT1	0.851241	4.94177	1.8616	0.17244	0.174676	611	309	313	409	619	201	143	317	193	275	47.2029	47.778	58.9419	51.6078	45.6822	28.0771	28.0352	28.9674	27.4224	26.7068
6446	6446	SGK1	0.838056	6.56093	1.71615	0.19019	0.192473	1860	1059	1118	1331	2168	715	492	1033	610	986	143.695	163.744	210.534	167.946	159.998	99.8763	96.4569	94.3953	86.6719	95.7559
8503	8503	PIK3R3	0.756579	4.91817	1.46925	0.225465	0.227935	666	308	350	419	639	210	155	370	241	299	51.4519	47.6234	65.9095	52.8696	47.1582	29.3343	30.3878	33.8105	34.2425	29.0375
1326	1326	MAP3K8	0.746113	2.53595	1.51336	0.218628	0.2211	76	46	42	63	93	24	25	48	25	52	5.87139	7.11258	7.90914	7.94936	6.8634	3.35249	4.90126	4.38623	3.55213	5.05001
5366	5366	PMAIP1	0.73213	6.14454	0.898587	0.343161	0.345847	958	492	443	670	1011	342	230	519	359	464	74.0105	76.0737	83.4226	84.5408	74.6118	47.773	45.0916	47.4261	51.0086	45.0616
441250	441250	TYW1B	0.730186	1.46179	1.17676	0.278016	0.280675	64	22	14	35	63	10	14	39	18	19	4.94433	3.40167	2.63638	4.41631	4.6494	1.39687	2.74471	3.56381	2.55753	1.84519
54855	54855	FAM46C	0.709859	3.12273	1.07954	0.2988	0.30145	231	124	110	145	195	82	48	120	95	102	17.8459	19.173	20.7144	18.2962	14.391	11.4543	9.41043	10.9656	13.4981	9.90578
4512	4512	COX1	0.709199	12.6182	1.55929	0.211769	0.214201	138985	57892	50332	83853	128091	50471	26845	56407	34836	79047	10737.3	8951.34	9478.16	10580.6	9453.12	7050.15	5262.98	5154.46	4949.68	7676.69
728448	728448	PPIEL	0.687316	1.46684	0.867308	0.351702	0.354424	66	33	36	41	73	28	16	45	21	30	5.09884	5.1025	6.77926	5.17339	5.3874	3.91124	3.13681	4.11209	2.98379	2.91346
5209	5209	PFKFB3	0.673597	6.14721	1.31677	0.251173	0.253794	1442	759	734	1006	1479	520	390	843	534	783	111.402	117.358	138.222	126.937	109.15	72.6373	76.4597	77.0332	75.8734	76.0414
26502	26502	NARF	0.646781	5.13785	1.19244	0.274838	0.277514	679	306	372	542	837	277	198	434	255	393	52.4563	47.3141	70.0524	68.3898	61.7706	38.6933	38.818	39.6588	36.2317	38.1664
259217	259217	HSPA12A	0.643711	3.91367	1.28801	0.256415	0.259023	291	152	139	179	261	85	67	195	109	150	22.4813	23.5024	26.1755	22.5863	19.2618	11.8734	13.1354	17.8191	15.4873	14.5673
3014	3014	H2AFX	0.633248	6.16606	1.30965	0.252458	0.25507	1387	728	547	815	1571	518	341	737	505	729	107.153	112.564	103.007	102.837	115.94	72.3579	66.8532	67.3469	71.753	70.7972
23586	23586	DDX58	0.633233	4.92098	1.11203	0.29164	0.294277	504	275	270	310	494	172	141	277	194	303	38.9366	42.5209	50.8445	39.1159	36.4572	24.0262	27.6431	25.3122	27.5645	29.426
10482	10482	NXF1	0.606863	7.00123	1.13159	0.287436	0.290109	2124	997	1444	1605	2834	938	661	1365	916	1465	164.09	154.157	271.924	202.519	209.149	131.027	129.589	124.733	130.15	142.274
5820	5820	PVT1	0.530509	2.85337	0.678657	0.410049	0.412833	107	53	70	82	167	43	35	84	47	92	8.2663	8.19493	13.1819	10.3468	12.3246	6.00655	6.86177	7.6759	6.678	8.93462
8793	8793	TNFRSF10D	0.520428	8.09857	0.820803	0.364946	0.367739	5112	2546	2449	3366	5158	1978	1435	3277	2096	2861	394.928	393.666	461.178	424.723	380.661	276.301	281.333	299.452	297.81	277.847
10057	10057	ABCC5	0.500346	5.0325	0.772751	0.379367	0.382172	517	255	347	434	662	238	186	371	262	357	39.9409	39.4284	65.3446	54.7623	48.8556	33.2455	36.4654	33.9019	37.2263	34.6702
23424	23424	TDRD7	0.499959	4.61856	0.726843	0.393909	0.396753	476	225	271	363	591	252	150	299	194	313	36.7735	34.7898	51.0328	45.8035	43.6158	35.2012	29.4076	27.3226	27.5645	30.3971
2043	2043	EPHA4	0.460061	5.28795	0.61418	0.433218	0.436084	665	372	322	478	686	293	188	487	306	392	51.3747	57.5191	60.6367	60.3142	50.6268	40.9283	36.8575	44.502	43.478	38.0693
29841	29841	GRHL1	0.4486	1.54311	0.40009	0.527043	0.529665	61	31	35	43	65	27	20	55	24	32	4.71257	4.79326	6.59095	5.42576	4.797	3.77155	3.92101	5.02589	3.41004	3.1077
7056	7056	THBD	0.442891	1.58221	0.361556	0.547643	0.550179	59	21	27	35	56	16	23	28	26	29	4.55806	3.24705	5.08445	4.41631	4.1328	2.23499	4.50916	2.55863	3.69421	2.81635
4084	4084	MXD1	0.368927	4.81831	0.364315	0.54612	0.548695	436	244	200	287	447	207	152	281	180	289	33.6833	37.7276	37.6626	36.2138	32.9886	28.9152	29.7997	25.6777	25.5753	28.0664
4741	4741	NEFM	0.364425	3.61334	0.352108	0.552922	0.555387	240	127	116	165	274	117	89	178	99	148	18.5412	19.6369	21.8443	20.8198	20.2212	16.3434	17.4485	16.2656	14.0664	14.3731
54663	54663	WDR74	0.355779	4.62469	0.383825	0.535563	0.538181	435	218	247	361	534	227	158	325	207	345	33.606	33.7075	46.5133	45.5511	39.4092	31.709	30.976	29.6984	29.4116	33.5048
84851	84851	TRIM52	0.340557	2.38927	0.321814	0.570519	0.572915	98	55	49	61	101	52	26	63	56	60	7.57101	8.50417	9.22733	7.697	7.4538	7.26373	5.09731	5.75693	7.95677	5.82693
2872	2872	MKNK2	0.286006	6.76159	0.235651	0.627365	0.62946	2035	914	1042	1227	2137	893	688	1406	968	1405	157.214	141.324	196.222	154.823	157.711	124.741	134.883	128.48	137.538	136.447
1746	1746	DLX2	0.284712	2.45219	0.197823	0.656484	0.65845	48	38	22	37	59	26	22	34	27	39	3.70825	5.87561	4.14288	4.66867	4.3542	3.63186	4.31311	3.10691	3.8363	3.7875
51427	51427	ZNF107	0.254323	2.64127	0.128812	0.719667	0.72139	116	72	62	79	106	54	53	86	63	70	8.9616	11.1327	11.6754	9.96825	7.8228	7.5431	10.3907	7.85866	8.95136	6.79808
4616	4616	GADD45B	0.247859	5.67575	0.173152	0.677325	0.67918	779	367	383	512	846	455	272	516	356	531	60.1818	56.746	72.1238	64.6043	62.4348	63.5576	53.3257	47.152	50.5823	51.5683
56829	56829	ZC3HAV1	0.212509	7.39847	0.129895	0.718541	0.720323	3011	1539	1340	1654	2869	1502	1008	2226	1366	1872	232.615	237.962	252.339	208.702	211.732	209.81	197.619	203.411	194.088	181.8
3437	3437	IFIT3	0.196286	6.80382	0.0515763	0.820343	0.821816	491	257	231	317	527	209	170	392	255	412	37.9323	39.7377	43.5003	39.9992	38.8926	29.1946	33.3286	35.8209	36.2317	40.0116
8556	8556	CDC14A	0.150899	2.648	0.0615993	0.803986	0.805567	122	45	56	64	126	67	34	84	62	76	9.42513	6.95796	10.5455	8.07554	9.29881	9.35904	6.66572	7.6759	8.80928	7.38078
3202	3202	HOXA5	0.121506	2.45386	0.0469597	0.828441	0.829715	57	49	29	59	60	47	29	54	30	56	4.40354	7.57645	5.46107	7.44464	4.428	6.56529	5.68547	4.93451	4.26255	5.43847
7127	7127	TNFAIP2	0.0774863	5.51094	0.0200737	0.887332	0.888469	792	314	454	513	764	418	320	624	428	626	61.1861	48.5511	85.494	64.7305	56.3832	58.3892	62.7362	57.021	60.8124	60.7943
3434	3434	IFIT1	0.0755737	6.32933	0.00833717	0.927248	0.928119	356	160	173	202	421	215	109	265	174	348	27.5028	24.7394	32.5781	25.4884	31.0698	30.0327	21.3695	24.2156	24.7228	33.7962
2081	2081	ERN1	0.0712186	3.06236	0.014604	0.903812	0.904816	144	83	70	74	126	59	68	122	79	94	11.1247	12.8336	13.1819	9.33735	9.29881	8.24154	13.3314	11.1483	11.2247	9.12886
1152	1152	CKB	0.050143	3.98921	0.00914337	0.923822	0.924769	241	121	106	172	280	137	99	199	136	208	18.6185	18.7092	19.9612	21.703	20.664	19.1371	19.409	18.1846	19.3236	20.2
55802	55802	DCP1A	0.0440581	4.94365	0.00489815	0.944204	0.94493	542	284	245	352	494	295	201	466	303	413	41.8723	43.9125	46.1367	44.4155	36.4572	41.2077	39.4062	42.583	43.0518	40.1087
100507257	100507257	MEG9	0.0355086	3.34756	0.00358759	0.952238	0.952889	161	66	95	121	195	81	76	111	94	193	12.4381	10.205	17.8897	15.2678	14.391	11.3147	14.8998	10.1432	13.356	18.7433
64332	64332	NFKBIZ	0.0343442	4.22479	0.00228476	0.961876	0.962451	337	185	180	226	323	179	123	279	235	304	26.035	28.6049	33.8963	28.5168	23.8374	25.004	24.1142	25.495	33.39	29.5231
4792	4792	NFKBIA	0.0223325	5.98802	0.00158959	0.968197	0.96861	1071	497	509	613	1177	595	415	863	583	896	82.7403	76.8468	95.8513	77.3486	86.8626	83.1138	81.361	78.8608	82.8356	87.0155
9473	9473	THEMIS2	0.0166766	1.96456	0.000755225	0.978076	0.978326	74	34	31	37	72	35	25	65	40	52	5.71688	5.25713	5.8377	4.66867	5.3136	4.88905	4.90126	5.93969	5.6834	5.05001
6046	6046	BRD2	-0.0056487	9.07424	0.000112143	0.991551	0.991551	7119	3319	3440	4691	7318	4155	3100	5969	3934	5782	549.98	513.188	647.796	591.912	540.069	580.4	607.757	545.446	558.963	561.522
4519	4519	CYTB	-0.0118797	12.0691	0.000484412	0.98244	0.982524	70937	27961	26605	43110	67585	41033	23441	46221	29831	68580	5480.25	4323.37	5010.06	5439.64	4987.78	5731.78	4595.62	4223.67	4238.54	6660.18
3200	3200	HOXA3	-0.0142415	1.90398	0.0005902	0.980618	0.980785	59	24	29	35	67	26	24	58	38	44	4.55806	3.71091	5.46107	4.41631	4.9446	3.63186	4.70521	5.30003	5.39923	4.27308
9732	9732	DOCK4	-0.0159456	2.87405	0.000765653	0.977925	0.978259	112	47	56	93	123	63	45	116	74	93	8.65258	7.2672	10.5455	11.7348	9.0774	8.80029	8.82227	10.6001	10.5143	9.03174
79132	79132	DHX58	-0.025045	2.56402	0.0019212	0.965039	0.965533	101	40	40	73	105	58	37	81	56	87	7.80277	6.18485	7.53252	9.21117	7.749	8.10185	7.25387	7.40176	7.95677	8.44905
91768	91768	CABLES1	-0.0416445	3.95171	0.00516826	0.942689	0.943494	226	137	120	177	221	148	102	236	147	202	17.4597	21.1831	22.5975	22.3339	16.3098	20.6737	19.9972	21.5656	20.8865	19.6173
83716	83716	CRISPLD2	-0.0763701	6.76284	0.0177483	0.894017	0.895087	1624	798	789	897	1545	910	659	1436	997	1332	125.462	123.388	148.579	113.184	114.021	127.115	129.197	131.221	141.659	129.358
2065	2065	ERBB3	-0.0926421	1.90162	0.0268055	0.869949	0.871138	50	18	35	38	58	34	24	66	27	45	3.86276	2.78318	6.59095	4.79485	4.2804	4.74936	4.70521	6.03107	3.8363	4.3702
139324	139324	HDX	-0.110076	2.25355	0.0276027	0.868046	0.869307	75	53	31	60	94	68	31	91	46	68	5.79414	8.19493	5.8377	7.57082	6.9372	9.49872	6.07757	8.31556	6.53592	6.60385
89782	89782	LMLN	-0.12827	3.58302	0.0493611	0.824179	0.825517	182	91	80	125	198	103	103	182	93	165	14.0604	14.0705	15.065	15.7725	14.6124	14.3878	20.1932	16.6311	13.2139	16.0241
23314	23314	SATB2	-0.141071	3.80451	0.0622336	0.803	0.804648	200	97	112	126	238	139	91	205	141	182	15.451	14.9983	21.091	15.8987	17.5644	19.4165	17.8406	18.7329	20.034	17.675
2668	2668	GDNF	-0.142998	3.11562	0.0506769	0.821889	0.823295	127	61	66	78	139	78	54	146	79	114	9.81141	9.4319	12.4287	9.84207	10.2582	10.8956	10.5867	13.3415	11.2247	11.0712
10420	10420	TESK2	-0.148502	2.48056	0.0585113	0.808865	0.810386	95	38	45	64	91	49	50	76	62	83	7.33924	5.87561	8.47408	8.07554	6.7158	6.84467	9.80253	6.94486	8.80928	8.06059
57688	57688	ZSWIM6	-0.192024	5.06172	0.114637	0.734925	0.73656	485	231	222	304	447	312	220	449	303	433	37.4688	35.7175	41.8055	38.3588	32.9886	43.5824	43.1311	41.0295	43.0518	42.051
6615	6615	SNAI1	-0.192488	4.94676	0.103154	0.748077	0.749676	422	165	197	236	419	230	218	387	224	372	32.6017	25.5125	37.0976	29.7786	30.9222	32.128	42.739	35.364	31.8271	36.127
55556	55556	ENOSF1	-0.21066	2.44999	0.124428	0.724281	0.725954	66	40	59	51	101	56	44	88	63	87	5.09884	6.18485	11.1105	6.4352	7.4538	7.82248	8.62622	8.04142	8.95136	8.44905
83860	83860	TAF3	-0.211285	4.62787	0.157729	0.691256	0.69309	348	167	129	215	442	251	159	339	218	311	26.8848	25.8218	24.2924	27.1288	32.6196	35.0615	31.172	30.9778	30.9746	30.2029
3400	3400	ID4	-0.238477	3.80092	0.143594	0.704734	0.706542	129	79	74	74	130	82	65	143	91	151	9.96592	12.2151	13.9352	9.33735	9.59401	11.4543	12.7433	13.0673	12.9297	14.6644
54799	54799	MBTD1	-0.243905	4.01642	0.174361	0.676264	0.678174	234	121	125	160	231	171	105	261	189	209	18.0777	18.7092	23.5391	20.1889	17.0478	23.8865	20.5853	23.8501	26.8541	20.2971
730101	730101	LOC730101	-0.255907	4.4862	0.23156	0.63037	0.63242	310	200	156	208	313	205	171	364	210	352	23.9491	30.9243	29.3768	26.2455	23.0994	28.6359	33.5246	33.2622	29.8379	34.1847
3659	3659	IRF1	-0.270612	5.06986	0.188243	0.664383	0.666316	422	244	211	243	502	325	218	455	301	432	32.6017	37.7276	39.734	30.6618	37.0476	45.3983	42.739	41.5778	42.7676	41.9539
1479	1479	CSTF3	-0.273327	5.07183	0.205193	0.650561	0.652566	495	231	282	368	616	392	272	577	382	510	38.2413	35.7175	53.1042	46.4344	45.4608	54.7573	53.3257	52.7261	54.2765	49.5289
3431	3431	SP110	-0.273339	4.22692	0.246004	0.619903	0.622026	281	135	133	171	281	207	123	297	182	276	21.7087	20.8739	25.0456	21.5768	20.7378	28.9152	24.1142	27.1398	25.8595	26.8039
55137	55137	FIGN	-0.279414	1.73023	0.205354	0.650434	0.652494	36	18	22	14	37	26	13	36	28	38	2.78119	2.78318	4.14288	1.76652	2.7306	3.63186	2.54866	3.28967	3.97838	3.69039
23117	23117	NPIPB3	-0.286263	4.9084	0.28265	0.59497	0.597315	366	174	222	261	468	298	210	355	268	486	28.2754	26.9041	41.8055	32.9331	34.5384	41.6268	41.1706	32.4398	38.0788	47.1981
114789	114789	SLC25A25	-0.286722	4.20688	0.251563	0.615977	0.61814	249	112	138	189	256	164	144	289	187	250	19.2365	17.3176	25.9872	23.8481	18.8928	22.9087	28.2313	26.4088	26.5699	24.2789
55601	55601	DDX60	-0.294087	3.0316	0.27998	0.596714	0.599015	90	61	52	61	117	57	53	130	79	109	6.95297	9.4319	9.79227	7.697	8.6346	7.96217	10.3907	11.8794	11.2247	10.5856
4535	4535	ND1	-0.300369	11.0154	0.318336	0.572609	0.574964	28992	11063	10174	16105	26936	19627	11828	22075	13716	32415	2239.78	1710.58	1915.9	2032.13	1987.88	2741.64	2318.89	2017.21	1948.84	3148
57018	57018	CCNL1	-0.301987	4.88997	0.26499	0.606712	0.608895	377	200	235	305	412	346	208	477	286	413	29.1252	30.9243	44.2535	38.485	30.4056	48.3317	40.7785	43.5882	40.6363	40.1087
7556	7556	ZNF10	-0.308286	1.93478	0.269704	0.60353	0.605753	57	17	37	30	62	55	29	40	43	47	4.40354	2.62856	6.96758	3.78541	4.5756	7.68279	5.68547	3.65519	6.10966	4.56443
168374	168374	ZNF92	-0.320583	2.96797	0.325863	0.568105	0.57054	78	61	45	62	109	64	46	112	86	95	6.0259	9.4319	8.47408	7.82318	8.0442	8.93998	9.01832	10.2345	12.2193	9.22597
5077	5077	PAX3	-0.321988	3.42426	0.297633	0.58537	0.587727	145	75	82	100	181	106	88	200	119	134	11.202	11.5966	15.4417	12.618	13.3578	14.8068	17.2524	18.276	16.9081	13.0135
100132247	100132247	NPIPB5	-0.342053	2.22591	0.348046	0.555221	0.557648	65	23	34	45	70	43	41	54	34	92	5.02159	3.55629	6.40264	5.67812	5.166	6.00655	8.03807	4.93451	4.83089	8.93462
153572	153572	IRX2	-0.348075	3.4613	0.377704	0.538835	0.541422	155	87	63	78	138	95	70	169	112	150	11.9746	13.4521	11.8637	9.84207	10.1844	13.2703	13.7235	15.4432	15.9135	14.5673
728888	728888	NPIPB11	-0.353566	2.00242	0.35504	0.551274	0.553779	47	14	49	37	38	45	30	50	40	63	3.63099	2.1647	9.22733	4.66867	2.8044	6.28592	5.88152	4.56899	5.6834	6.11828
5930	5930	RBBP6	-0.377674	6.53715	0.420598	0.516639	0.519298	1159	587	693	927	1333	1000	745	1450	976	1304	89.5387	90.7627	130.501	116.969	98.3755	139.687	146.058	132.501	138.675	126.639
92283	92283	ZNF461	-0.37961	2.56889	0.450496	0.502099	0.504727	86	38	35	42	80	56	35	96	41	104	6.64394	5.87561	6.59095	5.29957	5.904	7.82248	6.86177	8.77246	5.82549	10.1
387496	387496	RASL11A	-0.382362	2.20364	0.4035	0.525287	0.527945	59	28	21	41	57	41	36	57	36	61	4.55806	4.3294	3.95457	5.17339	4.2066	5.72717	7.05782	5.20865	5.11506	5.92404
1181	1181	CLCN2	-0.385074	2.6053	0.452383	0.501205	0.503871	81	24	40	59	91	61	50	74	43	105	6.25767	3.71091	7.53252	7.44464	6.7158	8.52091	9.80253	6.7621	6.10966	10.1971
80174	80174	DBF4B	-0.385344	1.76227	0.462141	0.496625	0.49931	43	23	21	33	53	44	22	50	38	44	3.32197	3.55629	3.95457	4.16395	3.9114	6.14623	4.31311	4.56899	5.39923	4.27308
4536	4536	ND2	-0.396803	10.6311	0.563352	0.452913	0.455713	21711	8321	7176	11765	21214	15661	10354	18452	11102	22819	1677.29	1286.6	1351.33	1484.51	1565.59	2187.64	2029.91	1686.14	1577.43	2216.08
80301	80301	PLEKHO2	-0.403283	6.31874	0.51118	0.474628	0.477317	1152	573	526	696	1186	874	567	1332	894	1192	88.998	88.598	99.0526	87.8215	87.5268	122.087	111.161	121.718	127.024	115.762
54809	54809	SAMD9	-0.403307	5.92465	0.524112	0.469093	0.471871	836	437	344	394	701	613	398	876	535	771	64.5853	67.5695	64.7796	49.7151	51.7338	85.6282	78.0281	80.0487	76.0155	74.876
91351	91351	DDX60L	-0.405769	4.11614	0.516163	0.472483	0.4752	243	111	116	146	274	196	131	264	172	269	18.773	17.163	21.8443	18.4223	20.2212	27.3787	25.6826	24.1243	24.4386	26.1241
8694	8694	DGAT1	-0.407502	4.67333	0.602159	0.437756	0.440613	302	159	169	211	366	204	195	364	278	385	23.3311	24.5848	31.8249	26.6241	27.0108	28.4962	38.2299	33.2622	39.4997	37.3895
3475	3475	IFRD1	-0.407711	5.7221	0.492294	0.482906	0.485558	743	374	418	572	799	656	396	921	640	894	57.4006	57.8284	78.7148	72.1752	58.9662	91.6347	77.636	84.1608	90.9345	86.8212
80832	80832	APOL4	-0.411619	1.31833	0.277153	0.598574	0.60083	51	17	29	28	53	28	42	49	37	42	3.94001	2.62856	5.46107	3.53305	3.9114	3.91124	8.23412	4.47761	5.25715	4.07885
8313	8313	AXIN2	-0.420715	2.14133	0.518729	0.471385	0.474136	62	22	26	29	37	33	33	57	34	51	4.78982	3.40167	4.89613	3.65923	2.7306	4.60967	6.46967	5.20865	4.83089	4.95289
51056	51056	LAP3	-0.422748	5.90474	0.592142	0.441592	0.444437	721	380	459	611	890	683	439	1014	674	934	55.701	58.7561	86.4356	77.0962	65.682	95.4063	86.0662	92.6591	95.7654	90.7059
220001	220001	VWCE	-0.42943	1.69754	0.527538	0.467644	0.470454	23	21	25	22	44	29	19	33	34	56	1.77687	3.24705	4.70782	2.77597	3.2472	4.05093	3.72496	3.01553	4.83089	5.43847
4508	4508	ATP6	-0.433681	11.6481	0.64726	0.421094	0.423916	45609	16482	14544	23449	40988	33807	20154	36699	22733	48659	3523.53	2548.47	2738.82	2958.8	3024.92	4722.4	3951.2	3353.55	3230.02	4725.54
100190986	100190986	LOC100190986	-0.438801	2.10252	0.555728	0.455987	0.458766	43	31	30	29	44	27	50	40	37	57	3.32197	4.79326	5.64939	3.65923	3.2472	3.77155	9.80253	3.65519	5.25715	5.53558
23368	23368	PPP1R13B	-0.461941	3.19657	0.71182	0.39884	0.401685	107	61	67	69	112	101	74	130	84	130	8.2663	9.4319	12.617	8.70644	8.2656	14.1084	14.5077	11.8794	11.9351	12.625
54619	54619	CCNJ	-0.465309	3.86686	0.591963	0.441661	0.444468	177	89	109	108	203	141	120	245	137	212	13.6742	13.7613	20.5261	13.6275	14.9814	19.6959	23.5261	22.388	19.4657	20.5885
83452	83452	RAB33B	-0.471427	3.92206	0.699006	0.403118	0.405924	181	88	99	139	203	145	91	255	180	228	13.9832	13.6067	18.643	17.5391	14.9814	20.2546	17.8406	23.3018	25.5753	22.1423
55633	55633	TBC1D22B	-0.472457	4.15765	0.728075	0.393508	0.396383	243	119	101	150	267	174	140	300	181	275	18.773	18.3999	19.0196	18.9271	19.7046	24.3056	27.4471	27.4139	25.7174	26.7068
2959	2959	GTF2B	-0.472502	5.46832	0.710411	0.399307	0.402121	519	258	313	407	620	479	318	739	450	687	40.0954	39.8923	58.9419	51.3554	45.756	66.9101	62.3441	67.5297	63.9383	66.7183
92815	92815	HIST3H2A	-0.479469	1.84313	0.502427	0.478436	0.481104	29	14	10	12	34	13	11	32	24	42	2.2404	2.1647	1.88313	1.51416	2.5092	1.81593	2.15656	2.92415	3.41004	4.07885
84329	84329	HVCN1	-0.505886	1.9528	0.688448	0.406693	0.409488	53	24	30	36	61	51	31	67	47	61	4.09452	3.71091	5.64939	4.54249	4.5018	7.12404	6.07757	6.12245	6.678	5.92404
6672	6672	SP100	-0.520063	6.93737	0.781463	0.376694	0.379512	1708	878	933	1242	1854	1539	1098	2281	1490	2125	131.952	135.758	175.696	156.716	136.825	214.978	215.263	208.437	211.707	206.37
1647	1647	GADD45A	-0.525769	5.98541	0.905676	0.341264	0.343965	631	360	293	510	788	626	419	836	575	808	48.748	55.6637	55.1757	64.352	58.1544	87.4441	82.1452	76.3935	81.6989	78.4693
5447	5447	POR	-0.528237	5.7163	0.956931	0.327961	0.33067	672	311	350	449	719	551	403	827	582	857	51.9155	48.0872	65.9095	56.655	53.0622	76.9676	79.0084	75.5711	82.6935	83.228
283120	283120	H19	-0.531003	4.60668	0.947629	0.330324	0.333024	269	116	84	136	320	154	163	309	204	280	20.7816	17.9361	15.8183	17.1605	23.616	21.5118	31.9562	28.2364	28.9854	27.1923
64761	64761	PARP12	-0.539864	4.38048	1.0158	0.313518	0.316162	262	119	108	157	243	195	152	279	195	313	20.2409	18.3999	20.3378	19.8103	17.9334	27.239	29.7997	25.495	27.7066	30.3971
7994	7994	KAT6A	-0.542827	6.14621	0.9259	0.335931	0.338618	897	468	443	577	861	679	603	1197	789	947	69.2979	72.3628	83.4226	72.8061	63.5418	94.8475	118.218	109.382	112.105	91.9684
5272	5272	SERPINB9	-0.54692	3.10595	0.980727	0.32202	0.324707	99	49	71	62	110	67	77	170	95	118	7.64826	7.57645	13.3702	7.82318	8.118	9.35904	15.0959	15.5346	13.4981	11.4596
4538	4538	ND4	-0.561698	12.5528	1.04908	0.30572	0.308351	81590	30317	26812	43284	73084	68210	38437	72816	43514	100882	6303.25	4687.66	5049.05	5461.59	5393.6	9528.06	7535.59	6653.91	6182.69	9797.2
2564	2564	GABRE	-0.565049	2.26514	0.820455	0.365047	0.367809	58	37	39	45	72	65	48	79	55	89	4.4808	5.72099	7.3442	5.67812	5.3136	9.07966	9.41043	7.219	7.81468	8.64328
1974	1974	EIF4A2	-0.567554	7.44769	1.04679	0.306248	0.308857	1799	949	1167	1643	2342	1971	1256	2698	1920	2796	138.982	146.736	219.761	207.314	172.84	275.323	246.239	246.543	272.803	271.535
124935	124935	SLC43A2	-0.575887	2.89549	0.930853	0.334641	0.337348	104	67	33	67	92	76	50	127	101	134	8.03454	10.3596	6.21433	8.45408	6.7896	10.6162	9.80253	11.6052	14.3506	13.0135
221955	221955	DAGLB	-0.578476	5.07066	1.12612	0.288604	0.291263	380	175	155	277	437	364	240	481	295	458	29.357	27.0587	29.1885	34.952	32.2506	50.8461	47.0521	43.9537	41.9151	44.4789
25888	25888	ZNF473	-0.586192	3.7501	1.14081	0.285481	0.288162	132	83	71	102	182	136	95	206	127	202	10.1977	12.8336	13.3702	12.8704	13.4316	18.9974	18.6248	18.8242	18.0448	19.6173
1969	1969	EPHA2	-0.590043	6.71316	1.0724	0.300405	0.303017	1196	633	595	794	1256	1097	767	1559	1052	1543	92.3972	97.8753	112.046	100.187	92.6929	153.237	150.371	142.461	149.474	149.849
6432	6432	SRSF7	-0.596301	6.5082	1.18242	0.276865	0.279537	1022	499	583	722	1227	1020	686	1454	889	1446	78.9548	77.156	109.786	91.1022	90.5526	142.481	134.491	132.866	126.314	140.429
9935	9935	MAFB	-0.647062	2.03934	0.574956	0.448296	0.451107	38	10	8	12	18	17	14	33	18	33	2.9357	1.54621	1.5065	1.51416	1.3284	2.37468	2.74471	3.01553	2.55753	3.20481
84879	84879	MFSD2A	-0.649825	1.7679	1.11294	0.291443	0.294104	35	19	23	28	45	53	22	52	36	49	2.70393	2.93781	4.3312	3.53305	3.321	7.40342	4.31311	4.75175	5.11506	4.75866
80311	80311	KLHL15	-0.655506	3.91357	1.23023	0.267362	0.269989	174	90	89	121	158	146	106	263	173	227	13.4424	13.9159	16.7598	15.2678	11.6604	20.3943	20.7814	24.0329	24.5807	22.0452
64772	64772	ENGASE	-0.655826	3.33669	1.15821	0.281836	0.284507	132	65	65	87	120	110	95	161	117	176	10.1977	10.0504	12.2403	10.9777	8.856	15.3656	18.6248	14.7121	16.624	17.0923
92	92	ACVR2A	-0.657304	3.61265	1.25969	0.261709	0.264349	140	67	67	83	126	132	80	214	107	160	10.8157	10.3596	12.617	10.473	9.29881	18.4387	15.684	19.5553	15.2031	15.5385
642475	642475	MROH6	-0.658352	2.09702	1.38269	0.239644	0.242186	55	27	22	25	49	47	37	60	39	59	4.24903	4.17478	4.14288	3.15451	3.6162	6.56529	7.25387	5.48279	5.54132	5.72981
54625	54625	PARP14	-0.660291	5.54407	1.4693	0.225456	0.227935	524	277	248	316	444	498	325	671	472	603	40.4817	42.8301	46.7016	39.873	32.7672	69.5642	63.7164	61.3158	67.0642	58.5606
202018	202018	TAPT1	-0.667192	3.77784	1.25537	0.262529	0.265154	151	69	79	93	172	131	79	235	143	229	11.6655	10.6689	14.8767	11.7348	12.6936	18.299	15.488	21.4743	20.3182	22.2394
645460	645460	NA	-0.667283	2.11539	1.29431	0.255256	0.257875	49	22	25	34	52	45	38	63	43	64	3.7855	3.40167	4.70782	4.29013	3.8376	6.28592	7.44992	5.75693	6.10966	6.21539
4540	4540	ND5	-0.673232	11.7729	1.45395	0.227895	0.230352	45357	17668	15184	24588	41290	40647	23097	45264	27458	62469	3504.06	2731.85	2859.34	3102.52	3047.2	5677.86	4528.18	4136.22	3901.37	6066.71
11177	11177	BAZ1A	-0.685946	5.85525	1.34081	0.24689	0.249488	673	320	362	498	769	680	481	1023	692	867	51.9927	49.4788	68.1693	62.8378	56.7522	94.9872	94.3003	93.4815	98.3229	84.1991
26512	26512	INTS6	-0.695129	5.53121	1.09164	0.296109	0.298761	610	273	293	447	683	609	396	847	632	793	47.1257	42.2116	55.1757	56.4026	50.4054	85.0695	77.636	77.3987	89.7978	77.0126
9667	9667	SAFB2	-0.696678	6.11429	1.63295	0.201296	0.203642	625	252	457	580	1016	739	576	1123	716	1035	48.2845	38.9646	86.059	73.1846	74.9808	103.229	112.925	102.62	101.733	100.515
340526	340526	RGAG4	-0.712299	3.78678	1.61963	0.203144	0.205494	172	95	62	109	162	154	119	226	153	205	13.2879	14.689	11.6754	13.7537	11.9556	21.5118	23.33	20.6518	21.739	19.9087
64061	64061	TSPYL2	-0.723805	6.25605	1.73718	0.187496	0.18978	865	418	410	562	975	796	615	1229	789	1281	66.8257	64.6317	77.2083	70.9134	71.955	111.191	120.571	112.306	112.105	124.405
132864	132864	CPEB2	-0.723913	5.10906	1.46658	0.225886	0.228341	393	220	160	274	419	407	263	548	392	516	30.3613	34.0167	30.1301	34.5734	30.9222	56.8527	51.5613	50.0761	55.6974	50.1116
51308	51308	REEP2	-0.7253	3.18873	1.55508	0.212387	0.214807	103	45	61	78	135	99	70	156	116	186	7.95728	6.95796	11.4871	9.84207	9.96301	13.829	13.7235	14.2552	16.4819	18.0635
7538	7538	ZFP36	-0.740737	5.68207	1.39756	0.237133	0.239669	673	336	276	376	653	587	445	927	576	871	51.9927	51.9528	51.9744	47.4438	48.1914	81.9963	87.2425	84.7091	81.841	84.5876
7318	7318	UBA7	-0.750503	3.68776	1.75154	0.185683	0.187977	130	79	74	100	165	140	99	224	140	239	10.0432	12.2151	13.9352	12.618	12.177	19.5562	19.409	20.4691	19.8919	23.2106
9903	9903	KLHL21	-0.753125	6.37432	1.83657	0.175353	0.177612	778	435	372	594	771	671	558	1258	837	1214	60.1045	67.2603	70.0524	74.9511	56.8998	93.7301	109.396	114.956	118.925	117.898
79969	79969	ATAT1	-0.760512	3.09959	1.68323	0.194496	0.196779	89	39	56	58	110	100	70	148	81	135	6.87571	6.03023	10.5455	7.31846	8.118	13.9687	13.7235	13.5242	11.5089	13.1106
25939	25939	SAMHD1	-0.767934	4.66231	1.99535	0.157783	0.159884	281	134	132	151	258	256	182	395	268	348	21.7087	20.7193	24.8573	19.0532	19.0404	35.7599	35.6812	36.095	38.0788	33.7962
5451	5451	POU2F1	-0.768918	2.94042	1.82289	0.176969	0.179217	79	39	27	43	92	76	63	102	64	92	6.10316	6.03023	5.08445	5.42576	6.7896	10.6162	12.3512	9.32074	9.09345	8.93462
63035	63035	BCORL1	-0.78012	5.42795	1.687	0.193997	0.196292	446	207	226	274	447	450	331	692	412	553	34.4558	32.0066	42.5587	34.5734	32.9886	62.8592	64.8927	63.2348	58.5391	53.7049
55188	55188	RIC8B	-0.782389	4.00189	1.68732	0.193954	0.196266	203	114	81	127	202	208	146	270	195	275	15.6828	17.6268	15.2533	16.0249	14.9076	29.0549	28.6234	24.6725	27.7066	26.7068
51016	51016	EMC9	-0.789432	2.10892	1.74425	0.186601	0.18889	48	20	27	33	62	60	25	81	51	79	3.70825	3.09243	5.08445	4.16395	4.5756	8.38123	4.90126	7.40176	7.24634	7.67212
5430	5430	POLR2A	-0.791525	8.88998	1.93049	0.164705	0.166883	4509	1729	2800	2998	5852	5051	3832	7288	4322	6629	348.344	267.34	527.276	378.289	431.878	705.56	751.266	665.976	614.092	643.779
8660	8660	IRS2	-0.792164	4.46148	1.78036	0.182105	0.184387	231	138	110	149	228	228	168	380	238	330	17.8459	21.3377	20.7144	18.8009	16.8264	31.8487	32.9365	34.7243	33.8163	32.0481
100271849	100271849	MEF2B	-0.799416	1.63427	1.73307	0.188019	0.190292	34	17	18	23	43	45	24	52	34	52	2.62668	2.62856	3.38963	2.90215	3.1734	6.28592	4.70521	4.75175	4.83089	5.05001
389289	389289	ANXA2R	-0.800442	1.32423	1.07566	0.29967	0.302301	15	11	9	15	18	26	13	33	9	31	1.15883	1.70083	1.69482	1.89271	1.3284	3.63186	2.54866	3.01553	1.27877	3.01058
8535	8535	CBX4	-0.806326	5.70963	2.08439	0.148812	0.150819	495	239	194	291	527	474	350	730	412	696	38.2413	36.9545	36.5327	36.7185	38.8926	66.2117	68.6177	66.7073	58.5391	67.5924
58496	58496	LY6G5B	-0.811623	2.35231	2.01	0.156265	0.15836	50	32	25	29	49	43	45	57	59	83	3.86276	4.94788	4.70782	3.65923	3.6162	6.00655	8.82227	5.20865	8.38302	8.06059
26505	26505	CNNM3	-0.812921	3.89472	1.863	0.172279	0.174528	169	92	60	108	162	153	114	280	143	238	13.0561	14.2252	11.2988	13.6275	11.9556	21.3721	22.3498	25.5863	20.3182	23.1135
4860	4860	PNP	-0.823118	5.62638	2.16322	0.141349	0.143318	447	259	281	334	581	533	360	856	481	868	34.5331	40.0469	52.9159	42.1442	42.8778	74.4532	70.5782	78.2211	68.3429	84.2962
284996	284996	RNF149	-0.828495	5.36667	1.75698	0.185002	0.187304	460	251	237	306	442	494	331	710	481	727	35.5374	38.81	44.6302	38.6112	32.6196	69.0054	64.8927	64.8797	68.3429	70.603
26140	26140	TTLL3	-0.833468	3.55128	2.17202	0.140541	0.142511	131	55	71	84	119	139	90	207	100	219	10.1204	8.50417	13.3702	10.5991	8.7822	19.4165	17.6445	18.9156	14.2085	21.2683
23239	23239	PHLPP1	-0.834445	4.2823	1.81897	0.177435	0.179674	143	75	89	98	165	150	124	255	150	248	11.0475	11.5966	16.7598	12.3657	12.177	20.9531	24.3103	23.3018	21.3128	24.0846
23642	23642	SNHG1	-0.85589	4.66673	1.82866	0.176286	0.178541	286	164	156	229	312	354	223	512	330	475	22.095	25.3579	29.3768	28.8953	23.0256	49.4492	43.7193	46.7865	46.8881	46.1299
29126	29126	CD274	-0.856291	2.64856	1.23081	0.267249	0.269898	81	46	40	57	77	110	53	130	84	119	6.25767	7.11258	7.53252	7.19228	5.6826	15.3656	10.3907	11.8794	11.9351	11.5567
4739	4739	NEDD9	-0.860901	4.10688	1.50862	0.219349	0.22181	119	56	44	69	129	118	75	164	125	172	9.19337	8.6588	8.28577	8.70644	9.52021	16.4831	14.7038	14.9863	17.7606	16.7039
127544	127544	RNF19B	-0.877689	4.30292	2.15831	0.141801	0.143751	187	75	90	120	169	162	140	292	193	263	14.4467	11.5966	16.9482	15.1416	12.4722	22.6293	27.4471	26.6829	27.4224	25.5414
85441	85441	HELZ2	-0.878947	5.03994	2.38588	0.122436	0.124238	339	173	116	189	336	298	280	480	287	473	26.1895	26.7495	21.8443	23.8481	24.7968	41.6268	54.8942	43.8623	40.7784	45.9356
90678	90678	LRSAM1	-0.885873	4.3069	2.4767	0.115545	0.117327	183	84	126	164	249	241	158	378	233	348	14.1377	12.9882	23.7274	20.6936	18.3762	33.6646	30.976	34.5416	33.1058	33.7962
10723	10723	SLC12A7	-0.888061	3.28953	2.34487	0.125696	0.127514	105	57	64	54	114	122	73	209	118	149	8.11179	8.81342	12.052	6.81374	8.4132	17.0418	14.3117	19.0984	16.766	14.4702
26747	26747	NUFIP1	-0.896305	4.01015	2.52476	0.112072	0.11383	136	88	88	112	179	183	122	273	191	257	10.5067	13.6067	16.5715	14.1322	13.2102	25.5627	23.9182	24.9467	27.1383	24.9587
3653	3653	IPW	-0.897588	3.31617	2.45853	0.116888	0.11867	112	64	41	75	112	112	90	173	110	178	8.65258	9.89577	7.72083	9.46353	8.2656	15.645	17.6445	15.8087	15.6294	17.2866
8844	8844	KSR1	-0.901226	3.8522	2.12444	0.144966	0.146934	132	40	76	76	155	127	111	211	142	182	10.1977	6.18485	14.3118	9.58971	11.439	17.7403	21.7616	19.2811	20.1761	17.675
4615	4615	MYD88	-0.907788	5.92026	2.7535	0.0970419	0.0986327	660	316	295	401	674	667	452	1046	705	1053	50.9884	48.8603	55.5523	50.5983	49.7412	93.1713	88.6148	95.5833	100.17	102.263
2752	2752	GLUL	-0.919891	7.93108	2.61746	0.105693	0.107398	2614	1336	1123	1625	2740	2723	1985	4270	2825	3938	201.945	206.574	211.475	205.043	202.212	380.368	389.16	390.192	401.39	382.441
55596	55596	ZCCHC8	-0.924395	4.32765	2.3023	0.129183	0.131016	228	119	117	143	264	278	179	333	290	369	17.6142	18.3999	22.0326	18.0438	19.4832	38.833	35.093	30.4295	41.2047	35.8356
51540	51540	SCLY	-0.929302	2.71207	2.74358	0.0976457	0.0992379	72	27	30	51	65	79	38	114	85	100	5.56237	4.17478	5.64939	6.4352	4.797	11.0353	7.44992	10.4173	12.0772	9.71155
9830	9830	TRIM14	-0.94403	4.62119	2.94273	0.0862646	0.0877472	219	116	115	132	234	225	187	389	246	364	16.9189	17.9361	21.656	16.6558	17.2692	31.4296	36.6615	35.5467	34.9529	35.35
64849	64849	SLC13A3	-0.956453	2.0981	2.53492	0.111353	0.11311	49	20	18	31	65	57	45	70	51	68	3.7855	3.09243	3.38963	3.91159	4.797	7.96217	8.82227	6.39659	7.24634	6.60385
10105	10105	PPIF	-0.960051	5.6135	2.40723	0.120776	0.122565	509	266	264	322	561	589	372	854	634	921	39.3229	41.1293	49.7146	40.6301	41.4018	82.2757	72.9308	78.0383	90.082	89.4434
9383	9383	TSIX	-0.961923	2.00641	2.57472	0.108583	0.110306	31	22	24	32	45	48	40	72	50	63	2.39491	3.40167	4.51951	4.03777	3.321	6.70498	7.84202	6.57935	7.10426	6.11828
7726	7726	TRIM26	-0.971352	6.37734	2.40812	0.120707	0.122505	799	365	402	552	899	949	671	1410	854	1364	61.7269	56.4368	75.7018	69.6516	66.3462	132.563	131.55	128.846	121.341	132.466
10157	10157	AASS	-0.974289	3.38386	2.83169	0.0924209	0.0939604	103	35	57	76	111	121	90	172	123	150	7.95728	5.41175	10.7338	9.58971	8.1918	16.9021	17.6445	15.7173	17.4765	14.5673
3304	3304	HSPA1B	-0.978476	4.83039	2.68606	0.10123	0.102871	210	103	115	117	229	285	147	373	246	316	16.2236	15.926	21.656	14.7631	16.9002	39.8108	28.8194	34.0847	34.9529	30.6885
23204	23204	ARL6IP1	-0.990126	6.16029	3.2587	0.0710454	0.072367	686	313	350	494	721	825	562	1250	822	1085	52.997	48.3965	65.9095	62.3331	53.2098	115.242	110.18	114.225	116.794	105.37
157	157	ADRBK2	-0.992281	1.41092	2.30848	0.12867	0.130519	22	21	15	12	35	34	23	50	39	43	1.69961	3.24705	2.82469	1.51416	2.583	4.74936	4.50916	4.56899	5.54132	4.17597
10392	10392	NOD1	-0.9959	2.76371	2.49532	0.114185	0.115956	64	34	40	40	79	85	47	114	96	122	4.94433	5.25713	7.53252	5.04721	5.8302	11.8734	9.21438	10.4173	13.6402	11.8481
688	688	KLF5	-1.00606	4.55702	2.85573	0.0910489	0.0925736	252	92	102	153	207	243	189	405	243	342	19.4683	14.2252	19.2079	19.3056	15.2766	33.944	37.0536	37.0088	34.5267	33.2135
825	825	CAPN3	-1.00874	1.64708	2.44221	0.11811	0.1199	29	16	17	24	35	38	30	45	47	54	2.2404	2.47394	3.20132	3.02833	2.583	5.30811	5.88152	4.11209	6.678	5.24424
28999	28999	KLF15	-1.00917	2.34964	2.58505	0.107877	0.109608	62	21	23	36	52	65	43	76	63	87	4.78982	3.24705	4.3312	4.54249	3.8376	9.07966	8.43017	6.94486	8.95136	8.44905
79668	79668	PARP8	-1.01473	2.95154	2.36156	0.124357	0.126166	86	41	54	66	92	111	73	186	100	167	6.64394	6.33947	10.1689	8.3279	6.7896	15.5053	14.3117	16.9966	14.2085	16.2183
25865	25865	PRKD2	-1.02276	5.10195	2.97337	0.0846452	0.086115	347	139	176	253	339	384	300	596	383	616	26.8075	21.4924	33.1431	31.9236	25.0182	53.6399	58.8152	54.4624	54.4186	59.8231
7150	7150	TOP1	-1.02993	6.82557	2.94649	0.0860645	0.0875513	1257	597	581	787	1299	1479	1064	2138	1462	1961	97.1097	92.3089	109.41	99.3039	95.8663	206.597	208.598	195.37	207.728	190.443
9026	9026	HIP1R	-1.04803	4.79383	3.02718	0.0818801	0.0833163	270	121	137	170	279	303	249	491	301	446	20.8589	18.7092	25.7989	21.4507	20.5902	42.3252	48.8166	44.8675	42.7676	43.3135
65979	65979	PHACTR4	-1.04956	5.37281	2.57546	0.108533	0.110264	462	221	194	283	440	501	407	824	494	681	35.6919	34.1713	36.5327	35.709	32.472	69.9832	79.7926	75.297	70.19	66.1356
2146	2146	EZH2	-1.05271	4.29668	3.21916	0.0727811	0.0741092	178	75	98	140	210	211	154	387	236	320	13.7514	11.5966	18.4547	17.6652	15.498	29.474	30.1918	35.364	33.5321	31.077
4678	4678	NASP	-1.06471	6.33192	3.5137	0.0608633	0.0620656	691	307	454	508	921	988	707	1413	881	1391	53.3833	47.4688	85.494	64.0996	67.9698	138.011	138.608	129.12	125.177	135.088
36	36	ACADSB	-1.06916	4.06045	3.5875	0.0582159	0.0594073	157	95	55	103	166	180	130	303	194	259	12.1291	14.689	10.3572	12.9966	12.2508	25.1437	25.4866	27.6881	27.5645	25.1529
11129	11129	CLASRP	-1.07254	4.86281	3.5051	0.0611802	0.0623834	269	90	153	194	344	323	273	499	323	498	20.7816	13.9159	28.8119	24.479	25.3872	45.1189	53.5218	45.5985	45.8935	48.3635
6404	6404	SELPLG	-1.09278	2.15872	3.07171	0.0796657	0.0810842	36	15	30	32	60	62	42	72	58	95	2.78119	2.31932	5.64939	4.03777	4.428	8.6606	8.23412	6.57935	8.24094	9.22597
79088	79088	ZNF426	-1.09479	2.6624	3.02442	0.0820198	0.0834512	55	40	37	36	44	61	51	129	90	108	4.24903	6.18485	6.96758	4.54249	3.2472	8.52091	9.99858	11.788	12.7877	10.4885
2537	2537	IFI6	-1.09484	4.64808	3.34255	0.0675098	0.0687836	137	114	71	126	186	212	133	323	205	388	10.584	17.6268	13.3702	15.8987	13.7268	29.6137	26.0747	29.5157	29.1274	37.6808
79228	79228	THOC6	-1.0957	3.20151	3.45375	0.0631085	0.0643272	72	49	47	53	90	92	78	151	126	160	5.56237	7.57645	8.85071	6.68756	6.642	12.8512	15.2919	13.7983	17.9027	15.5385
10243	10243	GPHN	-1.10122	3.5819	2.91521	0.0877478	0.0892327	110	56	69	80	120	150	102	236	158	209	8.49807	8.6588	12.9936	10.0944	8.856	20.9531	19.9972	21.5656	22.4494	20.2971
5332	5332	PLCB4	-1.10737	4.71658	3.26139	0.0709291	0.0722548	266	129	141	173	280	328	236	537	342	476	20.5499	19.9462	26.5521	21.8292	20.664	45.8174	46.2679	49.0709	48.5931	46.227
7561	7561	ZNF14	-1.10769	1.91987	3.05356	0.0805604	0.0819806	37	28	13	26	29	58	29	65	49	59	2.85844	4.3294	2.44807	3.28069	2.1402	8.10185	5.68547	5.93969	6.96217	5.72981
27111	27111	SDCBP2	-1.11716	1.54533	3.05488	0.0804948	0.0819209	38	16	10	18	28	38	27	54	35	50	2.9357	2.47394	1.88313	2.27125	2.0664	5.30811	5.29336	4.93451	4.97298	4.85577
54823	54823	SWT1	-1.11899	2.27448	2.83129	0.0924443	0.0939761	41	21	21	36	40	49	41	93	55	78	3.16746	3.24705	3.95457	4.54249	2.952	6.84467	8.03807	8.49832	7.81468	7.57501
9441	9441	MED26	-1.12103	4.02628	3.23265	0.0721836	0.0735136	157	57	66	89	158	178	118	284	169	252	12.1291	8.81342	12.4287	11.2301	11.6604	24.8643	23.134	25.9519	24.0124	24.4731
5371	5371	PML	-1.12408	5.95122	3.82223	0.0505769	0.0516614	644	295	278	365	608	743	519	1108	739	1116	49.7523	45.6133	52.351	46.0558	44.8704	103.788	101.75	101.249	105.001	108.381
2962	2962	GTF2F1	-1.12468	7.01891	3.58146	0.0584279	0.0596185	1146	530	755	952	1436	1665	1184	2617	1649	2436	88.5344	81.9493	142.176	120.124	105.977	232.579	232.124	239.141	234.298	236.573
55621	55621	TRMT1	-1.13829	4.88738	3.8395	0.0500585	0.0511542	232	115	160	191	338	361	265	541	337	547	17.9232	17.7815	30.1301	24.1004	24.9444	50.427	51.9534	49.4365	47.8827	53.1222
3708	3708	ITPR1	-1.14706	2.12284	3.51772	0.0607158	0.0619206	37	19	25	23	47	43	42	92	47	82	2.85844	2.93781	4.70782	2.90215	3.4686	6.00655	8.23412	8.40694	6.678	7.96347
55671	55671	SMEK1	-1.15318	6.16635	3.69785	0.0544825	0.0556265	670	339	333	491	722	937	606	1377	920	1248	51.761	52.4166	62.7082	61.9546	53.2836	130.887	118.807	125.83	130.718	121.2
728411	728411	GUSBP1	-1.15817	1.62708	3.36115	0.0667512	0.0680166	36	22	8	18	29	34	28	63	33	66	2.78119	3.40167	1.5065	2.27125	2.1402	4.74936	5.48942	5.75693	4.68881	6.40962
100131257	100131257	LOC100131257	-1.16175	3.30984	3.43726	0.0637414	0.0649667	109	42	46	76	91	119	96	217	134	154	8.42081	6.4941	8.66239	9.58971	6.7158	16.6228	18.8209	19.8294	19.0394	14.9558
23228	23228	PLCL2	-1.16209	2.58425	3.53735	0.0600013	0.0611972	50	26	30	33	56	68	58	111	61	94	3.86276	4.02015	5.64939	4.16395	4.1328	9.49872	11.3709	10.1432	8.66719	9.12886
100505759	100505759	NA	-1.1657	1.40782	3.41556	0.0645846	0.0658204	18	16	13	16	24	33	20	47	34	50	1.39059	2.47394	2.44807	2.01889	1.7712	4.60967	3.92101	4.29485	4.83089	4.85577
220	220	ALDH1A3	-1.16809	2.58085	3.70956	0.0541018	0.0552426	51	32	38	31	60	76	51	128	79	114	3.94001	4.94788	7.15589	3.91159	4.428	10.6162	9.99858	11.6966	11.2247	11.0712
123720	123720	WHAMM	-1.17042	3.84905	3.58891	0.0581665	0.059362	152	62	67	92	147	206	136	260	167	248	11.7428	9.58652	12.617	11.6086	10.8486	28.7755	26.6629	23.7587	23.7282	24.0846
79029	79029	SPATA5L1	-1.17084	2.67001	3.5398	0.0599128	0.0611123	50	25	28	47	52	76	37	129	72	116	3.86276	3.86553	5.27276	5.93048	3.8376	10.6162	7.25387	11.788	10.2301	11.2654
51593	51593	SRRT	-1.17278	7.02075	4.08202	0.0433419	0.0443447	1071	477	564	833	1367	1570	1128	2186	1431	2195	82.7403	73.7544	106.208	105.108	100.885	219.309	221.145	199.756	203.324	213.168
4034	4034	LRCH4	-1.18063	5.62341	3.83631	0.0501538	0.0512471	451	206	214	266	498	584	452	774	519	899	34.8421	31.852	40.299	33.564	36.7524	81.5773	88.6148	70.728	73.7422	87.3068
7405	7405	UVRAG	-1.18705	4.29472	3.8265	0.050448	0.0515388	194	80	100	132	215	226	187	420	252	379	14.9875	12.3697	18.8313	16.6558	15.867	31.5693	36.6615	38.3795	35.8054	36.8068
10212	10212	DDX39A	-1.18799	5.11876	4.37927	0.0363786	0.0372952	241	155	154	229	342	358	309	600	407	650	18.6185	23.9663	29.0002	28.8953	25.2396	50.008	60.5796	54.8279	57.8286	63.1251
10437	10437	IFI30	-1.19111	1.60776	3.3422	0.0675242	0.0687923	19	16	14	17	37	33	29	49	39	60	1.46785	2.47394	2.63638	2.14507	2.7306	4.60967	5.68547	4.47761	5.54132	5.82693
11040	11040	PIM2	-1.19177	2.52646	3.82378	0.05053	0.051618	60	26	25	27	52	76	46	94	68	95	4.63531	4.02015	4.70782	3.40687	3.8376	10.6162	9.01832	8.5897	9.66179	9.22597
49855	49855	SCAPER	-1.1922	2.69216	3.8866	0.0486729	0.0497513	58	28	35	41	77	82	68	137	77	121	4.4808	4.3294	6.59095	5.17339	5.6826	11.4543	13.3314	12.519	10.9406	11.751
4300	4300	MLLT3	-1.19756	4.42937	3.41388	0.0646503	0.0658815	187	86	90	137	200	247	158	410	275	350	14.4467	13.2974	16.9482	17.2867	14.76	34.5027	30.976	37.4657	39.0734	33.9904
51559	51559	NT5DC3	-1.19867	4.77468	4.23856	0.0395156	0.0404652	211	109	103	124	200	251	184	432	294	391	16.3008	16.8537	19.3962	15.6464	14.76	35.0615	36.0733	39.4761	41.773	37.9722
5616	5616	PRKY	-1.20152	2.62681	3.62845	0.0567998	0.0579774	42	39	29	33	78	89	60	109	82	112	3.24472	6.03023	5.46107	4.16395	5.7564	12.4322	11.763	9.9604	11.651	10.8769
3303	3303	HSPA1A	-1.204	5.74487	4.33391	0.0373604	0.0382884	425	197	200	270	458	603	408	826	551	731	32.8334	30.4604	37.6626	34.0687	33.8004	84.2313	79.9886	75.4797	78.2889	70.9914
6548	6548	SLC9A1	-1.20711	6.71717	3.79143	0.0515156	0.0526111	1108	464	525	689	1173	1346	1111	2253	1383	1894	85.5987	71.7443	98.8643	86.9383	86.5674	188.019	217.812	205.879	196.504	183.937
1735	1735	DIO3	-1.2113	2.47582	2.88829	0.0892256	0.0907277	52	30	20	31	55	62	50	91	76	100	4.01727	4.63864	3.76626	3.91159	4.059	8.6606	9.80253	8.31556	10.7985	9.71155
10458	10458	BAIAP2	-1.22259	5.78578	3.24563	0.0716142	0.0729401	495	191	213	312	556	594	435	980	593	1003	38.2413	29.5327	40.1106	39.3683	41.0328	82.9741	85.282	89.5522	84.2565	97.4068
8732	8732	RNGTT	-1.22705	4.38345	3.88476	0.0487263	0.0498016	189	89	106	137	199	282	167	460	253	389	14.6012	13.7613	19.9612	17.2867	14.6862	39.3918	32.7404	42.0347	35.9475	37.7779
57035	57035	RSRP1	-1.23728	3.23781	3.57299	0.0587265	0.0599179	96	45	48	74	107	168	80	198	139	194	7.4165	6.95796	9.03902	9.33735	7.8966	23.4674	15.684	18.0932	19.7498	18.8404
4904	4904	YBX1	-1.24153	10.2908	4.44114	0.0350829	0.0359826	11628	5605	5037	6683	13444	15369	11388	23402	14773	22026	898.323	866.653	948.532	843.263	992.168	2146.85	2232.62	2138.47	2099.02	2139.07
10528	10528	NOP56	-1.24469	6.67032	4.36687	0.0366443	0.037561	815	385	488	683	964	1239	892	1936	1218	1883	62.963	59.5292	91.8967	86.1812	71.1432	173.072	174.877	176.911	173.06	182.868
80021	80021	TMEM62	-1.2506	3.22396	3.88715	0.048657	0.0497394	90	47	35	61	104	121	85	186	116	197	6.95297	7.2672	6.59095	7.697	7.6752	16.9021	16.6643	16.9966	16.4819	19.1318
57664	57664	PLEKHA4	-1.25234	5.05977	4.68558	0.0304168	0.0312406	310	142	153	199	325	355	328	634	447	614	23.9491	21.9562	28.8119	25.1099	23.985	49.5889	64.3046	57.9348	63.512	59.6289
79133	79133	NDUFAF5	-1.25875	2.35428	4.53536	0.0332015	0.0340738	41	15	26	34	42	68	36	85	59	100	3.16746	2.31932	4.89613	4.29013	3.0996	9.49872	7.05782	7.76728	8.38302	9.71155
29116	29116	MYLIP	-1.26183	4.11658	4.23535	0.0395905	0.0405384	144	82	65	114	173	181	152	343	246	311	11.1247	12.6789	12.2403	14.3846	12.7674	25.2834	29.7997	31.3433	34.9529	30.2029
7422	7422	VEGFA	-1.26655	6.22505	4.17345	0.0410621	0.0420342	733	358	387	457	807	1036	780	1557	997	1495	56.628	55.3544	72.8771	57.6644	59.5566	144.716	152.919	142.278	141.659	145.188
81617	81617	CAB39L	-1.26864	4.32412	4.2112	0.040158	0.0411123	184	93	108	106	208	262	178	413	292	374	14.215	14.3798	20.3378	13.3751	15.3504	36.598	34.897	37.7399	41.4889	36.3212
9668	9668	ZNF432	-1.26932	2.23909	3.65699	0.0558343	0.0570017	47	19	16	20	48	48	33	102	56	76	3.63099	2.93781	3.01301	2.52361	3.5424	6.70498	6.46967	9.32074	7.95677	7.38078
23131	23131	GPATCH8	-1.27082	6.56982	4.06246	0.0438466	0.0448494	840	437	418	504	816	1112	886	1789	1153	1565	64.8943	67.5695	78.7148	63.5949	60.2208	155.332	173.701	163.478	163.824	151.986
283131	283131	NEAT1	-1.28025	6.06012	3.48125	0.0620679	0.0632775	732	329	389	544	846	970	897	1320	1145	1674	56.5508	50.8704	73.2537	68.6421	62.4348	135.496	175.857	120.621	162.687	162.571
11054	11054	OGFR	-1.28512	5.83255	4.31247	0.0378339	0.0387669	499	245	268	335	536	708	554	1072	711	1052	38.5503	37.8822	50.4679	42.2704	39.5568	98.8985	108.612	97.9591	101.023	102.165
6558	6558	SLC12A2	-1.29262	4.17428	3.7839	0.0517479	0.0528438	134	61	75	118	140	217	125	315	236	285	10.3522	9.4319	14.1235	14.8893	10.332	30.3121	24.5063	28.7846	33.5321	27.6779
91316	91316	GUSBP11	-1.30063	2.11619	4.27428	0.0386933	0.0396335	45	11	25	16	36	37	39	82	49	88	3.47648	1.70083	4.70782	2.01889	2.6568	5.16842	7.64597	7.49314	6.96217	8.54616
54805	54805	CNNM2	-1.30143	3.73099	4.27707	0.0386299	0.0395721	83	48	49	53	90	121	88	201	127	196	6.41218	7.42182	9.22733	6.68756	6.642	16.9021	17.2524	18.3673	18.0448	19.0346
6433	6433	SFSWAP	-1.31192	5.78328	4.64421	0.0311585	0.031994	436	183	247	324	532	601	503	974	750	929	33.6833	28.2957	46.5133	40.8824	39.2616	83.952	98.6134	89.0039	106.564	90.2203
2766	2766	GMPR	-1.31222	2.97776	4.99832	0.025372	0.0261164	72	34	18	44	68	80	59	142	108	110	5.56237	5.25713	3.38963	5.55194	5.0184	11.175	11.567	12.9759	15.3452	10.6827
114991	114991	ZNF618	-1.31269	5.29893	4.04221	0.0443757	0.0453826	424	205	182	237	369	515	416	886	576	730	32.7562	31.6974	34.2729	29.9047	27.2322	71.9389	81.557	80.9625	81.841	70.8943
5872	5872	RAB13	-1.31349	7.87647	5.09357	0.0240146	0.0247323	2202	972	934	1347	2211	3047	2077	4443	2880	4258	170.116	150.292	175.884	169.965	163.172	425.627	407.197	406	409.205	413.518
83990	83990	BRIP1	-1.31429	4.31393	3.64391	0.0562746	0.0574463	179	90	81	122	143	257	172	381	246	330	13.8287	13.9159	15.2533	15.394	10.5534	35.8996	33.7207	34.8157	34.9529	32.0481
7464	7464	CORO2A	-1.31559	1.58099	4.10059	0.0428683	0.043864	21	15	14	14	32	45	17	74	29	62	1.62236	2.31932	2.63638	1.76652	2.3616	6.28592	3.33286	6.7621	4.12047	6.02116
64067	64067	NPAS3	-1.31721	1.88066	4.29227	0.0382861	0.0392267	27	15	15	25	33	54	27	69	42	70	2.08589	2.31932	2.82469	3.15451	2.4354	7.5431	5.29336	6.30521	5.96757	6.79808
8780	8780	RIOK3	-1.32153	5.89145	4.97108	0.0257745	0.0265237	476	296	233	331	491	730	470	1194	736	1061	36.7735	45.7679	43.8769	41.7657	36.2358	101.972	92.1438	109.107	104.575	103.04
6737	6737	TRIM21	-1.32268	4.49134	4.98506	0.0255671	0.026315	187	104	65	119	220	290	191	388	264	354	14.4467	16.0806	12.2403	15.0155	16.236	40.5093	37.4457	35.4554	37.5105	34.3789
8526	8526	DGKE	-1.32383	2.67514	3.98362	0.0459449	0.0469792	51	39	24	41	53	74	57	149	96	105	3.94001	6.03023	4.51951	5.17339	3.9114	10.3368	11.1749	13.6156	13.6402	10.1971
79729	79729	SH3D21	-1.32485	1.48945	4.06583	0.0437593	0.044764	20	14	14	20	29	35	34	55	41	53	1.5451	2.1647	2.63638	2.52361	2.1402	4.88905	6.66572	5.02589	5.82549	5.14712
219285	219285	SAMD9L	-1.32542	4.77903	4.96892	0.0258067	0.0265545	269	129	119	156	244	375	246	577	367	486	20.7816	19.9462	22.4092	19.6841	18.0072	52.3827	48.2284	52.7261	52.1452	47.1981
284702	284702	HNRNPU-AS1	-1.32872	2.68495	4.14544	0.0417468	0.0427314	66	27	31	26	64	91	72	105	77	111	5.09884	4.17478	5.8377	3.28069	4.7232	12.7115	14.1156	9.59488	10.9406	10.7798
5698	5698	PSMB9	-1.3321	2.16578	5.19494	0.0226527	0.0233399	32	23	18	23	28	58	37	70	55	67	2.47217	3.55629	3.38963	2.90215	2.0664	8.10185	7.25387	6.39659	7.81468	6.50674
4520	4520	MTF1	-1.33226	4.57771	4.14448	0.0417705	0.0427519	218	105	94	109	215	282	216	429	328	360	16.8416	16.2352	17.7014	13.7537	15.867	39.3918	42.3469	39.2019	46.6039	34.9616
81788	81788	NUAK2	-1.33677	2.91539	3.84377	0.0499312	0.0510285	60	29	31	52	69	113	53	148	100	137	4.63531	4.48402	5.8377	6.56138	5.0922	15.7846	10.3907	13.5242	14.2085	13.3048
221078	221078	NSUN6	-1.34408	1.89738	3.92354	0.0476144	0.0486821	34	25	17	29	29	69	42	84	48	71	2.62668	3.86553	3.20132	3.65923	2.1402	9.63841	8.23412	7.6759	6.82009	6.8952
10765	10765	KDM5B	-1.34991	7.14511	4.4237	0.035443	0.0363488	1083	593	612	776	1194	1729	1237	2662	1710	2519	83.6673	91.6905	115.247	97.916	88.1172	241.519	242.515	243.253	242.966	244.634
9567	9567	GTPBP1	-1.35012	6.15948	4.87628	0.0272282	0.0280025	605	269	268	369	565	807	635	1266	775	1193	46.7394	41.5931	50.4679	46.5606	41.697	112.727	124.492	115.687	110.116	115.859
151188	151188	ARL6IP6	-1.3506	3.80684	3.98868	0.0458069	0.0468422	99	63	75	86	124	172	140	291	172	296	7.64826	9.74114	14.1235	10.8515	9.15121	24.0262	27.4471	26.5915	24.4386	28.7462
10397	10397	NDRG1	-1.35645	6.88483	4.83212	0.0279343	0.028721	1019	516	447	589	1059	1361	1132	2286	1355	2043	78.723	79.7846	84.1759	74.3202	78.1542	190.114	221.929	208.894	192.525	198.407
23467	23467	NPTXR	-1.35944	4.09262	4.72014	0.0298114	0.0306349	152	84	61	93	125	192	159	323	224	282	11.7428	12.9882	11.4871	11.7348	9.22501	26.8199	31.172	29.5157	31.8271	27.3866
8637	8637	EIF4EBP3	-1.36049	1.90782	4.6098	0.0317898	0.0326365	28	14	13	27	45	54	29	90	48	67	2.16314	2.1647	2.44807	3.40687	3.321	7.5431	5.68547	8.22418	6.82009	6.50674
8870	8870	IER3	-1.3607	6.0293	4.10711	0.0427032	0.0436989	664	332	313	383	815	997	740	1444	968	1439	51.2974	51.3343	58.9419	48.3271	60.147	139.268	145.077	131.952	137.538	139.749
1106	1106	CHD2	-1.36654	6.52088	4.81867	0.028153	0.0289384	707	354	447	525	777	1209	871	1804	1143	1552	54.6194	54.736	84.1759	66.2447	57.3426	168.882	170.76	164.849	162.403	150.723
4133	4133	MAP2	-1.36708	2.98267	4.46426	0.0346111	0.0355112	68	42	44	40	81	127	75	187	123	134	5.25335	6.4941	8.28577	5.04721	5.9778	17.7403	14.7038	17.088	17.4765	13.0135
6788	6788	STK3	-1.36739	4.76808	4.82482	0.0280528	0.0288378	259	116	106	172	257	336	242	569	424	492	20.0091	17.9361	19.9612	21.703	18.9666	46.9349	47.4442	51.9951	60.2441	47.7808
151050	151050	KANSL1L	-1.37167	2.62805	3.89096	0.0485467	0.049631	55	20	24	35	54	75	55	101	73	120	4.24903	3.09243	4.51951	4.41631	3.9852	10.4765	10.7828	9.22936	10.3722	11.6539
55020	55020	TTC38	-1.37432	4.34095	4.85263	0.027604	0.028384	166	98	86	118	163	252	178	412	258	410	12.8244	15.1529	16.1949	14.8893	12.0294	35.2012	34.897	37.6485	36.658	39.8174
9924	9924	PAN2	-1.37826	3.39419	4.3292	0.0374638	0.0383909	88	41	33	68	105	133	104	197	132	177	6.79845	6.33947	6.21433	8.58026	7.749	18.5784	20.3893	18.0018	18.7552	17.1894
7128	7128	TNFAIP3	-1.38102	4.53907	3.83354	0.0502366	0.0513273	220	124	87	141	231	314	234	487	359	437	16.9961	19.173	16.3832	17.7914	17.0478	43.8618	45.8758	44.502	51.0086	42.4395
27338	27338	UBE2S	-1.39127	5.52522	5.38875	0.020267	0.0209259	358	182	173	218	382	531	324	850	541	882	27.6574	28.1411	32.5781	27.5073	28.1916	74.1739	63.5204	77.6728	76.868	85.6559
81576	81576	CCDC130	-1.39286	4.41078	5.30661	0.0212446	0.021918	161	91	77	136	167	249	197	372	253	430	12.4381	14.0705	14.5001	17.1605	12.3246	34.7821	38.622	33.9933	35.9475	41.7597
81894	81894	SLC25A28	-1.39429	4.27247	4.27155	0.0387556	0.0396939	166	77	71	122	172	248	153	349	270	403	12.8244	11.9058	13.3702	15.394	12.6936	34.6424	29.9957	31.8915	38.363	39.1375
132241	132241	RPL32P3	-1.39707	1.76006	4.59948	0.0319816	0.0328305	30	6	14	24	35	44	22	73	46	69	2.31766	0.927728	2.63638	3.02833	2.583	6.14623	4.31311	6.67073	6.53592	6.70097
4929	4929	NR4A2	-1.39743	1.74883	4.23121	0.0396871	0.0406338	26	13	13	18	34	37	28	77	53	46	2.00863	2.01008	2.44807	2.27125	2.5092	5.16842	5.48942	7.03624	7.53051	4.46731
6890	6890	TAP1	-1.40047	5.0817	5.92079	0.0149633	0.0155072	240	136	118	183	306	367	289	590	443	607	18.5412	21.0285	22.2209	23.091	22.5828	51.2652	56.6586	53.9141	62.9437	58.9491
284232	284232	ANKRD20A9P	-1.40801	2.46872	4.52855	0.0333338	0.0342066	41	19	30	30	57	76	47	106	82	115	3.16746	2.93781	5.64939	3.78541	4.2066	10.6162	9.21438	9.68626	11.651	11.1683
57801	57801	HES4	-1.40803	1.74673	4.34527	0.0371119	0.038037	18	12	14	13	17	26	23	48	36	56	1.39059	1.85546	2.63638	1.64034	1.2546	3.63186	4.50916	4.38623	5.11506	5.43847
54790	54790	TET2	-1.41194	4.0527	4.90591	0.0267649	0.0275284	141	85	59	70	110	215	122	299	216	274	10.893	13.1428	11.1105	8.83262	8.118	30.0327	23.9182	27.3226	30.6904	26.6096
8493	8493	PPM1D	-1.41431	5.11006	5.11975	0.023655	0.024364	208	102	106	135	225	313	239	506	333	449	16.0691	15.7714	19.9612	17.0343	16.605	43.7221	46.8561	46.2382	47.3143	43.6049
58499	58499	ZNF462	-1.41473	2.92079	4.63921	0.0312494	0.0320845	64	34	30	37	57	88	71	163	87	128	4.94433	5.25713	5.64939	4.66867	4.2066	12.2925	13.9196	14.8949	12.3614	12.4308
6195	6195	RPS6KA1	-1.41559	2.38444	5.41332	0.0199836	0.020637	32	15	22	31	35	61	40	91	57	85	2.47217	2.31932	4.14288	3.91159	2.583	8.52091	7.84202	8.31556	8.09885	8.25482
51449	51449	PCYOX1	-1.41692	7.01024	4.51734	0.0335529	0.0344284	1139	610	448	668	980	1586	1087	2634	1603	2339	87.9936	94.319	84.3642	84.2885	72.324	221.544	213.107	240.694	227.762	227.153
1119	1119	CHKA	-1.41917	3.66565	5.1595	0.0231196	0.0238167	86	65	56	70	110	175	119	269	159	238	6.64394	10.0504	10.5455	8.83262	8.118	24.4452	23.33	24.5812	22.5915	23.1135
905	905	CCNT2	-1.42402	4.7443	4.28883	0.0383635	0.0393026	214	109	100	142	215	326	250	498	340	437	16.5326	16.8537	18.8313	17.9176	15.867	45.538	49.0126	45.5071	48.3089	42.4395
80314	80314	EPC1	-1.42561	4.92561	4.8665	0.0273829	0.0281591	242	110	110	124	225	335	227	512	354	513	18.6958	17.0083	20.7144	15.6464	16.605	46.7952	44.5035	46.7865	50.2981	49.8202
10155	10155	TRIM28	-1.42768	7.9625	5.55207	0.0184589	0.0190792	1818	957	911	1390	2007	3043	2074	4448	3003	4560	140.45	147.973	171.553	175.391	148.117	425.068	406.609	406.457	426.682	442.847
115572	115572	FAM46B	-1.4289	1.70804	3.13538	0.0766104	0.0779949	29	9	13	17	17	42	20	58	33	59	2.2404	1.39159	2.44807	2.14507	1.2546	5.86686	3.92101	5.30003	4.68881	5.72981
23548	23548	TTC33	-1.43273	3.52125	4.68635	0.0304031	0.0312293	94	55	39	61	87	136	96	222	159	204	7.26199	8.50417	7.3442	7.697	6.4206	18.9974	18.8209	20.2863	22.5915	19.8116
5090	5090	PBX3	-1.43676	6.21184	5.1989	0.0226012	0.0232889	677	321	306	375	686	968	739	1499	993	1431	52.3018	49.6335	57.6237	47.3176	50.6268	135.217	144.881	136.978	141.091	138.972
347733	347733	TUBB2B	-1.43986	4.35095	5.21694	0.0223678	0.0230545	155	75	80	84	157	254	195	381	187	308	11.9746	11.5966	15.065	10.5991	11.5866	35.4805	38.2299	34.8157	26.5699	29.9116
4070	4070	TACSTD2	-1.44319	2.30099	4.55691	0.0327861	0.0336505	27	20	26	25	46	65	51	103	60	83	2.08589	3.09243	4.89613	3.15451	3.3948	9.07966	9.99858	9.41212	8.52511	8.06059
7562	7562	ZNF708	-1.44431	2.14711	4.5837	0.0322775	0.0331314	25	20	16	31	42	51	49	92	56	81	1.93138	3.09243	3.01301	3.91159	3.0996	7.12404	9.60648	8.40694	7.95677	7.86635
5581	5581	PRKCE	-1.4458	4.4309	5.01515	0.0251264	0.0258682	192	103	97	135	192	289	244	474	309	444	14.833	15.926	18.2663	17.0343	14.1696	40.3696	47.8363	43.314	43.9043	43.1193
57476	57476	GRAMD1B	-1.44786	2.70581	4.06724	0.0437226	0.0447304	62	35	26	31	46	85	56	152	101	103	4.78982	5.41175	4.89613	3.91159	3.3948	11.8734	10.9788	13.8897	14.3506	10.0029
25819	25819	CCRN4L	-1.45088	2.70144	2.80034	0.0942443	0.0957976	41	20	17	22	49	61	45	95	59	93	3.16746	3.09243	3.20132	2.77597	3.6162	8.52091	8.82227	8.68108	8.38302	9.03174
1789	1789	DNMT3B	-1.45109	1.84378	4.37517	0.0364662	0.0373818	27	20	20	11	28	53	35	68	44	72	2.08589	3.09243	3.76626	1.38798	2.0664	7.40342	6.86177	6.21383	6.25174	6.99232
79587	79587	CARS2	-1.45143	4.93315	5.54607	0.0185222	0.0191413	279	117	129	163	285	426	298	605	382	630	21.5542	18.0907	24.2924	20.5674	21.033	59.5067	58.4231	55.2848	54.2765	61.1828
5154	5154	PDGFA	-1.45229	5.16102	4.39697	0.0360028	0.0369164	225	108	116	186	270	403	266	593	409	526	17.3824	16.6991	21.8443	23.4695	19.926	56.2939	52.1494	54.1882	58.1128	51.0827
5042	5042	PABPC3	-1.46368	2.76955	5.24381	0.022025	0.0227072	47	34	26	33	53	85	55	145	91	117	3.63099	5.25713	4.89613	4.16395	3.9114	11.8734	10.7828	13.2501	12.9297	11.3625
152926	152926	PPM1K	-1.4671	2.90438	4.69362	0.0302747	0.0311029	49	34	27	26	54	86	61	144	80	109	3.7855	5.25713	5.08445	3.28069	3.9852	12.0131	11.9591	13.1587	11.3668	10.5856
54812	54812	AFTPH	-1.47138	4.47109	5.33665	0.0208815	0.0215491	160	79	87	144	183	278	204	469	302	379	12.3608	12.2151	16.3832	18.17	13.5054	38.833	39.9943	42.8571	42.9097	36.8068
26207	26207	PITPNC1	-1.47148	3.23185	4.92972	0.0263986	0.027154	77	37	51	38	98	127	115	205	110	182	5.94865	5.72099	9.60396	4.79485	7.2324	17.7403	22.5458	18.7329	15.6294	17.675
84820	84820	POLR2J4	-1.4748	1.51077	4.44114	0.0350827	0.0359826	22	9	15	17	27	34	28	76	35	59	1.69961	1.39159	2.82469	2.14507	1.9926	4.74936	5.48942	6.94486	4.97298	5.72981
54901	54901	CDKAL1	-1.47789	3.40615	5.25404	0.0218959	0.022578	94	44	43	58	80	145	90	251	143	179	7.26199	6.80334	8.09745	7.31846	5.904	20.2546	17.6445	22.9363	20.3182	17.3837
23590	23590	PDSS1	-1.48243	2.42612	5.26246	0.0217902	0.022471	41	20	24	35	41	70	43	114	70	126	3.16746	3.09243	4.51951	4.41631	3.0258	9.7781	8.43017	10.4173	9.94596	12.2366
39	39	ACAT2	-1.48418	3.50823	5.06858	0.0243633	0.025087	64	45	49	79	101	169	95	244	147	230	4.94433	6.95796	9.22733	9.96825	7.4538	23.6071	18.6248	22.2967	20.8865	22.3366
122622	122622	ADSSL1	-1.48644	1.68722	5.24705	0.0219839	0.0226668	32	10	6	20	30	40	33	58	33	62	2.47217	1.54621	1.12988	2.52361	2.214	5.58748	6.46967	5.30003	4.68881	6.02116
51585	51585	PCF11	-1.48757	5.08343	4.10899	0.0426557	0.0436541	285	154	148	164	277	485	329	676	451	658	22.0177	23.8117	27.8703	20.6936	20.4426	67.7482	64.5006	61.7727	64.0804	63.902
55279	55279	ZNF654	-1.4907	4.11944	5.30044	0.02132	0.0219919	143	71	58	94	117	196	138	316	226	358	11.0475	10.9781	10.9221	11.861	8.6346	27.3787	27.055	28.876	32.1112	34.7673
55105	55105	GPATCH2	-1.49173	3.59532	4.93404	0.0263327	0.027091	86	50	46	69	105	165	131	199	173	202	6.64394	7.73107	8.66239	8.70644	7.749	23.0484	25.6826	18.1846	24.5807	19.6173
283459	283459	GATC	-1.49212	4.85485	5.64006	0.0175546	0.018159	254	150	99	129	250	382	267	569	425	541	19.6228	23.1932	18.643	16.2773	18.45	53.3605	52.3455	51.9951	60.3862	52.5395
23092	23092	ARHGAP26	-1.49509	3.03337	5.16837	0.0230018	0.0236974	57	29	41	41	49	103	68	152	105	153	4.40354	4.48402	7.72083	5.17339	3.6162	14.3878	13.3314	13.8897	14.9189	14.8587
79963	79963	ABCA11P	-1.50281	1.46347	4.7616	0.0291015	0.0299107	29	9	8	20	23	46	22	48	44	55	2.2404	1.39159	1.5065	2.52361	1.6974	6.42561	4.31311	4.38623	6.25174	5.34135
64089	64089	SNX16	-1.5037	3.01977	5.038	0.0247971	0.0255314	64	32	26	55	71	131	72	152	116	142	4.94433	4.94788	4.89613	6.93992	5.2398	18.299	14.1156	13.8897	16.4819	13.7904
4163	4163	MCC	-1.50459	4.51415	5.64026	0.0175526	0.0181585	190	92	95	108	175	259	215	461	337	409	14.6785	14.2252	17.8897	13.6275	12.915	36.179	42.1509	42.1261	47.8827	39.7202
55370	55370	PPP4R1L	-1.505	1.74089	5.4815	0.0192188	0.0198541	22	17	9	15	29	45	22	66	43	60	1.69961	2.62856	1.69482	1.89271	2.1402	6.28592	4.31311	6.03107	6.10966	5.82693
26986	26986	PABPC1	-1.50902	10.4544	6.08976	0.0135968	0.0141247	12613	5566	4634	5658	11805	17808	12862	26922	16751	24392	974.419	860.622	872.642	713.928	871.209	2487.55	2521.6	2460.13	2380.07	2368.84
56605	56605	ERO1LB	-1.50942	2.33952	5.2134	0.0224135	0.0230995	40	25	15	32	43	72	37	119	65	113	3.09021	3.86553	2.82469	4.03777	3.1734	10.0575	7.25387	10.8742	9.23553	10.9741
8569	8569	MKNK1	-1.51206	4.29343	5.63864	0.0175689	0.0181721	168	81	78	102	165	257	193	401	267	389	12.9789	12.5243	14.6884	12.8704	12.177	35.8996	37.8378	36.6433	37.9367	37.7779
5228	5228	PGF	-1.51665	2.50681	4.72245	0.0297713	0.0305964	24	14	13	25	31	50	20	84	52	83	1.85412	2.1647	2.44807	3.15451	2.2878	6.98436	3.92101	7.6759	7.38843	8.06059
2669	2669	GEM	-1.51883	5.04787	4.69064	0.0303273	0.0311541	293	153	152	199	321	461	363	755	521	782	22.6358	23.6571	28.6236	25.1099	23.6898	64.3958	71.1663	68.9917	74.0263	75.9443
155435	155435	RBM33	-1.52148	5.24982	5.55641	0.0184132	0.0190337	276	157	153	202	291	431	401	786	500	687	21.3224	24.2756	28.8119	25.4884	21.4758	60.2051	78.6163	71.8245	71.0426	66.7183
7087	7087	ICAM5	-1.52294	4.0385	5.59057	0.0180574	0.0186725	113	53	62	87	110	182	137	280	190	331	8.72983	8.19493	11.6754	10.9777	8.118	25.4231	26.8589	25.5863	26.9962	32.1452
57673	57673	BEND3	-1.5232	3.03856	5.50841	0.0189252	0.0195526	53	23	20	37	41	71	50	137	82	114	4.09452	3.55629	3.76626	4.66867	3.0258	9.91778	9.80253	12.519	11.651	11.0712
10475	10475	TRIM38	-1.52354	4.44028	4.95551	0.0260076	0.0267589	231	118	94	110	185	327	249	513	324	478	17.8459	18.2453	17.7014	13.8798	13.653	45.6777	48.8166	46.8778	46.0356	46.4212
643749	643749	TRAF3IP2-AS1	-1.52375	1.39346	5.30172	0.0213043	0.0219777	22	6	7	19	27	32	25	48	39	51	1.69961	0.927728	1.31819	2.39743	1.9926	4.46999	4.90126	4.38623	5.54132	4.95289
87178	87178	PNPT1	-1.52479	4.79559	6.23481	0.0125263	0.0130231	229	100	116	157	205	366	230	563	414	538	17.6914	15.4621	21.8443	19.8103	15.129	51.1255	45.0916	51.4468	58.8232	52.2481
29997	29997	GLTSCR2	-1.52553	6.73236	6.62786	0.0100396	0.0104787	782	361	375	478	892	1156	994	1972	1292	1864	60.4135	55.8183	70.6173	60.3142	65.8296	161.478	194.874	180.201	183.574	181.023
151636	151636	DTX3L	-1.52869	5.21758	6.2195	0.0126351	0.013135	286	154	111	152	276	440	304	655	470	610	22.095	23.8117	20.9027	19.1794	20.3688	61.4623	59.5994	59.8538	66.78	59.2404
54880	54880	BCOR	-1.53179	6.19583	5.21036	0.0224527	0.0231379	455	220	199	271	413	655	550	1044	696	1048	35.1511	34.0167	37.4743	34.1949	30.4794	91.4951	107.828	95.4005	98.8912	101.777
22832	22832	CEP162	-1.53492	2.65499	5.99013	0.0143861	0.0149236	44	22	30	32	43	76	57	114	96	113	3.39923	3.40167	5.64939	4.03777	3.1734	10.6162	11.1749	10.4173	13.6402	10.9741
205428	205428	C3orf58	-1.54565	5.12795	4.66007	0.030872	0.0317025	192	129	109	149	216	404	244	569	385	534	14.833	19.9462	20.5261	18.8009	15.9408	56.4336	47.8363	51.9951	54.7028	51.8597
3490	3490	IGFBP7	-1.54876	8.33947	5.47077	0.0193371	0.0199728	2512	1385	1134	1953	2673	4128	2941	6676	4793	6929	194.065	214.151	213.547	246.43	197.268	576.628	576.585	610.052	681.014	672.913
84875	84875	PARP10	-1.56105	2.54075	6.32709	0.0118907	0.0123821	33	15	19	24	46	78	39	94	49	101	2.54942	2.31932	3.57794	3.02833	3.3948	10.8956	7.64597	8.5897	6.96217	9.80866
6813	6813	STXBP2	-1.56416	1.51422	5.27419	0.0216439	0.022324	29	10	7	18	25	36	22	53	34	87	2.2404	1.54621	1.31819	2.27125	1.845	5.02874	4.31311	4.84313	4.83089	8.44905
84166	84166	NLRC5	-1.56714	4.16319	5.34985	0.0207241	0.0213922	137	77	77	116	142	269	182	405	257	383	10.584	11.9058	14.5001	14.6369	10.4796	37.5758	35.6812	37.0088	36.5159	37.1952
84173	84173	ELMOD3	-1.57145	3.31863	6.27571	0.0122404	0.012736	69	38	44	47	84	144	81	210	137	198	5.33061	5.87561	8.28577	5.93048	6.1992	20.1149	15.8801	19.1898	19.4657	19.2289
56259	56259	CTNNBL1	-1.57205	5.25016	5.91625	0.0150018	0.0155444	295	123	158	205	357	520	374	823	511	765	22.7903	19.0184	29.7534	25.867	26.3466	72.6373	73.3229	75.2056	72.6055	74.2933
4144	4144	MAT2A	-1.57785	7.31996	6.02705	0.0140882	0.0146262	1333	717	637	923	1356	2425	1506	3481	2406	3593	102.981	110.864	119.955	116.464	100.073	338.741	295.252	318.093	341.857	348.936
23731	23731	TMEM245	-1.57843	5.92799	5.14627	0.0232964	0.0239968	461	243	188	294	392	762	506	1194	771	1001	35.6146	37.573	35.4028	37.097	28.9296	106.442	99.2016	109.107	109.548	97.2126
158219	158219	TTC39B	-1.57927	2.6545	5.61861	0.0177707	0.0183777	51	29	22	31	53	80	66	136	90	120	3.94001	4.48402	4.14288	3.91159	3.9114	11.175	12.9393	12.4277	12.7877	11.6539
6187	6187	RPS2	-1.57931	10.6617	6.92913	0.00848031	0.0088757	11900	5798	5292	7080	13955	19879	13757	30205	20261	31288	919.337	896.495	996.552	893.357	1029.88	2776.84	2697.07	2760.13	2878.79	3038.55
30817	30817	EMR2	-1.58066	2.29973	5.32078	0.0210726	0.0217424	37	21	19	23	30	64	49	96	58	89	2.85844	3.24705	3.57794	2.90215	2.214	8.93998	9.60648	8.77246	8.24094	8.64328
100506948	100506948	NA	-1.58408	2.11841	5.72619	0.0167137	0.0172953	40	18	16	24	31	64	34	95	68	89	3.09021	2.78318	3.01301	3.02833	2.2878	8.93998	6.66572	8.68108	9.66179	8.64328
5095	5095	PCCA	-1.59206	3.46742	5.95351	0.014688	0.01523	60	34	46	66	103	158	97	255	136	208	4.63531	5.25713	8.66239	8.3279	7.6014	22.0706	19.0169	23.3018	19.3236	20.2
54877	54877	ZCCHC2	-1.59257	3.66254	4.39474	0.0360499	0.0369614	80	40	34	48	86	141	84	190	133	223	6.18041	6.18485	6.40264	6.05666	6.3468	19.6959	16.4682	17.3622	18.8973	21.6568
25861	25861	DFNB31	-1.59405	3.57159	6.33852	0.0118144	0.0123059	73	43	40	45	73	143	86	178	137	212	5.63963	6.64872	7.53252	5.67812	5.3874	19.9753	16.8603	16.2656	19.4657	20.5885
5504	5504	PPP1R2	-1.59442	5.54066	7.26196	0.00704303	0.00739609	354	183	144	208	313	565	408	844	580	829	27.3483	28.2957	27.1171	26.2455	23.0994	78.9232	79.9886	77.1245	82.4094	80.5087
389177	389177	TMEM212	-1.59521	1.92207	5.38406	0.0203215	0.0209804	27	15	17	13	37	63	33	80	43	77	2.08589	2.31932	3.20132	1.64034	2.7306	8.80029	6.46967	7.31038	6.10966	7.47789
79693	79693	YRDC	-1.59716	2.74777	5.34571	0.0207734	0.0214393	42	26	31	27	52	86	59	122	84	152	3.24472	4.02015	5.8377	3.40687	3.8376	12.0131	11.567	11.1483	11.9351	14.7616
58509	58509	CACTIN	-1.59973	4.74918	6.00408	0.0142729	0.0148126	195	88	78	156	242	311	279	516	334	542	15.0648	13.6067	14.6884	19.6841	17.8596	43.4427	54.6981	47.152	47.4564	52.6366
1195	1195	CLK1	-1.60011	5.29875	6.51245	0.0107122	0.0111717	245	181	144	226	267	563	353	756	560	762	18.9275	27.9865	27.1171	28.5168	19.7046	78.6438	69.2058	69.0831	79.5677	74.002
79659	79659	DYNC2H1	-1.6016	3.88885	5.8362	0.0156997	0.0162574	106	60	43	71	120	182	137	284	190	273	8.18905	9.27728	8.09745	8.95881	8.856	25.4231	26.8589	25.9519	26.9962	26.5125
113612	113612	CYP2U1	-1.60336	3.77617	5.93474	0.0148453	0.0153903	73	50	50	64	86	153	112	264	171	218	5.63963	7.73107	9.41564	8.07554	6.3468	21.3721	21.9577	24.1243	24.2966	21.1712
51320	51320	MEX3C	-1.60441	6.11689	6.03978	0.013987	0.014525	541	307	261	334	548	898	637	1507	1034	1411	41.795	47.4688	49.1497	42.1442	40.4424	125.439	124.884	137.709	146.916	137.03
675	675	BRCA2	-1.60567	2.91468	4.70084	0.0301479	0.030978	58	28	25	31	41	100	66	147	77	113	4.4808	4.3294	4.70782	3.91159	3.0258	13.9687	12.9393	13.4328	10.9406	10.9741
57693	57693	ZNF317	-1.6108	5.23671	5.87868	0.0153253	0.0158739	264	144	140	179	273	496	315	751	532	680	20.3954	22.2655	26.3638	22.5863	20.1474	69.2848	61.7559	68.6262	75.5893	66.0385
4356	4356	MPP3	-1.61148	1.99706	5.00485	0.0252764	0.0260202	26	13	15	20	32	55	34	77	54	70	2.00863	2.01008	2.82469	2.52361	2.3616	7.68279	6.66572	7.03624	7.6726	6.79808
2117	2117	ETV3	-1.61329	3.28377	5.26722	0.0217307	0.0224116	63	28	21	38	48	92	73	163	82	125	4.86708	4.3294	3.95457	4.79485	3.5424	12.8512	14.3117	14.8949	11.651	12.1394
50618	50618	ITSN2	-1.61474	4.63781	6.30848	0.0120162	0.0125105	192	83	98	121	176	301	255	469	364	424	14.833	12.8336	18.4547	15.2678	12.9888	42.0458	49.9929	42.8571	51.719	41.177
57396	57396	CLK4	-1.61851	3.41817	6.21815	0.0126447	0.0131439	61	30	50	67	74	154	101	225	135	197	4.71257	4.63864	9.41564	8.45408	5.4612	21.5118	19.8011	20.5605	19.1815	19.1318
197259	197259	MLKL	-1.61997	3.60845	5.80659	0.0159663	0.0165305	95	52	50	71	111	201	122	270	184	269	7.33924	8.04031	9.41564	8.95881	8.1918	28.0771	23.9182	24.6725	26.1437	26.1241
6793	6793	STK10	-1.6209	6.7192	5.76407	0.0163571	0.0169307	757	309	490	598	1025	1523	1095	2422	1531	2153	58.4822	47.778	92.2733	75.4559	75.645	212.743	214.675	221.322	217.532	209.09
8658	8658	TNKS	-1.62412	5.95176	5.82385	0.0158103	0.0163705	484	264	204	253	448	836	518	1244	862	1085	37.3915	40.82	38.4158	31.9236	33.0624	116.778	101.554	113.676	122.477	105.37
3161	3161	HMMR	-1.62641	2.82838	5.33563	0.0208937	0.0215598	49	27	19	36	52	87	51	155	95	121	3.7855	4.17478	3.57794	4.54249	3.8376	12.1528	9.99858	14.1639	13.4981	11.751
91746	91746	YTHDC1	-1.62657	6.08826	5.99345	0.0143591	0.0148968	459	233	241	314	494	843	611	1327	862	1179	35.4601	36.0268	45.3834	39.6206	36.4572	117.756	119.787	121.261	122.477	114.499
162966	162966	ZNF600	-1.62725	1.62392	5.23996	0.0220738	0.0227554	24	11	10	19	13	34	28	55	37	68	1.85412	1.70083	1.88313	2.39743	0.959401	4.74936	5.48942	5.02589	5.25715	6.60385
147650	147650	SPACA6P	-1.6282	1.64217	5.57481	0.0182206	0.0188396	23	15	11	12	22	31	40	45	45	63	1.77687	2.31932	2.07144	1.51416	1.6236	4.3303	7.84202	4.11209	6.39383	6.11828
8398	8398	PLA2G6	-1.63085	2.01906	6.60239	0.0101842	0.0106258	30	11	16	18	29	49	48	58	49	72	2.31766	1.70083	3.01301	2.27125	2.1402	6.84467	9.41043	5.30003	6.96217	6.99232
1352	1352	COX10	-1.631	3.70995	6.51122	0.0107196	0.0111785	100	46	49	57	106	166	116	292	155	272	7.72552	7.11258	9.22733	7.19228	7.8228	23.1881	22.7419	26.6829	22.0232	26.4154
57179	57179	KIAA1191	-1.63182	6.4827	6.44605	0.0111199	0.0115918	646	341	325	429	714	1172	798	1868	1204	1821	49.9068	52.7259	61.2017	54.1314	52.6932	163.713	156.448	170.697	171.07	176.847
8726	8726	EED	-1.63539	3.29887	5.77626	0.0162441	0.0168152	54	31	31	62	68	120	66	192	137	197	4.17178	4.79326	5.8377	7.82318	5.0184	16.7625	12.9393	17.5449	19.4657	19.1318
2289	2289	FKBP5	-1.6365	3.5455	5.47579	0.0192816	0.0199173	75	42	48	69	91	186	115	254	152	215	5.79414	6.4941	9.03902	8.70644	6.7158	25.9818	22.5458	23.2105	21.5969	20.8798
201163	201163	FLCN	-1.63704	4.5077	6.24893	0.0124269	0.012922	177	76	91	114	160	290	214	452	318	462	13.6742	11.7512	17.1365	14.3846	11.808	40.5093	41.9548	41.3037	45.1831	44.8674
57669	57669	EPB41L5	-1.63761	3.8492	6.37851	0.011551	0.0120348	107	53	58	75	91	181	138	289	216	268	8.2663	8.19493	10.9221	9.46353	6.7158	25.2834	27.055	26.4088	30.6904	26.027
8420	8420	SNHG3	-1.63941	4.32959	6.00684	0.0142505	0.0147907	173	79	62	108	149	327	199	410	247	367	13.3651	12.2151	11.6754	13.6275	10.9962	45.6777	39.0141	37.4657	35.095	35.6414
55609	55609	ZNF280C	-1.64187	2.70411	5.34628	0.0207665	0.0214342	43	30	18	32	48	90	46	132	95	123	3.32197	4.63864	3.38963	4.03777	3.5424	12.5718	9.01832	12.0621	13.4981	11.9452
9646	9646	CTR9	-1.64326	6.31102	6.78275	0.00920431	0.00962056	492	243	288	366	619	1015	742	1508	932	1390	38.0095	37.573	54.2341	46.182	45.6822	141.782	145.469	137.801	132.423	134.991
5429	5429	POLH	-1.64351	5.34871	6.26028	0.0123475	0.012844	295	137	114	157	275	465	339	687	514	645	22.7903	21.1831	21.4677	19.8103	20.295	64.9545	66.4611	62.7779	73.0317	62.6395
51805	51805	COQ3	-1.64904	1.37197	4.97627	0.0256973	0.0264466	13	11	11	14	23	28	24	65	44	51	1.00432	1.70083	2.07144	1.76652	1.6974	3.91124	4.70521	5.93969	6.25174	4.95289
154091	154091	SLC2A12	-1.64966	3.36495	6.83453	0.00894121	0.00935141	59	41	27	49	73	142	79	180	126	173	4.55806	6.33947	5.08445	6.18284	5.3874	19.8356	15.488	16.4484	17.9027	16.801
728642	728642	CDK11A	-1.65587	5.08581	6.71224	0.00957535	0.0100039	259	85	139	151	313	485	376	651	425	603	20.0091	13.1428	26.1755	19.0532	23.0994	67.7482	73.715	59.4882	60.3862	58.5606
4774	4774	NFIA	-1.65771	2.73379	6.68869	0.00970265	0.0101342	66	36	13	36	43	110	77	132	89	111	5.09884	5.56637	2.44807	4.54249	3.1734	15.3656	15.0959	12.0621	12.6456	10.7798
8013	8013	NR4A3	-1.66104	2.81008	4.7006	0.030152	0.0309795	64	49	31	39	72	142	92	191	135	164	4.94433	7.57645	5.8377	4.92103	5.3136	19.8356	18.0366	17.4535	19.1815	15.9269
10620	10620	ARID3B	-1.66973	2.21506	6.41958	0.0112869	0.0117627	31	19	10	17	40	52	47	85	52	80	2.39491	2.93781	1.88313	2.14507	2.952	7.26373	9.21438	7.76728	7.38843	7.76924
7706	7706	TRIM25	-1.67029	6.25837	7.74397	0.00538923	0.00569184	541	284	240	322	517	958	694	1403	981	1338	41.795	43.9125	45.1951	40.6301	38.1546	133.82	136.059	128.206	139.385	129.941
8867	8867	SYNJ1	-1.67322	4.34675	5.56072	0.0183679	0.0189885	120	60	68	74	119	242	158	351	218	308	9.27062	9.27728	12.8053	9.33735	8.7822	33.8043	30.976	32.0743	30.9746	29.9116
84127	84127	NA	-1.6745	1.87748	6.07366	0.0137212	0.0142515	27	15	11	17	23	46	31	89	56	45	2.08589	2.31932	2.07144	2.14507	1.6974	6.42561	6.07757	8.1328	7.95677	4.3702
182	182	JAG1	-1.67454	4.9775	5.99539	0.0143433	0.0148818	203	76	86	133	172	327	230	522	356	457	15.6828	11.7512	16.1949	16.782	12.6936	45.6777	45.0916	47.7003	50.5823	44.3818
100505696	100505696	SH3BP5-AS1	-1.67611	1.79639	5.91128	0.0150443	0.015587	20	23	10	16	22	50	32	57	57	75	1.5451	3.55629	1.88313	2.01889	1.6236	6.98436	6.27362	5.20865	8.09885	7.28366
1375	1375	CPT1B	-1.6799	1.80781	6.39278	0.0114585	0.0119395	26	9	13	16	19	41	31	60	40	69	2.00863	1.39159	2.44807	2.01889	1.4022	5.72717	6.07757	5.48279	5.6834	6.70097
130271	130271	PLEKHH2	-1.68126	1.99089	6.26441	0.0123187	0.0128153	25	15	14	22	35	37	39	91	67	89	1.93138	2.31932	2.63638	2.77597	2.583	5.16842	7.64597	8.31556	9.5197	8.64328
26256	26256	CABYR	-1.68542	1.91002	6.31979	0.0119398	0.0124321	25	16	12	18	36	50	53	85	40	68	1.93138	2.47394	2.25975	2.27125	2.6568	6.98436	10.3907	7.76728	5.6834	6.60385
2232	2232	FDXR	-1.68863	4.05205	8.04245	0.00456938	0.00484605	96	53	38	61	100	189	122	245	165	267	7.4165	8.19493	7.15589	7.697	7.38	26.4009	23.9182	22.388	23.444	25.9298
57169	57169	ZNFX1	-1.69152	7.27503	6.28143	0.012201	0.0126984	952	502	489	630	954	1729	1366	2770	1900	2445	73.5469	77.6199	92.085	79.4936	70.4052	241.519	267.805	253.122	269.962	237.447
10520	10520	ZNF211	-1.69596	2.83798	6.3064	0.0120303	0.0125241	45	19	32	29	45	88	69	128	87	133	3.47648	2.93781	6.02601	3.65923	3.321	12.2925	13.5275	11.6966	12.3614	12.9164
2114	2114	ETS2	-1.69941	5.89913	6.01832	0.0141581	0.0146961	357	189	205	292	406	755	554	1113	732	1102	27.5801	29.2234	38.6041	36.8447	29.9628	105.464	108.612	101.706	104.006	107.021
201176	201176	ARHGAP27	-1.70113	1.13738	5.86272	0.0154649	0.0160171	13	12	8	12	19	31	25	53	31	53	1.00432	1.85546	1.5065	1.51416	1.4022	4.3303	4.90126	4.84313	4.40464	5.14712
286262	286262	TPRN	-1.70444	3.77823	6.18831	0.0128597	0.0133626	96	51	35	62	85	163	116	237	177	258	7.4165	7.88569	6.59095	7.82318	6.273	22.769	22.7419	21.657	25.1491	25.0558
3656	3656	IRAK2	-1.70583	2.92244	5.96324	0.0146071	0.0151488	76	29	28	30	57	107	82	194	96	152	5.87139	4.48402	5.27276	3.78541	4.2066	14.9465	16.0761	17.7277	13.6402	14.7616
51351	51351	ZNF117	-1.70608	2.06712	6.27936	0.0122152	0.012712	30	14	14	23	29	63	49	73	50	78	2.31766	2.1647	2.63638	2.90215	2.1402	8.80029	9.60648	6.67073	7.10426	7.57501
84924	84924	ZNF566	-1.70924	3.00125	6.03019	0.0140633	0.0146016	51	26	27	35	50	100	66	155	108	131	3.94001	4.02015	5.08445	4.41631	3.69	13.9687	12.9393	14.1639	15.3452	12.7221
2487	2487	FRZB	-1.7099	1.27677	5.92455	0.0149314	0.0154768	22	11	5	7	20	29	20	57	31	47	1.69961	1.70083	0.941564	0.883262	1.476	4.05093	3.92101	5.20865	4.40464	4.56443
9592	9592	IER2	-1.71335	5.89446	5.99914	0.0143129	0.0148528	427	214	196	280	467	813	551	1224	841	1171	32.988	33.089	36.9093	35.3305	34.4646	113.566	108.024	111.849	119.494	113.722
23387	23387	SIK3	-1.71497	5.36312	6.40536	0.0113776	0.0118562	312	151	128	176	333	555	427	871	533	742	24.1036	23.3478	24.104	22.2077	24.5754	77.5263	83.7136	79.5918	75.7314	72.0597
4487	4487	MSX1	-1.715	3.94042	5.75391	0.016452	0.0170275	95	40	42	47	96	147	121	226	182	231	7.33924	6.18485	7.90914	5.93048	7.0848	20.534	23.7221	20.6518	25.8595	22.4337
1778	1778	DYNC1H1	-1.72025	9.01145	6.50795	0.0107394	0.0111981	3278	2105	1707	2351	3269	7003	5254	10568	6367	8852	253.242	325.478	321.45	296.65	241.252	978.229	1030.05	965.702	904.656	859.666
664	664	BNIP3	-1.72454	5.54449	7.65708	0.00565498	0.00596499	334	157	161	259	358	677	475	1028	623	936	25.8032	24.2756	30.3184	32.6807	26.4204	94.5682	93.124	93.9384	88.519	90.9001
152992	152992	TRMT44	-1.72603	2.2084	7.07427	0.00781988	0.00819692	45	14	15	18	33	66	39	99	64	90	3.47648	2.1647	2.82469	2.27125	2.4354	9.21935	7.64597	9.0466	9.09345	8.74039
23119	23119	HIC2	-1.7268	2.61816	6.77535	0.00924256	0.00965968	40	16	19	23	37	57	51	114	75	102	3.09021	2.47394	3.57794	2.90215	2.7306	7.96217	9.99858	10.4173	10.6564	9.90578
85415	85415	RHPN2	-1.72698	2.47844	6.5788	0.0103201	0.0107647	36	16	12	25	41	67	38	116	66	90	2.78119	2.47394	2.25975	3.15451	3.0258	9.35904	7.44992	10.6001	9.37762	8.74039
55295	55295	KLHL26	-1.72887	2.3831	5.09328	0.0240187	0.0247342	28	13	16	18	39	49	39	93	67	87	2.16314	2.01008	3.01301	2.27125	2.8782	6.84467	7.64597	8.49832	9.5197	8.44905
7280	7280	TUBB2A	-1.72923	5.23602	7.18394	0.0073559	0.00771886	238	124	116	154	258	453	317	744	458	680	18.3867	19.173	21.8443	19.4318	19.0404	63.2783	62.148	67.9866	65.075	66.0385
2049	2049	EPHB3	-1.72936	3.90448	4.92991	0.0263957	0.0271534	67	38	25	34	55	122	81	157	119	163	5.1761	5.87561	4.70782	4.29013	4.059	17.0418	15.8801	14.3466	16.9081	15.8298
83464	83464	APH1B	-1.73459	3.66795	5.78399	0.0161727	0.0167428	96	39	49	68	87	176	116	276	190	266	7.4165	6.03023	9.22733	8.58026	6.4206	24.5849	22.7419	25.2208	26.9962	25.8327
9855	9855	FARP2	-1.73511	4.06995	6.61034	0.0101388	0.0105803	105	44	53	77	126	204	148	315	252	249	8.11179	6.80334	9.98058	9.71589	9.29881	28.4962	29.0155	28.7846	35.8054	24.1818
604	604	BCL6	-1.73709	5.38287	5.35883	0.0206176	0.0212842	239	100	147	151	282	474	326	712	491	755	18.464	15.4621	27.682	19.0532	20.8116	66.2117	63.9125	65.0624	69.7638	73.3222
170960	170960	ZNF721	-1.73764	2.87708	5.22147	0.0223097	0.0229966	50	28	30	49	50	112	85	164	110	166	3.86276	4.3294	5.64939	6.18284	3.69	15.645	16.6643	14.9863	15.6294	16.1212
54890	54890	ALKBH5	-1.74022	7.01768	6.72723	0.00949518	0.00992193	834	446	390	600	922	1643	1191	2615	1613	2473	64.4308	68.9611	73.442	75.7082	68.0436	229.506	233.496	238.958	229.183	240.167
93643	93643	TJAP1	-1.74133	4.59573	7.16809	0.00742117	0.00778526	159	85	89	100	201	328	226	502	335	507	12.2836	13.1428	16.7598	12.618	14.8338	45.8174	44.3074	45.8727	47.5985	49.2376
100129434	100129434	LOC100129434	-1.74311	2.13068	6.03405	0.0140325	0.0145709	25	10	21	29	22	70	53	81	58	68	1.93138	1.54621	3.95457	3.65923	1.6236	9.7781	10.3907	7.40176	8.24094	6.60385
3665	3665	IRF7	-1.7484	2.81946	6.64216	0.00995934	0.0103977	35	19	15	24	43	69	52	106	62	114	2.70393	2.93781	2.82469	3.02833	3.1734	9.63841	10.1946	9.68626	8.80928	11.0712
60489	60489	APOBEC3G	-1.75263	1.37594	6.61149	0.0101323	0.0105745	17	13	9	13	20	32	37	62	35	52	1.31334	2.01008	1.69482	1.64034	1.476	4.46999	7.25387	5.66555	4.97298	5.05001
55100	55100	WDR70	-1.75265	4.58688	7.13768	0.00754807	0.00791554	153	74	89	117	208	319	267	529	323	466	11.82	11.442	16.7598	14.7631	15.3504	44.5602	52.3455	48.3399	45.8935	45.2558
55466	55466	DNAJA4	-1.76161	1.66399	6.33171	0.0118598	0.0123521	26	9	10	22	17	53	29	72	46	56	2.00863	1.39159	1.88313	2.77597	1.2546	7.40342	5.68547	6.57935	6.53592	5.43847
145165	145165	ST13P4	-1.76409	1.44332	5.94722	0.0147405	0.0152831	22	16	7	11	9	46	19	58	36	51	1.69961	2.47394	1.31819	1.38798	0.6642	6.42561	3.72496	5.30003	5.11506	4.95289
7404	7404	UTY	-1.77044	3.55594	6.64865	0.00992312	0.0103608	65	37	36	55	83	149	104	254	139	208	5.02159	5.72099	6.77926	6.93992	6.1254	20.8134	20.3893	23.2105	19.7498	20.2
23276	23276	KLHL18	-1.77057	4.46831	6.44138	0.0111492	0.0116213	146	70	66	100	149	278	203	421	317	374	11.2793	10.8235	12.4287	12.618	10.9962	38.833	39.7983	38.4709	45.041	36.3212
54916	54916	TMEM260	-1.77074	4.59979	6.88181	0.00870773	0.00911046	157	91	71	120	169	301	239	502	331	489	12.1291	14.0705	13.3702	15.1416	12.4722	42.0458	46.8561	45.8727	47.0302	47.4895
22979	22979	EFR3B	-1.77089	2.32598	5.39832	0.0201561	0.0208133	26	13	10	15	30	43	40	71	52	68	2.00863	2.01008	1.88313	1.89271	2.214	6.00655	7.84202	6.48797	7.38843	6.60385
83992	83992	CTTNBP2	-1.77215	1.58419	5.90778	0.0150742	0.0156166	25	7	4	18	21	37	26	50	48	48	1.93138	1.08235	0.753252	2.27125	1.5498	5.16842	5.09731	4.56899	6.82009	4.66154
7753	7753	ZNF202	-1.77808	3.05507	6.56487	0.0104011	0.0108483	56	27	34	40	56	100	76	185	128	191	4.32629	4.17478	6.40264	5.04721	4.1328	13.9687	14.8998	16.9053	18.1869	18.5491
284403	284403	WDR62	-1.77987	3.01812	6.21526	0.0126654	0.0131642	46	24	25	30	60	105	66	166	99	129	3.55374	3.71091	4.70782	3.78541	4.428	14.6671	12.9393	15.169	14.0664	12.5279
55779	55779	CFAP44	-1.7814	1.58007	6.63064	0.0100239	0.0104642	17	8	8	17	23	35	32	73	31	52	1.31334	1.23697	1.5065	2.14507	1.6974	4.88905	6.27362	6.67073	4.40464	5.05001
57674	57674	RNF213	-1.78292	6.2081	7.59914	0.00583963	0.00615477	463	323	221	331	476	996	779	1576	1024	1250	35.7691	49.9427	41.6171	41.7657	35.1288	139.128	152.723	144.015	145.495	121.394
57162	57162	PELI1	-1.78401	3.42638	6.68936	0.00969898	0.0101313	81	37	37	44	73	152	93	219	148	231	6.25767	5.72099	6.96758	5.55194	5.3874	21.2324	18.2327	20.0122	21.0286	22.4337
9814	9814	SFI1	-1.78429	2.96661	7.1671	0.00742526	0.00778884	43	23	30	35	58	105	81	151	92	161	3.32197	3.55629	5.64939	4.41631	4.2804	14.6671	15.8801	13.7983	13.0718	15.6356
163059	163059	ZNF433	-1.78732	1.33598	6.29458	0.0121108	0.0126067	13	9	9	13	16	43	25	38	30	53	1.00432	1.39159	1.69482	1.64034	1.1808	6.00655	4.90126	3.47243	4.26255	5.14712
10736	10736	SIX2	-1.78776	3.66791	4.4145	0.0356348	0.0365423	78	20	25	34	81	135	73	178	117	179	6.0259	3.09243	4.70782	4.29013	5.9778	18.8578	14.3117	16.2656	16.624	17.3837
55175	55175	KLHL11	-1.78801	1.82095	5.42928	0.0198018	0.020451	34	3	10	11	21	40	29	59	41	53	2.62668	0.463864	1.88313	1.38798	1.5498	5.58748	5.68547	5.39141	5.82549	5.14712
11200	11200	CHEK2	-1.78888	2.08417	6.65498	0.00988788	0.0103249	39	16	12	21	22	53	38	88	62	102	3.01295	2.47394	2.25975	2.64979	1.6236	7.40342	7.44992	8.04142	8.80928	9.90578
57646	57646	USP28	-1.79401	4.42189	7.46789	0.00628092	0.00660977	138	80	65	113	145	280	204	494	314	412	10.6612	12.3697	12.2403	14.2584	10.701	39.1124	39.9943	45.1416	44.6147	40.0116
23705	23705	CADM1	-1.7952	2.30857	6.19302	0.0128255	0.0133282	28	16	9	25	40	67	49	91	50	93	2.16314	2.47394	1.69482	3.15451	2.952	9.35904	9.60648	8.31556	7.10426	9.03174
3398	3398	ID2	-1.79645	7.23908	4.8269	0.0280189	0.0288056	481	268	257	363	523	1042	740	1549	1020	1619	37.1597	41.4385	48.3964	45.8035	38.5974	145.554	145.077	141.547	144.927	157.23
55450	55450	CAMK2N1	-1.79822	7.12877	7.23621	0.00714475	0.00750132	1053	539	432	509	1122	2019	1439	2971	1843	2777	81.3497	83.3409	81.3512	64.2258	82.8036	282.028	282.117	271.489	261.863	269.69
57130	57130	ATP13A1	-1.79847	6.42367	6.83314	0.00894818	0.00935786	555	300	264	392	585	1191	845	1768	1019	1723	42.8766	46.3864	49.7146	49.4627	43.173	166.367	165.663	161.559	144.785	167.33
26507	26507	CNNM1	-1.80539	2.92484	5.92202	0.0149528	0.0154977	58	13	21	16	40	67	59	125	77	111	4.4808	2.01008	3.95457	2.01889	2.952	9.35904	11.567	11.4225	10.9406	10.7798
55971	55971	BAIAP2L1	-1.8056	3.95605	7.74888	0.0053746	0.0056769	100	55	53	80	115	242	142	359	226	309	7.72552	8.50417	9.98058	10.0944	8.487	33.8043	27.8392	32.8053	32.1112	30.0087
54496	54496	PRMT7	-1.80828	3.90504	7.99284	0.00469626	0.00497566	102	40	48	50	113	191	148	291	152	293	7.88003	6.18485	9.03902	6.30902	8.3394	26.6802	29.0155	26.5915	21.5969	28.4548
10220	10220	GDF11	-1.81406	4.93007	8.15596	0.004292	0.00455847	204	97	83	119	228	367	296	615	378	577	15.7601	14.9983	15.63	15.0155	16.8264	51.2652	58.031	56.1986	53.7082	56.0356
57466	57466	SCAF4	-1.81553	6.11459	7.45933	0.00631084	0.00664066	423	197	209	242	475	839	643	1336	784	1184	32.6789	30.4604	39.3574	30.5356	35.055	117.197	126.06	122.083	111.395	114.985
100288142	100288142	NBPF20	-1.81891	1.30279	6.87589	0.00873662	0.00913987	23	5	7	10	17	36	26	38	35	44	1.77687	0.773107	1.31819	1.2618	1.2546	5.02874	5.09731	3.47243	4.97298	4.27308
25780	25780	RASGRP3	-1.82044	1.4482	5.52787	0.0187158	0.019338	14	10	6	18	22	31	27	66	44	54	1.08157	1.54621	1.12988	2.27125	1.6236	4.3303	5.29336	6.03107	6.25174	5.24424
4509	4509	ATP8	-1.82226	10.3645	7.76336	0.00533167	0.00563257	9022	3231	2840	4547	7704	16900	9955	18402	11730	25763	696.996	499.582	534.809	573.742	568.556	2360.71	1951.68	1681.57	1666.66	2501.99
7430	7430	EZR	-1.82232	7.57133	7.88715	0.00497874	0.00526875	1116	542	670	865	1452	2719	1817	3916	2434	3838	86.2168	83.8048	126.17	109.146	107.158	379.809	356.224	357.843	345.835	372.729
81606	81606	LBH	-1.82252	6.336	7.25455	0.00707216	0.00742576	534	281	210	341	515	998	729	1627	1059	1490	41.2543	43.4486	39.5457	43.0275	38.007	139.408	142.921	148.675	150.468	144.702
1906	1906	EDN1	-1.82307	1.65018	3.55695	0.0592967	0.0604944	12	3	5	14	14	30	23	30	24	36	0.927062	0.463864	0.941564	1.76652	1.0332	4.19061	4.50916	2.74139	3.41004	3.49616
23380	23380	SRGAP2	-1.82679	5.36717	7.44521	0.00636055	0.00669237	260	144	159	182	367	641	424	997	635	824	20.0863	22.2655	29.9417	22.9648	27.0846	89.5394	83.1254	91.1057	90.224	80.0232
115548	115548	FCHO2	-1.82835	4.69253	6.84306	0.00889862	0.00930769	162	77	66	111	149	338	207	478	304	464	12.5153	11.9058	12.4287	14.006	10.9962	47.2142	40.5825	43.6795	43.1939	45.0616
7019	7019	TFAM	-1.82898	3.38069	6.88539	0.00869029	0.00909303	71	32	35	44	67	145	86	221	155	190	5.48512	4.94788	6.59095	5.55194	4.9446	20.2546	16.8603	20.1949	22.0232	18.4519
203522	203522	DDX26B	-1.83043	2.43515	5.63656	0.0175897	0.0181921	34	18	16	25	43	92	63	98	58	105	2.62668	2.78318	3.01301	3.15451	3.1734	12.8512	12.3512	8.95522	8.24094	10.1971
81931	81931	ZNF93	-1.83161	1.78839	6.16789	0.013009	0.0135165	18	16	12	13	23	50	28	88	48	64	1.39059	2.47394	2.25975	1.64034	1.6974	6.98436	5.48942	8.04142	6.82009	6.21539
55253	55253	TYW1	-1.83212	2.71743	7.63937	0.00571079	0.00602169	44	18	21	34	44	81	76	134	95	114	3.39923	2.78318	3.95457	4.29013	3.2472	11.3147	14.8998	12.2449	13.4981	11.0712
79944	79944	L2HGDH	-1.83598	1.66873	6.27111	0.0122722	0.012768	19	13	8	16	22	36	35	79	39	64	1.46785	2.01008	1.5065	2.01889	1.6236	5.02874	6.86177	7.219	5.54132	6.21539
10346	10346	TRIM22	-1.83701	4.95448	8.12308	0.00437052	0.00463934	159	114	113	128	202	417	264	582	485	634	12.2836	17.6268	21.2794	16.1511	14.9076	58.2495	51.7573	53.183	68.9113	61.5712
157506	157506	RDH10	-1.8371	5.74257	8.05648	0.00453413	0.0048091	288	171	146	210	294	619	448	933	665	930	22.2495	26.4402	27.4937	26.4979	21.6972	86.4663	87.8306	85.2573	94.4866	90.3174
55787	55787	TXLNG	-1.83719	3.89755	7.2619	0.00704326	0.00739609	107	38	46	70	87	206	125	291	204	280	8.2663	5.87561	8.66239	8.83262	6.4206	28.7755	24.5063	26.5915	28.9854	27.1923
10782	10782	ZNF274	-1.83756	3.23471	6.67295	0.00978873	0.0102232	68	38	38	33	78	159	99	212	138	208	5.25335	5.87561	7.15589	4.16395	5.7564	22.2103	19.409	19.3725	19.6077	20.2
4850	4850	CNOT4	-1.83941	5.45019	7.00808	0.00811428	0.00849943	283	130	132	163	290	568	422	855	560	717	21.8632	20.1008	24.8573	20.5674	21.402	79.3423	82.7333	78.1297	79.5677	69.6318
79091	79091	METTL22	-1.84321	4.16525	8.17087	0.00425686	0.00452197	93	57	60	83	153	277	159	332	244	424	7.18473	8.81342	11.2988	10.473	11.2914	38.6933	31.172	30.3381	34.6688	41.177
23252	23252	OTUD3	-1.84372	4.32551	5.5495	0.018486	0.0191056	106	56	49	65	93	196	169	309	214	294	8.18905	8.6588	9.22733	8.20172	6.8634	27.3787	33.1325	28.2364	30.4062	28.552
481	481	ATP1B1	-1.84529	4.08555	7.05098	0.00792218	0.00830118	70	51	54	58	97	197	141	304	182	282	5.40786	7.88569	10.1689	7.31846	7.1586	27.5184	27.6431	27.7795	25.8595	27.3866
404734	404734	ANKHD1-EIF4EBP3	-1.84638	6.41712	7.38314	0.00658381	0.00692355	545	244	279	336	621	1157	787	1886	1089	1548	42.1041	37.7276	52.5393	42.3966	45.8298	161.618	154.292	172.342	154.731	150.335
55225	55225	RAVER2	-1.84673	2.65326	7.81881	0.00517053	0.00546727	50	15	23	32	16	80	45	133	99	105	3.86276	2.31932	4.3312	4.03777	1.1808	11.175	8.82227	12.1535	14.0664	10.1971
4851	4851	NOTCH1	-1.8473	5.21176	6.69543	0.00966601	0.0100977	226	112	95	122	200	417	357	621	401	578	17.4597	17.3176	17.8897	15.394	14.76	58.2495	69.99	56.7469	56.9761	56.1328
133	133	ADM	-1.84733	6.45561	7.13547	0.00755739	0.00792461	469	270	268	349	589	1076	802	1614	1104	1701	36.2327	41.7478	50.4679	44.0369	43.4682	150.303	157.233	147.487	156.862	165.193
9945	9945	GFPT2	-1.84823	4.66245	6.25892	0.012357	0.0128526	139	65	93	102	183	329	232	520	326	490	10.7385	10.0504	17.5131	12.8704	13.5054	45.9571	45.4837	47.5175	46.3197	47.5866
91057	91057	CCDC34	-1.84888	2.47466	6.82227	0.00900278	0.00941328	29	12	13	25	36	67	49	103	49	96	2.2404	1.85546	2.44807	3.15451	2.6568	9.35904	9.60648	9.41212	6.96217	9.32309
259230	259230	SGMS1	-1.85085	4.14275	7.34778	0.00671455	0.00705787	110	55	53	79	99	215	153	380	231	330	8.49807	8.50417	9.98058	9.96825	7.3062	30.0327	29.9957	34.7243	32.8217	32.0481
57685	57685	CACHD1	-1.85261	3.87625	6.60141	0.0101898	0.0106307	87	47	42	51	87	183	117	282	194	244	6.7212	7.2672	7.90914	6.4352	6.4206	25.5627	22.9379	25.7691	27.5645	23.6962
153222	153222	CREBRF	-1.85485	4.0834	7.47291	0.00626343	0.00659196	135	68	44	85	128	235	199	369	270	360	10.4294	10.5143	8.28577	10.7253	9.44641	32.8265	39.0141	33.7191	38.363	34.9616
51451	51451	LCMT1	-1.85604	4.4354	7.51663	0.00611318	0.0064373	146	57	72	107	180	315	202	480	323	469	11.2793	8.81342	13.5585	13.5013	13.284	44.0014	39.6022	43.8623	45.8935	45.5472
9881	9881	TRANK1	-1.85612	3.2543	7.85594	0.00506541	0.00535805	69	35	35	27	51	129	99	177	131	169	5.33061	5.41175	6.59095	3.40687	3.7638	18.0196	19.409	16.1742	18.6131	16.4125
257415	257415	FAM133B	-1.85633	4.04255	7.35858	0.00667435	0.00701687	102	40	44	79	107	220	133	339	198	307	7.88003	6.18485	8.28577	9.96825	7.8966	30.7312	26.0747	30.9778	28.1329	29.8145
29950	29950	SERTAD1	-1.85702	4.49773	6.96954	0.0082909	0.00868211	109	61	43	86	95	211	132	333	238	403	8.42081	9.4319	8.09745	10.8515	7.011	29.474	25.8787	30.4295	33.8163	39.1375
6621	6621	SNAPC4	-1.85835	4.47117	7.80346	0.00521463	0.00551291	125	46	66	92	150	250	193	428	261	404	9.6569	7.11258	12.4287	11.6086	11.07	34.9218	37.8378	39.1106	37.0842	39.2347
285672	285672	SREK1IP1	-1.8593	4.63476	7.05797	0.00789133	0.00827033	153	81	76	117	143	328	199	520	354	509	11.82	12.5243	14.3118	14.7631	10.5534	45.8174	39.0141	47.5175	50.2981	49.4318
6136	6136	RPL12	-1.86689	9.67129	8.22454	0.00413277	0.00439494	5375	2505	2361	3227	6488	11174	7875	16837	10659	16712	415.247	387.326	444.607	407.184	478.815	1560.86	1543.9	1538.56	1514.49	1622.99
126731	126731	CCSAP	-1.86738	3.92077	5.56114	0.0183635	0.0189856	85	34	33	46	75	131	107	230	171	234	6.56669	5.25713	6.21433	5.8043	5.535	18.299	20.9774	21.0174	24.2966	22.725
2006	2006	ELN	-1.86814	8.30014	7.03294	0.00800238	0.00838447	1967	1001	826	1395	2100	4174	3031	6324	3920	6013	151.961	154.776	155.546	176.022	154.98	583.054	594.229	577.886	556.974	583.955
3660	3660	IRF2	-1.86929	4.73034	6.89877	0.00862549	0.00902603	211	101	93	107	230	421	330	625	390	577	16.3008	15.6168	17.5131	13.5013	16.974	58.8083	64.6967	57.1124	55.4132	56.0356
79869	79869	CPSF7	-1.87137	6.23054	7.54187	0.00602815	0.00635005	441	262	220	302	467	938	707	1519	976	1471	34.0695	40.5108	41.4288	38.1065	34.4646	131.027	138.608	138.806	138.675	142.857
10656	10656	KHDRBS3	-1.87184	3.76467	8.20003	0.00418898	0.0044535	96	36	48	57	98	203	140	305	172	261	7.4165	5.56637	9.03902	7.19228	7.2324	28.3565	27.4471	27.8708	24.4386	25.3471
54882	54882	ANKHD1	-1.87428	6.37451	7.51737	0.0061107	0.00643526	525	232	267	316	592	1120	771	1826	1054	1511	40.559	35.8722	50.2795	39.873	43.6896	156.45	151.155	166.86	149.758	146.742
8804	8804	CREG1	-1.87722	2.42822	7.70598	0.00550382	0.00580868	38	20	16	25	28	75	53	105	75	116	2.9357	3.09243	3.01301	3.15451	2.0664	10.4765	10.3907	9.59488	10.6564	11.2654
375341	375341	C3orf62	-1.87729	1.98501	6.80918	0.00906904	0.00948171	31	8	12	18	32	50	46	63	58	92	2.39491	1.23697	2.25975	2.27125	2.3616	6.98436	9.01832	5.75693	8.24094	8.93462
254048	254048	UBN2	-1.87858	3.94375	6.65829	0.00986954	0.0103067	87	50	51	50	94	199	137	287	225	250	6.7212	7.73107	9.60396	6.30902	6.9372	27.7977	26.8589	26.226	31.9692	24.2789
79710	79710	MORC4	-1.88729	5.53628	8.39487	0.00376281	0.00401024	271	139	158	188	310	593	460	998	604	920	20.9362	21.4924	29.7534	23.7219	22.878	82.8345	90.1832	91.197	85.8194	89.3462
84955	84955	NUDCD1	-1.88886	4.2773	7.07013	0.00783795	0.00821513	131	62	47	93	127	254	168	386	291	402	10.1204	9.58652	8.85071	11.7348	9.37261	35.4805	32.9365	35.2726	41.3468	39.0404
79670	79670	ZCCHC6	-1.89123	5.28378	7.17813	0.00737974	0.00774317	236	121	135	175	226	581	373	844	510	733	18.2322	18.7092	25.4222	22.0816	16.6788	81.1582	73.1269	77.1245	72.4634	71.1857
55294	55294	FBXW7	-1.89134	3.99737	7.53477	0.00605195	0.00637454	86	48	44	60	88	196	138	294	192	273	6.64394	7.42182	8.28577	7.57082	6.4944	27.3787	27.055	26.8657	27.2803	26.5125
84124	84124	ZNF394	-1.89192	3.77052	7.31104	0.00685322	0.0072004	75	49	40	57	84	177	121	244	194	298	5.79414	7.57645	7.53252	7.19228	6.1992	24.7246	23.7221	22.2967	27.5645	28.9404
5734	5734	PTGER4	-1.89325	1.19683	3.16105	0.0754145	0.076784	7	1	4	5	8	12	10	20	20	18	0.540786	0.154621	0.753252	0.630902	0.5904	1.67625	1.96051	1.8276	2.8417	1.74808
10464	10464	PIBF1	-1.89349	3.65065	7.8164	0.00517743	0.00547407	65	48	41	69	73	172	122	294	192	258	5.02159	7.42182	7.72083	8.70644	5.3874	24.0262	23.9182	26.8657	27.2803	25.0558
8531	8531	YBX3	-1.89373	7.40011	8.37245	0.00380951	0.00405854	1067	501	481	674	1271	2325	1620	3537	2168	3314	82.4313	77.4653	90.5785	85.0456	93.7999	324.773	317.602	323.21	308.041	321.841
83858	83858	ATAD3B	-1.89376	3.25875	7.67045	0.00561324	0.00592256	65	26	25	53	58	123	88	201	139	200	5.02159	4.02015	4.70782	6.68756	4.2804	17.1815	17.2524	18.3673	19.7498	19.4231
7290	7290	HIRA	-1.89725	5.86701	7.79268	0.00524583	0.00554489	353	162	207	231	390	776	563	1244	813	1111	27.2711	25.0487	38.9808	29.1477	28.782	108.397	110.376	113.676	115.515	107.895
384	384	ARG2	-1.9001	1.46697	7.64949	0.00567884	0.00598962	12	7	6	13	20	38	26	38	38	44	0.927062	1.08235	1.12988	1.64034	1.476	5.30811	5.09731	3.47243	5.39923	4.27308
3301	3301	DNAJA1	-1.90235	7.18986	8.53471	0.00348437	0.0037189	801	421	416	648	968	1975	1298	2928	1988	2676	61.8814	65.0956	78.3382	81.7649	71.4384	275.882	254.474	267.56	282.465	259.881
64283	64283	ARHGEF28	-1.90256	3.63583	7.89859	0.00494734	0.005236	57	35	39	46	71	129	118	258	143	209	4.40354	5.41175	7.3442	5.8043	5.2398	18.0196	23.134	23.576	20.3182	20.2971
10749	10749	KIF1C	-1.90319	8.42074	8.63559	0.00329658	0.00352651	2384	1126	912	1437	2274	4623	3530	7247	4610	6523	184.176	174.104	171.741	181.321	167.821	645.774	692.058	662.229	655.012	633.484
427	427	ASAH1	-1.90438	6.09033	7.43384	0.00640087	0.00673358	451	246	205	271	402	914	640	1492	962	1341	34.8421	38.0368	38.6041	34.1949	29.6676	127.674	125.472	136.339	136.686	130.232
64839	64839	FBXL17	-1.90489	4.64838	8.54175	0.00347092	0.0037059	155	82	84	106	160	395	204	544	374	492	11.9746	12.6789	15.8183	13.3751	11.808	55.1764	39.9943	49.7106	53.1398	47.7808
83439	83439	TCF7L1	-1.90489	5.45808	7.90402	0.0049325	0.00522076	301	142	116	142	333	616	444	858	591	772	23.2538	21.9562	21.8443	17.9176	24.5754	86.0473	87.0464	78.4039	83.9723	74.9732
286097	286097	MICU3	-1.90704	4.19863	7.17731	0.00738312	0.00774603	145	66	61	70	125	293	180	376	278	423	11.202	10.205	11.4871	8.83262	9.22501	40.9283	35.2891	34.3588	39.4997	41.0799
5641	5641	LGMN	-1.90748	7.24321	8.25163	0.00407153	0.00433178	907	450	498	649	1066	2101	1491	3183	2112	3103	70.0704	69.5796	93.7798	81.8911	78.6708	293.483	292.311	290.862	300.084	301.349
435	435	ASL	-1.91038	4.95563	7.9942	0.00469274	0.00497237	208	88	100	138	216	448	307	663	398	699	16.0691	13.6067	18.8313	17.4129	15.9408	62.5798	60.1875	60.5848	56.5499	67.8837
81624	81624	DIAPH3	-1.91167	4.38941	7.47461	0.00625752	0.00658633	133	70	57	70	119	285	183	429	268	341	10.2749	10.8235	10.7338	8.83262	8.7822	39.8108	35.8772	39.2019	38.0788	33.1164
53944	53944	CSNK1G1	-1.91286	5.10593	7.41248	0.0064773	0.00681276	222	119	111	145	213	471	365	784	492	636	17.1506	18.3999	20.9027	18.2962	15.7194	65.7926	71.5584	71.6418	69.9059	61.7655
10383	10383	TUBB4B	-1.914	8.13563	7.99599	0.00468811	0.00496792	1582	879	737	1058	1806	3545	2480	5371	3466	5525	122.218	135.912	138.787	133.499	133.283	495.191	486.205	490.801	492.467	536.563
374920	374920	C19orf68	-1.91517	2.17222	7.26496	0.00703127	0.00738481	26	14	14	22	29	67	46	90	62	91	2.00863	2.1647	2.63638	2.77597	2.1402	9.35904	9.01832	8.22418	8.80928	8.83751
57610	57610	RANBP10	-1.91596	4.28813	8.74455	0.00310528	0.00332916	120	69	59	62	119	249	188	433	247	345	9.27062	10.6689	11.1105	7.82318	8.7822	34.7821	36.8575	39.5675	35.095	33.5048
2553	2553	GABPB1	-1.91628	4.39534	7.71374	0.0054802	0.00578479	114	70	81	84	121	280	193	472	290	452	8.80709	10.8235	15.2533	10.5991	8.9298	39.1124	37.8378	43.1313	41.2047	43.8962
80312	80312	TET1	-1.91774	2.6857	7.54362	0.00602228	0.00634443	36	22	11	21	40	77	51	117	83	96	2.78119	3.40167	2.07144	2.64979	2.952	10.7559	9.99858	10.6914	11.7931	9.32309
6474	6474	SHOX2	-1.9193	4.15401	7.02272	0.00804819	0.00843096	113	56	45	69	121	233	169	358	230	346	8.72983	8.6588	8.47408	8.70644	8.9298	32.5471	33.1325	32.714	32.6796	33.602
10491	10491	CRTAP	-1.91979	8.7967	8.69305	0.00319426	0.00341954	2822	1381	1231	1698	2939	5814	4221	9173	5947	8428	218.014	213.532	231.813	214.254	216.898	812.141	827.529	838.227	844.98	818.489
11277	11277	TREX1	-1.91985	2.64413	8.35301	0.00385048	0.00410107	43	22	22	23	34	88	66	122	86	133	3.32197	3.40167	4.14288	2.90215	2.5092	12.2925	12.9393	11.1483	12.2193	12.9164
51477	51477	ISYNA1	-1.92052	3.71957	8.76669	0.00306782	0.0032905	66	42	36	56	86	161	135	246	159	271	5.09884	6.4941	6.77926	7.0661	6.3468	22.4896	26.4668	22.4794	22.5915	26.3183
2332	2332	FMR1	-1.92105	5.44391	7.96971	0.00475665	0.00503782	295	149	113	182	249	599	411	954	587	782	22.7903	23.0386	21.2794	22.9648	18.3762	83.6726	80.5768	87.1763	83.404	75.9443
29896	29896	TRA2A	-1.92317	5.80949	7.59349	0.00585796	0.00617353	337	176	187	245	369	834	582	1131	807	1106	26.035	27.2134	35.2145	30.9142	27.2322	116.499	114.101	103.351	114.663	107.41
23279	23279	NUP160	-1.92445	4.79591	7.27366	0.00699732	0.00734982	164	96	84	105	149	356	244	600	390	501	12.6698	14.8436	15.8183	13.2489	10.9962	49.7286	47.8363	54.8279	55.4132	48.6549
254065	254065	BRWD3	-1.92521	4.28247	6.9365	0.00844542	0.00883997	134	87	48	75	131	254	229	469	263	380	10.3522	13.4521	9.03902	9.46353	9.66781	35.4805	44.8956	42.8571	37.3684	36.9039
56675	56675	NRIP3	-1.92556	3.62807	7.66675	0.00562477	0.00593419	95	45	37	45	79	166	135	267	178	260	7.33924	6.95796	6.96758	5.67812	5.8302	23.1881	26.4668	24.3984	25.2911	25.25
9267	9267	CYTH1	-1.92742	4.36369	6.82828	0.00897257	0.00938252	110	73	67	80	134	279	184	426	306	430	8.49807	11.2874	12.617	10.0944	9.88921	38.9727	36.0733	38.9278	43.478	41.7597
2633	2633	GBP1	-1.92779	5.42888	8.6412	0.00328645	0.00351599	254	146	129	158	263	595	405	908	560	799	19.6228	22.5747	24.2924	19.9365	19.4094	83.1138	79.4005	82.9729	79.5677	77.5953
83394	83394	PITPNM3	-1.92846	3.23001	8.13314	0.00434633	0.00461451	64	30	20	45	47	123	104	169	118	165	4.94433	4.63864	3.76626	5.67812	3.4686	17.1815	20.3893	15.4432	16.766	16.0241
22902	22902	RUFY3	-1.93118	5.05916	7.87624	0.00500887	0.00529967	193	91	101	122	231	431	324	619	478	604	14.9102	14.0705	19.0196	15.394	17.0478	60.2051	63.5204	56.5641	67.9167	58.6578
9863	9863	MAGI2	-1.93525	3.32141	7.72994	0.00543127	0.00573417	70	33	28	41	57	126	108	234	128	185	5.40786	5.1025	5.27276	5.17339	4.2066	17.6006	21.1735	21.3829	18.1869	17.9664
51172	51172	NAGPA	-1.93602	3.61195	7.49661	0.00618153	0.00650694	73	35	32	55	78	134	119	236	171	269	5.63963	5.41175	6.02601	6.93992	5.7564	18.7181	23.33	21.5656	24.2966	26.1241
283932	283932	FBXL19-AS1	-1.9395	1.99689	6.94435	0.00840842	0.00880281	35	14	12	7	31	47	45	83	64	79	2.70393	2.1647	2.25975	0.883262	2.2878	6.56529	8.82227	7.58452	9.09345	7.67212
284391	284391	ZNF844	-1.941	1.80362	5.98652	0.0144156	0.0149528	13	12	11	13	17	46	25	69	48	56	1.00432	1.85546	2.07144	1.64034	1.2546	6.42561	4.90126	6.30521	6.82009	5.43847
135112	135112	NCOA7	-1.94501	4.69718	7.58844	0.00587438	0.00618973	175	106	98	97	200	420	291	629	437	565	13.5197	16.3899	18.4547	12.2395	14.76	58.6686	57.0507	57.4779	62.0912	54.8703
283970	283970	PDXDC2P	-1.94506	3.08314	8.85791	0.00291821	0.00313462	31	17	25	46	46	98	64	152	108	178	2.39491	2.62856	4.70782	5.8043	3.3948	13.6893	12.5472	13.8897	15.3452	17.2866
4208	4208	MEF2C	-1.94743	2.97756	5.74562	0.0165298	0.0171065	42	19	19	25	35	89	68	119	82	119	3.24472	2.93781	3.57794	3.15451	2.583	12.4322	13.3314	10.8742	11.651	11.5567
54674	54674	LRRN3	-1.94759	3.20355	6.1092	0.013448	0.0139714	56	18	19	30	44	101	68	141	105	137	4.32629	2.78318	3.57794	3.78541	3.2472	14.1084	13.3314	12.8846	14.9189	13.3048
84641	84641	HIATL1	-1.95008	6.96947	8.18624	0.00422094	0.00448544	794	408	366	495	826	1785	1254	2807	1645	2457	61.3406	63.0855	68.9225	62.4593	60.9588	249.341	245.847	256.503	233.73	238.613
145508	145508	CEP128	-1.95063	1.59642	6.35991	0.0116727	0.0121594	12	4	13	18	16	53	27	60	47	39	0.927062	0.618485	2.44807	2.27125	1.1808	7.40342	5.29336	5.48279	6.678	3.7875
2323	2323	FLT3LG	-1.95238	2.45779	7.77876	0.00528641	0.00558577	31	19	16	23	52	82	53	125	80	143	2.39491	2.93781	3.01301	2.90215	3.8376	11.4543	10.3907	11.4225	11.3668	13.8875
80329	80329	ULBP1	-1.95355	3.61619	7.03203	0.00800643	0.00838797	66	49	42	47	89	182	134	280	182	257	5.09884	7.57645	7.90914	5.93048	6.5682	25.4231	26.2708	25.5863	25.8595	24.9587
10265	10265	IRX5	-1.95355	3.54744	6.32976	0.0118728	0.0123645	49	19	19	23	41	91	58	122	99	141	3.7855	2.93781	3.57794	2.90215	3.0258	12.7115	11.3709	11.1483	14.0664	13.6933
27185	27185	DISC1	-1.95389	1.96806	7.70693	0.00550092	0.00580614	21	12	8	17	39	60	45	77	48	83	1.62236	1.85546	1.5065	2.14507	2.8782	8.38123	8.82227	7.03624	6.82009	8.06059
211	211	ALAS1	-1.95391	5.64779	6.4262	0.0112449	0.0117199	298	127	114	169	305	626	426	912	564	865	23.022	19.6369	21.4677	21.3245	22.509	87.4441	83.5175	83.3384	80.136	84.0049
79101	79101	TAF1D	-1.95446	4.58475	8.34504	0.00386741	0.00411798	146	80	76	91	158	349	247	536	334	445	11.2793	12.3697	14.3118	11.4824	11.6604	48.7508	48.4245	48.9796	47.4564	43.2164
23143	23143	LRCH1	-1.95534	5.03831	7.18549	0.00734954	0.00771287	182	88	102	125	201	423	320	655	459	552	14.0604	13.6067	19.2079	15.7725	14.8338	59.0876	62.7362	59.8538	65.2171	53.6077
54456	54456	MOV10L1	-1.95568	1.43682	8.10474	0.00441495	0.00468567	15	5	9	10	20	42	25	56	25	55	1.15883	0.773107	1.69482	1.2618	1.476	5.86686	4.90126	5.11727	3.55213	5.34135
64419	64419	MTMR14	-1.95604	4.5709	8.92787	0.00280852	0.00301956	139	69	74	114	166	306	268	528	321	529	10.7385	10.6689	13.9352	14.3846	12.2508	42.7443	52.5415	48.2485	45.6093	51.3741
51575	51575	ESF1	-1.95733	4.85388	7.66565	0.00562821	0.00593729	182	90	84	110	182	416	301	571	382	542	14.0604	13.9159	15.8183	13.8798	13.4316	58.1098	59.0112	52.1779	54.2765	52.6366
6773	6773	STAT2	-1.96465	6.55201	9.15568	0.00247947	0.00267758	514	268	271	368	576	1221	881	1897	1230	1768	39.7092	41.4385	51.0328	46.4344	42.5088	170.558	172.721	173.347	174.765	171.7
388524	388524	RPSAP58	-1.9656	4.35744	8.2632	0.00404568	0.00430505	111	64	51	102	106	225	159	409	332	446	8.57532	9.89577	9.60396	12.8704	7.8228	31.4296	31.172	37.3743	47.1723	43.3135
7298	7298	TYMS	-1.96562	5.54152	7.6762	0.00559538	0.00590425	284	150	116	165	297	660	417	935	585	887	21.9405	23.1932	21.8443	20.8198	21.9186	92.1935	81.7531	85.4401	83.1198	86.1414
51171	51171	HSD17B14	-1.96753	2.61402	7.95882	0.00478537	0.00506732	38	25	13	26	50	91	60	132	82	159	2.9357	3.86553	2.44807	3.28069	3.69	12.7115	11.763	12.0621	11.651	15.4414
6095	6095	RORA	-1.96774	2.08837	7.14588	0.00751366	0.00788087	32	16	12	13	18	45	45	103	57	74	2.47217	2.47394	2.25975	1.64034	1.3284	6.28592	8.82227	9.41212	8.09885	7.18655
100132406	100132406	NBPF10	-1.96885	2.98417	8.00743	0.00465858	0.00493753	41	29	19	22	52	89	84	163	102	120	3.16746	4.48402	3.57794	2.77597	3.8376	12.4322	16.4682	14.8949	14.4927	11.6539
53344	53344	CHIC1	-1.96912	3.87814	7.1337	0.00756485	0.00793172	86	59	33	58	86	164	135	332	207	314	6.64394	9.12266	6.21433	7.31846	6.3468	22.9087	26.4668	30.3381	29.4116	30.4943
9674	9674	KIAA0040	-1.97097	1.8936	7.37506	0.00661345	0.00695409	22	11	15	20	22	54	46	85	50	94	1.69961	1.70083	2.82469	2.52361	1.6236	7.5431	9.01832	7.76728	7.10426	9.12886
23604	23604	DAPK2	-1.97145	3.02396	8.86695	0.0029038	0.00312	49	24	27	25	57	107	71	184	101	187	3.7855	3.71091	5.08445	3.15451	4.2066	14.9465	13.9196	16.8139	14.3506	18.1606
55140	55140	ELP3	-1.97148	4.97943	8.25722	0.00405902	0.00431886	201	94	90	144	190	423	318	700	473	598	15.5283	14.5344	16.9482	18.17	14.022	59.0876	62.3441	63.9659	67.2063	58.0751
85378	85378	TUBGCP6	-1.97192	4.59537	9.46706	0.00209195	0.00227397	128	79	51	91	128	276	212	440	300	449	9.88866	12.2151	9.60396	11.4824	9.44641	38.5536	41.5627	40.2071	42.6255	43.6049
4908	4908	NTF3	-1.97283	2.84007	6.36501	0.0116393	0.0121256	40	22	20	21	37	86	69	130	93	111	3.09021	3.40167	3.76626	2.64979	2.7306	12.0131	13.5275	11.8794	13.2139	10.7798
27297	27297	CRCP	-1.97342	5.14941	7.31523	0.00683728	0.00718494	277	119	99	138	248	512	375	811	552	745	21.3997	18.3999	18.643	17.4129	18.3024	71.5198	73.519	74.109	78.431	72.351
84957	84957	RELT	-1.97405	2.43708	6.01858	0.014156	0.0146953	30	15	6	15	26	53	40	79	52	83	2.31766	2.31932	1.12988	1.89271	1.9188	7.40342	7.84202	7.219	7.38843	8.06059
9636	9636	ISG15	-1.97712	4.31363	7.22466	0.00719087	0.00754839	52	28	24	42	56	133	65	169	138	221	4.01727	4.3294	4.51951	5.29957	4.1328	18.5784	12.7433	15.4432	19.6077	21.4625
4931	4931	NVL	-1.98034	4.36297	8.79209	0.00302539	0.00324707	103	51	68	66	124	266	173	399	270	371	7.95728	7.88569	12.8053	8.3279	9.15121	37.1568	33.9167	36.4605	38.363	36.0298
6487	6487	ST3GAL3	-1.98212	3.81597	7.74059	0.00539931	0.00570198	95	51	40	45	97	201	139	296	209	295	7.33924	7.88569	7.53252	5.67812	7.1586	28.0771	27.251	27.0484	29.6958	28.6491
5469	5469	MED1	-1.98247	6.33821	7.83657	0.00511998	0.00541431	521	269	227	277	430	1000	784	1742	1132	1467	40.2499	41.5931	42.747	34.952	31.734	139.687	153.704	159.184	160.84	142.468
587	587	BCAT2	-1.98269	3.85408	7.32522	0.00679936	0.00714573	78	43	56	63	100	213	144	312	221	354	6.0259	6.64872	10.5455	7.94936	7.38	29.7534	28.2313	28.5105	31.4008	34.3789
30811	30811	HUNK	-1.98361	3.30708	6.2527	0.0124004	0.0128956	41	20	20	23	39	90	60	146	102	107	3.16746	3.09243	3.76626	2.90215	2.8782	12.5718	11.763	13.3415	14.4927	10.3914
6018	6018	RLF	-1.98909	4.78131	7.78926	0.00525578	0.0055549	159	84	77	100	142	348	241	570	355	527	12.2836	12.9882	14.5001	12.618	10.4796	48.6111	47.2482	52.0865	50.4402	51.1799
28231	28231	SLCO4A1	-1.99131	1.4011	6.46254	0.0110172	0.0114857	14	7	8	10	19	36	29	49	30	60	1.08157	1.08235	1.5065	1.2618	1.4022	5.02874	5.68547	4.47761	4.26255	5.82693
23315	23315	SLC9A8	-1.99139	3.8945	8.20551	0.00417633	0.00444046	100	49	35	44	90	204	162	289	171	255	7.72552	7.57645	6.59095	5.55194	6.642	28.4962	31.7602	26.4088	24.2966	24.7644
114659	114659	LRRC37B	-1.99231	2.25344	8.00349	0.00466873	0.00494783	38	14	12	16	37	62	55	94	64	117	2.9357	2.1647	2.25975	2.01889	2.7306	8.6606	10.7828	8.5897	9.09345	11.3625
9911	9911	TMCC2	-1.99355	2.51166	8.04022	0.00457499	0.00485156	33	13	14	23	31	68	55	104	66	106	2.54942	2.01008	2.63638	2.90215	2.2878	9.49872	10.7828	9.5035	9.37762	10.2942
56992	56992	KIF15	-1.99384	2.48904	7.90465	0.0049308	0.00521943	35	16	12	26	29	70	42	123	74	119	2.70393	2.47394	2.25975	3.28069	2.1402	9.7781	8.23412	11.2397	10.5143	11.5567
9534	9534	ZNF254	-1.99421	3.09753	6.72373	0.00951384	0.00994054	45	27	19	33	48	110	59	199	101	165	3.47648	4.17478	3.57794	4.16395	3.5424	15.3656	11.567	18.1846	14.3506	16.0241
440359	440359	YBX3P1	-1.99487	1.40396	8.117	0.00438521	0.00465452	17	8	6	9	16	38	13	63	39	50	1.31334	1.23697	1.12988	1.13562	1.1808	5.30811	2.54866	5.75693	5.54132	4.85577
80223	80223	RAB11FIP1	-1.99624	3.41578	9.0651	0.00260534	0.00280833	52	36	34	43	56	147	88	227	168	199	4.01727	5.56637	6.40264	5.42576	4.1328	20.534	17.2524	20.7432	23.8703	19.326
166968	166968	MIER3	-1.99653	4.60172	7.28332	0.00695976	0.00731103	136	67	58	99	113	279	209	464	343	401	10.5067	10.3596	10.9221	12.4919	8.3394	38.9727	40.9746	42.4002	48.7352	38.9433
26993	26993	AKAP8L	-1.99829	5.79288	8.07593	0.0044857	0.0047586	319	104	192	221	347	720	548	1110	720	1124	24.6444	16.0806	36.1561	27.8859	25.6086	100.575	107.436	101.432	102.301	109.158
4513	4513	COX2	-1.9988	11.4725	8.90002	0.00285168	0.00306484	15949	6843	5736	9971	14899	36357	22238	43077	27990	57063	1232.14	1058.07	1080.16	1258.14	1099.55	5078.6	4359.77	3936.37	3976.96	5541.7
653162	653162	RPSAP9	-1.99999	1.85896	7.87761	0.00500506	0.00529612	24	16	10	3	19	40	38	61	42	76	1.85412	2.47394	1.88313	0.378541	1.4022	5.58748	7.44992	5.57417	5.96757	7.38078
5554	5554	PRH1	-2.00085	1.27606	7.355	0.00668765	0.00703022	12	7	8	10	20	32	22	60	44	47	0.927062	1.08235	1.5065	1.2618	1.476	4.46999	4.31311	5.48279	6.25174	4.56443
80328	80328	ULBP2	-2.00292	1.58085	6.25877	0.012358	0.0128526	17	11	6	18	13	51	24	68	32	72	1.31334	1.70083	1.12988	2.27125	0.959401	7.12404	4.70521	6.21383	4.54672	6.99232
57701	57701	NCKAP5L	-2.00318	5.61619	8.90502	0.00284388	0.00305703	333	156	129	186	303	649	506	962	718	1043	25.726	24.1209	24.2924	23.4695	22.3614	90.6569	99.2016	87.9074	102.017	101.291
100506548	100506548	LOC100506548	-2.00375	3.81455	8.68079	0.00321582	0.00344168	74	42	39	55	82	201	132	272	187	259	5.71688	6.4941	7.3442	6.93992	6.0516	28.0771	25.8787	24.8553	26.5699	25.1529
387104	387104	SOGA3	-2.00454	1.13238	6.59983	0.0101988	0.0106392	12	10	1	13	19	40	30	46	29	36	0.927062	1.54621	0.188313	1.64034	1.4022	5.58748	5.88152	4.20347	4.12047	3.49616
984	984	CDK11B	-2.00682	3.29621	8.55571	0.0034444	0.00367859	54	26	29	50	60	124	118	178	151	205	4.17178	4.02015	5.46107	6.30902	4.428	17.3212	23.134	16.2656	21.4549	19.9087
23253	23253	ANKRD12	-2.00825	5.65189	7.1971	0.00730215	0.00766383	344	177	129	183	278	643	504	1077	757	985	26.5758	27.368	24.2924	23.091	20.5164	89.8188	98.8095	98.416	107.558	95.6588
64421	64421	DCLRE1C	-2.01141	3.87313	8.5396	0.00347501	0.00370993	124	39	39	55	103	228	167	331	208	279	9.57964	6.03023	7.3442	6.93992	7.6014	31.8487	32.7404	30.2467	29.5537	27.0952
3638	3638	INSIG1	-2.01182	4.85156	7.73063	0.00542917	0.00573299	122	87	68	80	143	290	177	512	346	576	9.42513	13.4521	12.8053	10.0944	10.5534	40.5093	34.7009	46.7865	49.1614	55.9385
10049	10049	DNAJB6	-2.01183	7.62223	9.01446	0.00267852	0.00288376	1118	568	583	766	1282	2882	1913	4193	2664	3886	86.3713	87.8249	109.786	96.6542	94.6117	402.578	375.045	383.155	378.515	377.391
374868	374868	ATP9B	-2.01223	3.48509	8.13443	0.00434325	0.00461166	65	36	33	43	65	175	101	235	155	219	5.02159	5.56637	6.21433	5.42576	4.797	24.4452	19.8011	21.4743	22.0232	21.2683
10769	10769	PLK2	-2.0144	7.84617	7.23083	0.00716622	0.00752318	1370	671	780	1019	1545	3273	2391	5543	3473	5091	105.84	103.751	146.884	128.578	114.021	457.196	468.757	506.518	493.462	494.415
84206	84206	MEX3B	-2.01604	4.03488	7.21696	0.00722178	0.00758015	77	35	35	45	68	138	124	264	163	258	5.94865	5.41175	6.59095	5.67812	5.0184	19.2768	24.3103	24.1243	23.1599	25.0558
3133	3133	HLA-E	-2.01615	8.10574	8.9626	0.00275563	0.00296433	1506	804	819	1075	1683	3694	2501	5771	3962	5682	116.346	124.316	154.228	135.644	124.205	516.004	490.322	527.353	562.941	551.81
9139	9139	CBFA2T2	-2.01625	4.62036	8.23136	0.00411726	0.00437924	126	77	61	85	125	317	215	479	294	440	9.73415	11.9058	11.4871	10.7253	9.22501	44.2808	42.1509	43.7709	41.773	42.7308
91147	91147	TMEM67	-2.01776	2.00072	7.64799	0.00568356	0.00599406	18	13	19	21	13	65	46	90	52	90	1.39059	2.01008	3.57794	2.64979	0.959401	9.07966	9.01832	8.22418	7.38843	8.74039
8436	8436	SDPR	-2.01779	1.42782	6.95228	0.00837127	0.0087647	7	3	6	13	9	21	13	53	27	38	0.540786	0.463864	1.12988	1.64034	0.6642	2.93343	2.54866	4.84313	3.8363	3.69039
26039	26039	SS18L1	-2.02033	3.55374	7.30835	0.0068635	0.00721055	69	28	41	38	76	175	116	243	154	221	5.33061	4.3294	7.72083	4.79485	5.6088	24.4452	22.7419	22.2053	21.8811	21.4625
3481	3481	IGF2	-2.02101	8.18509	9.90507	0.00164824	0.00180827	1761	771	670	930	1834	3676	2765	5692	3414	5284	136.046	119.213	126.17	117.348	135.349	513.49	542.08	520.134	485.079	513.158
79970	79970	ZNF767P	-2.02684	2.55558	6.49958	0.01079	0.0112498	39	23	19	26	48	86	79	147	103	141	3.01295	3.55629	3.57794	3.28069	3.5424	12.0131	15.488	13.4328	14.6348	13.6933
723961	723961	INS-IGF2	-2.02768	8.17505	9.95028	0.00160825	0.00176683	1737	763	663	923	1814	3647	2745	5657	3396	5264	134.192	117.976	124.851	116.464	133.873	509.439	538.159	516.936	482.521	511.216
84132	84132	USP42	-2.02769	4.80355	7.87158	0.00502178	0.00531238	171	67	69	87	179	348	269	504	350	523	13.2106	10.3596	12.9936	10.9777	13.2102	48.6111	52.7376	46.0554	49.7298	50.7914
25855	25855	BRMS1	-2.02945	5.44209	10.0986	0.00148384	0.00163679	214	120	130	154	301	601	392	906	584	892	16.5326	18.5546	24.4807	19.4318	22.2138	83.952	76.8518	82.7901	82.9777	86.627
57194	57194	ATP10A	-2.02979	5.68165	7.50856	0.00614064	0.00646563	270	147	134	188	305	714	456	1020	663	961	20.8589	22.7293	25.2339	23.7219	22.509	99.7366	89.399	93.2074	94.2024	93.328
2120	2120	ETV6	-2.03033	5.46088	7.43165	0.00640864	0.00674116	246	118	125	152	256	580	417	887	562	826	19.0048	18.2453	23.5391	19.1794	18.8928	81.0185	81.7531	81.0539	79.8518	80.2174
57552	57552	NCEH1	-2.03095	5.06435	5.85366	0.0155447	0.0160983	178	101	59	123	163	439	258	619	394	553	13.7514	15.6168	11.1105	15.5202	12.0294	61.3226	50.581	56.5641	55.9815	53.7049
23236	23236	PLCB1	-2.03184	4.10933	8.3984	0.00375552	0.0040032	96	41	54	77	87	246	148	379	242	323	7.4165	6.33947	10.1689	9.71589	6.4206	34.363	29.0155	34.6329	34.3846	31.3683
89958	89958	SAPCD2	-2.03358	1.53583	7.72293	0.00545239	0.00575595	12	9	8	15	12	34	33	62	33	55	0.927062	1.39159	1.5065	1.89271	0.8856	4.74936	6.46967	5.66555	4.68881	5.34135
56949	56949	XAB2	-2.03432	5.42364	8.84103	0.00294533	0.00316231	181	97	120	164	284	546	409	795	518	816	13.9832	14.9983	22.5975	20.6936	20.9592	76.2692	80.1847	72.6469	73.6001	79.2462
222255	222255	ATXN7L1	-2.03557	2.90926	8.15962	0.00428334	0.00454969	50	27	21	37	36	110	80	200	120	132	3.86276	4.17478	3.95457	4.66867	2.6568	15.3656	15.684	18.276	17.0502	12.8192
84901	84901	NFATC2IP	-2.03565	4.49106	7.78739	0.00526121	0.00556015	116	84	59	95	138	279	252	487	332	478	8.9616	12.9882	11.1105	11.9871	10.1844	38.9727	49.4047	44.502	47.1723	46.4212
55758	55758	RCOR3	-2.03625	5.54313	7.85387	0.0050712	0.00536369	250	104	124	155	265	580	375	827	632	840	19.3138	16.0806	23.3508	19.558	19.557	81.0185	73.519	75.5711	89.7978	81.577
652276	652276	LOC652276	-2.0363	2.51913	6.2917	0.0121304	0.0126261	36	18	16	15	35	67	54	142	76	102	2.78119	2.78318	3.01301	1.89271	2.583	9.35904	10.5867	12.9759	10.7985	9.90578
23336	23336	SYNM	-2.03638	2.98506	6.92332	0.00850789	0.00890377	29	17	18	27	44	98	51	148	78	133	2.2404	2.62856	3.38963	3.40687	3.2472	13.6893	9.99858	13.5242	11.0826	12.9164
1198	1198	CLK3	-2.03704	5.40519	8.39134	0.00377012	0.0040173	196	106	127	183	262	635	419	848	531	802	15.142	16.3899	23.9157	23.091	19.3356	88.7013	82.1452	77.4901	75.4472	77.8866
10763	10763	NES	-2.03715	8.77857	7.96728	0.00476304	0.00504413	2767	1274	1178	1666	2750	6540	4594	9378	5726	8315	213.765	196.988	221.833	210.216	202.95	913.554	900.656	856.96	813.579	807.515
4747	4747	NEFL	-2.03747	1.39077	7.59065	0.00586719	0.00618271	13	9	5	9	18	27	29	48	43	42	1.00432	1.39159	0.941564	1.13562	1.3284	3.77155	5.68547	4.38623	6.10966	4.07885
1024	1024	CDK8	-2.0378	4.33516	8.27579	0.00401771	0.00427685	129	62	59	68	122	265	204	463	287	392	9.96592	9.58652	11.1105	8.58026	9.0036	37.0171	39.9943	42.3088	40.7784	38.0693
23764	23764	MAFF	-2.04007	5.24315	9.44636	0.00211569	0.00229871	239	134	103	133	253	562	408	910	507	753	18.464	20.7193	19.3962	16.782	18.6714	78.5042	79.9886	83.1556	72.0372	73.128
91544	91544	UBXN11	-2.04063	2.70458	9.05885	0.00261426	0.00281717	35	19	14	22	48	82	69	129	83	121	2.70393	2.93781	2.63638	2.77597	3.5424	11.4543	13.5275	11.788	11.7931	11.751
8028	8028	MLLT10	-2.04153	5.13355	8.50712	0.0035376	0.00377502	180	96	108	131	230	504	380	706	473	653	13.9059	14.8436	20.3378	16.5296	16.974	70.4023	74.4992	64.5141	67.2063	63.4164
7157	7157	TP53	-2.04173	6.29899	9.62085	0.00192381	0.00209529	461	235	215	309	528	1052	799	1764	1158	1593	35.6146	36.336	40.4873	38.9897	38.9664	146.951	156.644	161.194	164.535	154.705
5190	5190	PEX6	-2.04375	3.59145	8.79138	0.00302657	0.00324804	74	35	25	44	81	162	113	226	168	245	5.71688	5.41175	4.70782	5.55194	5.9778	22.6293	22.1537	20.6518	23.8703	23.7933
402483	402483	LINC01000	-2.04376	3.71347	8.61396	0.00333597	0.00356669	71	41	39	47	81	188	132	268	180	267	5.48512	6.33947	7.3442	5.93048	5.9778	26.2612	25.8787	24.4898	25.5753	25.9298
65985	65985	AACS	-2.04562	3.91057	8.67017	0.0032346	0.00346115	97	32	47	67	95	196	134	345	258	309	7.49375	4.94788	8.85071	8.45408	7.011	27.3787	26.2708	31.526	36.658	30.0087
56919	56919	DHX33	-2.04592	4.48246	8.93562	0.00279663	0.00300761	135	58	56	65	140	263	236	422	310	358	10.4294	8.96804	10.5455	8.20172	10.332	36.7377	46.2679	38.5623	44.0464	34.7673
55553	55553	SOX6	-2.04687	1.44961	7.50681	0.0061466	0.00647132	15	11	8	7	11	35	27	58	28	56	1.15883	1.70083	1.5065	0.883262	0.8118	4.88905	5.29336	5.30003	3.97838	5.43847
2906	2906	GRIN2D	-2.04721	1.94849	6.85083	0.00885999	0.00926811	13	19	6	19	19	60	29	75	62	71	1.00432	2.93781	1.12988	2.39743	1.4022	8.38123	5.68547	6.85348	8.80928	6.8952
8349	8349	HIST2H2BE	-2.04796	4.67461	6.96912	0.00829284	0.00868336	135	59	59	54	122	282	198	415	262	401	10.4294	9.12266	11.1105	6.81374	9.0036	39.3918	38.818	37.9226	37.2263	38.9433
84902	84902	CEP89	-2.04799	4.45439	8.87832	0.00288578	0.00310092	137	58	57	72	157	288	243	448	313	388	10.584	8.96804	10.7338	9.08499	11.5866	40.2299	47.6403	40.9381	44.4726	37.6808
5883	5883	RAD9A	-2.04858	2.51264	8.1379	0.00433495	0.00460326	28	17	13	22	36	76	56	101	75	114	2.16314	2.62856	2.44807	2.77597	2.6568	10.6162	10.9788	9.22936	10.6564	11.0712
2517	2517	FUCA1	-2.05243	3.62589	9.1023	0.00255289	0.00275306	66	28	39	50	70	145	118	272	165	262	5.09884	4.3294	7.3442	6.30902	5.166	20.2546	23.134	24.8553	23.444	25.4443
55626	55626	AMBRA1	-2.0551	4.86897	7.84161	0.00510571	0.0053997	145	89	82	89	171	379	277	602	373	533	11.202	13.7613	15.4417	11.2301	12.6198	52.9414	54.306	55.0106	52.9977	51.7626
54980	54980	C2orf42	-2.05727	3.102	7.36459	0.00665207	0.00699407	43	19	35	38	64	142	90	192	133	197	3.32197	2.93781	6.59095	4.79485	4.7232	19.8356	17.6445	17.5449	18.8973	19.1318
54883	54883	CWC25	-2.05773	4.09427	7.99118	0.00470057	0.00497977	94	53	50	63	90	231	182	339	244	316	7.26199	8.19493	9.41564	7.94936	6.642	32.2677	35.6812	30.9778	34.6688	30.6885
57585	57585	CRAMP1L	-2.05873	4.74335	8.86614	0.00290509	0.00312081	151	64	78	79	142	303	272	528	330	468	11.6655	9.89577	14.6884	9.96825	10.4796	42.3252	53.3257	48.2485	46.8881	45.45
11044	11044	PAPD7	-2.05967	5.54967	7.63269	0.00573199	0.00604241	270	105	121	147	279	567	420	964	580	833	20.8589	16.2352	22.7859	18.5485	20.5902	79.2026	82.3412	88.0901	82.4094	80.8972
100507321	100507321	ERVK13-1	-2.05983	1.55457	7.5506	0.00599902	0.00632049	14	11	7	10	20	51	22	63	48	47	1.08157	1.70083	1.31819	1.2618	1.476	7.12404	4.31311	5.75693	6.82009	4.56443
8497	8497	PPFIA4	-2.06112	1.48289	7.52593	0.00608173	0.00640533	14	12	5	11	12	37	28	56	37	48	1.08157	1.85546	0.941564	1.38798	0.8856	5.16842	5.48942	5.11727	5.25715	4.66154
64747	64747	MFSD1	-2.06229	6.30336	8.34518	0.00386712	0.00411798	468	255	209	324	464	1113	756	1766	1159	1690	36.1554	39.4284	39.3574	40.8824	34.2432	155.472	148.214	161.377	164.677	164.125
22823	22823	MTF2	-2.06236	3.60562	7.98033	0.00472883	0.00500881	74	43	31	51	65	175	117	249	210	237	5.71688	6.64872	5.8377	6.4352	4.797	24.4452	22.9379	22.7536	29.8379	23.0164
10469	10469	TIMM44	-2.06253	5.08243	9.18006	0.00244666	0.00264386	171	100	114	123	192	404	357	677	539	705	13.2106	15.4621	21.4677	15.5202	14.1696	56.4336	69.99	61.8641	76.5839	68.4664
4772	4772	NFATC1	-2.0629	4.0298	7.34011	0.00674329	0.00708744	105	39	31	59	67	165	150	310	194	279	8.11179	6.03023	5.8377	7.44464	4.9446	23.0484	29.4076	28.3277	27.5645	27.0952
29115	29115	SAP30BP	-2.06435	5.72195	8.74988	0.00309622	0.00332005	327	124	150	225	351	734	543	1199	695	1173	25.2624	19.173	28.2469	28.3906	25.9038	102.53	106.455	109.564	98.7492	113.916
8651	8651	SOCS1	-2.06461	2.52499	6.2375	0.0125073	0.0130044	44	22	15	22	32	63	63	138	98	146	3.39923	3.40167	2.82469	2.77597	2.3616	8.80029	12.3512	12.6104	13.9243	14.1789
599	599	BCL2L2	-2.06523	5.92489	9.61891	0.00192584	0.00209711	371	198	172	245	359	827	661	1398	892	1280	28.6617	30.615	32.3898	30.9142	26.4942	115.521	129.589	127.749	126.74	124.308
84126	84126	ATRIP	-2.06743	2.52587	7.92451	0.00487695	0.00516336	31	13	16	29	35	84	61	115	83	117	2.39491	2.01008	3.01301	3.65923	2.583	11.7337	11.9591	10.5087	11.7931	11.3625
7357	7357	UGCG	-2.06798	3.42181	8.1968	0.00419643	0.00446101	66	45	35	45	64	157	118	310	185	227	5.09884	6.95796	6.59095	5.67812	4.7232	21.9309	23.134	28.3277	26.2857	22.0452
83666	83666	PARP9	-2.06888	4.45588	10.3026	0.00132846	0.00147344	122	57	56	69	100	277	194	425	258	371	9.42513	8.81342	10.5455	8.70644	7.38	38.6933	38.0338	38.8364	36.658	36.0298
84333	84333	PCGF5	-2.06999	4.75205	8.69307	0.00319423	0.00341954	158	102	78	102	144	367	258	633	457	547	12.2063	15.7714	14.6884	12.8704	10.6272	51.2652	50.581	57.8434	64.9329	53.1222
6934	6934	TCF7L2	-2.07037	5.39279	8.83549	0.00295429	0.00317163	259	100	86	142	238	570	385	847	459	706	20.0091	15.4621	16.1949	17.9176	17.5644	79.6217	75.4795	77.3987	65.2171	68.5635
693221	693221	MIR636	-2.07061	1.44239	7.69449	0.00553897	0.00584525	15	16	7	6	13	37	28	63	34	68	1.15883	2.47394	1.31819	0.757082	0.959401	5.16842	5.48942	5.75693	4.83089	6.60385
23389	23389	MED13L	-2.07081	6.83468	8.23149	0.00411697	0.00437924	671	355	343	456	765	1631	1327	2633	1754	2275	51.8382	54.8906	64.5913	57.5382	56.457	227.83	260.159	240.603	249.217	220.938
80830	80830	APOL6	-2.07106	4.70863	8.69785	0.00318586	0.0034118	164	101	72	94	190	397	310	632	417	530	12.6698	15.6168	13.5585	11.861	14.022	55.4558	60.7757	57.752	59.2495	51.4712
728752	728752	LOC728752	-2.07119	1.30626	7.60971	0.00580547	0.00611932	12	4	7	14	14	34	19	62	32	53	0.927062	0.618485	1.31819	1.76652	1.0332	4.74936	3.72496	5.66555	4.54672	5.14712
144108	144108	SPTY2D1	-2.07119	5.60695	8.08473	0.00446399	0.00473599	229	121	112	155	219	561	364	867	609	785	17.6914	18.7092	21.091	19.558	16.1622	78.3645	71.3624	79.2263	86.5298	76.2357
84954	84954	MPND	-2.07236	2.2083	8.99494	0.00270729	0.0029142	37	10	7	24	23	68	54	100	50	83	2.85844	1.54621	1.31819	3.02833	1.6974	9.49872	10.5867	9.13798	7.10426	8.06059
79465	79465	ULBP3	-2.07267	1.4014	5.72241	0.0167497	0.017331	13	5	7	5	16	28	18	56	29	42	1.00432	0.773107	1.31819	0.630902	1.1808	3.91124	3.52891	5.11727	4.12047	4.07885
8831	8831	SYNGAP1	-2.07628	4.71117	8.77884	0.00304746	0.00326956	160	62	71	88	169	324	279	579	348	476	12.3608	9.58652	13.3702	11.1039	12.4722	45.2586	54.6981	52.9089	49.4456	46.227
146705	146705	ENTHD2	-2.07634	3.39796	9.17235	0.00245699	0.00265453	51	21	37	28	50	104	97	190	119	228	3.94001	3.24705	6.96758	3.53305	3.69	14.5275	19.0169	17.3622	16.9081	22.1423
284058	284058	KANSL1	-2.0803	5.41367	8.10297	0.00441929	0.00468942	219	126	110	116	269	538	401	857	553	791	16.9189	19.4823	20.7144	14.6369	19.8522	75.1517	78.6163	78.3125	78.5731	76.8184
55384	55384	MEG3	-2.08262	7.34161	8.52063	0.00351143	0.00374744	874	455	451	632	1009	2091	1746	3105	2143	3855	67.521	70.3527	84.9291	79.746	74.4642	292.086	342.304	283.734	304.488	374.38
3106	3106	HLA-B	-2.08309	8.84666	8.90228	0.00284814	0.00306132	2431	1443	1260	1883	2693	6271	4471	9886	6752	10092	187.807	223.119	237.274	237.598	198.744	875.978	876.542	903.381	959.359	980.09
167153	167153	PAPD4	-2.08463	5.31793	8.28487	0.00399767	0.0042559	240	126	112	187	244	604	428	898	626	906	18.5412	19.4823	21.091	23.5957	18.0072	84.371	83.9096	82.0591	88.9453	87.9866
375287	375287	RBM43	-2.08471	3.88433	8.56655	0.00342396	0.00365809	99	44	47	45	95	186	167	358	223	305	7.64826	6.80334	8.85071	5.67812	7.011	25.9818	32.7404	32.714	31.685	29.6202
4820	4820	NKTR	-2.08863	5.04663	8.40009	0.00375202	0.00399984	185	110	95	132	176	450	374	697	500	663	14.2922	17.0083	17.8897	16.6558	12.9888	62.8592	73.3229	63.6917	71.0426	64.3876
1337	1337	COX6A1	-2.08888	6.72099	9.00515	0.0026922	0.00289823	593	288	250	407	694	1464	1064	2167	1348	2250	45.8123	44.5309	47.0782	51.3554	51.2172	204.502	208.598	198.02	191.531	218.51
51004	51004	COQ6	-2.08979	3.25176	8.94743	0.0027786	0.0029885	54	25	24	37	55	144	97	192	107	194	4.17178	3.86553	4.51951	4.66867	4.059	20.1149	19.0169	17.5449	15.2031	18.8404
64065	64065	PERP	-2.09145	7.38535	8.97791	0.00273263	0.0029404	925	482	442	634	1028	2353	1544	3685	2423	3386	71.461	74.5275	83.2343	79.9983	75.8664	328.684	302.702	336.735	344.272	328.833
6843	6843	VAMP1	-2.09152	2.76446	8.7257	0.00313756	0.00336223	34	23	18	20	44	88	72	141	89	139	2.62668	3.55629	3.38963	2.52361	3.2472	12.2925	14.1156	12.8846	12.6456	13.4991
54700	54700	RRN3	-2.09415	4.70736	8.9911	0.00271297	0.00291978	112	86	77	113	162	374	238	596	423	556	8.65258	13.2974	14.5001	14.2584	11.9556	52.243	46.66	54.4624	60.102	53.9962
29954	29954	POMT2	-2.0951	4.70269	9.75135	0.00179191	0.00195764	149	61	66	108	153	356	238	557	361	521	11.511	9.4319	12.4287	13.6275	11.2914	49.7286	46.66	50.8985	51.2927	50.5972
116843	116843	SLC18B1	-2.09567	1.95291	9.2259	0.00238615	0.00258061	22	9	13	17	16	64	31	89	50	77	1.69961	1.39159	2.44807	2.14507	1.1808	8.93998	6.07757	8.1328	7.10426	7.47789
11272	11272	PRR4	-2.09576	1.85014	8.05942	0.00452676	0.00480172	20	11	11	13	27	49	39	85	62	75	1.5451	1.70083	2.07144	1.64034	1.9926	6.84467	7.64597	7.76728	8.80928	7.28366
1655	1655	DDX5	-2.09589	9.02476	8.77843	0.00304813	0.00326998	2988	1428	1452	1789	2964	7208	5145	10951	7088	10054	230.838	220.799	273.43	225.737	218.743	1006.86	1008.68	1000.7	1007.1	976.399
7709	7709	ZBTB17	-2.0967	4.89799	8.70009	0.00318195	0.00340823	127	64	86	109	225	416	299	590	396	583	9.81141	9.89577	16.1949	13.7537	16.605	58.1098	58.6191	53.9141	56.2657	56.6183
6913	6913	TBX15	-2.10036	2.52562	8.75935	0.00308019	0.00330316	23	17	15	28	40	84	54	130	88	125	1.77687	2.62856	2.82469	3.53305	2.952	11.7337	10.5867	11.8794	12.5035	12.1394
55245	55245	UQCC1	-2.10259	4.40317	8.85251	0.00292686	0.00314334	96	51	91	59	155	313	220	490	301	472	7.4165	7.88569	17.1365	7.44464	11.439	43.7221	43.1311	44.7761	42.7676	45.8385
79845	79845	RNF122	-2.10397	2.0373	6.2046	0.0127419	0.0132425	20	7	10	14	15	48	28	68	49	66	1.5451	1.08235	1.88313	1.76652	1.107	6.70498	5.48942	6.21383	6.96217	6.40962
81558	81558	FAM117A	-2.10567	1.42968	7.90901	0.00491893	0.00520734	15	6	7	7	15	40	27	43	33	40	1.15883	0.927728	1.31819	0.883262	1.107	5.58748	5.29336	3.92933	4.68881	3.88462
1241	1241	LTB4R	-2.10759	1.74744	8.26779	0.00403546	0.00429496	20	7	8	19	19	45	36	56	47	95	1.5451	1.08235	1.5065	2.39743	1.4022	6.28592	7.05782	5.11727	6.678	9.22597
4869	4869	NPM1	-2.11248	9.55686	9.06174	0.00261013	0.00281298	4149	2085	2041	2767	4696	10935	7331	16278	10516	15491	320.532	322.385	384.347	349.141	346.565	1527.48	1437.25	1487.48	1494.17	1504.42
54947	54947	LPCAT2	-2.11409	5.58569	8.88769	0.00287099	0.00308532	252	150	123	172	295	704	452	1018	719	938	19.4683	23.1932	23.1625	21.703	21.771	98.3397	88.6148	93.0246	102.159	91.0943
84656	84656	GLYR1	-2.11479	6.53655	9.72057	0.00182217	0.00198921	500	235	241	365	521	1287	911	1895	1267	1810	38.6276	36.336	45.3834	46.0558	38.4498	179.777	178.602	173.165	180.022	175.779
84138	84138	SLC7A6OS	-2.11552	3.24506	8.69524	0.00319042	0.00341606	64	31	20	31	65	124	87	256	140	194	4.94433	4.79326	3.76626	3.91159	4.797	17.3212	17.0564	23.3932	19.8919	18.8404
57716	57716	PRX	-2.11556	3.03129	8.18139	0.00423222	0.00449662	57	25	29	33	59	126	102	201	154	192	4.40354	3.86553	5.46107	4.16395	4.3542	17.6006	19.9972	18.3673	21.8811	18.6462
23015	23015	GOLGA8A	-2.11656	1.95307	8.08925	0.00445286	0.00472461	22	11	12	12	20	52	29	69	57	104	1.69961	1.70083	2.25975	1.51416	1.476	7.26373	5.68547	6.30521	8.09885	10.1
3921	3921	RPSA	-2.11709	8.31355	9.47409	0.00208395	0.00226591	1720	907	808	1066	1889	4257	2857	6572	4413	6703	132.879	140.242	152.157	134.508	139.408	594.648	560.116	600.548	627.022	650.965
9644	9644	SH3PXD2A	-2.1189	8.45966	9.38067	0.00219286	0.00237947	1910	1021	867	1231	1842	4378	3786	7177	4958	6044	147.557	157.868	163.267	155.328	135.94	611.55	742.247	655.833	704.458	586.966
7262	7262	PHLDA2	-2.11997	6.1716	8.29517	0.00397507	0.00423223	424	213	197	217	485	1050	777	1556	913	1551	32.7562	32.9343	37.0976	27.3811	35.793	146.671	152.331	142.187	129.724	150.626
81622	81622	UNC93B1	-2.12141	4.67254	10.1977	0.00140618	0.00155474	128	68	59	87	160	350	226	467	346	529	9.88866	10.5143	11.1105	10.9777	11.808	48.8905	44.3074	42.6744	49.1614	51.3741
4884	4884	NPTX1	-2.12159	3.7387	8.02597	0.00461112	0.00488855	83	39	17	47	70	168	127	288	153	209	6.41218	6.03023	3.20132	5.93048	5.166	23.4674	24.8984	26.3174	21.739	20.2971
904	904	CCNT1	-2.12254	3.04011	7.76551	0.00532533	0.00562638	57	24	10	17	37	89	72	157	99	105	4.40354	3.71091	1.88313	2.14507	2.7306	12.4322	14.1156	14.3466	14.0664	10.1971
1540	1540	CYLD	-2.12499	5.4829	8.35436	0.00384763	0.0040984	264	127	149	155	246	664	417	1014	701	975	20.3954	19.6369	28.0586	19.558	18.1548	92.7522	81.7531	92.6591	99.6017	94.6876
22888	22888	UBOX5	-2.1259	3.6106	7.75616	0.00535297	0.00565456	52	36	31	27	70	121	97	249	160	240	4.01727	5.56637	5.8377	3.40687	5.166	16.9021	19.0169	22.7536	22.7336	23.3077
3601	3601	IL15RA	-2.12762	2.80503	8.97709	0.00273385	0.00294117	41	16	21	24	49	94	78	153	92	161	3.16746	2.47394	3.95457	3.02833	3.6162	13.1306	15.2919	13.9811	13.0718	15.6356
25946	25946	ZNF385A	-2.13278	2.85957	8.95611	0.00276543	0.0029746	38	21	17	17	60	92	83	168	92	131	2.9357	3.24705	3.20132	2.14507	4.428	12.8512	16.2722	15.3518	13.0718	12.7221
338657	338657	CCDC84	-2.13332	2.41572	8.74097	0.00311139	0.00333541	23	14	17	21	29	74	54	99	72	124	1.77687	2.1647	3.20132	2.64979	2.1402	10.3368	10.5867	9.0466	10.2301	12.0423
56288	56288	PARD3	-2.13372	5.67247	9.62178	0.00192284	0.00209442	284	139	152	195	300	733	554	1206	715	1015	21.9405	21.4924	28.6236	24.6052	22.14	102.391	108.612	110.204	101.591	98.5722
26230	26230	TIAM2	-2.13413	2.43014	8.42657	0.00369776	0.00394271	29	9	13	19	31	78	39	110	67	96	2.2404	1.39159	2.44807	2.39743	2.2878	10.8956	7.64597	10.0518	9.5197	9.32309
9368	9368	SLC9A3R1	-2.135	4.29175	8.24209	0.00409299	0.00435422	120	53	43	54	112	242	206	392	239	358	9.27062	8.19493	8.09745	6.81374	8.2656	33.8043	40.3864	35.8209	33.9583	34.7673
54986	54986	ULK4	-2.13545	1.05659	8.00923	0.00465394	0.00493305	9	5	6	14	15	30	25	58	37	46	0.695297	0.773107	1.12988	1.76652	1.107	4.19061	4.90126	5.30003	5.25715	4.46731
27163	27163	NAAA	-2.13668	2.31952	8.62015	0.00332465	0.00355556	22	8	22	18	27	94	44	95	64	104	1.69961	1.23697	4.14288	2.27125	1.9926	13.1306	8.62622	8.68108	9.09345	10.1
7799	7799	PRDM2	-2.14075	5.69227	6.9709	0.00828456	0.00867625	253	166	124	150	262	684	457	1067	684	940	19.5456	25.6671	23.3508	18.9271	19.3356	95.546	89.5951	97.5022	97.1862	91.2886
7378	7378	UPP1	-2.14154	3.75399	10.0735	0.00150416	0.0016578	79	41	40	61	90	189	161	298	232	343	6.10316	6.33947	7.53252	7.697	6.642	26.4009	31.5641	27.2312	32.9637	33.3106
55785	55785	FGD6	-2.14191	3.5473	8.91286	0.0028317	0.00304421	72	42	26	46	80	172	135	282	182	253	5.56237	6.4941	4.89613	5.8043	5.904	24.0262	26.4668	25.7691	25.8595	24.5702
10725	10725	NFAT5	-2.14209	7.29389	8.50585	0.00354006	0.00377732	890	446	411	588	879	2268	1636	3442	2311	2914	68.7571	68.9611	77.3966	74.194	64.8702	316.81	320.739	314.529	328.359	282.995
257397	257397	TAB3	-2.14379	4.46479	9.12483	0.00252163	0.00272161	130	60	61	77	117	290	227	476	359	389	10.0432	9.27728	11.4871	9.71589	8.6346	40.5093	44.5035	43.4968	51.0086	37.7779
8178	8178	ELL	-2.14531	4.57612	9.25815	0.0023445	0.00253697	106	69	51	86	130	309	220	474	311	439	8.18905	10.6689	9.60396	10.8515	9.59401	43.1633	43.1311	43.314	44.1885	42.6337
130507	130507	UBR3	-2.14681	5.42332	8.19436	0.00420209	0.00446622	225	144	98	141	192	555	386	857	648	775	17.3824	22.2655	18.4547	17.7914	14.1696	77.5263	75.6755	78.3125	92.0712	75.2645
54984	54984	PINX1	-2.14699	2.82026	9.46949	0.00208917	0.00227117	34	15	27	22	38	95	82	144	94	135	2.62668	2.31932	5.08445	2.77597	2.8044	13.2703	16.0761	13.1587	13.356	13.1106
100505621	100505621	C11orf72	-2.14734	2.33159	8.22558	0.00413041	0.00439282	28	11	10	30	48	89	52	110	93	128	2.16314	1.70083	1.88313	3.78541	3.5424	12.4322	10.1946	10.0518	13.2139	12.4308
23294	23294	ANKS1A	-2.14745	4.21286	8.55881	0.00343854	0.00367267	100	41	56	54	108	230	179	407	271	326	7.72552	6.33947	10.5455	6.81374	7.9704	32.128	35.093	37.1916	38.5051	31.6596
4149	4149	MAX	-2.14858	6.11263	8.61929	0.00332621	0.0035569	402	198	173	222	445	965	694	1522	939	1488	31.0566	30.615	32.5781	28.012	32.841	134.798	136.059	139.08	133.418	144.508
30827	30827	CXXC1	-2.15165	5.15217	9.79024	0.0017544	0.00191845	167	77	87	108	220	447	325	664	444	679	12.9016	11.9058	16.3832	13.6275	16.236	62.4401	63.7164	60.6762	63.0858	65.9414
5347	5347	PLK1	-2.15192	4.05946	9.17476	0.00245376	0.00265128	58	31	54	68	115	242	162	400	209	313	4.4808	4.79326	10.1689	8.58026	8.487	33.8043	31.7602	36.5519	29.6958	30.3971
7748	7748	ZNF195	-2.15281	3.1782	8.37921	0.00379537	0.00404384	45	32	24	25	56	113	92	209	144	171	3.47648	4.94788	4.51951	3.15451	4.1328	15.7846	18.0366	19.0984	20.4603	16.6067
25789	25789	TMEM59L	-2.15498	1.46797	8.39269	0.00376734	0.0040147	16	5	7	13	17	34	29	71	30	69	1.23608	0.773107	1.31819	1.64034	1.2546	4.74936	5.68547	6.48797	4.26255	6.70097
28969	28969	BZW2	-2.15811	5.31085	9.15765	0.0024768	0.00267519	195	104	102	172	265	597	362	865	633	882	15.0648	16.0806	19.2079	21.703	19.557	83.3932	70.9703	79.0435	89.9399	85.6559
255783	255783	INAFM1	-2.15853	2.82424	9.03314	0.00265129	0.00285602	41	15	20	28	28	88	57	149	96	160	3.16746	2.31932	3.76626	3.53305	2.0664	12.2925	11.1749	13.6156	13.6402	15.5385
23002	23002	DAAM1	-2.15882	3.44458	7.64179	0.00570313	0.00601416	50	21	22	35	54	129	86	193	131	173	3.86276	3.24705	4.14288	4.41631	3.9852	18.0196	16.8603	17.6363	18.6131	16.801
27131	27131	SNX5	-2.15994	6.02243	9.31338	0.00227486	0.00246526	349	185	167	214	383	920	651	1437	889	1258	26.9621	28.6049	31.4483	27.0026	28.2654	128.512	127.629	131.313	126.314	122.171
610	610	HCN2	-2.1604	3.13554	9.27307	0.00232548	0.00251709	43	28	16	34	55	119	81	162	143	181	3.32197	4.3294	3.01301	4.29013	4.059	16.6228	15.8801	14.8035	20.3182	17.5779
5125	5125	PCSK5	-2.16144	1.71907	8.01697	0.00463411	0.00491248	16	7	10	15	23	51	39	74	46	71	1.23608	1.08235	1.88313	1.89271	1.6974	7.12404	7.64597	6.7621	6.53592	6.8952
3931	3931	LCAT	-2.16193	3.23344	9.61154	0.00193359	0.00210515	37	18	28	32	52	118	80	184	107	204	2.85844	2.78318	5.27276	4.03777	3.8376	16.4831	15.684	16.8139	15.2031	19.8116
8233	8233	ZRSR2	-2.16257	2.85358	8.34663	0.00386403	0.00411512	38	19	19	26	41	92	86	153	94	140	2.9357	2.93781	3.57794	3.28069	3.0258	12.8512	16.8603	13.9811	13.356	13.5962
10825	10825	NEU3	-2.16268	1.14007	6.80066	0.00911243	0.00952623	14	9	6	6	2	20	19	41	39	43	1.08157	1.39159	1.12988	0.757082	0.1476	2.79374	3.72496	3.74657	5.54132	4.17597
57631	57631	LRCH2	-2.16417	3.54252	9.45794	0.00210237	0.00228488	67	26	35	31	63	183	92	249	159	208	5.1761	4.02015	6.59095	3.91159	4.6494	25.5627	18.0366	22.7536	22.5915	20.2
56971	56971	CEACAM19	-2.16452	1.53789	9.35717	0.00222114	0.00240883	14	4	7	9	24	37	22	69	42	53	1.08157	0.618485	1.31819	1.13562	1.7712	5.16842	4.31311	6.30521	5.96757	5.14712
25936	25936	NSL1	-2.16644	4.24842	9.52049	0.0020319	0.00221116	93	59	38	59	128	285	181	417	235	356	7.18473	9.12266	7.15589	7.44464	9.44641	39.8108	35.4851	38.1054	33.39	34.5731
9958	9958	USP15	-2.16658	5.29864	8.17765	0.00424096	0.00450549	206	103	100	151	183	526	383	860	529	735	15.9146	15.926	18.8313	19.0532	13.5054	73.4754	75.0874	78.5866	75.163	71.3799
79864	79864	C11orf63	-2.16742	2.95218	9.38422	0.00218862	0.00237531	40	24	19	31	38	103	86	167	108	154	3.09021	3.71091	3.57794	3.91159	2.8044	14.3878	16.8603	15.2604	15.3452	14.9558
4207	4207	MEF2BNB-MEF2B	-2.16926	3.13612	9.35327	0.00222588	0.00241351	47	24	26	30	54	148	94	198	106	183	3.63099	3.71091	4.89613	3.78541	3.9852	20.6737	18.4288	18.0932	15.061	17.7721
23382	23382	AHCYL2	-2.17129	3.64974	9.49589	0.00205932	0.00223976	66	36	32	33	61	133	114	261	190	231	5.09884	5.56637	6.02601	4.16395	4.5018	18.5784	22.3498	23.8501	26.9962	22.4337
8467	8467	SMARCA5	-2.17141	7.10173	9.27415	0.00232411	0.00251584	713	367	328	466	731	1913	1404	2865	1784	2391	55.0829	56.746	61.7666	58.8	53.9478	267.221	275.255	261.803	253.48	232.203
23192	23192	ATG4B	-2.17239	5.42488	9.74088	0.00180215	0.00196827	218	110	105	159	278	603	441	892	605	892	16.8416	17.0083	19.7729	20.0627	20.5164	84.2313	86.4583	81.5108	85.9615	86.627
55702	55702	CCDC94	-2.17257	4.09186	8.93227	0.00280176	0.00301285	84	34	44	51	99	217	158	342	212	306	6.48943	5.25713	8.28577	6.4352	7.3062	30.3121	30.976	31.2519	30.122	29.7173
93323	93323	HAUS8	-2.17392	2.65147	9.21918	0.00239493	0.00258963	23	18	13	20	35	85	54	108	59	144	1.77687	2.78318	2.44807	2.52361	2.583	11.8734	10.5867	9.86902	8.38302	13.9846
1879	1879	EBF1	-2.17423	1.98839	8.67922	0.00321858	0.00344432	32	11	12	14	21	61	42	96	77	79	2.47217	1.70083	2.25975	1.76652	1.5498	8.52091	8.23412	8.77246	10.9406	7.67212
160622	160622	GRASP	-2.17516	2.29999	8.41819	0.00371485	0.00396056	24	16	15	18	21	68	58	96	62	113	1.85412	2.47394	2.82469	2.27125	1.5498	9.49872	11.3709	8.77246	8.80928	10.9741
9101	9101	USP8	-2.17578	5.8339	8.93088	0.00280389	0.00301486	325	171	168	202	305	825	581	1332	888	1191	25.1079	26.4402	31.6366	25.4884	22.509	115.242	113.905	121.718	126.172	115.665
1033	1033	CDKN3	-2.17587	1.95506	9.37251	0.00220264	0.00238942	12	14	10	15	21	64	46	80	39	73	0.927062	2.1647	1.88313	1.89271	1.5498	8.93998	9.01832	7.31038	5.54132	7.08943
1018	1018	CDK3	-2.17641	1.57764	8.56972	0.00341799	0.00365238	19	7	11	10	10	35	28	53	49	78	1.46785	1.08235	2.07144	1.2618	0.738	4.88905	5.48942	4.84313	6.96217	7.57501
51109	51109	RDH11	-2.17955	6.14891	8.70585	0.00317191	0.00339779	375	184	178	241	399	1035	647	1468	976	1431	28.9707	28.4503	33.5197	30.4095	29.4462	144.576	126.845	134.146	138.675	138.972
57609	57609	DIP2B	-2.18009	5.35682	8.71502	0.00315599	0.00338135	224	129	105	109	226	542	434	871	571	771	17.3052	19.9462	19.7729	13.7537	16.6788	75.7104	85.0859	79.5918	81.1306	74.876
80221	80221	ACSF2	-2.18012	3.06493	10.1348	0.00145495	0.00160643	40	19	21	28	46	108	85	128	116	173	3.09021	2.93781	3.95457	3.53305	3.3948	15.0862	16.6643	11.6966	16.4819	16.801
58513	58513	EPS15L1	-2.18164	4.48209	9.38269	0.00219044	0.00237706	102	57	66	70	148	317	219	539	307	429	7.88003	8.81342	12.4287	8.83262	10.9224	44.2808	42.9351	49.2537	43.6201	41.6625
51762	51762	RAB8B	-2.18174	4.85026	9.10163	0.00255382	0.00275382	151	80	64	119	149	395	264	639	453	537	11.6655	12.3697	12.052	15.0155	10.9962	55.1764	51.7573	58.3917	64.3646	52.151
55716	55716	LMBR1L	-2.18689	3.95494	10.2987	0.00133127	0.00147628	75	46	41	52	100	215	154	335	246	326	5.79414	7.11258	7.72083	6.56138	7.38	30.0327	30.1918	30.6122	34.9529	31.6596
284119	284119	PTRF	-2.1869	10.997	9.2401	0.00236772	0.00256139	11617	5813	4634	6465	11491	28019	21149	42995	27384	39625	897.473	898.814	872.642	815.756	848.036	3913.89	4146.27	3928.87	3890.86	3848.2
66035	66035	SLC2A11	-2.1872	2.15914	9.69197	0.00185075	0.00201947	12	10	14	18	30	71	49	81	49	100	0.927062	1.54621	2.63638	2.27125	2.214	9.91778	9.60648	7.40176	6.96217	9.71155
55809	55809	TRERF1	-2.18755	5.18585	9.11657	0.00253304	0.00273367	188	105	97	136	186	555	364	771	546	691	14.524	16.2352	18.2663	17.1605	13.7268	77.5263	71.3624	70.4538	77.5785	67.1068
441454	441454	LOC441454	-2.18763	3.90211	9.14003	0.00250077	0.00270009	74	37	47	52	76	224	155	293	179	349	5.71688	5.72099	8.85071	6.56138	5.6088	31.2899	30.3878	26.7743	25.4332	33.8933
9757	9757	KMT2B	-2.18946	5.47658	9.14271	0.00249711	0.00269639	223	87	117	135	247	593	420	835	591	782	17.2279	13.4521	22.0326	17.0343	18.2286	82.8345	82.3412	76.3021	83.9723	75.9443
55631	55631	LRRC40	-2.18993	4.08429	9.11347	0.00253734	0.00273781	83	45	53	57	101	244	174	391	252	346	6.41218	6.95796	9.98058	7.19228	7.4538	34.0837	34.1128	35.7295	35.8054	33.602
1850	1850	DUSP8	-2.19016	2.66466	6.97964	0.00824422	0.00863477	25	15	12	23	34	89	66	110	63	105	1.93138	2.31932	2.25975	2.90215	2.5092	12.4322	12.9393	10.0518	8.95136	10.1971
10983	10983	CCNI	-2.19143	7.73788	10.2669	0.00135435	0.00150088	1228	612	554	725	1311	2984	2216	5038	3132	4585	94.8693	94.6283	104.325	91.4808	96.7519	416.826	434.448	460.371	445.011	445.275
10308	10308	ZNF267	-2.19297	3.60719	9.4399	0.00212314	0.00230639	55	33	27	53	88	191	120	306	167	253	4.24903	5.1025	5.08445	6.68756	6.4944	26.6802	23.5261	27.9622	23.7282	24.5702
2498	2498	FTH1P3	-2.19349	1.85602	9.06238	0.00260922	0.00281226	13	7	12	25	13	45	30	81	74	86	1.00432	1.08235	2.25975	3.15451	0.959401	6.28592	5.88152	7.40176	10.5143	8.35193
79959	79959	CEP76	-2.19766	2.43084	9.16624	0.0024652	0.00266291	36	10	14	19	24	67	38	129	81	114	2.78119	1.54621	2.63638	2.39743	1.7712	9.35904	7.44992	11.788	11.5089	11.0712
283464	283464	GXYLT1	-2.19853	4.62686	8.53724	0.00347954	0.00371442	111	76	46	91	111	345	220	476	338	418	8.57532	11.7512	8.66239	11.4824	8.1918	48.1921	43.1311	43.4968	48.0248	40.5943
84895	84895	FAM73B	-2.20369	3.97739	10.6787	0.00108376	0.00121561	61	41	41	59	59	207	129	289	191	338	4.71257	6.33947	7.72083	7.44464	4.3542	28.9152	25.2905	26.4088	27.1383	32.825
80169	80169	CTC1	-2.20379	2.66561	8.73618	0.00311957	0.00334387	30	16	18	18	47	95	70	145	74	139	2.31766	2.47394	3.38963	2.27125	3.4686	13.2703	13.7235	13.2501	10.5143	13.4991
83959	83959	SLC4A11	-2.20425	2.85452	9.21293	0.00240312	0.00259801	33	12	13	22	35	90	67	113	72	106	2.54942	1.85546	2.44807	2.77597	2.583	12.5718	13.1354	10.3259	10.2301	10.2942
27107	27107	ZBTB11	-2.20542	4.77202	8.59616	0.00336873	0.00360073	154	73	55	78	138	386	272	536	314	478	11.8973	11.2874	10.3572	9.84207	10.1844	53.9192	53.3257	48.9796	44.6147	46.4212
65056	65056	GPBP1	-2.20544	5.36706	8.21285	0.00415947	0.00442293	190	128	145	178	237	677	474	995	719	911	14.6785	19.7915	27.3054	22.4601	17.4906	94.5682	92.928	90.9229	102.159	88.4722
730094	730094	C16orf52	-2.20662	3.56236	8.35909	0.00383762	0.00408812	62	43	38	44	64	159	137	318	200	274	4.78982	6.64872	7.15589	5.55194	4.7232	22.2103	26.8589	29.0588	28.417	26.6096
92609	92609	TIMM50	-2.20728	5.13169	9.61159	0.00193353	0.00210515	185	104	71	127	182	464	323	773	506	695	14.2922	16.0806	13.3702	16.0249	13.4316	64.8148	63.3243	70.6366	71.8951	67.4953
22869	22869	ZNF510	-2.20731	3.65363	8.10441	0.00441576	0.0046861	63	33	32	44	73	180	147	240	187	227	4.86708	5.1025	6.02601	5.55194	5.3874	25.1437	28.8194	21.9312	26.5699	22.0452
1362	1362	CPD	-2.20741	7.22882	9.11251	0.00253867	0.00273899	845	401	336	500	709	1976	1467	3312	2006	2697	65.2806	62.0032	63.2731	63.0902	52.3242	276.022	287.606	302.65	285.023	261.92
317781	317781	DDX51	-2.20746	3.44361	9.74796	0.00179522	0.00196107	62	24	36	27	58	149	111	220	161	211	4.78982	3.71091	6.77926	3.40687	4.2804	20.8134	21.7616	20.1036	22.8757	20.4914
3621	3621	ING1	-2.20786	4.78114	9.82291	0.00172351	0.00188572	129	66	54	87	135	369	234	524	306	497	9.96592	10.205	10.1689	10.9777	9.96301	51.5445	45.8758	47.883	43.478	48.2664
6405	6405	SEMA3F	-2.2089	4.85387	10.0299	0.00154016	0.00169524	126	61	82	91	141	348	263	591	391	529	9.73415	9.4319	15.4417	11.4824	10.4058	48.6111	51.5613	54.0055	55.5553	51.3741
115703	115703	ARHGAP33	-2.20958	1.46058	9.29639	0.00229606	0.00248685	11	6	4	10	22	35	29	47	31	64	0.849807	0.927728	0.753252	1.2618	1.6236	4.88905	5.68547	4.29485	4.40464	6.21539
1123	1123	CHN1	-2.20985	3.71632	8.60826	0.00334642	0.00357721	51	34	32	73	88	191	146	292	214	317	3.94001	5.25713	6.02601	9.21117	6.4944	26.6802	28.6234	26.6829	30.4062	30.7856
54906	54906	FAM208B	-2.21026	5.74563	9.13884	0.00250239	0.00270159	272	164	130	203	282	757	530	1230	837	1048	21.0134	25.3579	24.4807	25.6146	20.8116	105.743	103.907	112.397	118.925	101.777
730051	730051	ZNF814	-2.21167	1.28535	7.93133	0.0048586	0.0051444	5	8	11	7	11	41	24	46	33	53	0.386276	1.23697	2.07144	0.883262	0.8118	5.72717	4.70521	4.20347	4.68881	5.14712
25821	25821	MTO1	-2.21208	3.81239	10.0044	0.0015617	0.00171735	64	38	32	56	86	192	126	298	222	309	4.94433	5.87561	6.02601	7.0661	6.3468	26.8199	24.7024	27.2312	31.5429	30.0087
375056	375056	MIA3	-2.21238	6.76268	9.04495	0.00263421	0.00283841	530	272	273	339	551	1479	1078	2196	1433	1930	40.9452	42.057	51.4094	42.7751	40.6638	206.597	211.342	200.67	203.608	187.433
84976	84976	DISP1	-2.21392	3.66487	9.09053	0.00256936	0.0027698	63	34	32	41	63	157	144	234	187	231	4.86708	5.25713	6.02601	5.17339	4.6494	21.9309	28.2313	21.3829	26.5699	22.4337
79871	79871	RPAP2	-2.21431	2.70073	8.44073	0.0036691	0.0039125	46	25	15	22	28	114	70	149	89	146	3.55374	3.86553	2.82469	2.77597	2.0664	15.9243	13.7235	13.6156	12.6456	14.1789
1311	1311	COMP	-2.21552	5.59847	8.74872	0.0030982	0.00332187	191	95	89	165	257	586	376	872	544	896	14.7557	14.689	16.7598	20.8198	18.9666	81.8566	73.715	79.6832	77.2943	87.0155
9846	9846	GAB2	-2.21567	4.88003	9.28728	0.0023075	0.00249878	162	68	52	118	139	369	276	594	385	565	12.5153	10.5143	9.79227	14.8893	10.2582	51.5445	54.1099	54.2796	54.7028	54.8703
25963	25963	TMEM87A	-2.21622	5.77176	8.0364	0.00458466	0.00486137	230	144	125	187	271	710	480	1069	745	1042	17.7687	22.2655	23.5391	23.5957	19.9998	99.1778	94.1043	97.685	105.853	101.194
256471	256471	MFSD8	-2.21657	3.13829	8.62722	0.00331177	0.0035421	36	21	19	38	49	132	80	177	111	183	2.78119	3.24705	3.57794	4.79485	3.6162	18.4387	15.684	16.1742	15.7714	17.7721
54665	54665	RSBN1	-2.21681	4.39342	8.85697	0.00291973	0.00313596	90	60	40	51	98	229	174	386	282	336	6.95297	9.27728	7.53252	6.4352	7.2324	31.9883	34.1128	35.2726	40.068	32.6308
11176	11176	BAZ2A	-2.21776	6.5987	8.72876	0.00313229	0.00335689	525	236	259	350	538	1335	1034	2151	1467	1867	40.559	36.4906	48.773	44.1631	39.7044	186.482	202.716	196.558	208.439	181.315
84765	84765	ZNF577	-2.21833	1.79006	7.98442	0.00471817	0.00499797	21	6	9	14	23	48	48	76	45	69	1.62236	0.927728	1.69482	1.76652	1.6974	6.70498	9.41043	6.94486	6.39383	6.70097
26232	26232	FBXO2	-2.21943	1.26364	8.79348	0.00302308	0.00324489	7	7	5	12	16	28	28	64	30	52	0.540786	1.08235	0.941564	1.51416	1.1808	3.91124	5.48942	5.84831	4.26255	5.05001
5167	5167	ENPP1	-2.22008	5.89594	7.72997	0.00543116	0.00573417	319	205	143	200	309	857	592	1360	913	1257	24.6444	31.6974	26.9287	25.2361	22.8042	119.712	116.062	124.277	129.724	122.074
197320	197320	ZNF778	-2.22109	2.25085	7.63441	0.0057265	0.00603717	16	11	16	16	19	61	41	79	77	90	1.23608	1.70083	3.01301	2.01889	1.4022	8.52091	8.03807	7.219	10.9406	8.74039
55544	55544	RBM38	-2.2216	2.73147	9.19975	0.00242049	0.00261654	35	12	15	12	49	76	61	115	89	134	2.70393	1.85546	2.82469	1.51416	3.6162	10.6162	11.9591	10.5087	12.6456	13.0135
57532	57532	NUFIP2	-2.22263	6.93617	7.05481	0.00790525	0.00828419	720	409	294	411	624	1711	1307	2783	1935	2531	55.6237	63.2401	55.364	51.8601	46.0512	239.005	256.238	254.31	274.935	245.799
136895	136895	C7orf31	-2.22289	2.32901	9.46605	0.0020931	0.00227501	30	10	16	16	31	77	48	105	80	115	2.31766	1.54621	3.01301	2.01889	2.2878	10.7559	9.41043	9.59488	11.3668	11.1683
2648	2648	KAT2A	-2.22336	4.74462	10.664	0.00109241	0.00122426	124	68	64	95	144	381	257	498	346	592	9.57964	10.5143	12.052	11.9871	10.6272	53.2208	50.385	45.5071	49.1614	57.4924
6835	6835	SURF2	-2.2245	3.07404	9.83396	0.00171319	0.00187566	55	18	20	33	52	126	107	177	117	173	4.24903	2.78318	3.76626	4.16395	3.8376	17.6006	20.9774	16.1742	16.624	16.801
51057	51057	WDPCP	-2.22722	1.60611	9.10721	0.00254605	0.00274644	16	7	10	13	10	40	39	67	33	68	1.23608	1.08235	1.88313	1.64034	0.738	5.58748	7.64597	6.12245	4.68881	6.60385
24146	24146	CLDN15	-2.22763	1.55598	9.72612	0.00181668	0.0019834	15	7	5	6	23	38	29	54	36	60	1.15883	1.08235	0.941564	0.757082	1.6974	5.30811	5.68547	4.93451	5.11506	5.82693
64343	64343	AZI2	-2.22846	4.96081	9.66261	0.00188056	0.00205047	173	87	78	126	168	440	307	701	505	718	13.3651	13.4521	14.6884	15.8987	12.3984	61.4623	60.1875	64.0572	71.753	69.7289
26267	26267	FBXO10	-2.22906	3.93452	8.65001	0.00327059	0.00349934	71	39	30	60	81	204	155	290	223	279	5.48512	6.03023	5.64939	7.57082	5.9778	28.4962	30.3878	26.5001	31.685	27.0952
64864	64864	RFX7	-2.23008	5.22055	9.04337	0.0026365	0.00284061	158	85	94	72	174	416	303	715	453	593	12.2063	13.1428	17.7014	9.08499	12.8412	58.1098	59.4033	65.3366	64.3646	57.5895
6272	6272	SORT1	-2.23084	5.62081	9.65656	0.00188677	0.00205685	271	144	99	155	214	633	475	1031	675	872	20.9362	22.2655	18.643	19.558	15.7932	88.4219	93.124	94.2126	95.9075	84.6847
8482	8482	SEMA7A	-2.23132	6.42345	6.7839	0.00919839	0.00961523	415	214	194	271	387	1089	760	1691	1090	1665	32.0609	33.089	36.5327	34.1949	28.5606	152.119	148.998	154.523	154.873	161.697
1600	1600	DAB1	-2.23272	1.3761	8.48528	0.00358031	0.00381956	27	8	6	7	17	49	32	69	46	56	2.08589	1.23697	1.12988	0.883262	1.2546	6.84467	6.27362	6.30521	6.53592	5.43847
9891	9891	NUAK1	-2.2342	5.12881	9.58525	0.00196147	0.00213492	176	97	45	115	132	426	277	683	431	528	13.5969	14.9983	8.47408	14.5107	9.74161	59.5067	54.306	62.4124	61.2387	51.277
3428	3428	IFI16	-2.23493	7.23876	10.4956	0.0011966	0.00133451	901	438	400	597	892	2352	1772	3622	2315	3396	69.6069	67.7241	75.3252	75.3297	65.8296	328.544	347.402	330.978	328.927	329.804
7423	7423	VEGFB	-2.23685	5.52669	10.8745	0.000974988	0.00110088	248	116	108	131	278	626	466	944	616	957	19.1593	17.9361	20.3378	16.5296	20.5164	87.4441	91.3596	86.2625	87.5244	92.9395
91750	91750	LIN52	-2.23745	2.93043	7.87361	0.00501614	0.00530689	43	23	18	23	28	97	78	144	107	151	3.32197	3.55629	3.38963	2.90215	2.0664	13.5496	15.2919	13.1587	15.2031	14.6644
3187	3187	HNRNPH1	-2.23808	7.7171	9.93784	0.00161915	0.00177735	1090	529	550	723	1256	3237	2296	4665	2906	4099	84.2081	81.7947	103.572	91.2284	92.6929	452.167	450.132	426.287	412.899	398.076
4126	4126	MANBA	-2.23866	4.92922	9.49895	0.00205589	0.00223623	166	83	63	102	155	410	268	665	436	612	12.8244	12.8336	11.8637	12.8704	11.439	57.2717	52.5415	60.7676	61.9491	59.4347
1107	1107	CHD3	-2.24016	8.18037	10.4958	0.00119646	0.00133449	1528	777	644	853	1592	3860	3109	6240	3878	5067	118.046	120.141	121.273	107.632	117.49	539.192	609.521	570.21	551.006	492.084
2737	2737	GLI3	-2.24213	5.5139	9.70723	0.00183545	0.00200333	257	133	105	154	241	653	491	1023	675	866	19.8546	20.5646	19.7729	19.4318	17.7858	91.2157	96.2608	93.4815	95.9075	84.102
64895	64895	PAPOLG	-2.24265	4.14553	9.44255	0.00212008	0.00230328	95	31	46	55	102	240	182	353	254	304	7.33924	4.79326	8.66239	6.93992	7.5276	33.5249	35.6812	32.2571	36.0896	29.5231
55152	55152	DALRD3	-2.24275	3.81703	9.19529	0.00242639	0.00262268	59	41	42	48	83	208	144	285	243	296	4.55806	6.33947	7.90914	6.05666	6.1254	29.0549	28.2313	26.0432	34.5267	28.7462
221935	221935	SDK1	-2.24288	2.50867	10.0238	0.00154532	0.0017006	42	18	14	12	25	72	65	109	89	120	3.24472	2.78318	2.63638	1.51416	1.845	10.0575	12.7433	9.9604	12.6456	11.6539
8030	8030	CCDC6	-2.24945	6.61215	9.23205	0.00237815	0.00257244	488	270	207	312	459	1222	911	2049	1384	1836	37.7005	41.7478	38.9808	39.3683	33.8742	170.698	178.602	187.237	196.646	178.304
63908	63908	NAPB	-2.25185	2.90429	9.36721	0.00220901	0.00239611	29	22	21	25	36	117	69	154	105	148	2.2404	3.40167	3.95457	3.15451	2.6568	16.3434	13.5275	14.0725	14.9189	14.3731
152217	152217	NCBP2-AS2	-2.25273	3.40227	8.76049	0.00307827	0.0033014	46	26	21	46	65	134	113	230	155	224	3.55374	4.02015	3.95457	5.8043	4.797	18.7181	22.1537	21.0174	22.0232	21.7539
2747	2747	GLUD2	-2.25345	2.57567	9.03885	0.00264302	0.00284738	36	19	21	13	18	77	63	112	101	127	2.78119	2.93781	3.95457	1.64034	1.3284	10.7559	12.3512	10.2345	14.3506	12.3337
6224	6224	RPS20	-2.25408	8.75096	10.6845	0.00108036	0.00121237	2068	1117	1020	1425	2467	6023	3902	8897	6360	9325	159.764	172.712	192.079	179.807	182.065	841.335	764.989	813.006	903.661	905.602
84838	84838	ZNF496	-2.25594	4.15735	10.1601	0.00143511	0.00158602	107	41	51	54	92	230	186	386	274	390	8.2663	6.33947	9.60396	6.81374	6.7896	32.128	36.4654	35.2726	38.9313	37.875
113157	113157	RPLP0P2	-2.25687	2.5001	10.03	0.00154011	0.00169524	25	10	16	16	46	85	55	109	74	144	1.93138	1.54621	3.01301	2.01889	3.3948	11.8734	10.7828	9.9604	10.5143	13.9846
6901	6901	TAZ	-2.25734	3.09758	9.91331	0.00164088	0.00180069	40	20	20	31	50	123	80	182	118	183	3.09021	3.09243	3.76626	3.91159	3.69	17.1815	15.684	16.6311	16.766	17.7721
79912	79912	PYROXD1	-2.25748	4.51577	9.89023	0.00166158	0.00182222	140	60	65	65	122	358	243	524	320	473	10.8157	9.27728	12.2403	8.20172	9.0036	50.008	47.6403	47.883	45.4672	45.9356
4232	4232	MEST	-2.25824	5.4067	9.71464	0.00182806	0.00199545	201	114	106	146	207	550	413	901	650	853	15.5283	17.6268	19.9612	18.4223	15.2766	76.8279	80.9689	82.3332	92.3553	82.8395
148266	148266	ZNF569	-2.26017	2.80581	9.09579	0.00256199	0.00276237	39	15	16	22	33	105	58	134	95	137	3.01295	2.31932	3.01301	2.77597	2.4354	14.6671	11.3709	12.2449	13.4981	13.3048
3135	3135	HLA-G	-2.26144	4.24221	9.62872	0.00191558	0.00208691	94	55	39	71	112	304	223	392	229	402	7.26199	8.50417	7.3442	8.95881	8.2656	42.4649	43.7193	35.8209	32.5375	39.0404
283106	283106	CSNK2A3	-2.26163	2.17995	8.63397	0.00329951	0.00352931	26	11	15	14	18	80	46	111	54	83	2.00863	1.70083	2.82469	1.76652	1.3284	11.175	9.01832	10.1432	7.6726	8.06059
1917	1917	EEF1A2	-2.26419	3.45225	10.2786	0.00134582	0.00149184	47	30	26	39	53	145	106	226	146	239	3.63099	4.63864	4.89613	4.92103	3.9114	20.2546	20.7814	20.6518	20.7444	23.2106
78991	78991	PCYOX1L	-2.26441	3.07637	9.44643	0.0021156	0.00229871	47	23	11	35	50	117	86	183	119	175	3.63099	3.55629	2.07144	4.41631	3.69	16.3434	16.8603	16.7225	16.9081	16.9952
5926	5926	ARID4A	-2.26471	4.65212	10.1021	0.00148099	0.00163401	122	65	62	88	106	334	241	504	342	536	9.42513	10.0504	11.6754	11.1039	7.8228	46.6555	47.2482	46.0554	48.5931	52.0539
9442	9442	MED27	-2.26476	4.05139	10.3466	0.00129716	0.0014405	78	46	42	59	111	241	190	387	264	336	6.0259	7.11258	7.90914	7.44464	8.1918	33.6646	37.2496	35.364	37.5105	32.6308
124152	124152	IQCK	-2.26631	2.75905	9.62485	0.00191963	0.00209112	40	21	14	22	35	120	61	129	105	141	3.09021	3.24705	2.63638	2.77597	2.583	16.7625	11.9591	11.788	14.9189	13.6933
5468	5468	PPARG	-2.26765	2.82421	9.27493	0.00232312	0.00251499	38	23	28	18	42	102	74	194	136	170	2.9357	3.55629	5.27276	2.27125	3.0996	14.2481	14.5077	17.7277	19.3236	16.5096
65244	65244	SPATS2	-2.26922	4.74471	9.85019	0.00169815	0.00186023	117	66	90	101	168	418	302	610	464	580	9.03885	10.205	16.9482	12.7442	12.3984	58.3892	59.2073	55.7417	65.9275	56.327
9839	9839	ZEB2	-2.2706	6.47566	9.48402	0.00207269	0.00225409	491	258	200	267	443	1245	965	1945	1202	1710	37.9323	39.8923	37.6626	33.6902	32.6934	173.91	189.189	177.734	170.786	166.067
150776	150776	LOC150776	-2.27077	2.0276	10.1801	0.00141968	0.00156926	19	8	6	16	25	61	33	75	51	87	1.46785	1.23697	1.12988	2.01889	1.845	8.52091	6.46967	6.85348	7.24634	8.44905
57474	57474	ZNF490	-2.271	2.88301	9.32131	0.00226505	0.00245485	31	16	13	30	32	99	63	145	94	127	2.39491	2.47394	2.44807	3.78541	2.3616	13.829	12.3512	13.2501	13.356	12.3337
23194	23194	FBXL7	-2.27291	5.29392	9.88527	0.00166607	0.0018268	222	132	102	128	199	576	454	958	599	837	17.1506	20.41	19.2079	16.1511	14.6862	80.4598	89.0069	87.5418	85.109	81.2857
259282	259282	BOD1L1	-2.27299	6.60165	8.98397	0.00272358	0.00293093	482	246	220	293	432	1313	985	1984	1271	1632	37.237	38.0368	41.4288	36.9708	31.8816	183.409	193.11	181.298	180.59	158.492
54101	54101	RIPK4	-2.27329	2.27904	9.51405	0.00203905	0.00221832	27	11	13	8	23	64	51	92	57	81	2.08589	1.70083	2.44807	1.00944	1.6974	8.93998	9.99858	8.40694	8.09885	7.86635
5911	5911	RAP2A	-2.27371	5.02667	9.35651	0.00222195	0.00240947	153	96	73	100	143	466	300	685	448	590	11.82	14.8436	13.7468	12.618	10.5534	65.0942	58.8152	62.5952	63.6541	57.2981
2495	2495	FTH1	-2.27427	10.9455	10.6899	0.00107722	0.00120932	11744	4862	4330	5561	13011	27763	21836	43801	27614	40415	907.285	751.769	815.395	701.689	960.212	3878.13	4280.96	4002.53	3923.54	3924.92
4277	4277	MICB	-2.27433	4.72587	9.44777	0.00211406	0.00229737	117	66	55	81	117	346	251	499	336	449	9.03885	10.205	10.3572	10.2206	8.6346	48.3317	49.2087	45.5985	47.7406	43.6049
51222	51222	ZNF219	-2.27521	5.48169	10.5005	0.00119341	0.00133147	222	101	108	133	281	604	455	968	624	908	17.1506	15.6168	20.3378	16.782	20.7378	84.371	89.203	88.4556	88.6611	88.1809
6385	6385	SDC4	-2.27736	8.42737	9.13612	0.00250613	0.00270537	1883	935	859	1208	1800	4842	3710	7790	5089	7565	145.471	144.571	161.761	152.426	132.84	676.365	727.347	711.849	723.071	734.679
27043	27043	PELP1	-2.27761	5.34542	9.90254	0.0016505	0.00181058	205	101	88	121	212	584	416	801	504	772	15.8373	15.6168	16.5715	15.2678	15.6456	81.5773	81.557	73.1952	71.6109	74.9732
27044	27044	SND1	-2.27842	8.48802	9.41859	0.00214796	0.0023327	1877	998	784	1165	1871	5034	3577	8053	4955	7282	145.008	154.312	147.637	147	138.08	703.185	701.273	735.881	704.032	707.195
80208	80208	SPG11	-2.27855	4.9759	9.77897	0.00176519	0.0019298	163	91	77	98	133	430	312	676	447	626	12.5926	14.0705	14.5001	12.3657	9.81541	60.0655	61.1678	61.7727	63.512	60.7943
4343	4343	MOV10	-2.27926	5.56428	10.3769	0.00127603	0.00141838	231	114	115	156	274	673	469	1053	643	1005	17.8459	17.6268	21.656	19.6841	20.2212	94.0094	91.9477	96.2229	91.3607	97.6011
55756	55756	INTS9	-2.28324	3.57768	10.0932	0.00148815	0.00164124	51	33	37	27	65	141	130	263	187	226	3.94001	5.1025	6.96758	3.40687	4.797	19.6959	25.4866	24.0329	26.5699	21.9481
3189	3189	HNRNPH3	-2.28907	6.96233	9.84633	0.0017017	0.00186378	571	273	342	407	733	1847	1370	2692	1688	2468	44.1127	42.2116	64.403	51.3554	54.0954	258.002	268.589	245.994	239.84	239.681
23274	23274	CLEC16A	-2.28911	4.60145	10.2511	0.00136604	0.00151326	118	58	60	92	156	388	261	576	363	486	9.11611	8.96804	11.2988	11.6086	11.5128	54.1986	51.1692	52.6348	51.5769	47.1981
79691	79691	QTRTD1	-2.28939	3.75813	9.85331	0.00169527	0.0018576	60	32	35	43	55	185	123	285	175	252	4.63531	4.94788	6.59095	5.42576	4.059	25.8421	24.1142	26.0432	24.8649	24.4731
51773	51773	RSF1	-2.29214	5.78601	8.44801	0.00365443	0.00389721	280	131	130	170	259	789	590	1135	715	954	21.6314	20.2554	24.4807	21.4507	19.1142	110.213	115.67	103.716	101.591	92.6482
89797	89797	NAV2	-2.29317	5.78184	9.39026	0.00218141	0.00236771	272	105	157	175	328	771	613	1257	773	1049	21.0134	16.2352	29.5651	22.0816	24.2064	107.699	120.179	114.864	109.832	101.874
22862	22862	FNDC3A	-2.29367	6.72539	8.99399	0.00270869	0.00291544	573	315	243	386	574	1572	1091	2583	1693	2232	44.2672	48.7057	45.76	48.7056	42.3612	219.588	213.891	236.034	240.55	216.762
23014	23014	FBXO21	-2.29382	5.54851	9.67587	0.00186704	0.00203668	238	116	83	165	219	618	426	952	652	894	18.3867	17.9361	15.63	20.8198	16.1622	86.3266	83.5175	86.9936	92.6395	86.8212
22884	22884	WDR37	-2.29392	4.58424	10.0508	0.00152278	0.00167722	101	53	70	74	103	303	228	507	341	455	7.80277	8.19493	13.1819	9.33735	7.6014	42.3252	44.6995	46.3296	48.451	44.1875
752	752	FMNL1	-2.29487	3.75797	9.61949	0.00192523	0.00209664	77	25	31	48	93	210	155	298	190	274	5.94865	3.86553	5.8377	6.05666	6.8634	29.3343	30.3878	27.2312	26.9962	26.6096
25900	25900	IFFO1	-2.2951	4.85903	10.2397	0.00137453	0.00152195	139	74	66	92	161	433	307	567	381	604	10.7385	11.442	12.4287	11.6086	11.8818	60.4845	60.1875	51.8123	54.1344	58.6578
100134229	100134229	JHDM1D-AS1	-2.2995	1.88549	8.46489	0.00362067	0.00386227	16	9	10	11	12	57	31	58	55	63	1.23608	1.39159	1.88313	1.38798	0.8856	7.96217	6.07757	5.30003	7.81468	6.11828
83699	83699	SH3BGRL2	-2.29984	1.71074	9.27868	0.00231836	0.00251008	14	11	8	9	22	40	30	89	54	77	1.08157	1.70083	1.5065	1.13562	1.6236	5.58748	5.88152	8.1328	7.6726	7.47789
5939	5939	RBMS2	-2.30011	6.35553	9.9602	0.00159961	0.00175804	440	230	196	255	462	1184	850	1943	1248	1688	33.9923	35.5629	36.9093	32.176	34.0956	165.39	166.643	177.551	177.322	163.931
3205	3205	HOXA9	-2.30058	5.15403	7.78274	0.00527477	0.00557398	113	50	57	71	155	347	261	493	308	476	8.72983	7.73107	10.7338	8.95881	11.439	48.4714	51.1692	45.0502	43.7622	46.227
9246	9246	UBE2L6	-2.3019	5.17872	12.246	0.000466255	0.00055677	180	78	63	110	209	482	316	744	428	755	13.9059	12.0605	11.8637	13.8798	15.4242	67.3292	61.952	67.9866	60.8124	73.3222
83596	83596	BCL2L12	-2.30399	3.01305	9.10614	0.00254753	0.00274779	46	19	8	27	28	108	58	142	90	151	3.55374	2.93781	1.5065	3.40687	2.0664	15.0862	11.3709	12.9759	12.7877	14.6644
4673	4673	NAP1L1	-2.30474	8.49488	10.8718	0.000976372	0.00110212	1844	893	845	1164	1932	5104	3554	8033	5210	7398	142.459	138.077	159.124	146.874	142.582	712.963	696.764	734.054	740.263	718.46
83856	83856	FSD1L	-2.30539	1.4053	8.39807	0.00375619	0.00400355	15	8	6	7	15	34	27	86	32	51	1.15883	1.23697	1.12988	0.883262	1.107	4.74936	5.29336	7.85866	4.54672	4.95289
9925	9925	ZBTB5	-2.30542	4.15638	9.26702	0.00233317	0.00252494	79	38	42	60	69	186	160	351	263	351	6.10316	5.87561	7.90914	7.57082	5.0922	25.9818	31.3681	32.0743	37.3684	34.0875
283349	283349	RASSF3	-2.30552	4.26782	11.1474	0.000841488	0.000959385	113	52	39	61	76	264	190	403	293	335	8.72983	8.04031	7.3442	7.697	5.6088	36.8774	37.2496	36.8261	41.6309	32.5337
6940	6940	ZNF354A	-2.30573	2.88908	8.69569	0.00318964	0.00341554	32	20	22	26	42	127	69	183	124	143	2.47217	3.09243	4.14288	3.28069	3.0996	17.7403	13.5275	16.7225	17.6186	13.8875
1185	1185	CLCN6	-2.30594	4.25627	11.0259	0.000898494	0.00101991	85	51	45	52	102	271	193	384	258	367	6.56669	7.88569	8.47408	6.56138	7.5276	37.8552	37.8378	35.0898	36.658	35.6414
51633	51633	OTUD6B	-2.30606	3.05775	9.03186	0.00265315	0.00285776	50	23	21	27	31	132	78	184	127	163	3.86276	3.55629	3.95457	3.40687	2.2878	18.4387	15.2919	16.8139	18.0448	15.8298
441951	441951	ZFAS1	-2.30632	6.14798	10.4096	0.00125365	0.00139469	337	159	177	275	405	1075	687	1504	1123	1575	26.035	24.5848	33.3314	34.6996	29.889	150.164	134.687	137.435	159.562	152.957
7584	7584	ZNF35	-2.30662	2.9339	8.27538	0.00401862	0.00427742	23	24	24	14	26	85	58	158	113	140	1.77687	3.71091	4.51951	1.76652	1.9188	11.8734	11.3709	14.438	16.0556	13.5962
10541	10541	ANP32B	-2.30717	7.45613	10.9545	0.00093378	0.00105792	876	433	392	644	962	2594	1804	3974	2410	3745	67.6755	66.951	73.8187	81.2601	70.9956	362.348	353.675	363.143	342.425	363.698
7633	7633	ZNF79	-2.3095	2.58259	8.0291	0.00460317	0.00488056	29	13	14	19	15	66	47	102	84	121	2.2404	2.01008	2.63638	2.39743	1.107	9.21935	9.21438	9.32074	11.9351	11.751
1459	1459	CSNK2A2	-2.31188	4.69536	9.99268	0.00157164	0.00172795	116	55	75	87	156	338	244	642	426	559	8.9616	8.50417	14.1235	10.9777	11.5128	47.2142	47.8363	58.6658	60.5283	54.2876
149013	149013	NBPF12	-2.31241	2.24348	9.37253	0.00220261	0.00238942	25	10	12	14	24	70	57	100	65	71	1.93138	1.54621	2.25975	1.76652	1.7712	9.7781	11.1749	9.13798	9.23553	6.8952
51307	51307	FAM53C	-2.31244	5.85329	9.03128	0.00265399	0.00285841	314	197	119	178	270	763	636	1327	872	1208	24.2581	30.4604	22.4092	22.4601	19.926	106.581	124.688	121.261	123.898	117.316
9520	9520	NPEPPS	-2.31286	6.38347	10.0805	0.00149848	0.00165216	391	190	230	264	458	1239	836	1859	1225	1687	30.2068	29.3781	43.312	33.3116	33.8004	173.072	163.898	169.875	174.054	163.834
7178	7178	TPT1	-2.31558	11.3003	11.2626	0.00079086	0.000905452	12306	5810	5649	7565	13475	35126	23467	53357	34005	51361	950.702	898.35	1063.78	954.554	994.456	4906.65	4600.72	4875.75	4831.6	4987.95
3696	3696	ITGB8	-2.31781	1.90781	7.63542	0.00572332	0.00603436	16	4	5	9	14	36	23	55	33	60	1.23608	0.618485	0.941564	1.13562	1.0332	5.02874	4.50916	5.02589	4.68881	5.82693
196883	196883	ADCY4	-2.32005	1.71448	10.1463	0.00144594	0.00159709	23	6	11	8	13	44	34	70	52	73	1.77687	0.927728	2.07144	1.00944	0.959401	6.14623	6.66572	6.39659	7.38843	7.08943
2140	2140	EYA3	-2.32016	3.30553	8.72035	0.00314678	0.00337179	67	19	27	21	39	124	117	208	143	145	5.1761	2.93781	5.08445	2.64979	2.8782	17.3212	22.9379	19.007	20.3182	14.0817
25839	25839	COG4	-2.32219	5.20757	10.4745	0.00121031	0.00134852	173	92	76	117	201	517	323	791	530	768	13.3651	14.2252	14.3118	14.7631	14.8338	72.2182	63.3243	72.2814	75.3051	74.5847
6427	6427	SRSF2	-2.32236	7.56325	10.3224	0.00131423	0.00145848	854	491	399	624	938	2645	1792	4068	2493	3901	65.9759	75.9191	75.1368	78.7365	69.2244	369.472	351.323	371.733	354.218	378.848
6176	6176	RPLP1	-2.3224	9.5236	11.5792	0.000666952	0.000774564	3429	1826	1553	2106	3990	9859	6671	15008	10270	15304	264.908	282.339	292.45	265.736	294.462	1377.18	1307.85	1371.43	1459.21	1486.26
79706	79706	PRKRIP1	-2.32523	4.74676	10.0213	0.00154737	0.00170255	137	59	64	89	152	391	304	616	344	540	10.584	9.12266	12.052	11.2301	11.2176	54.6177	59.5994	56.29	48.8773	52.4424
145864	145864	HAPLN3	-2.32582	3.99904	9.29308	0.00230021	0.00249112	82	36	37	43	94	228	165	330	207	340	6.33492	5.56637	6.96758	5.42576	6.9372	31.8487	32.3483	30.1553	29.4116	33.0193
23645	23645	PPP1R15A	-2.32604	6.96595	8.50221	0.00354714	0.00378452	581	276	272	342	667	1703	1197	2484	1604	2387	44.8853	42.6755	51.2211	43.1537	49.2246	237.887	234.672	226.987	227.905	231.815
29990	29990	PILRB	-2.32728	2.12177	9.50767	0.00204614	0.00222583	19	11	12	18	18	54	45	84	71	114	1.46785	1.70083	2.25975	2.27125	1.3284	7.5431	8.82227	7.6759	10.088	11.0712
22933	22933	SIRT2	-2.32827	4.90502	11.2631	0.000790633	0.00090528	162	66	62	105	177	433	278	643	469	667	12.5153	10.205	11.6754	13.2489	13.0626	60.4845	54.502	58.7572	66.6379	64.776
6314	6314	ATXN7	-2.32881	4.15458	8.57708	0.00340422	0.003638	111	39	43	65	90	245	204	455	296	319	8.57532	6.03023	8.09745	8.20172	6.642	34.2233	39.9943	41.5778	42.0572	30.9798
55135	55135	WRAP53	-2.33198	3.00514	9.94696	0.00161116	0.00176953	34	22	18	24	31	110	81	174	77	165	2.62668	3.40167	3.38963	3.02833	2.2878	15.3656	15.8801	15.9001	10.9406	16.0241
8563	8563	THOC5	-2.33309	5.74402	10.8359	0.000995514	0.00112211	251	106	142	182	294	758	569	1188	767	1083	19.391	16.3899	26.7404	22.9648	21.6972	105.883	111.553	108.559	108.979	105.176
10068	10068	IL18BP	-2.33389	1.73836	11.1823	0.000825829	0.000942907	15	5	6	11	23	34	39	67	44	69	1.15883	0.773107	1.12988	1.38798	1.6974	4.74936	7.64597	6.12245	6.25174	6.70097
83642	83642	SELO	-2.33519	3.99742	9.73439	0.00180852	0.00197486	65	38	27	58	97	227	150	336	205	340	5.02159	5.87561	5.08445	7.31846	7.1586	31.709	29.4076	30.7036	29.1274	33.0193
9585	9585	KIF20B	-2.33527	3.97227	9.3015	0.00228966	0.00248061	74	37	39	41	54	230	137	336	165	286	5.71688	5.72099	7.3442	5.17339	3.9852	32.128	26.8589	30.7036	23.444	27.775
54464	54464	XRN1	-2.33614	5.26656	9.78713	0.00175738	0.00192152	170	107	96	121	178	550	404	809	591	727	13.1334	16.5445	18.078	15.2678	13.1364	76.8279	79.2044	73.9263	83.9723	70.603
5610	5610	EIF2AK2	-2.33633	4.64762	11.2812	0.00078296	0.000897108	112	73	59	60	120	330	254	541	350	460	8.65258	11.2874	11.1105	7.57082	8.856	46.0967	49.7968	49.4365	49.7298	44.6731
10060	10060	ABCC9	-2.33696	1.51457	9.66289	0.00188027	0.00205035	15	5	7	6	14	44	32	50	38	34	1.15883	0.773107	1.31819	0.757082	1.0332	6.14623	6.27362	4.56899	5.39923	3.30193
100131755	100131755	ARMCX4	-2.33929	1.82334	7.79985	0.00522506	0.00552343	19	7	12	11	13	49	39	61	64	72	1.46785	1.08235	2.25975	1.38798	0.959401	6.84467	7.64597	5.57417	9.09345	6.99232
375775	375775	PNPLA7	-2.34072	1.7999	10.2994	0.00133074	0.00147583	13	7	11	12	21	55	39	77	45	80	1.00432	1.08235	2.07144	1.51416	1.5498	7.68279	7.64597	7.03624	6.39383	7.76924
90990	90990	KIFC2	-2.34086	3.40832	11.0568	0.000883604	0.00100369	42	29	24	32	44	143	103	194	140	217	3.24472	4.48402	4.51951	4.03777	3.2472	19.9753	20.1932	17.7277	19.8919	21.0741
3137	3137	HLA-J	-2.34095	3.03216	10.0067	0.00155974	0.00171551	39	21	20	28	40	128	79	168	110	199	3.01295	3.24705	3.76626	3.53305	2.952	17.88	15.488	15.3518	15.6294	19.326
84461	84461	NEURL4	-2.3417	4.42014	9.67051	0.0018725	0.00204225	104	46	49	60	102	294	201	441	276	414	8.03454	7.11258	9.22733	7.57082	7.5276	41.068	39.4062	40.2985	39.2155	40.2058
2665	2665	GDI2	-2.34182	8.32993	9.84696	0.00170112	0.00186332	1671	766	735	1093	1757	4703	3110	7371	4818	7088	129.093	118.44	138.41	137.915	129.667	656.948	609.717	673.56	684.566	688.355
171023	171023	ASXL1	-2.34231	6.07419	9.4223	0.00214362	0.0023282	271	163	146	217	297	835	644	1360	956	1240	20.9362	25.2033	27.4937	27.3811	21.9186	116.639	126.257	124.277	135.833	120.423
4289	4289	MKLN1	-2.34243	5.65161	9.59357	0.0019526	0.00212546	234	127	123	153	259	744	484	1127	776	943	18.0777	19.6369	23.1625	19.3056	19.1142	103.927	94.8885	102.985	110.258	91.5799
537	537	ATP6AP1	-2.34317	6.87385	10.2727	0.00135016	0.00149638	593	284	246	402	621	1660	1187	2485	1717	2521	45.8123	43.9125	46.325	50.7245	45.8298	231.881	232.712	227.079	243.96	244.828
53	53	ACP2	-2.34764	5.38187	9.95989	0.00159988	0.00175817	197	123	84	142	202	620	399	958	620	839	15.2193	19.0184	15.8183	17.9176	14.9076	86.606	78.2242	87.5418	88.0928	81.4799
114134	114134	SLC2A13	-2.34838	2.68385	9.77888	0.00176528	0.0019298	37	17	14	20	26	85	54	139	114	131	2.85844	2.62856	2.63638	2.52361	1.9188	11.8734	10.5867	12.7018	16.1977	12.7221
57102	57102	C12orf4	-2.34932	3.92279	10.2458	0.00137	0.00151735	69	33	34	61	80	209	150	373	220	322	5.33061	5.1025	6.40264	7.697	5.904	29.1946	29.4076	34.0847	31.2587	31.2712
5546	5546	PRCC	-2.35077	6.04363	10.095	0.00148673	0.00163982	317	133	171	212	359	979	687	1444	900	1385	24.4899	20.5646	32.2015	26.7502	26.4942	136.754	134.687	131.952	127.877	134.505
1783	1783	DYNC1LI2	-2.35086	7.31513	10.9128	0.000955043	0.00107992	801	460	327	496	704	2350	1620	3374	2251	3120	61.8814	71.1258	61.5783	62.5855	51.9552	328.265	317.602	308.315	319.834	303
23761	23761	PISD	-2.35172	4.49466	9.939	0.00161813	0.0017764	144	45	44	69	136	317	231	506	326	500	11.1247	6.95796	8.28577	8.70644	10.0368	44.2808	45.2877	46.2382	46.3197	48.5577
8816	8816	DCAF5	-2.35177	6.23204	10.0991	0.00148344	0.0016365	369	175	178	248	397	1101	795	1702	1059	1529	28.5072	27.0587	33.5197	31.2927	29.2986	153.796	155.86	155.528	150.468	148.49
54879	54879	ST7L	-2.35273	3.8525	10.1242	0.00146331	0.00161521	70	41	30	55	73	200	142	322	240	336	5.40786	6.33947	5.64939	6.93992	5.3874	27.9374	27.8392	29.4243	34.1004	32.6308
100507280	100507280	NA	-2.35496	2.33555	9.79223	0.00175251	0.00191655	20	14	11	17	36	79	52	101	75	136	1.5451	2.1647	2.07144	2.14507	2.6568	11.0353	10.1946	9.22936	10.6564	13.2077
23240	23240	KIAA0922	-2.35501	3.77434	9.18135	0.00244493	0.00264223	60	15	38	50	49	173	137	241	183	246	4.63531	2.31932	7.15589	6.30902	3.6162	24.1659	26.8589	22.0225	26.0016	23.8904
7277	7277	TUBA4A	-2.35509	4.22035	9.28111	0.0023153	0.00250699	61	31	24	54	75	199	139	314	183	262	4.71257	4.79326	4.51951	6.81374	5.535	27.7977	27.251	28.6933	26.0016	25.4443
159013	159013	CXorf38	-2.35541	3.84833	9.65123	0.00189224	0.00206244	71	36	24	61	83	205	132	365	231	309	5.48512	5.56637	4.51951	7.697	6.1254	28.6359	25.8787	33.3536	32.8217	30.0087
9284	9284	NPIPA1	-2.35646	1.61896	10.2132	0.0013944	0.00154258	12	2	4	13	18	38	22	50	36	68	0.927062	0.309243	0.753252	1.64034	1.3284	5.30811	4.31311	4.56899	5.11506	6.60385
286826	286826	LIN9	-2.35761	2.40697	8.97747	0.00273328	0.00294083	23	20	6	12	24	72	43	100	72	102	1.77687	3.09243	1.12988	1.51416	1.7712	10.0575	8.43017	9.13798	10.2301	9.90578
1407	1407	CRY1	-2.35851	4.16203	10.0247	0.00154453	0.0016999	63	46	28	56	68	212	157	334	213	302	4.86708	7.11258	5.27276	7.0661	5.0184	29.6137	30.7799	30.5209	30.2641	29.3289
85463	85463	ZC3H12C	-2.36087	2.99639	8.19055	0.00421092	0.0044752	40	26	22	17	40	114	70	186	156	156	3.09021	4.02015	4.14288	2.14507	2.952	15.9243	13.7235	16.9966	22.1653	15.15
23360	23360	FNBP4	-2.36119	5.77411	9.74098	0.00180205	0.00196827	244	112	146	163	240	732	557	1159	758	1016	18.8503	17.3176	27.4937	20.5674	17.712	102.251	109.2	105.909	107.701	98.6693
4582	4582	MUC1	-2.36203	3.28214	11.2316	0.000804182	0.000919806	49	29	25	19	40	125	104	203	115	220	3.7855	4.48402	4.70782	2.39743	2.952	17.4609	20.3893	18.5501	16.3398	21.3654
57154	57154	SMURF1	-2.36213	5.3389	8.56015	0.00343601	0.00367046	180	91	113	125	176	524	440	897	576	801	13.9059	14.0705	21.2794	15.7725	12.9888	73.196	86.2622	81.9677	81.841	77.7895
988	988	CDC5L	-2.36262	6.01663	9.83462	0.00171258	0.00187534	281	151	150	196	300	859	643	1334	887	1278	21.7087	23.3478	28.2469	24.7313	22.14	119.991	126.06	121.901	126.029	124.114
10478	10478	SLC25A17	-2.36304	3.57942	10.0335	0.00153715	0.00169241	54	26	25	51	57	177	102	259	190	266	4.17178	4.02015	4.70782	6.4352	4.2066	24.7246	19.9972	23.6674	26.9962	25.8327
147660	147660	ZNF578	-2.36413	2.87392	10.4123	0.00125181	0.00139277	34	20	16	26	46	98	88	182	101	181	2.62668	3.09243	3.01301	3.28069	3.3948	13.6893	17.2524	16.6311	14.3506	17.5779
55471	55471	NDUFAF7	-2.36488	2.9298	10.6353	0.00110948	0.0012422	39	22	16	26	34	113	70	158	115	187	3.01295	3.40167	3.01301	3.28069	2.5092	15.7846	13.7235	14.438	16.3398	18.1606
57484	57484	RNF150	-2.36497	3.81859	9.67052	0.00187248	0.00204225	71	41	23	24	47	151	149	265	159	203	5.48512	6.33947	4.3312	3.02833	3.4686	21.0928	29.2115	24.2156	22.5915	19.7144
124540	124540	MSI2	-2.36517	3.96801	9.80727	0.00173824	0.0019013	85	36	36	47	74	217	170	370	224	278	6.56669	5.56637	6.77926	5.93048	5.4612	30.3121	33.3286	33.8105	31.8271	26.9981
6832	6832	SUPV3L1	-2.36525	4.4097	9.76569	0.00177799	0.00194316	92	44	59	66	82	284	203	447	281	439	7.10748	6.80334	11.1105	8.3279	6.0516	39.6711	39.7983	40.8468	39.9259	42.6337
23309	23309	SIN3B	-2.37006	5.44791	10.6719	0.00108774	0.00121961	219	96	101	115	215	545	481	888	629	811	16.9189	14.8436	19.0196	14.5107	15.867	76.1295	94.3003	81.1453	89.3715	78.7607
163259	163259	DENND2C	-2.37058	2.10017	7.44089	0.00637582	0.00670784	16	10	15	7	13	51	31	99	61	75	1.23608	1.54621	2.82469	0.883262	0.959401	7.12404	6.07757	9.0466	8.66719	7.28366
1491	1491	CTH	-2.37093	2.91682	10.1391	0.00145159	0.00160288	38	15	19	19	43	119	64	154	120	148	2.9357	2.31932	3.57794	2.39743	3.1734	16.6228	12.5472	14.0725	17.0502	14.3731
6830	6830	SUPT6H	-2.37136	7.86941	10.1987	0.00140541	0.00155409	1085	498	564	749	1215	3337	2578	5083	3234	4523	83.8219	77.0014	106.208	94.5091	89.667	466.136	505.418	464.483	459.503	439.253
23304	23304	UBR2	-2.37306	5.51483	9.92792	0.00162791	0.00178663	217	105	101	161	233	701	471	980	678	904	16.7644	16.2352	19.0196	20.315	17.1954	97.9207	92.3398	89.5522	96.3337	87.7924
10270	10270	AKAP8	-2.37385	5.18984	10.2768	0.00134712	0.00149314	144	70	94	110	163	463	356	748	488	696	11.1247	10.8235	17.7014	13.8798	12.0294	64.6751	69.794	68.3521	69.3375	67.5924
6421	6421	SFPQ1	-2.37387	7.56551	10.8848	0.000969556	0.00109485	930	443	418	579	978	2834	1925	4130	2603	3788	71.8473	68.4973	78.7148	73.0584	72.1764	395.873	377.397	377.399	369.848	367.873
6241	6241	RRM2	-2.37411	6.08641	8.86621	0.00290498	0.00312081	326	171	141	191	313	1033	619	1522	854	1277	25.1852	26.4402	26.5521	24.1004	23.0994	144.297	121.355	139.08	121.341	124.016
56267	56267	CCBL2	-2.37441	4.00414	9.66233	0.00188085	0.00205059	72	40	46	60	92	271	160	404	260	383	5.56237	6.18485	8.66239	7.57082	6.7896	37.8552	31.3681	36.9174	36.9421	37.1952
387841	387841	RPL13AP20	-2.37516	5.37057	11.7452	0.000610013	0.000713244	173	104	101	115	209	547	362	848	683	873	13.3651	16.0806	19.0196	14.5107	15.4242	76.4088	70.9703	77.4901	97.0441	84.7818
100507436	100507436	MICA	-2.37601	4.99626	9.29698	0.00229532	0.00248651	152	87	58	105	160	477	291	718	446	670	11.7428	13.4521	10.9221	13.2489	11.808	66.6308	57.0507	65.6107	63.37	65.0674
32	32	ACACB	-2.37625	2.30333	10.415	0.00124996	0.00139085	25	11	14	14	24	81	54	108	63	105	1.93138	1.70083	2.63638	1.76652	1.7712	11.3147	10.5867	9.86902	8.95136	10.1971
25898	25898	RCHY1	-2.37635	3.05386	9.86594	0.00168367	0.0018454	30	8	22	36	43	106	88	187	114	152	2.31766	1.23697	4.14288	4.54249	3.1734	14.8068	17.2524	17.088	16.1977	14.7616
5208	5208	PFKFB2	-2.37777	2.18048	10.2595	0.00135985	0.00150654	22	13	9	17	15	58	42	111	70	88	1.69961	2.01008	1.69482	2.14507	1.107	8.10185	8.23412	10.1432	9.94596	8.54616
4942	4942	OAT	-2.37808	7.07051	10.6548	0.00109786	0.00123013	616	300	359	490	638	1938	1350	3099	2101	2976	47.5892	46.3864	67.6043	61.8284	47.0844	270.714	264.668	283.186	298.521	289.016
112476	112476	PRRT2	-2.37828	2.81643	10.4893	0.0012007	0.00133855	22	18	9	15	29	71	59	88	87	117	1.69961	2.78318	1.69482	1.89271	2.1402	9.91778	11.567	8.04142	12.3614	11.3625
9711	9711	KIAA0226	-2.37935	4.66305	9.65516	0.00188821	0.00205824	113	52	69	79	152	384	264	614	379	513	8.72983	8.04031	12.9936	9.96825	11.2176	53.6399	51.7573	56.1072	53.8503	49.8202
199777	199777	ZNF626	-2.37965	1.76715	8.26614	0.00403913	0.00429847	13	14	5	14	16	53	34	70	63	76	1.00432	2.1647	0.941564	1.76652	1.1808	7.40342	6.66572	6.39659	8.95136	7.38078
840	840	CASP7	-2.37971	5.14089	9.95882	0.00160081	0.00175902	186	78	91	101	181	527	387	769	535	689	14.3695	12.0605	17.1365	12.7442	13.3578	73.6151	75.8716	70.2711	76.0155	66.9126
8906	8906	AP1G2	-2.38083	3.0351	11.6402	0.00064542	0.000751046	32	16	13	39	45	102	79	171	124	193	2.47217	2.47394	2.44807	4.92103	3.321	14.2481	15.488	15.6259	17.6186	18.7433
100506461	100506461	NA	-2.38123	3.98636	10.3064	0.00132571	0.00147053	69	38	48	70	90	275	181	393	259	406	5.33061	5.87561	9.03902	8.83262	6.642	38.414	35.4851	35.9123	36.8	39.4289
2512	2512	FTL	-2.38195	11.0994	11.089	0.00086842	0.000987496	11200	5236	4836	6558	12833	31458	22817	48816	32631	49036	865.258	809.597	910.681	827.491	947.076	4394.28	4473.29	4460.8	4636.38	4762.16
6468	6468	FBXW4	-2.38251	4.05924	11.3651	0.000748387	0.000860446	71	40	37	50	94	226	163	358	240	371	5.48512	6.18485	6.96758	6.30902	6.9372	31.5693	31.9562	32.714	34.1004	36.0298
6142	6142	RPL18A	-2.38351	9.192	12.3714	0.00043596	0.000522991	2550	1323	1140	1618	2933	7424	5273	11473	7659	12388	197.001	204.564	214.677	204.16	216.456	1037.04	1033.77	1048.4	1088.23	1203.07
51400	51400	PPME1	-2.3852	5.93281	10.8344	0.000996325	0.00112291	269	132	137	198	280	835	583	1237	870	1245	20.7816	20.41	25.7989	24.9837	20.664	116.639	114.297	113.037	123.614	120.909
6430	6430	SRSF5	-2.38523	7.01506	9.26987	0.00232954	0.00252125	599	263	323	390	635	1727	1309	2917	1757	2676	46.2758	40.6654	60.8251	49.2103	46.863	241.24	256.63	266.555	249.644	259.881
23081	23081	KDM4C	-2.38741	4.06529	10.218	0.00139073	0.00153901	79	38	33	80	90	265	196	374	273	356	6.10316	5.87561	6.21433	10.0944	6.642	37.0171	38.4259	34.176	38.7892	34.5731
80003	80003	PCNXL2	-2.38781	3.77282	10.8078	0.00101074	0.00113828	55	39	30	38	83	165	161	341	194	281	4.24903	6.03023	5.64939	4.79485	6.1254	23.0484	31.5641	31.1605	27.5645	27.2895
23139	23139	MAST2	-2.38994	5.9212	10.9829	0.000919577	0.00104253	266	130	142	177	324	820	667	1237	832	1227	20.5499	20.1008	26.7404	22.3339	23.9112	114.543	130.766	113.037	118.215	119.161
200845	200845	KCTD6	-2.39262	2.2715	10.203	0.00140209	0.0015507	20	11	12	19	23	64	44	110	81	116	1.5451	1.70083	2.25975	2.39743	1.6974	8.93998	8.62622	10.0518	11.5089	11.2654
79858	79858	NEK11	-2.39416	2.18915	10.4242	0.00124371	0.00138429	24	11	10	21	24	66	56	121	77	101	1.85412	1.70083	1.88313	2.64979	1.7712	9.21935	10.9788	11.057	10.9406	9.80866
5359	5359	PLSCR1	-2.39552	3.8963	12.3405	0.000443231	0.000530844	63	33	28	53	71	182	138	310	230	305	4.86708	5.1025	5.27276	6.68756	5.2398	25.4231	27.055	28.3277	32.6796	29.6202
8795	8795	TNFRSF10B	-2.39796	6.49774	11.6349	0.000647269	0.000753122	443	203	200	286	435	1214	911	1942	1398	1849	34.224	31.3881	37.6626	36.0876	32.103	169.58	178.602	177.46	198.635	179.567
92017	92017	SNX29	-2.39932	5.46533	10.7983	0.00101595	0.00114393	202	98	113	143	209	629	450	1058	685	834	15.6055	15.1529	21.2794	18.0438	15.4242	87.8632	88.2227	96.6798	97.3283	80.9943
5757	5757	PTMA	-2.40072	9.75235	10.8445	0.00099092	0.00111747	4126	1975	1815	2544	4437	12647	8865	18181	11543	17701	318.755	305.377	341.788	321.003	327.451	1766.62	1737.99	1661.38	1640.09	1719.04
79848	79848	CSPP1	-2.40173	3.936	9.95015	0.00160836	0.00176683	69	21	37	50	75	212	159	305	214	266	5.33061	3.24705	6.96758	6.30902	5.535	29.6137	31.172	27.8708	30.4062	25.8327
6175	6175	RPLP0	-2.40248	10.2556	11.3064	0.000772413	0.000885889	5902	2842	2563	3588	6189	16498	11743	26191	17663	26616	455.96	439.434	482.646	452.735	456.748	2304.56	2302.22	2393.33	2509.65	2584.83
80024	80024	SLC8B1	-2.40311	3.58919	10.7912	0.00101983	0.00114797	65	35	25	43	58	192	128	274	182	296	5.02159	5.41175	4.70782	5.42576	4.2804	26.8199	25.0945	25.0381	25.8595	28.7462
4131	4131	MAP1B	-2.40313	8.79221	10.2222	0.0013876	0.00153598	2007	1265	845	1128	1723	5803	4457	9243	6166	7381	155.051	195.596	159.124	142.331	127.157	810.604	873.797	844.623	876.097	716.809
54981	54981	NMRK1	-2.40698	2.26135	10.2026	0.00140244	0.00155095	17	13	15	15	26	80	52	118	67	113	1.31334	2.01008	2.82469	1.89271	1.9188	11.175	10.1946	10.7828	9.5197	10.9741
4054	4054	LTBP3	-2.40818	7.64335	10.5212	0.00118013	0.00131727	1062	489	398	576	1044	2812	2160	4373	2878	4169	82.045	75.6098	74.9485	72.6799	77.0472	392.8	423.469	399.604	408.921	404.874
84529	84529	C15orf41	-2.40892	3.79779	10.7967	0.0010168	0.00114467	74	34	30	38	93	224	156	311	212	310	5.71688	5.25713	5.64939	4.79485	6.8634	31.2899	30.5839	28.4191	30.122	30.1058
56479	56479	KCNQ5	-2.40966	1.94727	8.14699	0.00431326	0.00458064	17	8	13	16	20	78	43	93	62	87	1.31334	1.23697	2.44807	2.01889	1.476	10.8956	8.43017	8.49832	8.80928	8.44905
3157	3157	HMGCS1	-2.40983	5.1715	9.93999	0.00161726	0.00177561	162	74	69	102	190	475	349	739	503	677	12.5153	11.442	12.9936	12.8704	14.022	66.3514	68.4216	67.5297	71.4688	65.7472
338799	338799	LINC01089	-2.41082	2.35369	10.6645	0.0010921	0.00122402	24	10	9	15	30	74	42	122	61	112	1.85412	1.54621	1.69482	1.89271	2.214	10.3368	8.23412	11.1483	8.66719	10.8769
1629	1629	DBT	-2.41127	3.9045	10.3737	0.00127821	0.00142066	69	40	35	50	72	243	148	324	254	304	5.33061	6.18485	6.59095	6.30902	5.3136	33.944	29.0155	29.6071	36.0896	29.5231
114804	114804	RNF157	-2.41151	1.49398	9.39378	0.00217723	0.00236361	11	11	0	10	15	31	31	69	37	48	0.849807	1.70083	0	1.2618	1.107	4.3303	6.07757	6.30521	5.25715	4.66154
203054	203054	ADCK5	-2.41195	3.09173	10.9874	0.000917323	0.00104028	43	14	19	17	47	110	73	166	100	199	3.32197	2.1647	3.57794	2.14507	3.4686	15.3656	14.3117	15.169	14.2085	19.326
55106	55106	SLFN12	-2.41309	2.16534	8.61035	0.00334258	0.00357343	13	15	12	11	14	59	39	102	67	78	1.00432	2.31932	2.25975	1.38798	1.0332	8.24154	7.64597	9.32074	9.5197	7.57501
10713	10713	USP39	-2.41481	5.40684	10.5965	0.00113301	0.00126673	169	92	93	149	227	563	403	992	635	927	13.0561	14.2252	17.5131	18.8009	16.7526	78.6438	79.0084	90.6488	90.224	90.0261
157680	157680	VPS13B	-2.41573	5.7135	9.69942	0.00184326	0.00201149	239	136	110	164	209	723	547	1125	767	968	18.464	21.0285	20.7144	20.6936	15.4242	100.994	107.24	102.802	108.979	94.0078
79595	79595	SAP130	-2.41591	5.60903	9.29646	0.00229598	0.00248685	224	106	107	135	233	676	511	1050	618	945	17.3052	16.3899	20.1495	17.0343	17.1954	94.4285	100.182	95.9488	87.8086	91.7741
653583	653583	PHLDB3	-2.41621	2.65494	10.6232	0.00111678	0.00124954	29	11	15	17	35	79	66	139	93	120	2.2404	1.70083	2.82469	2.14507	2.583	11.0353	12.9393	12.7018	13.2139	11.6539
23522	23522	KAT6B	-2.41681	5.79311	10.147	0.00144533	0.00159657	266	114	128	149	282	761	587	1206	790	1034	20.5499	17.6268	24.104	18.8009	20.8116	106.302	115.082	110.204	112.247	100.417
84662	84662	GLIS2	-2.41706	6.50922	10.1729	0.00142516	0.00157518	431	199	184	223	456	1203	917	1876	1167	1775	33.297	30.7696	34.6496	28.1382	33.6528	168.044	179.778	171.428	165.813	172.38
80853	80853	KDM7A	-2.41789	3.59457	8.5511	0.00345313	0.00368757	69	30	25	37	49	174	131	268	193	216	5.33061	4.63864	4.70782	4.66867	3.6162	24.3056	25.6826	24.4898	27.4224	20.9769
6322	6322	SCML1	-2.41824	3.38532	11.4229	0.000725455	0.000836701	51	27	15	39	53	177	105	224	139	211	3.94001	4.17478	2.82469	4.92103	3.9114	24.7246	20.5853	20.4691	19.7498	20.4914
57794	57794	SUGP1	-2.4191	5.28401	10.5492	0.00116237	0.00129795	178	73	95	119	205	564	398	854	534	826	13.7514	11.2874	17.8897	15.0155	15.129	78.7835	78.0281	78.0383	75.8734	80.2174
22853	22853	LMTK2	-2.41958	4.42755	11.0846	0.000870488	0.000989559	100	50	44	51	83	274	224	410	293	340	7.72552	7.73107	8.28577	6.4352	6.1254	38.2743	43.9153	37.4657	41.6309	33.0193
126321	126321	MFSD12	-2.41967	5.47583	10.0542	0.00152004	0.00167452	179	114	98	117	217	566	440	899	662	929	13.8287	17.6268	18.4547	14.7631	16.0146	79.0629	86.2622	82.1504	94.0603	90.2203
10906	10906	TRAFD1	-2.42033	5.23886	9.5184	0.00203422	0.00221348	199	73	85	110	192	508	396	843	548	775	15.3738	11.2874	16.0066	13.8798	14.1696	70.9611	77.636	77.0332	77.8626	75.2645
29948	29948	OSGIN1	-2.42096	2.27261	9.94821	0.00161006	0.00176853	26	9	6	8	22	61	41	85	47	81	2.00863	1.39159	1.12988	1.00944	1.6236	8.52091	8.03807	7.76728	6.678	7.86635
84324	84324	SARNP	-2.42289	5.54401	11.616	0.000653878	0.00076009	223	105	98	160	229	705	509	1090	605	964	17.2279	16.2352	18.4547	20.1889	16.9002	98.4794	99.7897	99.604	85.9615	93.6193
90441	90441	ZNF622	-2.42449	5.4432	10.2389	0.00137507	0.0015224	169	83	89	133	206	559	444	885	544	798	13.0561	12.8336	16.7598	16.782	15.2028	78.0851	87.0464	80.8711	77.2943	77.4982
23306	23306	TMEM194A	-2.4249	3.54265	10.0828	0.00149661	0.00165026	62	30	30	40	53	179	134	274	198	254	4.78982	4.63864	5.64939	5.04721	3.9114	25.004	26.2708	25.0381	28.1329	24.6673
60401	60401	EDA2R	-2.42624	4.68427	11.1445	0.000842797	0.000960597	141	61	56	81	149	404	293	640	399	527	10.893	9.4319	10.5455	10.2206	10.9962	56.4336	57.4428	58.4831	56.692	51.1799
57291	57291	DANCR	-2.42699	2.97841	10.4969	0.00119574	0.00133381	36	23	18	31	41	137	80	205	116	202	2.78119	3.55629	3.38963	3.91159	3.0258	19.1371	15.684	18.7329	16.4819	19.6173
3422	3422	IDI1	-2.42705	4.80111	10.6785	0.00108386	0.00121561	119	61	76	79	124	383	287	588	426	575	9.19337	9.4319	14.3118	9.96825	9.15121	53.5002	56.2665	53.7313	60.5283	55.8414
55777	55777	MBD5	-2.42721	3.49656	9.77693	0.00176715	0.00193167	52	30	25	38	75	173	145	294	167	252	4.01727	4.63864	4.70782	4.79485	5.535	24.1659	28.4273	26.8657	23.7282	24.4731
2185	2185	PTK2B	-2.42754	3.05186	10.6372	0.00110837	0.00124119	48	13	29	23	45	138	83	213	148	181	3.70825	2.01008	5.46107	2.90215	3.321	19.2768	16.2722	19.4639	21.0286	17.5779
23607	23607	CD2AP	-2.42763	5.13189	9.30892	0.00228041	0.00247081	141	88	88	111	163	493	349	843	545	713	10.893	13.6067	16.5715	14.006	12.0294	68.8657	68.4216	77.0332	77.4364	69.2433
2194	2194	FASN	-2.42771	7.12894	10.0667	0.00150977	0.00166368	614	310	293	371	590	1884	1402	2900	1782	2471	47.4347	47.9326	55.1757	46.8129	43.542	263.171	274.863	265.001	253.196	239.972
5893	5893	RAD52	-2.42877	1.77908	9.93587	0.00162089	0.00177909	18	12	5	11	10	54	28	60	63	68	1.39059	1.85546	0.941564	1.38798	0.738	7.5431	5.48942	5.48279	8.95136	6.60385
57099	57099	AVEN	-2.43032	4.54986	10.4407	0.00123269	0.00137242	115	62	52	68	116	342	244	567	350	491	8.88434	9.58652	9.79227	8.58026	8.5608	47.773	47.8363	51.8123	49.7298	47.6837
8787	8787	RGS9	-2.43042	1.61669	10.4802	0.00120658	0.00134488	12	7	7	10	10	40	26	72	38	61	0.927062	1.08235	1.31819	1.2618	0.738	5.58748	5.09731	6.57935	5.39923	5.92404
112770	112770	C1orf85	-2.43072	5.94522	10.6883	0.00107814	0.00121001	304	141	127	183	323	915	656	1306	897	1268	23.4856	21.8016	23.9157	23.091	23.8374	127.814	128.609	119.342	127.45	123.142
6480	6480	ST6GAL1	-2.43128	2.62609	10.3851	0.00127033	0.00141245	24	18	13	8	27	82	61	120	78	92	1.85412	2.78318	2.44807	1.00944	1.9926	11.4543	11.9591	10.9656	11.0826	8.93462
22981	22981	NINL	-2.43296	3.17388	9.4697	0.00208894	0.00227112	37	17	26	29	62	139	104	209	138	228	2.85844	2.62856	4.89613	3.65923	4.5756	19.4165	20.3893	19.0984	19.6077	22.1423
26093	26093	CCDC9	-2.43331	5.02437	10.0683	0.00150845	0.00166237	123	59	87	101	175	490	338	672	462	679	9.50239	9.12266	16.3832	12.7442	12.915	68.4467	66.2651	61.4072	65.6433	65.9414
23193	23193	GANAB	-2.43347	9.10254	10.1538	0.00144002	0.001591	2640	1384	1059	1715	2496	7615	5522	12047	7958	11546	203.954	213.996	199.423	216.399	184.205	1063.72	1082.59	1100.85	1130.71	1121.3
51720	51720	UIMC1	-2.43406	4.61083	10.7693	0.00103196	0.00116073	101	53	54	79	119	333	260	503	359	498	7.80277	8.19493	10.1689	9.96825	8.7822	46.5158	50.9731	45.964	51.0086	48.3635
115207	115207	KCTD12	-2.43423	3.02124	8.70917	0.00316614	0.00339192	32	15	16	22	26	106	60	125	103	154	2.47217	2.31932	3.01301	2.77597	1.9188	14.8068	11.763	11.4225	14.6348	14.9558
55922	55922	NKRF	-2.43472	3.82109	10.0574	0.00151736	0.00167172	41	39	29	32	67	156	148	256	198	262	3.16746	6.03023	5.46107	4.03777	4.9446	21.7912	29.0155	23.3932	28.1329	25.4443
80055	80055	PGAP1	-2.43488	4.03664	10.0221	0.00154673	0.001702	71	52	31	36	66	206	159	332	239	323	5.48512	8.04031	5.8377	4.54249	4.8708	28.7755	31.172	30.3381	33.9583	31.3683
84856	84856	LINC00839	-2.43942	2.48388	9.89039	0.00166144	0.00182222	32	15	13	19	27	81	65	139	96	132	2.47217	2.31932	2.44807	2.39743	1.9926	11.3147	12.7433	12.7018	13.6402	12.8192
53371	53371	NUP54	-2.43966	4.88843	10.3366	0.00130418	0.0014476	126	74	71	90	116	443	293	669	381	626	9.73415	11.442	13.3702	11.3562	8.5608	61.8814	57.4428	61.1331	54.1344	60.7943
51380	51380	CSAD	-2.44039	3.09776	9.97593	0.00158599	0.0017434	37	21	20	26	51	125	102	184	119	214	2.85844	3.24705	3.76626	3.28069	3.7638	17.4609	19.9972	16.8139	16.9081	20.7827
7049	7049	TGFBR3	-2.44069	4.27559	10.672	0.0010877	0.00121961	86	42	40	53	86	251	185	428	268	356	6.64394	6.4941	7.53252	6.68756	6.3468	35.0615	36.2693	39.1106	38.0788	34.5731
728769	728769	SCAMP1-AS1	-2.44187	1.30662	9.17116	0.00245859	0.00265601	8	5	10	9	7	35	28	61	36	54	0.618041	0.773107	1.88313	1.13562	0.5166	4.88905	5.48942	5.57417	5.11506	5.24424
23070	23070	CMTR1	-2.44392	5.16348	11.4415	0.000718218	0.000828925	174	84	78	106	168	543	344	805	514	764	13.4424	12.9882	14.6884	13.3751	12.3984	75.8501	67.4414	73.5607	73.0317	74.1962
51099	51099	ABHD5	-2.44422	4.72499	9.94682	0.00161128	0.00176953	119	59	61	79	130	382	252	605	384	578	9.19337	9.12266	11.4871	9.96825	9.59401	53.3605	49.4047	55.2848	54.5607	56.1328
9295	9295	SRSF11	-2.44432	6.38743	10.498	0.00119501	0.00133313	366	200	208	241	411	1264	841	1924	1140	1923	28.2754	30.9243	39.1691	30.4095	30.3318	176.565	164.879	175.815	161.977	186.753
5768	5768	QSOX1	-2.44444	8.58858	10.2157	0.00139252	0.0015407	1789	957	751	1288	1881	5567	4041	8683	5657	8246	138.209	147.973	141.423	162.52	138.818	777.638	792.24	793.451	803.775	800.814
8507	8507	ENC1	-2.44446	4.66015	9.1327	0.00251081	0.00271018	74	48	35	52	91	258	187	392	259	355	5.71688	7.42182	6.59095	6.56138	6.7158	36.0393	36.6615	35.8209	36.8	34.476
10808	10808	HSPH1	-2.44481	6.94483	11.0872	0.000869254	0.000988348	503	259	270	367	532	1739	1146	2497	1748	2350	38.8594	40.0469	50.8445	46.3082	39.2616	242.916	224.674	228.175	248.365	228.221
50650	50650	ARHGEF3	-2.44639	3.49342	10.0164	0.00155155	0.00170698	49	21	29	35	43	145	111	247	161	226	3.7855	3.24705	5.46107	4.41631	3.1734	20.2546	21.7616	22.5708	22.8757	21.9481
23078	23078	VWA8	-2.44656	4.30246	10.5118	0.00118612	0.00132371	80	60	42	61	74	293	208	424	272	411	6.18041	9.27728	7.90914	7.697	5.4612	40.9283	40.7785	38.745	38.6472	39.9145
5394	5394	EXOSC10	-2.44848	6.33568	10.9143	0.000954224	0.0010791	316	163	173	280	422	1196	834	1799	1107	1641	24.4126	25.2033	32.5781	35.3305	31.1436	167.066	163.506	164.392	157.288	159.367
10910	10910	SUGT1	-2.4485	5.49848	9.91186	0.00164217	0.00180194	197	96	116	152	250	668	509	1107	694	988	15.2193	14.8436	21.8443	19.1794	18.45	93.311	99.7897	101.157	98.6071	95.9501
51567	51567	TDP2	-2.44902	5.29009	10.0784	0.00150017	0.00165387	163	93	92	119	172	561	390	881	560	806	12.5926	14.3798	17.3248	15.0155	12.6936	78.3645	76.4597	80.5056	79.5677	78.2751
57147	57147	SCYL3	-2.44939	3.53325	9.34885	0.00223125	0.00241912	43	33	27	31	49	160	112	252	166	246	3.32197	5.1025	5.08445	3.91159	3.6162	22.3499	21.9577	23.0277	23.5861	23.8904
59348	59348	ZNF350	-2.45168	3.1795	9.24453	0.002362	0.00255544	39	17	23	30	45	138	100	219	124	175	3.01295	2.62856	4.3312	3.78541	3.321	19.2768	19.6051	20.0122	17.6186	16.9952
273	273	AMPH	-2.45188	3.27087	10.9706	0.000925687	0.00104915	42	16	25	26	48	132	101	196	139	191	3.24472	2.47394	4.70782	3.28069	3.5424	18.4387	19.8011	17.9104	19.7498	18.5491
64844	64844	2007-03-01	-2.45445	6.45811	9.34727	0.00223317	0.00242098	435	203	186	259	423	1278	881	1976	1341	1815	33.606	31.3881	35.0262	32.6807	31.2174	178.52	172.721	180.566	190.536	176.265
23503	23503	ZFYVE26	-2.45469	4.5213	10.0393	0.00153232	0.00168737	96	53	52	77	121	329	257	557	353	455	7.4165	8.19493	9.79227	9.71589	8.9298	45.9571	50.385	50.8985	50.156	44.1875
8805	8805	TRIM24	-2.45757	4.41622	8.56007	0.00343617	0.00367046	73	47	45	50	99	270	204	417	273	388	5.63963	7.2672	8.47408	6.30902	7.3062	37.7155	39.9943	38.1054	38.7892	37.6808
92105	92105	INTS4	-2.45763	3.39611	11.4171	0.000727712	0.000838726	34	22	26	30	54	143	103	238	130	229	2.62668	3.40167	4.89613	3.78541	3.9852	19.9753	20.1932	21.7484	18.4711	22.2394
148268	148268	ZNF570	-2.45799	1.68784	9.64389	0.00189983	0.00207052	14	7	5	11	13	33	26	67	55	67	1.08157	1.08235	0.941564	1.38798	0.959401	4.60967	5.09731	6.12245	7.81468	6.50674
57695	57695	USP37	-2.45823	3.4182	8.69063	0.00319851	0.00342347	40	29	26	23	44	144	103	221	155	203	3.09021	4.48402	4.89613	2.90215	3.2472	20.1149	20.1932	20.1949	22.0232	19.7144
6935	6935	ZEB1	-2.45827	6.93553	11.4606	0.000710867	0.000821169	653	360	247	377	553	1879	1323	3014	1993	2514	50.4476	55.6637	46.5133	47.57	40.8114	262.472	259.375	275.419	283.176	244.148
126374	126374	WTIP	-2.45833	4.7746	10.5742	0.00114679	0.00128165	124	66	56	73	135	379	316	570	371	541	9.57964	10.205	10.5455	9.21117	9.96301	52.9414	61.952	52.0865	52.7136	52.5395
256691	256691	MAMDC2	-2.4587	3.65353	11.3026	0.000774003	0.00088754	50	24	34	32	60	183	116	284	177	246	3.86276	3.71091	6.40264	4.03777	4.428	25.5627	22.7419	25.9519	25.1491	23.8904
2947	2947	GSTM3	-2.45884	3.84238	11.2778	0.000784386	0.000898478	53	38	29	44	72	187	154	323	217	288	4.09452	5.87561	5.46107	5.55194	5.3136	26.1215	30.1918	29.5157	30.8325	27.9693
100505633	100505633	LINC01133	-2.45885	2.87365	10.9556	0.000933236	0.00105751	39	12	18	25	40	141	70	165	106	161	3.01295	1.85546	3.38963	3.15451	2.952	19.6959	13.7235	15.0777	15.061	15.6356
6167	6167	RPL37	-2.45926	9.07371	12.8158	0.000343696	0.000422251	2386	1044	1021	1409	2828	7657	4757	11134	6913	11148	184.331	161.425	192.267	177.788	208.707	1069.58	932.612	1017.42	982.234	1082.64
10629	10629	TAF6L	-2.46212	3.07599	11.4205	0.000726381	0.000837522	30	22	11	31	44	116	88	157	123	179	2.31766	3.40167	2.07144	3.91159	3.2472	16.2037	17.2524	14.3466	17.4765	17.3837
26156	26156	RSL1D1	-2.46222	6.84882	11.3768	0.000743658	0.000855715	523	252	259	345	587	1725	1163	2566	1670	2514	40.4045	38.9646	48.773	43.5322	43.3206	240.96	228.007	234.481	237.282	244.148
51362	51362	CDC40	-2.46232	4.33809	9.60266	0.00194296	0.00211516	60	52	48	55	89	266	175	438	316	387	4.63531	8.04031	9.03902	6.93992	6.5682	37.1568	34.3088	40.0244	44.8989	37.5837
7181	7181	NR2C1	-2.4635	3.74658	10.7081	0.00106669	0.00119807	62	17	30	51	67	176	112	280	220	326	4.78982	2.62856	5.64939	6.4352	4.9446	24.5849	21.9577	25.5863	31.2587	31.6596
100507338	100507338	NA	-2.46399	1.52769	11.1208	0.000853637	0.000972101	15	6	2	8	13	32	23	65	35	53	1.15883	0.927728	0.376626	1.00944	0.959401	4.46999	4.50916	5.93969	4.97298	5.14712
65249	65249	ZSWIM4	-2.46473	4.03637	9.85816	0.0016908	0.00185305	101	45	36	55	108	263	218	415	288	445	7.80277	6.95796	6.77926	6.93992	7.9704	36.7377	42.739	37.9226	40.9205	43.2164
23157	23157	2006-09-01	-2.46509	4.83238	11.5723	0.000669427	0.00077713	131	62	66	85	127	365	315	668	410	581	10.1204	9.58652	12.4287	10.7253	9.37261	50.9858	61.7559	61.0417	58.2549	56.4241
27161	27161	AGO2	-2.4651	3.73604	9.83419	0.00171297	0.0018756	57	31	33	26	53	170	131	285	204	209	4.40354	4.79326	6.21433	3.28069	3.9114	23.7468	25.6826	26.0432	28.9854	20.2971
255631	255631	COL24A1	-2.46519	2.54535	9.42906	0.00213574	0.00231985	25	16	10	21	26	81	61	121	98	122	1.93138	2.47394	1.88313	2.64979	1.9188	11.3147	11.9591	11.057	13.9243	11.8481
23248	23248	RPRD2	-2.46579	5.94415	10.1265	0.00146152	0.00161339	274	121	120	150	281	824	635	1221	819	998	21.1679	18.7092	22.5975	18.9271	20.7378	115.102	124.492	111.575	116.368	96.9213
84182	84182	FAM188B	-2.46609	1.91082	11.3113	0.000770382	0.00088382	20	9	8	12	19	51	39	92	56	100	1.5451	1.39159	1.5065	1.51416	1.4022	7.12404	7.64597	8.40694	7.95677	9.71155
55844	55844	PPP2R2D	-2.46652	4.93918	10.8942	0.000964654	0.00108984	127	66	84	92	140	453	320	689	465	661	9.81141	10.205	15.8183	11.6086	10.332	63.2783	62.7362	62.9607	66.0696	64.1933
9487	9487	PIGL	-2.46705	1.21772	9.72814	0.00181468	0.00198141	15	3	5	7	12	25	31	51	40	46	1.15883	0.463864	0.941564	0.883262	0.8856	3.49218	6.07757	4.66037	5.6834	4.46731
51271	51271	UBAP1	-2.46875	6.19713	10.4792	0.00120726	0.00134538	369	152	197	242	355	1183	783	1812	1117	1692	28.5072	23.5024	37.0976	30.5356	26.199	165.25	153.508	165.58	158.709	164.319
23352	23352	UBR4	-2.46896	7.66723	10.8431	0.00099163	0.00111816	799	443	394	560	891	2830	2143	4046	2542	3509	61.7269	68.4973	74.1953	70.661	65.7558	395.315	420.136	369.723	361.18	340.778
10614	10614	HEXIM1	-2.47044	7.18441	8.84466	0.00293948	0.00315631	581	305	272	389	588	1898	1395	2778	1826	2623	44.8853	47.1595	51.2211	49.0842	43.3944	265.126	273.491	253.853	259.447	254.734
892	892	CCNC	-2.47119	5.048	10.7052	0.00106835	0.00119982	152	99	77	89	138	479	321	784	561	699	11.7428	15.3075	14.5001	11.2301	10.1844	66.9101	62.9322	71.6418	79.7097	67.8837
670	670	BPHL	-2.4713	2.39756	9.70692	0.00183575	0.00200348	25	13	13	19	17	88	39	129	90	114	1.93138	2.01008	2.44807	2.39743	1.2546	12.2925	7.64597	11.788	12.7877	11.0712
10960	10960	LMAN2	-2.472	7.57233	10.7361	0.00105067	0.00118087	863	471	383	539	986	2854	2030	4247	2591	4144	66.6712	72.8267	72.1238	68.0112	72.7668	398.667	397.983	388.09	368.143	402.447
90333	90333	ZNF468	-2.47279	3.29196	10.6545	0.00109806	0.00123024	32	24	19	28	53	151	95	207	127	195	2.47217	3.71091	3.57794	3.53305	3.9114	21.0928	18.6248	18.9156	18.0448	18.9375
7716	7716	VEZF1	-2.47282	5.79963	10.3705	0.00128048	0.00142278	248	138	135	170	280	861	573	1390	861	1213	19.1593	21.3377	25.4222	21.4507	20.664	120.271	112.337	127.018	122.335	117.801
441459	441459	ANKRD18B	-2.47314	1.37942	8.45143	0.00364757	0.00389025	5	3	5	11	16	35	21	51	40	52	0.386276	0.463864	0.941564	1.38798	1.1808	4.88905	4.11706	4.66037	5.6834	5.05001
199870	199870	FAM76A	-2.47356	3.48752	9.83271	0.00171435	0.00187644	51	28	23	21	47	173	102	210	134	223	3.94001	4.3294	4.3312	2.64979	3.4686	24.1659	19.9972	19.1898	19.0394	21.6568
79832	79832	QSER1	-2.47399	5.76581	9.82694	0.00171974	0.00188178	278	132	114	129	242	776	551	1221	787	1050	21.4769	20.41	21.4677	16.2773	17.8596	108.397	108.024	111.575	111.821	101.971
1933	1933	EEF1B2	-2.47401	8.66969	11.6104	0.000655831	0.000762177	1809	883	863	1065	2014	5865	3857	8863	5679	8425	139.755	136.531	162.514	134.382	148.633	819.265	756.167	809.899	806.901	818.198
100137049	100137049	PLA2G4B	-2.47532	1.45143	11.0683	0.000878162	0.000997799	10	3	8	6	11	27	26	60	30	54	0.772552	0.463864	1.5065	0.757082	0.8118	3.77155	5.09731	5.48279	4.26255	5.24424
6232	6232	RPS27	-2.4759	8.46889	12.8657	0.000334665	0.000412497	1328	730	704	972	1577	4686	2831	6927	5021	7311	102.595	112.874	132.572	122.647	116.383	654.574	555.019	632.988	713.409	710.011
1374	1374	CPT1A	-2.47677	6.34693	10.9454	0.000938377	0.00106271	396	171	167	236	410	1195	864	1847	1119	1677	30.593	26.4402	31.4483	29.7786	30.258	166.926	169.388	168.778	158.993	162.863
114803	114803	MYSM1	-2.47729	2.03833	9.22032	0.00239343	0.00258824	15	10	10	9	21	53	36	84	74	81	1.15883	1.54621	1.88313	1.13562	1.5498	7.40342	7.05782	7.6759	10.5143	7.86635
6905	6905	TBCE	-2.47732	4.39114	10.5693	0.00114979	0.00128464	84	56	45	76	102	326	220	497	319	489	6.48943	8.6588	8.47408	9.58971	7.5276	45.538	43.1311	45.4158	45.3252	47.4895
51155	51155	HN1	-2.47789	5.81599	10.1549	0.00143918	0.00159037	247	132	132	186	251	884	538	1328	797	1327	19.082	20.41	24.8573	23.4695	18.5238	123.483	105.475	121.352	113.242	128.872
4704	4704	NDUFA9	-2.47816	4.72992	11.0146	0.000903969	0.00102563	108	59	58	91	127	392	257	582	416	587	8.34356	9.12266	10.9221	11.4824	9.37261	54.7573	50.385	53.183	59.1074	57.0068
79739	79739	TTLL7	-2.48052	1.79175	10.3208	0.00131543	0.00145967	13	8	9	9	10	50	28	66	47	72	1.00432	1.23697	1.69482	1.13562	0.738	6.98436	5.48942	6.03107	6.678	6.99232
221079	221079	ARL5B	-2.48116	3.94135	9.75484	0.00178851	0.0019541	75	45	24	27	57	198	131	305	227	264	5.79414	6.95796	4.51951	3.40687	4.2066	27.658	25.6826	27.8708	32.2533	25.6385
894	894	CCND2	-2.48197	3.73545	12.1901	0.00048045	0.000571449	63	38	27	39	54	190	147	294	204	278	4.86708	5.87561	5.08445	4.92103	3.9852	26.5406	28.8194	26.8657	28.9854	26.9981
1028	1028	CDKN1C	-2.48269	2.33334	10.1021	0.00148104	0.00163401	14	8	8	12	13	54	31	77	48	79	1.08157	1.23697	1.5065	1.51416	0.959401	7.5431	6.07757	7.03624	6.82009	7.67212
147906	147906	DACT3	-2.48322	5.04082	10.3579	0.00128919	0.00143192	148	55	55	85	127	392	287	596	419	587	11.4338	8.50417	10.3572	10.7253	9.37261	54.7573	56.2665	54.4624	59.5337	57.0068
127002	127002	ATXN7L2	-2.48355	2.39585	9.5234	0.00202869	0.00220787	17	12	7	14	16	59	29	75	66	118	1.31334	1.85546	1.31819	1.76652	1.1808	8.24154	5.68547	6.85348	9.37762	11.4596
80336	80336	PABPC1L	-2.4863	2.08188	10.0625	0.00151321	0.0016673	12	9	12	15	21	57	48	86	55	121	0.927062	1.39159	2.25975	1.89271	1.5498	7.96217	9.41043	7.85866	7.81468	11.751
27244	27244	SESN1	-2.48641	4.14882	10.6182	0.00111979	0.00125243	46	29	30	60	71	206	131	340	248	286	3.55374	4.48402	5.64939	7.57082	5.2398	28.7755	25.6826	31.0691	35.2371	27.775
55269	55269	PSPC1	-2.48646	5.2393	10.6214	0.00111786	0.00125051	177	105	71	102	159	593	393	770	539	759	13.6742	16.2352	13.3702	12.8704	11.7342	82.8345	77.0479	70.3624	76.5839	73.7107
202243	202243	CCDC125	-2.48657	1.85435	10.3158	0.00131895	0.0014633	15	10	10	7	14	42	33	83	61	79	1.15883	1.54621	1.88313	0.883262	1.0332	5.86686	6.46967	7.58452	8.66719	7.67212
55904	55904	KMT2E	-2.48669	7.00449	9.83281	0.00171426	0.00187644	582	276	283	344	611	1761	1450	2853	1786	2485	44.9625	42.6755	53.2925	43.406	45.0918	245.989	284.273	260.707	253.764	241.332
28232	28232	SLCO3A1	-2.48688	2.73177	10.0781	0.00150042	0.001654	32	10	13	29	34	104	73	161	97	142	2.47217	1.54621	2.44807	3.65923	2.5092	14.5275	14.3117	14.7121	13.7823	13.7904
51710	51710	ZNF44	-2.48788	1.9387	10.0428	0.00152943	0.00168438	17	4	2	13	33	53	45	81	41	76	1.31334	0.618485	0.376626	1.64034	2.4354	7.40342	8.82227	7.40176	5.82549	7.38078
3099	3099	HK2	-2.4881	5.46749	10.5642	0.00115302	0.00128812	224	94	128	135	225	741	514	1152	704	958	17.3052	14.5344	24.104	17.0343	16.605	103.508	100.77	105.27	100.028	93.0366
5032	5032	P2RY11	-2.49065	2.64008	9.36539	0.00221121	0.00239828	37	12	11	16	21	95	63	123	68	123	2.85844	1.85546	2.07144	2.01889	1.5498	13.2703	12.3512	11.2397	9.66179	11.9452
114915	114915	EPB41L4A-AS1	-2.49073	3.54779	11.3513	0.000753955	0.000866206	56	19	22	34	61	131	107	253	177	271	4.32629	2.93781	4.14288	4.29013	4.5018	18.299	20.9774	23.1191	25.1491	26.3183
3107	3107	HLA-C	-2.4918	8.5178	11.2795	0.000783692	0.000897771	1730	779	760	1113	1887	5487	3944	8177	5166	8102	133.651	120.45	143.118	140.439	139.261	766.463	773.223	747.213	734.012	786.83
79823	79823	CAMKMT	-2.49301	2.72817	10.9051	0.000959017	0.0010842	35	14	13	25	37	120	71	164	102	149	2.70393	2.1647	2.44807	3.15451	2.7306	16.7625	13.9196	14.9863	14.4927	14.4702
53635	53635	PTOV1	-2.49313	6.37975	11.3538	0.000752948	0.000865174	351	204	166	219	431	1130	900	1791	1192	1789	27.1166	31.5428	31.2599	27.6335	31.8078	157.846	176.445	163.661	169.365	173.74
26061	26061	HACL1	-2.4945	3.13769	11.6874	0.000629256	0.000733548	42	17	18	31	41	130	74	212	149	188	3.24472	2.62856	3.38963	3.91159	3.0258	18.1593	14.5077	19.3725	21.1707	18.2577
55643	55643	BTBD2	-2.49465	6.3874	11.9296	0.000552489	0.000650333	374	189	159	216	430	1074	887	1794	1176	1792	28.8934	29.2234	29.9417	27.255	31.734	150.024	173.897	163.935	167.092	174.031
128239	128239	IQGAP3	-2.49568	3.62552	11.091	0.000867494	0.000986539	48	27	18	36	53	150	128	246	159	210	3.70825	4.17478	3.38963	4.54249	3.9114	20.9531	25.0945	22.4794	22.5915	20.3943
51070	51070	NOSIP	-2.4962	5.03087	11.3013	0.000774525	0.000888052	119	73	62	109	194	472	342	754	476	726	9.19337	11.2874	11.6754	13.7537	14.3172	65.9323	67.0493	68.9004	67.6325	70.5058
22994	22994	CEP131	-2.49749	3.63583	11.1373	0.000846087	0.000963878	56	22	21	37	56	153	123	268	135	276	4.32629	3.40167	3.95457	4.66867	4.1328	21.3721	24.1142	24.4898	19.1815	26.8039
2990	2990	GUSB	-2.498	5.34511	11.4033	0.000733149	0.000844495	157	93	82	128	170	566	436	858	510	862	12.1291	14.3798	15.4417	16.1511	12.546	79.0629	85.478	78.4039	72.4634	83.7136
23358	23358	USP24	-2.49929	5.58934	11.1466	0.000841875	0.000959689	186	98	118	147	220	694	524	1139	673	925	14.3695	15.1529	22.2209	18.5485	16.236	96.9429	102.73	104.082	95.6233	89.8318
7551	7551	ZNF3	-2.50028	4.16809	10.0138	0.00155372	0.00170905	64	37	41	65	69	263	162	388	243	419	4.94433	5.72099	7.72083	8.20172	5.0922	36.7377	31.7602	35.4554	34.5267	40.6914
51296	51296	SLC15A3	-2.50074	2.36489	12.696	0.000366442	0.000447335	27	7	13	8	16	59	47	86	68	95	2.08589	1.08235	2.44807	1.00944	1.1808	8.24154	9.21438	7.85866	9.66179	9.22597
9775	9775	EIF4A3	-2.50296	5.68083	10.3084	0.00132424	0.00146904	193	113	116	166	222	693	481	1132	816	1117	14.9102	17.4722	21.8443	20.9459	16.3836	96.8032	94.3003	103.442	115.941	108.478
10513	10513	APPBP2	-2.50353	6.05009	9.32928	0.00225521	0.00244441	306	152	157	173	328	1046	659	1547	1025	1378	23.6401	23.5024	29.5651	21.8292	24.2064	146.113	129.197	141.365	145.637	133.825
10915	10915	TCERG1	-2.50388	6.22374	10.3851	0.00127033	0.00141245	364	172	140	182	332	1056	750	1640	1019	1443	28.1209	26.5949	26.3638	22.9648	24.5016	147.51	147.038	149.863	144.785	140.138
5144	5144	PDE4D	-2.50396	2.14548	9.73945	0.00180355	0.00196962	28	11	12	20	23	87	57	133	85	116	2.16314	1.70083	2.25975	2.52361	1.6974	12.1528	11.1749	12.1535	12.0772	11.2654
57696	57696	DDX55	-2.50499	3.40524	10.629	0.00111326	0.00124608	49	22	23	30	53	169	119	205	140	244	3.7855	3.40167	4.3312	3.78541	3.9114	23.6071	23.33	18.7329	19.8919	23.6962
5954	5954	RCN1	-2.50548	9.05776	10.7175	0.00106126	0.00119231	2482	1230	1047	1568	2451	7913	5465	11813	7818	11039	191.747	190.184	197.164	197.851	180.884	1105.34	1071.42	1079.47	1110.82	1072.06
29965	29965	CDIP1	-2.50609	3.01743	11.2751	0.000785549	0.000899723	34	22	12	21	41	111	75	216	106	150	2.62668	3.40167	2.25975	2.64979	3.0258	15.5053	14.7038	19.738	15.061	14.5673
8836	8836	GGH	-2.50715	3.07019	10.8728	0.00097586	0.00110167	28	16	19	27	39	120	71	183	109	201	2.16314	2.47394	3.57794	3.40687	2.8782	16.7625	13.9196	16.7225	15.4873	19.5202
6434	6434	TRA2B	-2.50805	7.07047	11.3127	0.000769808	0.000883334	555	312	332	364	647	2053	1374	3143	1944	2958	42.8766	48.2419	62.5199	45.9296	47.7486	286.778	269.373	287.207	276.213	287.268
56987	56987	BBX	-2.50863	5.6004	10.7173	0.00106139	0.00119235	230	137	98	139	223	741	544	1187	750	979	17.7687	21.1831	18.4547	17.5391	16.4574	103.508	106.651	108.468	106.564	95.0761
11101	11101	ATE1	-2.50992	3.34306	10.2492	0.00136743	0.00151466	46	21	26	28	46	163	111	214	142	225	3.55374	3.24705	4.89613	3.53305	3.3948	22.769	21.7616	19.5553	20.1761	21.851
51684	51684	SUFU	-2.51039	5.10925	10.456	0.00122251	0.00136172	146	83	77	75	132	468	363	704	459	652	11.2793	12.8336	14.5001	9.46353	9.74161	65.3736	71.1663	64.3314	65.2171	63.3193
1832	1832	DSP	-2.511	8.88556	9.25024	0.00235465	0.00254772	1907	1016	887	1085	1802	6296	4554	9256	5936	7871	147.326	157.095	167.034	136.906	132.988	879.47	892.814	845.811	843.417	764.396
5226	5226	PGD	-2.51337	7.53187	11.6159	0.000653906	0.00076009	815	362	382	501	893	2647	1905	3920	2611	3653	62.963	55.9729	71.9355	63.2164	65.9034	369.752	373.476	358.209	370.984	354.763
23347	23347	SMCHD1	-2.51381	5.84934	11.3303	0.000762506	0.000875298	254	143	114	137	274	842	562	1393	796	1103	19.6228	22.1109	21.4677	17.2867	20.2212	117.617	110.18	127.292	113.1	107.118
9584	9584	RBM39	-2.51404	7.06629	10.8572	0.000984117	0.00111012	505	250	307	430	560	1884	1339	2805	1958	2674	39.0139	38.6553	57.8121	54.2576	41.328	263.171	262.512	256.32	278.203	259.687
3134	3134	HLA-F	-2.51635	3.49087	11.0696	0.000877539	0.000997285	55	21	29	32	61	177	136	248	150	286	4.24903	3.24705	5.46107	4.03777	4.5018	24.7246	26.6629	22.6622	21.3128	27.775
55342	55342	STRBP	-2.51663	1.19713	9.82896	0.00171785	0.00187988	13	7	5	3	12	36	24	58	37	46	1.00432	1.08235	0.941564	0.378541	0.8856	5.02874	4.70521	5.30003	5.25715	4.46731
7089	7089	TLE2	-2.51752	1.79613	10.5702	0.00114926	0.00128417	11	11	9	9	13	46	39	72	55	78	0.849807	1.70083	1.69482	1.13562	0.959401	6.42561	7.64597	6.57935	7.81468	7.57501
573	573	BAG1	-2.51863	4.94123	11.7987	0.000592728	0.000694698	128	71	63	95	158	422	317	707	490	699	9.88866	10.9781	11.8637	11.9871	11.6604	58.948	62.148	64.6055	69.6217	67.8837
54795	54795	TRPM4	-2.52012	5.04067	11.1948	0.000820251	0.000936813	136	61	67	94	173	449	324	711	462	735	10.5067	9.4319	12.617	11.861	12.7674	62.7195	63.5204	64.971	65.6433	71.3799
6500	6500	SKP1	-2.52063	7.26657	11.2205	0.000808967	0.000924941	614	327	309	468	677	2056	1407	3349	2369	3256	47.4347	50.5612	58.1887	59.0524	49.9626	287.197	275.843	306.031	336.6	316.208
387893	387893	SETD8	-2.52068	5.61791	11.6176	0.000653293	0.000759528	210	110	99	133	220	686	472	1014	751	1025	16.2236	17.0083	18.643	16.782	16.236	95.8254	92.5359	92.6591	106.706	99.5434
5818	5818	PVRL1	-2.52102	4.59448	9.87229	0.00167787	0.00183939	98	55	42	63	124	359	240	535	325	451	7.57101	8.50417	7.90914	7.94936	9.15121	50.1477	47.0521	48.8882	46.1777	43.7991
1947	1947	EFNB1	-2.52256	5.21152	12.8164	0.000343587	0.000422183	142	74	61	79	172	454	325	722	457	692	10.9702	11.442	11.4871	9.96825	12.6936	63.4179	63.7164	65.9762	64.9329	67.2039
54516	54516	MTRF1L	-2.52335	5.2441	11.5935	0.000661818	0.000768677	181	87	85	102	209	615	400	966	528	875	13.9832	13.4521	16.0066	12.8704	15.4242	85.9076	78.4202	88.2729	75.0209	84.9761
10313	10313	RTN3	-2.52379	6.9505	11.839	0.00058003	0.000680496	491	307	233	324	535	1738	1198	2642	1747	2455	37.9323	47.4688	43.8769	40.8824	39.483	242.776	234.869	241.425	248.223	238.419
55614	55614	KIF16B	-2.52489	2.86302	10.8396	0.000993503	0.00112017	35	12	15	23	29	98	80	130	116	144	2.70393	1.85546	2.82469	2.90215	2.1402	13.6893	15.684	11.8794	16.4819	13.9846
23162	23162	MAPK8IP3	-2.52606	5.13487	11.4289	0.000723112	0.000834081	155	50	77	90	175	427	374	678	472	773	11.9746	7.73107	14.5001	11.3562	12.915	59.6464	73.3229	61.9555	67.0642	75.0703
219790	219790	RTKN2	-2.52609	1.79273	8.78152	0.00304298	0.00326536	17	7	5	12	21	56	28	84	60	80	1.31334	1.08235	0.941564	1.51416	1.5498	7.82248	5.48942	7.6759	8.52511	7.76924
8940	8940	TOP3B	-2.52672	3.83732	11.0165	0.000903034	0.00102467	70	24	27	40	67	189	145	310	176	325	5.40786	3.71091	5.08445	5.04721	4.9446	26.4009	28.4273	28.3277	25.007	31.5625
165215	165215	FAM171B	-2.52675	2.7086	10.8858	0.000969063	0.0010945	32	14	10	8	27	82	47	157	66	111	2.47217	2.1647	1.88313	1.00944	1.9926	11.4543	9.21438	14.3466	9.37762	10.7798
440400	440400	RNASEK	-2.5269	7.06613	11.4954	0.000697678	0.000807446	620	292	267	359	731	2106	1456	2982	1870	2888	47.8982	45.1494	50.2795	45.2987	53.9478	294.181	285.45	272.495	265.699	280.47
60674	60674	GAS5	-2.52869	5.76703	11.7929	0.000594567	0.000696574	204	124	121	186	275	846	494	1299	844	1359	15.7601	19.173	22.7859	23.4695	20.295	118.175	96.849	118.702	119.92	131.98
160760	160760	PPTC7	-2.52869	4.05688	10.0047	0.00156137	0.00171714	74	38	36	48	56	222	156	377	246	348	5.71688	5.87561	6.77926	6.05666	4.1328	31.0105	30.5839	34.4502	34.9529	33.7962
134147	134147	CMBL	-2.53139	3.83725	11.679	0.000632101	0.000736498	61	26	33	46	56	209	155	280	213	293	4.71257	4.02015	6.21433	5.8043	4.1328	29.1946	30.3878	25.5863	30.2641	28.4548
23303	23303	KIF13B	-2.53347	2.67343	11.3341	0.000760969	0.000873791	23	12	20	13	20	90	67	127	77	126	1.77687	1.85546	3.76626	1.64034	1.476	12.5718	13.1354	11.6052	10.9406	12.2366
56996	56996	SLC12A9	-2.53522	4.57562	11.1016	0.000862544	0.000981481	107	52	39	69	104	325	246	484	321	503	8.2663	8.04031	7.3442	8.70644	7.6752	45.3983	48.2284	44.2278	45.6093	48.8491
8936	8936	WASF1	-2.53713	4.34224	10.9691	0.000926415	0.00104988	89	50	36	74	94	318	245	485	295	413	6.87571	7.73107	6.77926	9.33735	6.9372	44.4205	48.0324	44.3192	41.9151	40.1087
1973	1973	EIF4A1	-2.53717	8.95489	11.8881	0.000564929	0.000663842	2025	1029	1229	1607	2477	7502	5235	11862	7971	11556	156.442	159.105	231.437	202.772	182.803	1047.93	1026.32	1083.95	1132.56	1122.27
3182	3182	HNRNPAB	-2.53924	7.21547	10.7897	0.00102064	0.00114878	582	316	333	438	683	2247	1563	3378	2129	3014	44.9625	48.8603	62.7082	55.267	50.4054	313.877	306.427	308.681	302.499	292.706
51755	51755	CDK12	-2.53987	6.18069	9.6424	0.00190136	0.002072	302	186	141	180	284	931	759	1679	1036	1358	23.3311	28.7596	26.5521	22.7125	20.9592	130.049	148.802	153.427	147.2	131.883
3615	3615	IMPDH2	-2.54176	7.31833	12.1273	0.000496893	0.000589741	678	301	350	502	723	2323	1645	3635	2345	3368	52.379	46.541	65.9095	63.3425	53.3574	324.493	322.503	332.166	333.19	327.085
6210	6210	RPS15A	-2.54194	7.69613	11.7477	0.000609177	0.000712409	792	442	463	655	895	3043	1785	4442	3301	4923	61.1861	68.3426	87.1889	82.6481	66.051	425.068	349.95	405.909	469.023	478.1
57561	57561	ARRDC3	-2.54327	6.38404	9.88861	0.00166305	0.00182366	294	161	164	225	328	1074	821	1701	1082	1483	22.713	24.894	30.8833	28.3906	24.2064	150.024	160.957	155.437	153.736	144.022
10299	10299	2006-03-01	-2.54329	6.20814	10.639	0.00110727	0.00124021	304	136	154	213	290	1013	698	1609	1043	1405	23.4856	21.0285	29.0002	26.8764	21.402	141.503	136.843	147.03	148.195	136.447
55023	55023	PHIP	-2.54376	5.06044	10.7203	0.00105969	0.00119067	146	79	61	94	133	476	304	738	506	670	11.2793	12.2151	11.4871	11.861	9.81541	66.4911	59.5994	67.4383	71.8951	65.0674
9440	9440	MED17	-2.54485	4.84446	10.3828	0.00127195	0.00141411	120	53	61	87	112	382	290	607	427	566	9.27062	8.19493	11.4871	10.9777	8.2656	53.3605	56.8547	55.4675	60.6703	54.9674
4848	4848	CNOT2	-2.54494	6.09756	10.9266	0.000947925	0.00107259	296	131	156	192	349	959	784	1541	1010	1472	22.8675	20.2554	29.3768	24.2266	25.7562	133.96	153.704	140.816	143.506	142.954
4669	4669	NAGLU	-2.54501	6.05013	10.9384	0.000941908	0.0010664	280	166	103	197	362	961	685	1504	981	1495	21.6314	25.6671	19.3962	24.8575	26.7156	134.239	134.295	137.435	139.385	145.188
143098	143098	MPP7	-2.546	1.29026	10.4704	0.00121303	0.00135142	12	4	7	4	11	35	22	68	30	49	0.927062	0.618485	1.31819	0.504721	0.8118	4.88905	4.31311	6.21383	4.26255	4.75866
93349	93349	SP140L	-2.54628	3.70167	10.9533	0.000934362	0.00105847	60	20	46	33	57	240	141	312	194	280	4.63531	3.09243	8.66239	4.16395	4.2066	33.5249	27.6431	28.5105	27.5645	27.1923
8540	8540	AGPS	-2.54671	5.23253	10.4543	0.00122363	0.00136285	156	105	64	101	141	510	357	880	536	754	12.0518	16.2352	12.052	12.7442	10.4058	71.2404	69.99	80.4142	76.1576	73.2251
949	949	SCARB1	-2.54735	4.1999	10.8677	0.000978583	0.0011043	76	27	33	61	99	269	175	426	260	364	5.87139	4.17478	6.21433	7.697	7.3062	37.5758	34.3088	38.9278	36.9421	35.35
135228	135228	CD109	-2.54746	7.7782	11.1709	0.000830922	0.000948354	1018	521	419	514	865	2921	2152	4899	3317	4073	78.6458	80.5577	78.9031	64.8567	63.837	408.026	421.901	447.67	471.296	395.551
54875	54875	CNTLN	-2.54821	3.99301	11.7586	0.000605622	0.000708534	74	38	30	38	75	241	177	345	223	308	5.71688	5.87561	5.64939	4.79485	5.535	33.6646	34.7009	31.526	31.685	29.9116
651746	651746	ANKRD33B	-2.54872	3.33728	9.63998	0.00190387	0.00207454	29	19	19	21	42	121	95	187	127	147	2.2404	2.93781	3.57794	2.64979	3.0996	16.9021	18.6248	17.088	18.0448	14.276
27434	27434	POLM	-2.54876	3.54056	11.6305	0.000648808	0.000754614	52	25	18	34	45	146	119	220	173	230	4.01727	3.86553	3.38963	4.29013	3.321	20.3943	23.33	20.1036	24.5807	22.3366
51062	51062	ATL1	-2.54936	3.22248	10.6673	0.00109049	0.00122234	30	13	23	31	46	137	86	199	144	194	2.31766	2.01008	4.3312	3.91159	3.3948	19.1371	16.8603	18.1846	20.4603	18.8404
84971	84971	ATG4D	-2.54966	3.08508	10.8602	0.000982546	0.00110845	32	16	19	30	35	114	80	200	119	210	2.47217	2.47394	3.57794	3.78541	2.583	15.9243	15.684	18.276	16.9081	20.3943
5129	5129	CDK18	-2.55085	1.28813	10.9441	0.000939043	0.00106337	13	6	6	7	5	27	36	48	34	53	1.00432	0.927728	1.12988	0.883262	0.369	3.77155	7.05782	4.38623	4.83089	5.14712
94097	94097	SFXN5	-2.55149	4.23878	10.4522	0.00122507	0.00136432	76	50	40	49	79	263	193	384	291	446	5.87139	7.73107	7.53252	6.18284	5.8302	36.7377	37.8378	35.0898	41.3468	43.3135
8481	8481	OFD1	-2.5515	3.41067	10.9091	0.00095691	0.00108193	42	32	18	40	52	171	125	270	161	249	3.24472	4.94788	3.38963	5.04721	3.8376	23.8865	24.5063	24.6725	22.8757	24.1818
1743	1743	DLST	-2.55204	6.2065	10.9707	0.00092563	0.00104915	308	163	147	216	303	1022	748	1667	1041	1556	23.7946	25.2033	27.682	27.255	22.3614	142.76	146.646	152.33	147.911	151.112
96764	96764	TGS1	-2.55297	4.49409	10.1188	0.00146764	0.00161968	100	48	36	65	73	306	184	479	303	442	7.72552	7.42182	6.77926	8.20172	5.3874	42.7443	36.0733	43.7709	43.0518	42.925
3856	3856	KRT8	-2.55331	5.79119	11.3957	0.000736133	0.000847764	278	121	117	135	282	820	635	1200	812	1272	21.4769	18.7092	22.0326	17.0343	20.8116	114.543	124.492	109.656	115.373	123.531
8021	8021	NUP214	-2.55332	5.9963	10.8967	0.000963369	0.00108849	277	120	104	159	266	849	641	1319	774	1112	21.3997	18.5546	19.5845	20.0627	19.6308	118.594	125.668	120.53	109.974	107.992
100506653	100506653	NA	-2.55335	2.51446	10.3261	0.00131163	0.00145574	24	4	12	13	28	59	55	108	67	118	1.85412	0.618485	2.25975	1.64034	2.0664	8.24154	10.7828	9.86902	9.5197	11.4596
10657	10657	KHDRBS1	-2.55363	7.70976	11.1703	0.000831172	0.000948546	936	468	398	558	938	3025	2176	4550	2925	4416	72.3108	72.3628	74.9485	70.4086	69.2244	422.554	426.606	415.778	415.599	428.862
29110	29110	TBK1	-2.55437	5.23631	10.4891	0.00120078	0.00133855	169	82	91	97	177	552	381	920	549	892	13.0561	12.6789	17.1365	12.2395	13.0626	77.1073	74.6953	84.0694	78.0047	86.627
11230	11230	PRAF2	-2.5547	6.56097	11.6945	0.000626854	0.000731184	432	177	188	242	478	1417	966	2028	1284	2026	33.3742	27.368	35.4028	30.5356	35.2764	197.937	189.385	185.318	182.437	196.756
57459	57459	GATAD2B	-2.55476	5.86269	9.51608	0.00203679	0.00221607	222	113	110	131	215	702	523	1229	758	978	17.1506	17.4722	20.7144	16.5296	15.867	98.0604	102.534	112.306	107.701	94.9789
23293	23293	SMG6	-2.55512	6.03241	11.4646	0.000709342	0.000819731	319	150	150	176	353	1045	845	1603	982	1373	24.6444	23.1932	28.2469	22.2077	26.0514	145.973	165.663	146.482	139.528	133.34
5151	5151	PDE8A	-2.5556	5.24434	11.4218	0.000725867	0.000837093	159	65	88	114	168	541	403	847	563	765	12.2836	10.0504	16.5715	14.3846	12.3984	75.5707	79.0084	77.3987	79.9939	74.2933
114881	114881	OSBPL7	-2.5557	3.0312	11.8697	0.00057054	0.000670234	25	14	19	23	27	101	69	156	89	197	1.93138	2.1647	3.57794	2.90215	1.9926	14.1084	13.5275	14.2552	12.6456	19.1318
84925	84925	DIRC2	-2.55635	4.13232	10.3409	0.00130113	0.00144436	73	44	30	51	53	241	198	368	219	310	5.63963	6.80334	5.64939	6.4352	3.9114	33.6646	38.818	33.6278	31.1166	30.1058
129880	129880	BBS5	-2.55637	3.50958	11.0979	0.000864272	0.000983352	41	24	23	40	50	162	134	264	162	220	3.16746	3.71091	4.3312	5.04721	3.69	22.6293	26.2708	24.1243	23.0178	21.3654
7153	7153	TOP2A	-2.55813	5.68911	10.7364	0.0010505	0.0011808	191	136	82	132	188	777	464	1046	674	934	14.7557	21.0285	15.4417	16.6558	13.8744	108.537	90.9674	95.5833	95.7654	90.7059
8821	8821	INPP4B	-2.5585	3.44705	11.052	0.000885901	0.0010062	50	26	20	31	47	169	101	238	173	232	3.86276	4.02015	3.76626	3.91159	3.4686	23.6071	19.8011	21.7484	24.5807	22.5308
64794	64794	DDX31	-2.55881	3.72697	11.1499	0.000840371	0.000958204	53	32	22	41	50	173	116	288	198	295	4.09452	4.94788	4.14288	5.17339	3.69	24.1659	22.7419	26.3174	28.1329	28.6491
2634	2634	GBP2	-2.55912	3.36279	12.5192	0.000402791	0.000486338	48	31	17	25	40	140	110	246	149	209	3.70825	4.79326	3.20132	3.15451	2.952	19.5562	21.5656	22.4794	21.1707	20.2971
10594	10594	PRPF8	-2.55943	8.2693	10.776	0.00102822	0.00115686	1203	720	612	778	1205	4273	3224	6643	4223	5667	92.938	111.327	115.247	98.1683	88.929	596.883	632.067	607.036	600.025	550.353
4125	4125	MAN2B1	-2.55947	7.30204	12.3008	0.000452757	0.000541699	744	288	315	414	719	2149	1698	3440	2190	3227	57.4778	44.5309	59.3186	52.2387	53.0622	300.188	332.894	314.346	311.166	313.392
7767	7767	ZNF224	-2.55959	3.35339	9.02025	0.00267005	0.00287491	38	17	26	26	37	134	115	225	127	177	2.9357	2.62856	4.89613	3.28069	2.7306	18.7181	22.5458	20.5605	18.0448	17.1894
22992	22992	KDM2A	-2.56069	6.94004	11.0461	0.000888719	0.00100921	519	240	286	352	533	1778	1348	2792	1883	2390	40.0954	37.1091	53.8575	44.4155	39.3354	248.364	264.276	255.132	267.546	232.106
54919	54919	HEATR2	-2.56082	5.0072	11.2904	0.000779085	0.00089293	112	70	66	92	132	438	316	686	445	671	8.65258	10.8235	12.4287	11.6086	9.74161	61.183	61.952	62.6865	63.2279	65.1645
10507	10507	SEMA4D	-2.5618	1.65174	10.8309	0.000998195	0.00112491	17	5	7	5	9	45	25	61	46	47	1.31334	0.773107	1.31819	0.630902	0.6642	6.28592	4.90126	5.57417	6.53592	4.56443
169714	169714	QSOX2	-2.56237	4.66724	10.6182	0.00111978	0.00125243	124	48	45	73	101	366	267	536	352	481	9.57964	7.42182	8.47408	9.21117	7.4538	51.1255	52.3455	48.9796	50.014	46.7125
132001	132001	TAMM41	-2.56301	1.98814	9.84217	0.00170556	0.00186783	17	7	9	11	20	62	37	72	61	104	1.31334	1.08235	1.69482	1.38798	1.476	8.6606	7.25387	6.57935	8.66719	10.1
117583	117583	PARD3B	-2.56378	3.21964	11.2434	0.000799057	0.000914479	42	26	17	21	38	106	108	218	153	171	3.24472	4.02015	3.20132	2.64979	2.8044	14.8068	21.1735	19.9208	21.739	16.6067
463	463	ZFHX3	-2.5649	5.93238	10.4901	0.00120017	0.00133812	273	156	92	139	274	810	717	1325	885	960	21.0907	24.1209	17.3248	17.5391	20.2212	113.147	140.568	121.078	125.745	93.2309
353116	353116	RILPL1	-2.56533	5.14584	11.1543	0.00083837	0.000956109	156	69	71	104	155	542	359	778	542	669	12.0518	10.6689	13.3702	13.1228	11.439	75.7104	70.3821	71.0935	77.0101	64.9703
9777	9777	TM9SF4	-2.56542	6.771	10.6299	0.00111275	0.00124562	494	242	196	294	453	1630	1139	2331	1501	2124	38.1641	37.4184	36.9093	37.097	33.4314	227.69	223.302	213.006	213.27	206.273
55280	55280	CWF19L1	-2.5661	3.44249	12.087	0.000507738	0.000601768	56	25	20	39	40	172	101	282	160	260	4.32629	3.86553	3.76626	4.92103	2.952	24.0262	19.8011	25.7691	22.7336	25.25
6734	6734	SRPR	-2.56635	7.89416	10.8255	0.0010011	0.00112797	1039	504	435	666	1058	3380	2468	5205	3323	4931	80.2681	77.9292	81.9161	84.0361	78.0804	472.142	483.853	475.632	472.149	478.876
4967	4967	OGDH	-2.56651	6.43922	11.3386	0.000759122	0.00087184	363	194	164	247	429	1225	903	2003	1241	1973	28.0436	29.9965	30.8833	31.1665	31.6602	171.117	177.034	183.034	176.328	191.609
6470	6470	SHMT1	-2.56678	1.97364	10.7477	0.00104407	0.00117379	12	12	6	18	8	66	42	84	58	68	0.927062	1.85546	1.12988	2.27125	0.5904	9.21935	8.23412	7.6759	8.24094	6.60385
3633	3633	INPP5B	-2.56764	4.02196	11.9839	0.000536624	0.000633504	73	39	40	39	82	231	195	411	248	367	5.63963	6.03023	7.53252	4.92103	6.0516	32.2677	38.2299	37.5571	35.2371	35.6414
118813	118813	ZFYVE27	-2.5688	3.98373	11.2275	0.000805959	0.000921747	64	23	39	47	65	237	154	344	216	332	4.94433	3.55629	7.3442	5.93048	4.797	33.1058	30.1918	31.4346	30.6904	32.2423
284454	284454	LOC284454	-2.56927	2.48581	11.762	0.00060453	0.000707468	23	9	15	14	22	86	53	117	64	138	1.77687	1.39159	2.82469	1.76652	1.6236	12.0131	10.3907	10.6914	9.09345	13.4019
7016	7016	TESK1	-2.57017	5.44769	10.1319	0.00145722	0.00160879	154	89	89	102	170	561	391	861	585	886	11.8973	13.7613	16.7598	12.8704	12.546	78.3645	76.6558	78.678	83.1198	86.0443
7993	7993	UBXN8	-2.57168	3.00756	10.9479	0.000937094	0.00106137	40	19	13	25	40	115	98	206	106	184	3.09021	2.93781	2.44807	3.15451	2.952	16.064	19.213	18.8242	15.061	17.8692
22863	22863	ATG14	-2.57299	5.35254	11.3655	0.000748209	0.000860403	186	83	67	120	184	540	376	945	619	872	14.3695	12.8336	12.617	15.1416	13.5792	75.431	73.715	86.3539	87.9507	84.6847
63922	63922	CHTF18	-2.573	2.88893	10.8379	0.000994411	0.00112097	21	8	18	14	28	84	63	113	85	138	1.62236	1.23697	3.38963	1.76652	2.0664	11.7337	12.3512	10.3259	12.0772	13.4019
55227	55227	LRRC1	-2.57378	3.52249	11.8011	0.000591961	0.000693868	40	21	15	32	52	155	95	241	148	190	3.09021	3.24705	2.82469	4.03777	3.8376	21.6515	18.6248	22.0225	21.0286	18.4519
23077	23077	MYCBP2	-2.57419	5.78851	10.6243	0.00111613	0.00124893	231	115	113	127	224	732	598	1207	750	994	17.8459	17.7815	21.2794	16.0249	16.5312	102.251	117.238	110.295	106.564	96.5328
10587	10587	TXNRD2	-2.57474	3.38228	12.0157	0.000527545	0.000623728	41	23	24	25	43	143	94	237	155	232	3.16746	3.55629	4.51951	3.15451	3.1734	19.9753	18.4288	21.657	22.0232	22.5308
26040	26040	SETBP1	-2.57485	4.87604	10.408	0.00125468	0.00139571	118	67	51	83	123	378	328	682	429	510	9.11611	10.3596	9.60396	10.473	9.0774	52.8017	64.3046	62.321	60.9545	49.5289
85449	85449	KIAA1755	-2.57541	4.18827	11.1557	0.000837761	0.0009556	78	39	37	53	80	267	199	420	252	392	6.0259	6.03023	6.96758	6.68756	5.904	37.2965	39.0141	38.3795	35.8054	38.0693
4598	4598	MVK	-2.5759	2.49158	12.2213	0.000472481	0.000563171	20	14	15	11	19	86	58	116	74	111	1.5451	2.1647	2.82469	1.38798	1.4022	12.0131	11.3709	10.6001	10.5143	10.7798
1847	1847	DUSP5	-2.57615	3.34043	9.34076	0.00224113	0.00242937	63	19	33	30	53	184	117	297	201	260	4.86708	2.93781	6.21433	3.78541	3.9114	25.7024	22.9379	27.1398	28.5591	25.25
51075	51075	TMX2	-2.57893	6.0699	10.7981	0.00101606	0.00114394	313	152	131	178	292	1013	711	1547	939	1439	24.1809	23.5024	24.669	22.4601	21.5496	141.503	139.392	141.365	133.418	139.749
11321	11321	GPN1	-2.57925	4.48398	11.3554	0.000752284	0.000864581	92	31	47	70	110	314	205	531	333	470	7.10748	4.79326	8.85071	8.83262	8.118	43.8618	40.1904	48.5227	47.3143	45.6443
6324	6324	SCN1B	-2.57926	2.80586	10.9809	0.000920543	0.00104353	25	18	10	11	39	93	59	148	103	129	1.93138	2.78318	1.88313	1.38798	2.8782	12.9909	11.567	13.5242	14.6348	12.5279
230	230	ALDOC	-2.58013	2.99429	11.3937	0.000736944	0.000848615	30	20	24	25	20	111	83	213	117	193	2.31766	3.09243	4.51951	3.15451	1.476	15.5053	16.2722	19.4639	16.624	18.7433
337876	337876	CHSY3	-2.5811	2.4688	8.54268	0.00346914	0.00370434	13	13	14	10	25	89	50	106	79	94	1.00432	2.01008	2.63638	1.2618	1.845	12.4322	9.80253	9.68626	11.2247	9.12886
199221	199221	DZIP1L	-2.58146	3.7968	9.99531	0.0015694	0.00172564	52	27	34	42	57	187	145	290	230	314	4.01727	4.17478	6.40264	5.29957	4.2066	26.1215	28.4273	26.5001	32.6796	30.4943
79654	79654	HECTD3	-2.5815	5.73508	12.3724	0.000435719	0.000522756	224	99	86	139	247	698	550	1069	728	1031	17.3052	15.3075	16.1949	17.5391	18.2286	97.5016	107.828	97.685	103.438	100.126
5538	5538	PPT1	-2.58346	5.6011	11.1835	0.00082529	0.000942476	190	107	102	138	204	673	480	1145	698	1081	14.6785	16.5445	19.2079	17.4129	15.0552	94.0094	94.1043	104.63	99.1754	104.982
7549	7549	ZNF2	-2.58381	3.1015	9.83268	0.00171438	0.00187644	31	11	16	26	36	108	89	183	111	138	2.39491	1.70083	3.01301	3.28069	2.6568	15.0862	17.4485	16.7225	15.7714	13.4019
6124	6124	RPL4	-2.5843	10.5455	12.4052	0.000428141	0.000514402	6030	3128	3010	3899	6882	21004	15035	32167	21843	32598	465.849	483.656	566.822	491.977	507.892	2933.99	2947.62	2939.41	3103.57	3165.77
6311	6311	ATXN2	-2.58487	6.36782	10.8728	0.000975877	0.00110167	367	173	171	186	395	1236	963	1833	1079	1621	28.3526	26.7495	32.2015	23.4695	29.151	172.653	188.797	167.499	153.31	157.424
84131	84131	CEP78	-2.58545	2.73715	10.3436	0.00129927	0.00144243	27	15	9	19	20	86	58	141	81	126	2.08589	2.31932	1.69482	2.39743	1.476	12.0131	11.3709	12.8846	11.5089	12.2366
284439	284439	SLC25A42	-2.58584	2.73444	10.2352	0.00137787	0.00152535	25	11	20	20	24	102	77	115	103	160	1.93138	1.70083	3.76626	2.52361	1.7712	14.2481	15.0959	10.5087	14.6348	15.5385
89953	89953	KLC4	-2.58608	3.90659	11.8505	0.000576445	0.000676628	61	24	33	42	76	194	159	336	212	355	4.71257	3.71091	6.21433	5.29957	5.6088	27.0993	31.172	30.7036	30.122	34.476
6419	6419	SETMAR	-2.58679	2.41282	9.75986	0.00178364	0.00194914	19	6	16	14	28	77	57	132	64	128	1.46785	0.927728	3.01301	1.76652	2.0664	10.7559	11.1749	12.0621	9.09345	12.4308
84153	84153	RNASEH2C	-2.58687	3.62858	11.6305	0.000648778	0.000754614	48	25	19	28	51	140	100	250	173	252	3.70825	3.86553	3.57794	3.53305	3.7638	19.5562	19.6051	22.8449	24.5807	24.4731
152006	152006	RNF38	-2.5875	4.78419	9.63251	0.00191163	0.0020828	121	53	43	69	99	308	271	619	356	487	9.34788	8.19493	8.09745	8.70644	7.3062	43.0236	53.1297	56.5641	50.5823	47.2952
8661	8661	EIF3A	-2.5878	8.93857	11.3775	0.00074339	0.000855618	2171	1011	999	1295	2071	7358	5119	10987	7132	9593	167.721	156.322	188.125	163.404	152.84	1027.82	1003.58	1003.99	1013.35	931.629
2804	2804	GOLGB1	-2.58809	7.39828	11.3598	0.000750501	0.000862701	719	351	335	471	684	2406	1894	3783	2469	3056	55.5465	54.2721	63.0848	59.4309	50.4792	336.087	371.32	345.69	350.808	296.785
54439	54439	RBM27	-2.58829	5.40027	10.8122	0.00100834	0.00113591	187	92	94	98	168	604	425	994	610	851	14.4467	14.2252	17.7014	12.3657	12.3984	84.371	83.3215	90.8315	86.6719	82.6453
53407	53407	STX18	-2.59057	5.15008	11.1549	0.000838102	0.000955896	155	70	80	85	146	495	379	749	524	734	11.9746	10.8235	15.065	10.7253	10.7748	69.1451	74.3032	68.4435	74.4526	71.2828
29105	29105	CFAP20	-2.591	5.20893	10.4797	0.00120695	0.00134516	145	76	73	97	173	556	400	769	508	756	11.202	11.7512	13.7468	12.2395	12.7674	77.666	78.4202	70.2711	72.1792	73.4193
1431	1431	CS	-2.59263	7.3753	10.9547	0.000933664	0.00105789	704	363	336	428	765	2484	1749	3749	2411	3498	54.3876	56.1275	63.2731	54.0052	56.457	346.983	342.892	342.583	342.567	339.71
25949	25949	SYF2	-2.59479	6.00085	11.3725	0.000745407	0.000857602	235	101	146	205	343	1024	723	1485	880	1379	18.155	15.6168	27.4937	25.867	25.3134	143.04	141.745	135.699	125.035	133.922
23301	23301	EHBP1	-2.5953	6.17861	11.7254	0.000616513	0.000720176	314	139	170	218	312	1106	813	1702	1100	1541	24.2581	21.4924	32.0132	27.5073	23.0256	154.494	159.389	155.528	156.294	149.655
57537	57537	SORCS2	-2.59592	4.45198	11.0944	0.000865871	0.000984979	91	42	44	57	103	320	257	469	301	420	7.03022	6.4941	8.28577	7.19228	7.6014	44.6999	50.385	42.8571	42.7676	40.7885
64215	64215	DNAJC1	-2.5964	5.40325	11.7943	0.000594109	0.000696108	176	79	88	126	186	652	433	958	603	890	13.5969	12.2151	16.5715	15.8987	13.7268	91.076	84.8899	87.5418	85.6773	86.4328
993	993	CDC25A	-2.59649	3.062	10.4286	0.00124077	0.00138115	24	22	18	13	30	100	72	182	112	152	1.85412	3.40167	3.38963	1.64034	2.214	13.9687	14.1156	16.6311	15.9135	14.7616
259173	259173	ALS2CL	-2.59715	1.86293	11.42	0.00072658	0.000837586	11	5	10	9	17	46	40	81	44	79	0.849807	0.773107	1.88313	1.13562	1.2546	6.42561	7.84202	7.40176	6.25174	7.67212
7391	7391	USF1	-2.59749	4.78417	10.9156	0.000953572	0.00107846	113	45	59	76	138	409	291	604	368	622	8.72983	6.95796	11.1105	9.58971	10.1844	57.132	57.0507	55.1934	52.2873	60.4058
7711	7711	ZNF155	-2.59808	3.09002	10.9332	0.000944547	0.00106908	28	10	21	30	32	108	104	168	124	156	2.16314	1.54621	3.95457	3.78541	2.3616	15.0862	20.3893	15.3518	17.6186	15.15
6170	6170	RPL39	-2.59825	6.71695	12.5553	0.000395088	0.000478121	350	236	216	271	420	1403	829	2072	1685	2455	27.0393	36.4906	40.6756	34.1949	30.996	195.981	162.526	189.339	239.413	238.419
291	291	SLC25A4	-2.59884	3.73406	12.1284	0.00049661	0.000589473	61	33	24	30	65	209	140	291	190	297	4.71257	5.1025	4.51951	3.78541	4.797	29.1946	27.4471	26.5915	26.9962	28.8433
6617	6617	SNAPC1	-2.59903	3.68581	10.5358	0.00117081	0.001307	52	36	27	32	55	194	155	266	208	274	4.01727	5.56637	5.08445	4.03777	4.059	27.0993	30.3878	24.307	29.5537	26.6096
8650	8650	NUMB	-2.59909	6.79435	11.0127	0.00090488	0.00102656	530	255	273	325	536	1887	1367	2724	1804	2573	40.9452	39.4284	51.4094	41.0086	39.5568	263.59	268.001	248.919	256.322	249.878
8110	8110	DPF3	-2.60026	2.72066	11.1599	0.000835849	0.000953605	35	8	12	24	35	97	71	188	105	129	2.70393	1.23697	2.25975	3.02833	2.583	13.5496	13.9196	17.1794	14.9189	12.5279
55833	55833	UBAP2	-2.601	5.5801	10.2642	0.00135639	0.00150285	202	98	90	113	201	719	470	1042	620	929	15.6055	15.1529	16.9482	14.2584	14.8338	100.435	92.1438	95.2177	88.0928	90.2203
55657	55657	ZNF692	-2.60131	2.49301	11.5277	0.000685673	0.000794651	17	9	13	16	28	72	61	119	69	138	1.31334	1.39159	2.44807	2.01889	2.0664	10.0575	11.9591	10.8742	9.80387	13.4019
25827	25827	FBXL2	-2.60168	2.98985	11.5786	0.000667161	0.000774729	22	17	16	32	36	145	90	166	123	151	1.69961	2.62856	3.01301	4.03777	2.6568	20.2546	17.6445	15.169	17.4765	14.6644
100132101	100132101	HERC2P7	-2.60179	1.31856	11.3645	0.000748595	0.000860594	9	4	7	6	14	42	28	65	32	52	0.695297	0.618485	1.31819	0.757082	1.0332	5.86686	5.48942	5.93969	4.54672	5.05001
255104	255104	TMCO4	-2.60474	4.03105	12.7417	0.000357593	0.000437809	58	39	34	37	66	223	179	315	222	353	4.4808	6.03023	6.40264	4.66867	4.8708	31.1502	35.093	28.7846	31.5429	34.2818
5558	5558	PRIM2	-2.60587	4.43729	12.2342	0.000469221	0.000559969	82	51	43	64	122	372	221	530	338	497	6.33492	7.88569	8.09745	8.07554	9.0036	51.9636	43.3272	48.4313	48.0248	48.2664
26127	26127	FGFR1OP2	-2.60658	4.34596	11.3249	0.000764732	0.000877682	78	38	50	64	91	355	204	454	317	451	6.0259	5.87561	9.41564	8.07554	6.7158	49.5889	39.9943	41.4864	45.041	43.7991
57088	57088	PLSCR4	-2.60755	4.3797	12.5618	0.00039371	0.000476847	87	41	43	54	90	292	214	461	334	399	6.7212	6.33947	8.09745	6.81374	6.642	40.7886	41.9548	42.1261	47.4564	38.7491
9986	9986	RCE1	-2.60801	3.09534	10.3442	0.00129882	0.00144207	32	15	15	27	40	140	86	177	102	189	2.47217	2.31932	2.82469	3.40687	2.952	19.5562	16.8603	16.1742	14.4927	18.3548
27005	27005	USP21	-2.6084	3.55889	11.4546	0.000713167	0.000823663	41	25	23	38	44	167	125	259	154	257	3.16746	3.86553	4.3312	4.79485	3.2472	23.3277	24.5063	23.6674	21.8811	24.9587
51379	51379	CRLF3	-2.61005	3.28354	10.6036	0.00112867	0.00126212	40	24	25	30	40	198	98	243	164	195	3.09021	3.71091	4.70782	3.78541	2.952	27.658	19.213	22.2053	23.302	18.9375
166793	166793	ZBTB49	-2.61045	2.41471	12.4442	0.000419284	0.000504588	16	14	6	12	16	52	47	93	73	91	1.23608	2.1647	1.12988	1.51416	1.1808	7.26373	9.21438	8.49832	10.3722	8.83751
8532	8532	CPZ	-2.61162	7.22868	11.687	0.000629386	0.00073359	646	299	258	483	621	1997	1586	3381	2174	3394	49.9068	46.2318	48.5847	60.9451	45.8298	278.955	310.936	308.955	308.893	329.61
130132	130132	RFTN2	-2.61205	1.63936	9.37962	0.00219411	0.00238061	17	5	6	12	9	53	32	71	43	71	1.31334	0.773107	1.12988	1.51416	0.6642	7.40342	6.27362	6.48797	6.10966	6.8952
9562	9562	MINPP1	-2.61386	4.44469	10.5896	0.00113724	0.00127122	84	46	34	62	84	298	197	442	338	410	6.48943	7.11258	6.40264	7.82318	6.1992	41.6268	38.622	40.3899	48.0248	39.8174
90007	90007	MIDN	-2.61391	6.08986	10.5613	0.00115482	0.00129001	290	174	145	211	322	1101	805	1662	1114	1604	22.404	26.9041	27.3054	26.6241	23.7636	153.796	157.821	151.873	158.283	155.773
9050	9050	PSTPIP2	-2.61476	3.62746	11.7779	0.000599365	0.000701915	48	23	26	28	53	175	112	270	178	245	3.70825	3.55629	4.89613	3.53305	3.9114	24.4452	21.9577	24.6725	25.2911	23.7933
79144	79144	PPDPF	-2.61536	7.06155	13.3404	0.000259742	0.000330402	546	287	231	359	621	1846	1261	2961	1984	3069	42.1813	44.3763	43.5003	45.2987	45.8298	257.862	247.22	270.576	281.897	298.047
374500	374500	THSD1P1	-2.61557	1.61338	11.5121	0.000691465	0.000800967	14	5	2	10	13	40	27	66	40	55	1.08157	0.773107	0.376626	1.2618	0.959401	5.58748	5.29336	6.03107	5.6834	5.34135
121260	121260	SLC15A4	-2.61567	4.43358	10.6449	0.00110375	0.00123649	80	54	37	59	89	316	199	463	333	463	6.18041	8.34955	6.96758	7.44464	6.5682	44.1411	39.0141	42.3088	47.3143	44.9645
196500	196500	PIANP	-2.61592	3.21759	11.1998	0.000818071	0.000934505	29	22	18	18	40	116	85	183	121	212	2.2404	3.40167	3.38963	2.27125	2.952	16.2037	16.6643	16.7225	17.1923	20.5885
51582	51582	AZIN1	-2.61606	7.34219	10.7162	0.00106202	0.00119294	743	389	289	410	795	2517	1685	3848	2546	3461	57.4006	60.1477	54.4224	51.7339	58.671	351.592	330.345	351.629	361.749	336.117
54806	54806	AHI1	-2.6161	3.99867	11.1602	0.000835689	0.000953551	64	33	37	51	68	245	169	345	305	333	4.94433	5.1025	6.96758	6.4352	5.0184	34.2233	33.1325	31.526	43.336	32.3395
113451	113451	AZIN2	-2.61611	1.38583	9.97869	0.00158362	0.00174096	6	4	6	10	12	41	18	55	38	72	0.463531	0.618485	1.12988	1.2618	0.8856	5.72717	3.52891	5.02589	5.39923	6.99232
6730	6730	SRP68	-2.61672	6.44577	11.489	0.000700076	0.000809901	308	152	199	238	404	1260	914	1891	1292	1807	23.7946	23.5024	37.4743	30.0309	29.8152	176.006	179.19	172.799	183.574	175.488
54929	54929	TMEM161A	-2.6169	3.81022	11.8315	0.000582364	0.000683097	66	29	23	34	60	209	117	291	218	303	5.09884	4.48402	4.3312	4.29013	4.428	29.1946	22.9379	26.5915	30.9746	29.426
7770	7770	ZNF227	-2.61833	3.71314	9.66934	0.00187368	0.00204335	41	24	34	39	57	202	142	273	203	285	3.16746	3.71091	6.40264	4.92103	4.2066	28.2168	27.8392	24.9467	28.8433	27.6779
23230	23230	VPS13A	-2.6184	4.34908	10.7462	0.00104494	0.00117465	87	48	34	44	68	265	204	429	270	377	6.7212	7.42182	6.40264	5.55194	5.0184	37.0171	39.9943	39.2019	38.363	36.6125
283554	283554	GPR137C	-2.61852	1.53591	9.8508	0.00169758	0.00185996	11	6	5	5	10	38	24	47	42	51	0.849807	0.927728	0.941564	0.630902	0.738	5.30811	4.70521	4.29485	5.96757	4.95289
8737	8737	RIPK1	-2.62009	6.02939	9.90679	0.0016467	0.00180675	257	125	133	165	276	911	669	1437	958	1260	19.8546	19.3277	25.0456	20.8198	20.3688	127.255	131.158	131.313	136.118	122.366
8502	8502	PKP4	-2.6201	4.65368	11.2205	0.000808988	0.000924941	107	38	51	66	115	366	239	548	379	491	8.2663	5.87561	9.60396	8.3279	8.487	51.1255	46.8561	50.0761	53.8503	47.6837
9829	9829	DNAJC6	-2.62053	3.7341	8.73475	0.00312202	0.00334618	45	31	19	25	30	161	90	228	167	218	3.47648	4.79326	3.57794	3.15451	2.214	22.4896	17.6445	20.8346	23.7282	21.1712
30832	30832	ZNF354C	-2.62092	1.85235	9.3118	0.00227683	0.00246716	14	10	7	10	10	50	36	85	46	84	1.08157	1.54621	1.31819	1.2618	0.738	6.98436	7.05782	7.76728	6.53592	8.1577
7594	7594	ZNF43	-2.62128	2.80991	8.8065	0.0030016	0.00322212	17	15	21	10	26	99	64	155	85	137	1.31334	2.31932	3.95457	1.2618	1.9188	13.829	12.5472	14.1639	12.0772	13.3048
23178	23178	PASK	-2.62162	1.44096	8.85057	0.00292997	0.00314638	7	5	7	4	11	35	25	50	35	50	0.540786	0.773107	1.31819	0.504721	0.8118	4.88905	4.90126	4.56899	4.97298	4.85577
6206	6206	RPS12	-2.62199	8.32146	12.8383	0.00033959	0.000417688	1182	643	602	875	1396	4473	2933	6850	4765	7035	91.3156	99.4215	113.364	110.408	103.025	624.82	575.016	625.952	677.036	683.207
2975	2975	GTF3C1	-2.62226	6.76561	11.5681	0.000670913	0.0007787	372	191	201	262	423	1390	1079	2219	1373	1896	28.7389	29.5327	37.8509	33.0593	31.2174	194.165	211.539	202.772	195.083	184.131
22809	22809	ATF5	-2.6232	5.11408	11.1333	0.00084793	0.000965883	152	84	49	90	189	468	400	792	510	792	11.7428	12.9882	9.22733	11.3562	13.9482	65.3736	78.4202	72.3728	72.4634	76.9155
284086	284086	NEK8	-2.62538	1.32379	10.8866	0.000968604	0.00109409	8	6	9	5	9	38	38	49	36	54	0.618041	0.927728	1.69482	0.630902	0.6642	5.30811	7.44992	4.47761	5.11506	5.24424
91647	91647	ATPAF2	-2.62646	3.32273	12.4989	0.000407187	0.000491169	38	21	16	29	45	150	96	204	137	229	2.9357	3.24705	3.01301	3.65923	3.321	20.9531	18.8209	18.6415	19.4657	22.2394
80824	80824	DUSP16	-2.62654	4.2648	9.11089	0.00254092	0.00274117	67	42	31	45	78	262	178	360	292	340	5.1761	6.4941	5.8377	5.67812	5.7564	36.598	34.897	32.8967	41.4889	33.0193
55119	55119	PRPF38B	-2.62665	5.55739	10.8619	0.000981643	0.00110754	184	108	88	155	209	724	566	1072	750	956	14.215	16.6991	16.5715	19.558	15.4242	101.133	110.965	97.9591	106.564	92.8424
1387	1387	CREBBP	-2.62707	6.75687	11.0703	0.000877199	0.000996995	430	205	205	252	471	1437	1202	2337	1515	1912	33.2197	31.6974	38.6041	31.7974	34.7598	200.73	235.653	213.555	215.259	185.685
50	50	ACO2	-2.62723	6.19653	12.2291	0.000470492	0.000561371	300	138	165	195	327	1060	795	1740	1050	1607	23.1766	21.3377	31.0716	24.6052	24.1326	148.068	155.86	159.001	149.189	156.065
150472	150472	CBWD2	-2.62746	2.20812	11.2045	0.000816009	0.000932332	25	9	5	14	18	70	53	97	69	74	1.93138	1.39159	0.941564	1.76652	1.3284	9.7781	10.3907	8.86384	9.80387	7.18655
6497	6497	SKI	-2.62791	7.37107	11.667	0.000636169	0.000741017	688	345	292	395	714	2277	1717	3575	2411	3174	53.1516	53.3444	54.9874	49.8412	52.6932	318.068	336.619	326.683	342.567	308.245
650	650	BMP2	-2.62887	2.83738	9.41284	0.00215471	0.00233981	37	9	10	16	25	82	47	161	90	145	2.85844	1.39159	1.88313	2.01889	1.845	11.4543	9.21438	14.7121	12.7877	14.0817
51015	51015	ISOC1	-2.6293	2.91624	11.0848	0.000870378	0.00098953	35	9	13	18	29	96	68	154	100	135	2.70393	1.39159	2.44807	2.27125	2.1402	13.41	13.3314	14.0725	14.2085	13.1106
57553	57553	MICAL3	-2.63064	5.35299	11.743	0.000610717	0.000713925	143	61	90	105	172	507	434	897	538	805	11.0475	9.4319	16.9482	13.2489	12.6936	70.8214	85.0859	81.9677	76.4418	78.178
151195	151195	CCNYL1	-2.63473	5.0664	10.6374	0.00110825	0.00124118	144	73	66	86	148	484	351	791	538	686	11.1247	11.2874	12.4287	10.8515	10.9224	67.6086	68.8137	72.2814	76.4418	66.6212
2806	2806	GOT2	-2.63478	6.32305	11.8643	0.000572212	0.000672064	311	168	157	227	314	1097	803	1765	1225	1751	24.0264	25.9764	29.5651	28.6429	23.1732	153.237	157.429	161.285	174.054	170.049
1767	1767	DNAH5	-2.63501	1.92309	10.266	0.00135501	0.00150147	16	7	6	12	19	58	41	77	63	80	1.23608	1.08235	1.12988	1.51416	1.4022	8.10185	8.03807	7.03624	8.95136	7.76924
57708	57708	MIER1	-2.63558	5.51033	10.8975	0.000962936	0.00108811	214	101	76	116	204	740	449	1063	667	929	16.5326	15.6168	14.3118	14.6369	15.0552	103.368	88.0267	97.1367	94.7708	90.2203
3482	3482	IGF2R	-2.63564	7.83595	11.4689	0.000707709	0.000817925	978	541	407	590	964	3278	2690	5374	3381	4262	75.5556	83.6501	76.6433	74.4464	71.1432	457.894	527.376	491.075	480.39	413.906
51692	51692	CPSF3	-2.63592	4.61267	10.9433	0.000939434	0.00106371	83	53	49	66	120	364	237	553	393	529	6.41218	8.19493	9.22733	8.3279	8.856	50.8461	46.464	50.533	55.8394	51.3741
222194	222194	RSBN1L	-2.63646	3.78251	10.3448	0.00129838	0.00144171	48	24	25	41	51	208	131	314	172	239	3.70825	3.71091	4.70782	5.17339	3.7638	29.0549	25.6826	28.6933	24.4386	23.2106
51067	51067	YARS2	-2.63649	3.32779	10.3533	0.00129244	0.00143539	43	22	17	22	45	118	90	239	151	231	3.32197	3.40167	3.20132	2.77597	3.321	16.4831	17.6445	21.8398	21.4549	22.4337
23521	23521	RPL13A	-2.63682	9.79342	13.3763	0.000254824	0.000325311	3403	1718	1581	2288	3982	12175	8551	19003	12593	19149	262.899	265.639	297.723	288.701	293.872	1700.69	1676.43	1736.49	1789.28	1859.66
11104	11104	KATNA1	-2.63705	4.2878	10.9158	0.000953496	0.00107846	81	43	42	57	104	352	216	484	308	439	6.25767	6.64872	7.90914	7.19228	7.6752	49.1699	42.3469	44.2278	43.7622	42.6337
54856	54856	GON4L	-2.63749	4.9848	11.0585	0.000882812	0.00100289	138	66	58	86	139	475	380	745	450	582	10.6612	10.205	10.9221	10.8515	10.2582	66.3514	74.4992	68.0779	63.9383	56.5212
773	773	CACNA1A	-2.63837	2.45093	11.0111	0.000905673	0.00102736	15	10	12	12	31	63	71	119	90	86	1.15883	1.54621	2.25975	1.51416	2.2878	8.80029	13.9196	10.8742	12.7877	8.35193
56927	56927	GPR108	-2.64052	5.51207	12.1509	0.000490634	0.000582616	196	78	90	111	210	664	483	980	664	908	15.142	12.0605	16.9482	14.006	15.498	92.7522	94.6924	89.5522	94.3445	88.1809
9785	9785	DHX38	-2.64154	6.21674	11.9455	0.00054779	0.000645386	282	101	166	207	353	1007	823	1664	1045	1561	21.786	15.6168	31.2599	26.1193	26.0514	140.665	161.35	152.056	148.479	151.597
10536	10536	LEPREL2	-2.64181	6.93498	11.3722	0.00074552	0.000857648	524	253	204	368	569	1892	1227	2802	1769	2847	40.4817	39.1192	38.4158	46.4344	41.9922	264.288	240.554	256.046	251.349	276.488
84181	84181	CHD6	-2.6422	5.40771	11.4615	0.000710523	0.000820933	159	89	81	88	148	560	440	917	547	714	12.2836	13.7613	15.2533	11.1039	10.9224	78.2248	86.2622	83.7953	77.7206	69.3405
84446	84446	BRSK1	-2.6422	3.19663	10.6249	0.00111573	0.0012486	43	10	20	33	33	140	110	182	120	211	3.32197	1.54621	3.76626	4.16395	2.4354	19.5562	21.5656	16.6311	17.0502	20.4914
65266	65266	WNK4	-2.64235	3.98478	9.77593	0.00176812	0.00193254	68	29	29	40	62	250	168	310	204	309	5.25335	4.48402	5.46107	5.04721	4.5756	34.9218	32.9365	28.3277	28.9854	30.0087
7554	7554	ZNF8	-2.64243	2.05205	8.61714	0.00333015	0.00356079	18	7	10	10	12	52	46	94	54	83	1.39059	1.08235	1.88313	1.2618	0.8856	7.26373	9.01832	8.5897	7.6726	8.06059
135293	135293	PM20D2	-2.64425	3.37783	11.7437	0.000610485	0.000713725	42	20	20	26	37	147	76	240	171	197	3.24472	3.09243	3.76626	3.28069	2.7306	20.534	14.8998	21.9312	24.2966	19.1318
80864	80864	EGFL8	-2.64533	2.03057	11.725	0.000616651	0.000720215	18	9	5	5	17	46	38	70	43	94	1.39059	1.39159	0.941564	0.630902	1.2546	6.42561	7.44992	6.39659	6.10966	9.12886
65095	65095	KRI1	-2.64552	4.63385	11.6468	0.000643121	0.000748593	83	44	50	72	118	377	280	523	342	506	6.41218	6.80334	9.41564	9.08499	8.7084	52.662	54.8942	47.7916	48.5931	49.1404
11212	11212	PROSC	-2.64601	4.68858	12.622	0.000381228	0.000463454	105	44	53	73	111	404	267	550	363	559	8.11179	6.80334	9.98058	9.21117	8.1918	56.4336	52.3455	50.2589	51.5769	54.2876
84848	84848	MIR503HG	-2.64743	1.64383	9.94637	0.00161167	0.0017698	11	7	7	3	16	40	36	57	47	59	0.849807	1.08235	1.31819	0.378541	1.1808	5.58748	7.05782	5.20865	6.678	5.72981
54891	54891	INO80D	-2.64806	3.85809	9.85028	0.00169806	0.00186023	68	40	31	26	60	228	190	342	197	292	5.25335	6.18485	5.8377	3.28069	4.428	31.8487	37.2496	31.2519	27.9908	28.3577
4539	4539	ND4L	-2.64826	10.2173	12.0338	0.000522445	0.00061826	5135	1733	1494	2352	4231	17351	9495	17843	10134	24646	396.705	267.959	281.339	296.776	312.248	2423.71	1861.5	1630.49	1439.89	2393.51
89941	89941	RHOT2	-2.64833	5.82155	12.2229	0.000472055	0.000562835	183	95	108	151	267	760	612	1137	754	1176	14.1377	14.689	20.3378	19.0532	19.7046	106.162	119.983	103.899	107.132	114.208
285958	285958	SNHG15	-2.64875	2.31509	11.9156	0.00055667	0.000654868	14	7	10	15	21	62	37	118	60	121	1.08157	1.08235	1.88313	1.89271	1.5498	8.6606	7.25387	10.7828	8.52511	11.751
51277	51277	DNAJC27	-2.6489	2.3308	10.7295	0.0010544	0.00118495	11	11	13	15	20	64	62	118	68	110	0.849807	1.70083	2.44807	1.89271	1.476	8.93998	12.1551	10.7828	9.66179	10.6827
5325	5325	PLAGL1	-2.64936	5.26543	11.5227	0.000687505	0.000796538	181	101	84	102	171	606	446	982	673	901	13.9832	15.6168	15.8183	12.8704	12.6198	84.6504	87.4385	89.735	95.6233	87.5011
7919	7919	DDX39B	-2.64967	7.20626	11.7707	0.000601694	0.00070436	566	272	287	450	724	2274	1598	3322	2143	3401	43.7264	42.057	54.0458	56.7812	53.4312	317.648	313.289	303.564	304.488	330.29
7343	7343	UBTF	-2.65021	7.15205	11.2134	0.000812092	0.000928309	491	197	300	385	698	2010	1477	3097	1986	2852	37.9323	30.4604	56.4939	48.5794	51.5124	280.771	289.567	283.003	282.181	276.973
9135	9135	RABEP1	-2.65048	6.46135	11.4965	0.000697263	0.000807125	321	192	184	209	389	1291	919	2061	1302	1768	24.7989	29.6873	34.6496	26.3717	28.7082	180.336	180.17	188.334	184.995	171.7
4946	4946	OAZ1	-2.65106	8.86366	12.8719	0.000333552	0.000411255	1878	976	793	1191	2003	6539	4768	10144	6631	9809	145.085	150.91	149.332	150.281	147.821	913.414	934.769	926.957	942.166	952.606
25956	25956	SEC31B	-2.65235	1.64444	11.2734	0.000786272	0.000900463	10	5	5	7	21	38	37	64	41	74	0.772552	0.773107	0.941564	0.883262	1.5498	5.30811	7.25387	5.84831	5.82549	7.18655
28978	28978	TMEM14A	-2.6527	3.09322	11.9417	0.000548924	0.000646592	36	19	18	26	38	143	78	232	145	191	2.78119	2.93781	3.38963	3.28069	2.8044	19.9753	15.2919	21.2001	20.6023	18.5491
27229	27229	TUBGCP4	-2.65317	2.73951	11.6197	0.000652558	0.00075875	20	9	17	15	34	99	55	158	107	124	1.5451	1.39159	3.20132	1.89271	2.5092	13.829	10.7828	14.438	15.2031	12.0423
27020	27020	NPTN	-2.6537	8.39857	11.1431	0.000843454	0.000961252	1385	727	633	1029	1387	5241	3422	7795	5196	7605	106.998	112.41	119.202	129.84	102.361	732.1	670.885	712.306	738.274	738.563
254428	254428	SLC41A1	-2.65422	5.74634	11.5321	0.000684056	0.000793012	232	109	113	143	243	821	590	1313	807	1179	17.9232	16.8537	21.2794	18.0438	17.9334	114.683	115.67	119.982	114.663	114.499
9403	9403	2015-09-01	-2.65458	6.68775	11.4742	0.000705673	0.000815732	390	221	215	279	437	1562	999	2319	1677	2269	30.1295	34.1713	40.4873	35.2043	32.2506	218.191	195.854	211.91	238.277	220.355
54802	54802	TRIT1	-2.65461	3.88662	12.2427	0.000467084	0.000557703	41	29	30	36	67	209	149	318	207	274	3.16746	4.48402	5.64939	4.54249	4.9446	29.1946	29.2115	29.0588	29.4116	26.6096
100506730	100506730	LOC100506730	-2.65538	1.9032	10.1186	0.00146784	0.00161975	14	5	5	12	25	50	47	95	48	79	1.08157	0.773107	0.941564	1.51416	1.845	6.98436	9.21438	8.68108	6.82009	7.67212
55181	55181	SMG8	-2.65616	4.20109	9.83121	0.00171575	0.00187776	64	41	32	37	82	265	161	393	272	347	4.94433	6.33947	6.02601	4.66867	6.0516	37.0171	31.5641	35.9123	38.6472	33.6991
4802	4802	NFYC	-2.65671	4.7058	12.1579	0.000488803	0.000580676	97	62	48	57	113	373	245	583	375	577	7.49375	9.58652	9.03902	7.19228	8.3394	52.1033	48.0324	53.2744	53.2819	56.0356
2086	2086	ERV3-1	-2.6575	1.37414	10.4597	0.00122004	0.00135911	8	8	4	8	10	27	31	75	46	44	0.618041	1.23697	0.753252	1.00944	0.738	3.77155	6.07757	6.85348	6.53592	4.27308
2073	2073	ERCC5	-2.65754	6.51911	11.2083	0.000814304	0.000930474	336	194	190	248	333	1328	1020	2049	1279	1821	25.9577	29.9965	35.7794	31.2927	24.5754	185.504	199.972	187.237	181.727	176.847
1632	1632	ECI1	-2.65882	3.6649	12.4615	0.000415429	0.000500205	48	31	22	41	44	182	164	252	167	296	3.70825	4.79326	4.14288	5.17339	3.2472	25.4231	32.1523	23.0277	23.7282	28.7462
6390	6390	SDHB	-2.6594	5.27456	12.7502	0.000355966	0.000436	131	80	68	109	152	514	358	848	551	855	10.1204	12.3697	12.8053	13.7537	11.2176	71.7992	70.1861	77.4901	78.2889	83.0337
80303	80303	EFHD1	-2.66047	3.97386	10.8533	0.000986189	0.00111224	40	27	22	33	71	179	140	244	194	304	3.09021	4.17478	4.14288	4.16395	5.2398	25.004	27.4471	22.2967	27.5645	29.5231
11004	11004	KIF2C	-2.66084	3.62267	12.032	0.000522943	0.000618724	38	24	19	39	47	166	116	267	171	239	2.9357	3.71091	3.57794	4.92103	3.4686	23.1881	22.7419	24.3984	24.2966	23.2106
79813	79813	EHMT1	-2.66148	5.71664	11.931	0.000552085	0.000649923	202	89	126	135	264	814	579	1266	799	1139	15.6055	13.7613	23.7274	17.0343	19.4832	113.705	113.513	115.687	113.526	110.615
22885	22885	ABLIM3	-2.66214	5.52689	12.2613	0.000462461	0.000552408	195	109	96	135	184	722	533	1095	744	1021	15.0648	16.8537	18.078	17.0343	13.5792	100.854	104.495	100.061	105.711	99.1549
4953	4953	ODC1	-2.66233	6.62651	12.5323	0.000399973	0.000483483	399	193	213	305	442	1614	1115	2447	1480	2165	30.8248	29.8419	40.1106	38.485	32.6196	225.455	218.596	223.606	210.286	210.255
580	580	BARD1	-2.66235	2.12792	8.56879	0.00341974	0.00365392	18	10	5	15	7	45	38	104	53	94	1.39059	1.54621	0.941564	1.89271	0.5166	6.28592	7.44992	9.5035	7.53051	9.12886
195828	195828	ZNF367	-2.66303	3.44608	11.1787	0.000827434	0.000944464	41	23	21	21	30	150	73	242	157	192	3.16746	3.55629	3.95457	2.64979	2.214	20.9531	14.3117	22.1139	22.3074	18.6462
10818	10818	FRS2	-2.66356	5.68398	10.536	0.00117071	0.001307	198	109	87	113	183	673	517	1079	702	925	15.2965	16.8537	16.3832	14.2584	13.5054	94.0094	101.358	98.5988	99.7437	89.8318
91289	91289	LMF2	-2.66421	6.88045	11.9937	0.000533793	0.000630606	482	227	215	290	458	1556	1205	2544	1643	2492	37.237	35.099	40.4873	36.5923	33.8004	217.353	236.241	232.47	233.446	242.012
7571	7571	ZNF23	-2.66585	3.79704	11.0821	0.00087164	0.000990772	60	29	28	43	64	238	146	366	231	286	4.63531	4.48402	5.27276	5.42576	4.7232	33.2455	28.6234	33.445	32.8217	27.775
10142	10142	AKAP9	-2.66609	5.44159	10.3888	0.00126781	0.00141004	157	93	81	100	159	622	455	959	594	737	12.1291	14.3798	15.2533	12.618	11.7342	86.8854	89.203	87.6332	84.3986	71.5741
23327	23327	NEDD4L	-2.66623	5.29853	11.3072	0.000772083	0.000885598	99	68	71	100	170	485	361	822	526	737	7.64826	10.5143	13.3702	12.618	12.546	67.7482	70.7742	75.1142	74.7368	71.5741
143279	143279	HECTD2	-2.66723	4.18362	11.0911	0.000867426	0.000986539	72	39	41	42	83	300	180	449	280	384	5.56237	6.03023	7.72083	5.29957	6.1254	41.9061	35.2891	41.0295	39.7838	37.2923
51134	51134	CEP83	-2.66756	2.53213	10.674	0.00108651	0.00121846	23	16	14	10	30	93	75	139	107	106	1.77687	2.47394	2.63638	1.2618	2.214	12.9909	14.7038	12.7018	15.2031	10.2942
144245	144245	ALG10B	-2.66795	2.73134	10.4181	0.00124786	0.00138878	33	20	10	11	31	117	58	167	111	131	2.54942	3.09243	1.88313	1.38798	2.2878	16.3434	11.3709	15.2604	15.7714	12.7221
6152	6152	RPL24	-2.6692	8.46867	12.4353	0.000421299	0.000506701	1408	669	695	941	1565	5386	3575	7998	5127	7824	108.775	103.442	130.877	118.736	115.497	752.355	700.881	730.856	728.47	759.832
11270	11270	NRM	-2.66928	4.09013	11.8946	0.000562963	0.000661931	57	40	23	49	81	255	163	384	245	361	4.40354	6.18485	4.3312	6.18284	5.9778	35.6202	31.9562	35.0898	34.8109	35.0587
51319	51319	RSRC1	-2.66932	4.14189	12.0436	0.000519715	0.000615259	73	28	32	57	72	222	188	445	254	380	5.63963	4.3294	6.02601	7.19228	5.3136	31.0105	36.8575	40.664	36.0896	36.9039
51547	51547	SIRT7	-2.6708	3.59843	11.776	0.000600004	0.000702522	37	29	22	35	44	171	108	238	190	289	2.85844	4.48402	4.14288	4.41631	3.2472	23.8865	21.1735	21.7484	26.9962	28.0664
23787	23787	MTCH1	-2.67257	7.68888	11.9277	0.000553063	0.000650943	771	436	382	523	877	3002	2095	4604	2974	4411	59.5637	67.4149	71.9355	65.9923	64.7226	419.341	410.726	420.713	422.561	428.376
1936	1936	EEF1D	-2.67366	7.81152	12.9651	0.000317356	0.000393813	871	448	422	556	999	3217	2294	4885	3343	4902	67.2893	69.2704	79.468	70.1563	73.7262	449.373	449.74	446.39	474.991	476.06
54861	54861	SNRK	-2.67377	4.919	10.9315	0.000945442	0.00106989	141	86	49	93	133	475	344	824	518	703	10.893	13.2974	9.22733	11.7348	9.81541	66.3514	67.4414	75.297	73.6001	68.2722
255520	255520	ELMOD2	-2.6753	4.8312	10.6903	0.00107696	0.00120914	120	57	59	77	98	417	287	622	434	636	9.27062	8.81342	11.1105	9.71589	7.2324	58.2495	56.2665	56.8382	61.6649	61.7655
3136	3136	HLA-H	-2.67598	6.28749	12.1584	0.000488675	0.000580584	317	147	151	201	336	1228	804	1707	1100	1676	24.4899	22.7293	28.4352	25.3623	24.7968	171.536	157.625	155.985	156.294	162.766
23324	23324	MAN2B2	-2.67626	7.5447	12.1778	0.000483627	0.00057482	812	399	322	484	710	2648	1962	4204	2750	3902	62.7312	61.6939	60.6367	61.0713	52.398	369.891	384.651	384.161	390.734	378.945
123263	123263	MTFMT	-2.67634	3.6983	10.4766	0.00120898	0.00134717	52	21	21	32	59	166	115	286	186	282	4.01727	3.24705	3.95457	4.03777	4.3542	23.1881	22.5458	26.1346	26.4278	27.3866
4092	4092	SMAD7	-2.67751	5.46303	11.7647	0.000603653	0.000706513	179	87	62	94	178	593	423	964	556	789	13.8287	13.4521	11.6754	11.861	13.1364	82.8345	82.9294	88.0901	78.9993	76.6241
6525	6525	SMTN	-2.67775	6.69795	11.8049	0.000590745	0.000692512	398	168	197	263	401	1455	1088	2148	1352	2031	30.7476	25.9764	37.0976	33.1854	29.5938	203.245	213.303	196.284	192.099	197.242
56654	56654	NPDC1	-2.67804	5.37727	12.0321	0.000522929	0.000618724	155	77	68	118	183	631	399	857	559	954	11.9746	11.9058	12.8053	14.8893	13.5054	88.1426	78.2242	78.3125	79.4256	92.6482
168667	168667	BMPER	-2.67843	3.79506	10.6931	0.00107534	0.00120754	63	23	36	41	47	228	140	347	212	324	4.86708	3.55629	6.77926	5.17339	3.4686	31.8487	27.4471	31.7088	30.122	31.4654
468	468	ATF4	-2.67867	8.48231	10.8995	0.000961884	0.00108702	1804	872	830	1112	2095	6807	4696	9787	6479	9869	139.368	134.83	156.3	140.313	154.611	950.85	920.653	894.334	920.569	958.433
841	841	CASP8	-2.67875	2.50343	11.1265	0.000851041	0.000969238	25	12	11	20	21	100	66	140	98	104	1.93138	1.85546	2.07144	2.52361	1.5498	13.9687	12.9393	12.7932	13.9243	10.1
3077	3077	HFE	-2.67877	2.36446	12.2113	0.000475012	0.0005659	20	11	8	10	27	71	52	126	69	105	1.5451	1.70083	1.5065	1.2618	1.9926	9.91778	10.1946	11.5139	9.80387	10.1971
51144	51144	HSD17B12	-2.67888	6.1611	11.2856	0.000781088	0.000895051	289	162	143	203	277	1044	728	1728	1161	1641	22.3267	25.0487	26.9287	25.6146	20.4426	145.833	142.725	157.904	164.961	159.367
64397	64397	ZNF106	-2.67994	5.77235	11.5301	0.000684774	0.000793766	201	129	84	139	217	755	582	1260	784	1007	15.5283	19.9462	15.8183	17.5391	16.0146	105.464	114.101	115.139	111.395	97.7953
90525	90525	SHF	-2.68054	2.70109	12.0121	0.000528554	0.000624795	22	12	11	19	33	97	79	117	96	144	1.69961	1.85546	2.07144	2.39743	2.4354	13.5496	15.488	10.6914	13.6402	13.9846
440944	440944	THUMPD3-AS1	-2.68075	1.37852	8.7796	0.00304618	0.00326848	13	7	6	7	6	37	30	62	44	63	1.00432	1.08235	1.12988	0.883262	0.4428	5.16842	5.88152	5.66555	6.25174	6.11828
8394	8394	PIP5K1A	-2.68095	6.47835	10.6064	0.00112695	0.00126032	339	174	156	182	378	1180	905	1911	1220	1699	26.1895	26.9041	29.3768	22.9648	27.8964	164.831	177.426	174.627	173.344	164.999
6387	6387	CXCL12	-2.68152	8.60782	10.6588	0.0010955	0.0012276	1602	840	693	1014	1640	5649	4031	8857	6011	8434	123.763	129.882	130.501	127.947	121.032	789.092	790.28	809.351	854.074	819.072
100303453	100303453	TSNAX-DISC1	-2.6816	3.69274	11.3676	0.00074738	0.000859619	46	23	25	39	57	189	138	286	198	276	3.55374	3.55629	4.70782	4.92103	4.2066	26.4009	27.055	26.1346	28.1329	26.8039
22897	22897	CEP164	-2.6822	5.42097	11.5391	0.000681458	0.000790392	180	66	101	106	230	697	511	951	675	942	13.9059	10.205	19.0196	13.3751	16.974	97.3619	100.182	86.9022	95.9075	91.4828
56674	56674	TMEM9B	-2.68317	5.05397	11.365	0.000748393	0.000860446	138	71	71	105	123	519	326	792	579	795	10.6612	10.9781	13.3702	13.2489	9.0774	72.4976	63.9125	72.3728	82.2673	77.2068
10144	10144	FAM13A	-2.68474	3.69479	12.2868	0.000456179	0.000545626	53	20	21	44	64	193	122	299	237	270	4.09452	3.09243	3.95457	5.55194	4.7232	26.9596	23.9182	27.3226	33.6742	26.2212
3707	3707	ITPKB	-2.68537	4.06281	12.907	0.000327364	0.000404562	60	35	32	45	69	233	199	373	220	369	4.63531	5.41175	6.02601	5.67812	5.0922	32.5471	39.0141	34.0847	31.2587	35.8356
51143	51143	DYNC1LI1	-2.68641	5.93369	10.4937	0.00119782	0.00133574	232	112	104	137	234	808	563	1274	844	1194	17.9232	17.3176	19.5845	17.2867	17.2692	112.867	110.376	116.418	119.92	115.956
9931	9931	HELZ	-2.68675	5.37745	10.8995	0.000961879	0.00108702	175	73	74	107	156	561	462	891	603	769	13.5197	11.2874	13.9352	13.5013	11.5128	78.3645	90.5753	81.4194	85.6773	74.6818
2932	2932	GSK3B	-2.68706	6.47353	11.8337	0.000581686	0.000682371	418	190	211	240	393	1410	1056	2407	1570	1935	32.2927	29.3781	39.734	30.2833	29.0034	196.959	207.029	219.951	223.074	187.918
10284	10284	SAP18	-2.68787	6.70613	12.375	0.000435115	0.000522138	376	232	187	279	468	1590	1094	2373	1517	2325	29.0479	35.8722	35.2145	35.2043	34.5384	222.103	214.479	216.844	215.543	225.794
7220	7220	TRPC1	-2.68913	3.09428	11.3123	0.000769944	0.000883403	36	16	15	22	43	130	78	190	144	201	2.78119	2.47394	2.82469	2.77597	3.1734	18.1593	15.2919	17.3622	20.4603	19.5202
57623	57623	ZFAT	-2.68918	3.32709	11.7043	0.000623563	0.00072749	50	15	22	15	34	115	99	215	151	191	3.86276	2.31932	4.14288	1.89271	2.5092	16.064	19.409	19.6467	21.4549	18.5491
51428	51428	DDX41	-2.6894	5.6588	11.9649	0.000542115	0.000639085	161	90	108	129	199	734	550	1078	646	1032	12.4381	13.9159	20.3378	16.2773	14.6862	102.53	107.828	98.5074	91.787	100.223
2972	2972	BRF1	-2.68978	4.88955	12.263	0.000462024	0.000551942	116	42	61	89	103	452	288	613	394	657	8.9616	6.4941	11.4871	11.2301	7.6014	63.1386	56.4626	56.0158	55.9815	63.8049
81566	81566	CSRNP2	-2.68991	5.2556	10.2194	0.00138974	0.00153806	176	86	69	111	126	555	393	890	663	801	13.5969	13.2974	12.9936	14.006	9.29881	77.5263	77.0479	81.328	94.2024	77.7895
25981	25981	DNAH1	-2.68994	2.32782	11.7157	0.000619746	0.000723541	15	7	14	8	25	69	58	101	62	111	1.15883	1.08235	2.63638	1.00944	1.845	9.63841	11.3709	9.22936	8.80928	10.7798
64434	64434	NOM1	-2.69025	4.25446	11.2609	0.000791587	0.000906196	67	39	37	44	65	252	178	437	249	398	5.1761	6.03023	6.96758	5.55194	4.797	35.2012	34.897	39.933	35.3792	38.652
85302	85302	FBF1	-2.69068	2.35491	12.4475	0.000418563	0.000503875	13	6	7	19	30	66	38	96	98	122	1.00432	0.927728	1.31819	2.39743	2.214	9.21935	7.44992	8.77246	13.9243	11.8481
1075	1075	CTSC	-2.69071	7.56072	11.1465	0.000841918	0.000959689	775	342	339	492	787	2693	1895	4178	2752	4074	59.8728	52.8805	63.8381	62.0807	58.0806	376.177	371.516	381.785	391.018	395.648
548645	548645	DNAJC25	-2.69139	3.63232	11.4852	0.000701526	0.00081136	45	29	19	28	57	172	122	264	187	269	3.47648	4.48402	3.57794	3.53305	4.2066	24.0262	23.9182	24.1243	26.5699	26.1241
376497	376497	SLC27A1	-2.69151	3.76629	12.7764	0.000351024	0.000430397	60	37	21	33	56	191	181	290	208	289	4.63531	5.72099	3.95457	4.16395	4.1328	26.6802	35.4851	26.5001	29.5537	28.0664
6132	6132	RPL8	-2.69177	9.68235	13.4652	0.000243029	0.000312426	3163	1576	1408	1911	3568	11694	7988	17524	11334	17655	244.358	243.683	265.145	241.131	263.319	1633.5	1566.05	1601.34	1610.39	1714.57
6222	6222	RPS18	-2.6919	8.93204	13.3152	0.000263268	0.000334089	1680	921	913	1381	1989	7015	4394	10451	7393	11301	129.789	142.406	171.93	174.255	146.788	979.905	861.446	955.01	1050.44	1097.5
29893	29893	PSMC3IP	-2.69195	3.04257	11.7283	0.000615557	0.000719152	43	12	18	24	40	140	112	202	123	174	3.32197	1.85546	3.38963	3.02833	2.952	19.5562	21.9577	18.4587	17.4765	16.8981
84318	84318	CCDC77	-2.69253	3.29029	10.3615	0.00128672	0.00142931	22	27	19	24	45	144	117	214	146	193	1.69961	4.17478	3.57794	3.02833	3.321	20.1149	22.9379	19.5553	20.7444	18.7433
8315	8315	BRAP	-2.69374	4.98867	11.4208	0.000726257	0.000837462	152	63	67	64	124	475	329	723	482	688	11.7428	9.74114	12.617	8.07554	9.15121	66.3514	64.5006	66.0676	68.485	66.8155
55761	55761	TTC17	-2.6942	5.95178	12.2827	0.000457168	0.000546698	260	110	127	178	242	944	663	1495	920	1305	20.0863	17.0083	23.9157	22.4601	17.8596	131.865	129.982	136.613	130.718	126.736
54478	54478	FAM64A	-2.69447	2.1869	10.3173	0.00131788	0.00146225	16	11	9	10	12	67	43	100	59	87	1.23608	1.70083	1.69482	1.2618	0.8856	9.35904	8.43017	9.13798	8.38302	8.44905
284352	284352	PPP1R37	-2.69449	4.64877	11.9764	0.00053878	0.000635857	89	54	57	63	110	375	258	606	433	537	6.87571	8.34955	10.7338	7.94936	8.118	52.3827	50.581	55.3762	61.5229	52.151
727910	727910	TLCD2	-2.69593	4.06671	13.035	0.000305725	0.000381481	77	33	27	50	67	275	198	378	235	336	5.94865	5.1025	5.08445	6.30902	4.9446	38.414	38.818	34.5416	33.39	32.6308
23456	23456	ABCB10	-2.69608	3.73127	10.8224	0.0010028	0.00112978	47	19	28	30	45	166	130	267	173	259	3.63099	2.93781	5.27276	3.78541	3.321	23.1881	25.4866	24.3984	24.5807	25.1529
200058	200058	FLJ23867	-2.69651	4.94159	11.5238	0.000687095	0.000796141	136	67	57	75	116	450	366	692	427	652	10.5067	10.3596	10.7338	9.46353	8.5608	62.8592	71.7545	63.2348	60.6703	63.3193
4643	4643	MYO1E	-2.69754	6.59037	10.9943	0.000913939	0.00103664	354	163	229	258	396	1378	1042	2307	1503	2062	27.3483	25.2033	43.1237	32.5545	29.2248	192.489	204.285	210.813	213.554	200.252
8218	8218	CLTCL1	-2.69772	2.9291	12.1183	0.000499296	0.000592421	27	12	5	30	29	86	89	158	89	146	2.08589	1.85546	0.941564	3.78541	2.1402	12.0131	17.4485	14.438	12.6456	14.1789
5189	5189	PEX1	-2.69788	3.32637	10.8047	0.00101241	0.00114005	47	10	22	26	50	134	115	218	162	225	3.63099	1.54621	4.14288	3.28069	3.69	18.7181	22.5458	19.9208	23.0178	21.851
9533	9533	POLR1C	-2.69805	3.84558	10.3935	0.00126462	0.00140663	52	15	37	36	47	222	114	274	203	319	4.01727	2.31932	6.96758	4.54249	3.4686	31.0105	22.3498	25.0381	28.8433	30.9798
3646	3646	EIF3E	-2.69816	7.89582	12.7391	0.000358097	0.000438381	915	484	435	607	1048	3525	2449	5582	3515	5078	70.6885	74.8367	81.9161	76.5915	77.3424	492.397	480.128	510.082	499.429	493.152
63906	63906	GPATCH3	-2.69829	3.47241	10.9479	0.000937103	0.00106137	47	24	15	23	54	147	123	242	144	246	3.63099	3.71091	2.82469	2.90215	3.9852	20.534	24.1142	22.1139	20.4603	23.8904
2784	2784	GNB3	-2.69853	2.23513	11.966	0.000541792	0.000638833	13	3	10	10	18	37	51	82	47	96	1.00432	0.463864	1.88313	1.2618	1.3284	5.16842	9.99858	7.49314	6.678	9.32309
283659	283659	PRTG	-2.69929	1.3528	10.0749	0.00150305	0.00165674	10	7	4	4	5	27	23	56	33	46	0.772552	1.08235	0.753252	0.504721	0.369	3.77155	4.50916	5.11727	4.68881	4.46731
57706	57706	DENND1A	-2.69955	4.85321	11.4055	0.000732263	0.000843557	117	51	75	83	130	485	352	731	471	634	9.03885	7.88569	14.1235	10.473	9.59401	67.7482	69.0098	66.7986	66.9221	61.5712
60313	60313	GPBP1L1	-2.70029	6.29147	11.8471	0.000577513	0.000677678	352	160	166	262	354	1359	898	1977	1333	1952	27.1938	24.7394	31.2599	33.0593	26.1252	189.835	176.053	180.658	189.399	189.569
23218	23218	NBEAL2	-2.70066	2.21508	11.7979	0.000592966	0.000694907	15	7	5	13	15	43	34	91	47	115	1.15883	1.08235	0.941564	1.64034	1.107	6.00655	6.66572	8.31556	6.678	11.1683
8761	8761	PABPC4	-2.7008	7.63377	12.5666	0.000392693	0.000475714	819	384	339	471	799	2741	2108	4400	2849	3907	63.272	59.3746	63.8381	59.4309	58.9662	382.882	413.275	402.071	404.8	379.43
8677	8677	STX10	-2.70112	4.89852	12.068	0.000512938	0.000607746	107	55	73	76	134	453	359	703	412	707	8.2663	8.50417	13.7468	9.58971	9.88921	63.2783	70.3821	64.24	58.5391	68.6607
10576	10576	CCT2	-2.70117	7.1381	11.6649	0.000636902	0.000741649	492	264	275	361	585	2039	1444	3013	2045	3014	38.0095	40.82	51.786	45.5511	43.173	284.822	283.097	275.327	290.564	292.706
400818	400818	NBPF9	-2.70307	2.11495	11.2925	0.000778212	0.000892017	17	7	5	19	14	75	45	110	56	73	1.31334	1.08235	0.941564	2.39743	1.0332	10.4765	8.82227	10.0518	7.95677	7.08943
7156	7156	TOP3A	-2.70322	4.16034	11.8447	0.000578247	0.000678472	71	26	35	36	65	254	161	370	228	335	5.48512	4.02015	6.59095	4.54249	4.797	35.4805	31.5641	33.8105	32.3954	32.5337
4773	4773	NFATC2	-2.70533	1.77933	8.69173	0.00319657	0.00342171	14	5	5	3	14	38	24	67	44	56	1.08157	0.773107	0.941564	0.378541	1.0332	5.30811	4.70521	6.12245	6.25174	5.43847
9759	9759	HDAC4	-2.70626	3.40579	12.0092	0.000529373	0.000625624	38	23	18	30	50	170	111	244	165	229	2.9357	3.55629	3.38963	3.78541	3.69	23.7468	21.7616	22.2967	23.444	22.2394
84650	84650	EBPL	-2.70665	2.36391	11.2538	0.000794599	0.000909555	11	6	10	19	20	61	40	110	76	123	0.849807	0.927728	1.88313	2.39743	1.476	8.52091	7.84202	10.0518	10.7985	11.9452
11276	11276	SYNRG	-2.70697	5.31096	11.1509	0.000839888	0.000957747	135	81	66	109	162	590	398	862	598	771	10.4294	12.5243	12.4287	13.7537	11.9556	82.4154	78.0281	78.7694	84.9669	74.876
3059	3059	HCLS1	-2.70858	1.83301	11.3934	0.000737061	0.000848667	11	8	6	13	15	52	44	87	52	81	0.849807	1.23697	1.12988	1.64034	1.107	7.26373	8.62622	7.95004	7.38843	7.86635
4811	4811	NID1	-2.70933	9.34105	11.4949	0.000697864	0.000807501	2731	1362	1005	1574	2425	9219	6838	14437	8902	12893	210.984	210.594	189.254	198.608	178.965	1287.78	1340.59	1319.25	1264.84	1252.11
6508	6508	SLC4A3	-2.71003	2.13735	12.3201	0.00044811	0.000536358	21	12	9	7	13	66	45	91	71	97	1.62236	1.85546	1.69482	0.883262	0.959401	9.21935	8.82227	8.31556	10.088	9.4202
57862	57862	ZNF410	-2.71047	4.84416	11.9658	0.00054185	0.000638837	115	68	70	68	143	530	296	753	473	725	8.88434	10.5143	13.1819	8.58026	10.5534	74.0342	58.031	68.809	67.2063	70.4087
262	262	AMD1	-2.71055	6.57221	10.9323	0.000944997	0.00106949	368	175	178	221	313	1311	811	2073	1384	1938	28.4299	27.0587	33.5197	27.8859	23.0994	183.13	158.997	189.43	196.646	188.21
3306	3306	HSPA2	-2.71136	6.34495	11.1798	0.000826914	0.000944055	214	133	111	157	251	894	684	1387	853	1278	16.5326	20.5646	20.9027	19.8103	18.5238	124.88	134.099	126.744	121.199	124.114
93550	93550	ZFAND4	-2.71183	1.51508	9.11535	0.00253474	0.00273525	5	6	11	5	11	39	35	63	49	63	0.386276	0.927728	2.07144	0.630902	0.8118	5.4478	6.86177	5.75693	6.96217	6.11828
284385	284385	ZNF561-AS1	-2.71267	1.38183	10.693	0.00107543	0.00120754	12	8	4	6	9	46	24	64	35	68	0.927062	1.23697	0.753252	0.757082	0.6642	6.42561	4.70521	5.84831	4.97298	6.60385
1937	1937	EEF1G	-2.7127	10.6462	13.5202	0.000236007	0.000305314	6057	3072	2691	3755	6584	22291	15718	34148	22522	33765	467.935	474.997	506.75	473.807	485.899	3113.77	3081.52	3120.44	3200.04	3279.1
10084	10084	PQBP1	-2.71319	4.8783	12.83	0.000341098	0.000419411	98	61	47	84	136	445	301	638	409	695	7.57101	9.4319	8.85071	10.5991	10.0368	62.1608	59.0112	58.3003	58.1128	67.4953
148867	148867	SLC30A7	-2.71362	6.10575	11.1025	0.000862127	0.000981102	283	155	120	180	254	1072	728	1590	1004	1447	21.8632	23.9663	22.5975	22.7125	18.7452	149.745	142.725	145.294	142.653	140.526
57593	57593	EBF4	-2.71595	3.19379	13.0197	0.000308224	0.000384027	48	20	13	18	34	125	89	196	139	206	3.70825	3.09243	2.44807	2.27125	2.5092	17.4609	17.4485	17.9104	19.7498	20.0058
57720	57720	GPR107	-2.71697	7.09256	11.6506	0.000641817	0.000747224	537	276	247	314	558	1976	1440	3087	2011	2723	41.486	42.6755	46.5133	39.6206	41.1804	276.022	282.313	282.089	285.733	264.445
55331	55331	ACER3	-2.71697	3.78721	11.7503	0.000608339	0.000711571	47	33	31	33	47	198	142	330	219	299	3.63099	5.1025	5.8377	4.16395	3.4686	27.658	27.8392	30.1553	31.1166	29.0375
2035	2035	EPB41	-2.71769	3.82551	12.6061	0.000384495	0.000466748	61	35	22	36	55	189	164	322	221	322	4.71257	5.41175	4.14288	4.54249	4.059	26.4009	32.1523	29.4243	31.4008	31.2712
55660	55660	PRPF40A	-2.7193	7.00576	11.594	0.000661634	0.000768539	505	241	257	332	535	2017	1370	3038	1925	2632	39.0139	37.2637	48.3964	41.8919	39.483	281.749	268.589	277.612	273.514	255.608
9767	9767	JADE3	-2.71932	2.70569	10.378	0.00127523	0.00141762	17	9	13	17	31	108	61	135	84	123	1.31334	1.39159	2.44807	2.14507	2.2878	15.0862	11.9591	12.3363	11.9351	11.9452
4595	4595	MUTYH	-2.71935	2.60973	11.9027	0.000560536	0.000659275	19	16	12	14	20	87	57	127	95	140	1.46785	2.47394	2.25975	1.76652	1.476	12.1528	11.1749	11.6052	13.4981	13.5962
58155	58155	PTBP2	-2.72017	3.81132	11.5	0.000695973	0.000805791	50	16	26	39	51	187	137	290	179	273	3.86276	2.47394	4.89613	4.92103	3.7638	26.1215	26.8589	26.5001	25.4332	26.5125
11261	11261	CHP1	-2.72132	6.76903	13.0011	0.000311312	0.000387462	434	216	209	266	429	1534	1105	2509	1770	2260	33.5287	33.3982	39.3574	33.564	31.6602	214.28	216.636	229.272	251.491	219.481
10762	10762	NUP50	-2.72229	5.8638	11.7143	0.00062021	0.000723938	208	131	125	153	222	910	634	1411	894	1268	16.0691	20.2554	23.5391	19.3056	16.3836	127.115	124.296	128.937	127.024	123.142
10873	10873	ME3	-2.72234	2.63783	12.3256	0.000446795	0.00053492	27	10	10	19	33	94	63	153	107	145	2.08589	1.54621	1.88313	2.39743	2.4354	13.1306	12.3512	13.9811	15.2031	14.0817
284370	284370	ZNF615	-2.72273	3.03721	10.3682	0.00128206	0.0014244	28	15	15	23	23	92	78	189	120	166	2.16314	2.31932	2.82469	2.90215	1.6974	12.8512	15.2919	17.2708	17.0502	16.1212
80264	80264	ZNF430	-2.72391	2.49099	9.67921	0.00186365	0.00203316	13	9	12	24	13	79	47	138	85	123	1.00432	1.39159	2.25975	3.02833	0.959401	11.0353	9.21438	12.6104	12.0772	11.9452
8666	8666	EIF3G	-2.72459	7.28851	13.1565	0.000286525	0.000360169	584	303	271	413	701	2334	1719	3505	2165	3510	45.117	46.8503	51.0328	52.1125	51.7338	326.03	337.011	320.286	307.614	340.875
6809	6809	STX3	-2.72491	4.37693	10.938	0.000942135	0.00106647	85	58	33	53	71	301	241	477	305	479	6.56669	8.96804	6.21433	6.68756	5.2398	42.0458	47.2482	43.5882	43.336	46.5183
55784	55784	MCTP2	-2.72556	1.48347	11.2236	0.000807639	0.000923579	17	5	9	7	8	46	44	77	45	64	1.31334	0.773107	1.69482	0.883262	0.5904	6.42561	8.62622	7.03624	6.39383	6.21539
4867	4867	NPHP1	-2.72575	1.85843	12.1867	0.000481318	0.000572365	14	6	10	8	15	62	47	73	54	77	1.08157	0.927728	1.88313	1.00944	1.107	8.6606	9.21438	6.67073	7.6726	7.47789
23307	23307	FKBP15	-2.72576	5.92637	12.0214	0.000525925	0.000621938	207	109	119	157	218	870	633	1256	864	1234	15.9918	16.8537	22.4092	19.8103	16.0884	121.528	124.1	114.773	122.762	119.841
4043	4043	LRPAP1	-2.72581	6.82661	12.6192	0.000381796	0.000464097	440	215	212	269	467	1597	1135	2497	1710	2521	33.9923	33.2436	39.9223	33.9425	34.4646	223.08	222.517	228.175	242.966	244.828
2317	2317	FLNB	-2.72586	7.57771	11.7193	0.000618558	0.000722226	718	376	349	495	785	2859	2140	4532	2682	3798	55.4692	58.1376	65.7212	62.4593	57.933	399.365	419.548	414.133	381.072	368.845
5781	5781	PTPN11	-2.72596	7.90633	12.7032	0.000365038	0.000445807	890	535	419	667	920	3484	2509	5690	3841	5005	68.7571	82.7224	78.9031	84.1623	67.896	486.67	491.891	519.951	545.749	486.063
6792	6792	CDKL5	-2.72611	1.03041	8.12672	0.00436176	0.00463046	3	2	8	4	5	18	25	45	28	34	0.231766	0.309243	1.5065	0.504721	0.369	2.51437	4.90126	4.11209	3.97838	3.30193
389432	389432	SAMD5	-2.72627	4.19874	12.0091	0.000529415	0.000625624	79	38	27	37	67	261	172	371	272	351	6.10316	5.87561	5.08445	4.66867	4.9446	36.4583	33.7207	33.9019	38.6472	34.0875
6599	6599	SMARCC1	-2.72663	6.93858	11.6664	0.000636395	0.000741176	445	267	214	269	436	1700	1226	2717	1801	2299	34.3786	41.2839	40.299	33.9425	32.1768	237.468	240.358	248.279	255.895	223.269
3030	3030	HADHA	-2.72666	7.52431	12.2197	0.000472876	0.00056347	717	296	356	477	781	2708	1900	4126	2736	3881	55.392	45.7679	67.0394	60.188	57.6378	378.273	372.496	377.033	388.745	376.905
11311	11311	VPS45	-2.727	4.78706	12.1559	0.000489339	0.000581254	95	47	61	75	115	413	300	648	422	576	7.33924	7.2672	11.4871	9.46353	8.487	57.6908	58.8152	59.2141	59.9599	55.9385
154141	154141	MBOAT1	-2.72754	2.75285	9.40862	0.00215967	0.00234498	22	9	11	14	18	64	58	123	85	115	1.69961	1.39159	2.07144	1.76652	1.3284	8.93998	11.3709	11.2397	12.0772	11.1683
57505	57505	AARS2	-2.72757	3.6343	11.3512	0.000753994	0.000866206	47	20	20	39	42	196	121	268	173	233	3.63099	3.09243	3.76626	4.92103	3.0996	27.3787	23.7221	24.4898	24.5807	22.6279
339745	339745	SPOPL	-2.72785	4.26145	10.6803	0.00108284	0.0012147	75	46	39	45	59	256	177	468	335	409	5.79414	7.11258	7.3442	5.67812	4.3542	35.7599	34.7009	42.7657	47.5985	39.7202
65018	65018	PINK1	-2.72876	7.19463	12.5987	0.000386009	0.000468343	552	273	242	351	585	2088	1520	3057	2010	2986	42.6449	42.2116	45.5717	44.2893	43.173	291.667	297.997	279.348	285.591	289.987
6237	6237	RRAS	-2.72904	6.3959	12.8113	0.000344524	0.000423091	278	179	133	219	359	1112	830	1767	1216	2046	21.4769	27.6772	25.0456	27.6335	26.4942	155.332	162.722	161.468	172.775	198.698
4123	4123	MAN2C1	-2.7294	5.27353	12.4864	0.000409917	0.000494076	129	53	79	104	176	509	422	772	586	873	9.96592	8.19493	14.8767	13.1228	12.9888	71.1007	82.7333	70.5452	83.2619	84.7818
159195	159195	USP54	-2.72978	3.38796	11.5746	0.000668605	0.000776329	38	22	15	28	38	137	98	230	152	227	2.9357	3.40167	2.82469	3.53305	2.8044	19.1371	19.213	21.0174	21.5969	22.0452
55707	55707	NECAP2	-2.72991	5.72047	11.6053	0.000657654	0.000764219	231	95	101	125	216	726	545	1231	811	1201	17.8459	14.689	19.0196	15.7725	15.9408	101.413	106.848	112.489	115.231	116.636
527	527	ATP6V0C	-2.73064	7.28218	12.1173	0.000499556	0.000592669	651	303	237	328	699	2188	1661	3560	2030	3228	50.2931	46.8503	44.6302	41.3872	51.5862	305.635	325.64	325.312	288.433	313.489
4793	4793	NFKBIB	-2.73074	4.20254	13.0761	0.000299085	0.000374072	65	29	34	53	84	272	193	426	252	420	5.02159	4.48402	6.40264	6.68756	6.1992	37.9949	37.8378	38.9278	35.8054	40.7885
253260	253260	RICTOR	-2.7312	6.4736	10.5917	0.00113595	0.0012699	412	186	156	212	376	1385	992	2149	1394	1824	31.8291	28.7596	29.3768	26.7502	27.7488	193.467	194.482	196.375	198.067	177.139
11174	11174	ADAMTS6	-2.73212	4.09638	10.9839	0.000919068	0.00104206	83	37	47	42	67	303	223	430	271	449	6.41218	5.72099	8.85071	5.29957	4.9446	42.3252	43.7193	39.2933	38.5051	43.6049
400916	400916	CHCHD10	-2.73338	2.05414	12.9721	0.000316171	0.000392717	13	8	5	8	25	54	43	88	45	106	1.00432	1.23697	0.941564	1.00944	1.845	7.5431	8.43017	8.04142	6.39383	10.2942
6049	6049	RNF6	-2.73415	5.84731	11.2678	0.000788618	0.000903062	255	134	111	152	248	955	671	1430	977	1268	19.7001	20.7193	20.9027	19.1794	18.3024	133.401	131.55	130.673	138.817	123.142
200205	200205	IBA57	-2.73421	2.8648	10.3618	0.00128652	0.00142923	29	17	14	14	22	96	65	156	126	146	2.2404	2.62856	2.63638	1.76652	1.6236	13.41	12.7433	14.2552	17.9027	14.1789
79939	79939	SLC35E1	-2.73432	6.44951	10.869	0.000977891	0.00110362	337	182	153	168	342	1168	841	2076	1265	1688	26.035	28.1411	28.8119	21.1983	25.2396	163.155	164.879	189.704	179.738	163.931
51780	51780	KDM3B	-2.7346	6.14339	11.6406	0.000645269	0.000750944	278	150	129	174	260	1048	803	1620	1031	1386	21.4769	23.1932	24.2924	21.9554	19.188	146.392	157.429	148.035	146.49	134.602
4839	4839	NOP2	-2.73534	5.18208	11.213	0.000812276	0.00092842	107	65	77	90	155	534	397	826	485	757	8.2663	10.0504	14.5001	11.3562	11.439	74.5929	77.8321	75.4797	68.9113	73.5164
11011	11011	TLK2	-2.73547	5.78699	11.0688	0.000877942	0.000997646	210	110	124	143	189	809	642	1351	861	1083	16.2236	17.0083	23.3508	18.0438	13.9482	113.007	125.864	123.454	122.335	105.176
2762	2762	GMDS	-2.73751	3.65169	12.3174	0.000448766	0.000537089	44	23	31	31	56	206	168	289	167	279	3.39923	3.55629	5.8377	3.91159	4.1328	28.7755	32.9365	26.4088	23.7282	27.0952
5687	5687	PSMA6	-2.73912	6.51256	12.0674	0.000513117	0.000607897	336	182	177	242	351	1439	941	2112	1291	2046	25.9577	28.1411	33.3314	30.5356	25.9038	201.01	184.484	192.994	183.432	198.698
25983	25983	NGDN	-2.73913	4.13298	10.5499	0.00116194	0.00129758	71	27	29	42	78	280	173	357	247	354	5.48512	4.17478	5.46107	5.29957	5.7564	39.1124	33.9167	32.6226	35.095	34.3789
5894	5894	RAF1	-2.73969	6.34964	11.7754	0.000600184	0.000702663	313	155	162	203	329	1151	863	1862	1301	1789	24.1809	23.9663	30.5067	25.6146	24.2802	160.78	169.192	170.149	184.853	173.74
9423	9423	NTN1	-2.74069	1.2734	11.3307	0.000762377	0.000875236	7	4	4	7	13	30	32	54	35	52	0.540786	0.618485	0.753252	0.883262	0.959401	4.19061	6.27362	4.93451	4.97298	5.05001
100507313	100507313	NA	-2.74203	4.06644	12.6449	0.0003766	0.000458779	61	32	42	49	55	264	214	413	243	358	4.71257	4.94788	7.90914	6.18284	4.059	36.8774	41.9548	37.7399	34.5267	34.7673
129450	129450	TYW5	-2.74262	2.70272	11.3767	0.000743693	0.000855715	23	14	13	14	25	99	61	152	88	152	1.77687	2.1647	2.44807	1.76652	1.845	13.829	11.9591	13.8897	12.5035	14.7616
79913	79913	ACTR5	-2.74265	2.09451	11.241	0.000800087	0.000915478	7	11	11	10	13	59	41	98	65	90	0.540786	1.70083	2.07144	1.2618	0.959401	8.24154	8.03807	8.95522	9.23553	8.74039
26118	26118	WSB1	-2.74307	5.62078	10.9938	0.000914152	0.00103678	232	102	119	151	233	901	613	1352	873	1285	17.9232	15.7714	22.4092	19.0532	17.1954	125.858	120.179	123.545	124.04	124.793
29097	29097	CNIH4	-2.74334	4.17858	11.8595	0.000573688	0.000673662	70	40	33	50	64	282	193	381	273	436	5.40786	6.18485	6.21433	6.30902	4.7232	39.3918	37.8378	34.8157	38.7892	42.3424
5393	5393	EXOSC9	-2.74384	4.36482	11.5555	0.000675499	0.000783868	74	33	41	56	93	336	202	507	281	462	5.71688	5.1025	7.72083	7.0661	6.8634	46.9349	39.6022	46.3296	39.9259	44.8674
51182	51182	HSPA14	-2.74425	3.60019	13.86	0.000196949	0.000262137	39	15	21	28	42	153	101	247	156	215	3.01295	2.31932	3.95457	3.53305	3.0996	21.3721	19.8011	22.5708	22.1653	20.8798
5925	5925	RB1	-2.74462	5.98082	12.2062	0.000476299	0.000567088	250	142	105	176	245	968	643	1523	1020	1379	19.3138	21.9562	19.7729	22.2077	18.081	135.217	126.06	139.171	144.927	133.922
2550	2550	GABBR1	-2.74531	4.18892	11.8882	0.000564896	0.000663842	78	38	31	47	71	251	208	419	255	450	6.0259	5.87561	5.8377	5.93048	5.2398	35.0615	40.7785	38.2881	36.2317	43.702
80306	80306	MED28	-2.74544	4.24403	10.8289	0.00099927	0.00112602	86	38	39	49	60	286	200	442	326	397	6.64394	5.87561	7.3442	6.18284	4.428	39.9505	39.2101	40.3899	46.3197	38.5548
57176	57176	VARS2	-2.74597	3.72137	13.7467	0.000209183	0.000275726	49	23	20	38	50	178	133	274	185	303	3.7855	3.55629	3.76626	4.79485	3.69	24.8643	26.0747	25.0381	26.2857	29.426
84541	84541	KBTBD8	-2.74614	1.00263	7.09303	0.00773842	0.00811226	7	3	2	4	9	33	11	42	20	42	0.540786	0.463864	0.376626	0.504721	0.6642	4.60967	2.15656	3.83795	2.8417	4.07885
11273	11273	ATXN2L	-2.74649	7.21428	12.6393	0.000377731	0.000459936	662	289	267	330	622	2197	1712	3406	2115	3233	51.1429	44.6856	50.2795	41.6395	45.9036	306.893	335.639	311.24	300.51	313.974
25943	25943	C20orf194	-2.74665	4.85949	11.9463	0.000547562	0.000645182	121	52	48	75	120	397	319	657	439	620	9.34788	8.04031	9.03902	9.46353	8.856	55.4558	62.5401	60.0365	62.3754	60.2116
51116	51116	MRPS2	-2.7469	5.0415	12.0986	0.000504584	0.00059809	134	76	48	51	145	476	322	704	452	682	10.3522	11.7512	9.03902	6.4352	10.701	66.4911	63.1283	64.3314	64.2225	66.2328
55768	55768	NGLY1	-2.74745	3.70315	11.5069	0.000693377	0.000803023	43	23	31	40	45	189	132	338	214	287	3.32197	3.55629	5.8377	5.04721	3.321	26.4009	25.8787	30.8864	30.4062	27.8721
81490	81490	PTDSS2	-2.74769	4.79605	12.4263	0.000423323	0.000508978	118	51	40	67	130	421	280	623	403	603	9.11611	7.88569	7.53252	8.45408	9.59401	58.8083	54.8942	56.9296	57.2603	58.5606
9755	9755	TBKBP1	-2.74782	4.29135	12.7136	0.000362999	0.000443548	72	41	29	39	96	298	201	422	306	356	5.56237	6.33947	5.46107	4.92103	7.0848	41.6268	39.4062	38.5623	43.478	34.5731
22898	22898	DENND3	-2.74791	5.06749	10.5524	0.00116038	0.00129597	109	59	41	64	120	406	295	600	412	575	8.42081	9.12266	7.72083	8.07554	8.856	56.713	57.8349	54.8279	58.5391	55.8414
8220	8220	DGCR14	-2.74812	4.46401	12.0189	0.000526642	0.000622724	70	32	48	47	85	294	230	459	304	422	5.40786	4.94788	9.03902	5.93048	6.273	41.068	45.0916	41.9433	43.1939	40.9827
26063	26063	DECR2	-2.74814	3.28495	12.5611	0.000393853	0.00047697	33	19	19	20	40	147	94	198	136	220	2.54942	2.93781	3.57794	2.52361	2.952	20.534	18.4288	18.0932	19.3236	21.3654
10180	10180	RBM6	-2.7485	5.76459	12.4433	0.000419489	0.000504783	207	92	114	141	270	887	671	1242	837	1165	15.9918	14.2252	21.4677	17.7914	19.926	123.902	131.55	113.494	118.925	113.14
567	567	B2M	-2.75086	10.3335	12.8606	0.000335578	0.00041336	4704	2491	2347	3393	5226	19738	12777	29470	19080	29097	363.408	385.162	441.97	428.13	385.679	2757.14	2504.94	2692.96	2710.98	2825.77
6141	6141	RPL18	-2.75126	8.28233	13.469	0.000242542	0.000312011	1098	590	540	735	1357	4379	2929	6683	4654	7322	84.8262	91.2266	101.689	92.7426	100.147	611.69	574.232	610.691	661.264	711.08
100506112	100506112	NA	-2.75194	1.33974	10.9379	0.000942147	0.00106647	10	6	5	8	9	49	30	48	45	58	0.772552	0.927728	0.941564	1.00944	0.6642	6.84467	5.88152	4.38623	6.39383	5.6327
1962	1962	EHHADH	-2.75198	1.96484	11.6315	0.000648448	0.000754344	16	3	10	10	14	46	35	106	66	75	1.23608	0.463864	1.88313	1.2618	1.0332	6.42561	6.86177	9.68626	9.37762	7.28366
205717	205717	KIAA2018	-2.75212	4.09303	10.4455	0.00122949	0.00136898	62	47	26	34	62	248	196	420	226	314	4.78982	7.2672	4.89613	4.29013	4.5756	34.6424	38.4259	38.3795	32.1112	30.4943
9334	9334	B4GALT5	-2.75379	6.1233	11.1428	0.000843605	0.00096133	292	148	110	156	296	987	796	1609	1014	1458	22.5585	22.884	20.7144	19.6841	21.8448	137.871	156.056	147.03	144.074	141.594
85464	85464	SSH2	-2.75386	3.59959	10.0319	0.00153852	0.00169375	44	22	22	23	34	169	104	275	152	202	3.39923	3.40167	4.14288	2.90215	2.5092	23.6071	20.3893	25.1294	21.5969	19.6173
25999	25999	CLIP3	-2.75394	7.38854	12.6042	0.000384886	0.000467173	671	306	289	370	777	2479	1865	3650	2389	3636	51.8382	47.3141	54.4224	46.6867	57.3426	346.284	365.634	333.536	339.441	353.112
84905	84905	ZNF341	-2.75475	1.84195	9.82128	0.00172504	0.00188722	15	3	9	11	11	59	42	79	50	67	1.15883	0.463864	1.69482	1.38798	0.8118	8.24154	8.23412	7.219	7.10426	6.50674
23406	23406	COTL1	-2.75565	8.43646	12.1271	0.000496937	0.000589741	1411	694	632	891	1436	5332	3733	8443	5128	7857	109.007	107.307	119.014	112.427	105.977	744.812	731.857	771.52	728.612	763.036
1785	1785	DNM2	-2.75575	6.73177	12.8098	0.000344815	0.000423404	419	200	192	282	397	1482	1221	2320	1632	2263	32.3699	30.9243	36.1561	35.5829	29.2986	207.016	239.378	212.001	231.883	219.772
9541	9541	CIR1	-2.75606	5.55513	11.76	0.000605156	0.00070806	152	96	94	95	196	699	467	1066	671	988	11.7428	14.8436	17.7014	11.9871	14.4648	97.6413	91.5556	97.4109	95.3391	95.9501
339761	339761	CYP27C1	-2.75674	4.3684	11.1165	0.000855611	0.000974064	77	38	40	57	74	316	215	517	312	397	5.94865	5.87561	7.53252	7.19228	5.4612	44.1411	42.1509	47.2434	44.3306	38.5548
285195	285195	SLC9A9	-2.75696	1.16741	11.9012	0.000560977	0.000659728	3	5	4	7	10	32	25	50	30	47	0.231766	0.773107	0.753252	0.883262	0.738	4.46999	4.90126	4.56899	4.26255	4.56443
728294	728294	D2HGDH	-2.7582	2.83575	11.9879	0.000535485	0.000632414	18	17	11	16	28	110	60	158	95	142	1.39059	2.62856	2.07144	2.01889	2.0664	15.3656	11.763	14.438	13.4981	13.7904
4281	4281	MID1	-2.75878	4.26311	11.7702	0.000601876	0.000704504	59	33	40	38	60	217	194	431	262	347	4.55806	5.1025	7.53252	4.79485	4.428	30.3121	38.0338	39.3847	37.2263	33.6991
2635	2635	GBP3	-2.75979	4.73303	12.1147	0.000500253	0.000593367	111	56	55	92	134	452	368	772	467	623	8.57532	8.6588	10.3572	11.6086	9.88921	63.1386	72.1466	70.5452	66.3537	60.5029
11124	11124	FAF1	-2.76005	5.05805	12.641	0.000377382	0.000459588	124	65	67	87	149	510	374	818	499	795	9.57964	10.0504	12.617	10.9777	10.9962	71.2404	73.3229	74.7487	70.9005	77.2068
65125	65125	WNK1	-2.7605	7.81762	12.0787	0.000510024	0.000604415	866	460	388	477	776	3085	2498	4985	3154	4141	66.903	71.1258	73.0654	60.188	57.2688	430.935	489.734	455.528	448.136	402.155
100101267	100101267	POM121C	-2.76129	4.75872	11.8764	0.000568504	0.000667909	131	36	39	55	92	362	296	579	340	411	10.1204	5.56637	7.3442	6.93992	6.7896	50.5667	58.031	52.9089	48.3089	39.9145
23005	23005	MAPKBP1	-2.76156	5.09761	12.4359	0.000421167	0.000506646	111	63	61	84	138	459	365	743	517	681	8.57532	9.74114	11.4871	10.5991	10.1844	64.1164	71.5584	67.8952	73.458	66.1356
11133	11133	KPTN	-2.76157	2.37499	11.4938	0.000698269	0.000807891	17	6	12	14	26	94	52	110	79	114	1.31334	0.927728	2.25975	1.76652	1.9188	13.1306	10.1946	10.0518	11.2247	11.0712
5111	5111	PCNA	-2.76212	6.46334	12.9032	0.000328022	0.000405246	281	146	143	225	291	1229	752	1810	1200	1714	21.7087	22.5747	26.9287	28.3906	21.4758	171.675	147.43	165.397	170.502	166.456
5018	5018	OXA1L	-2.76232	6.51142	12.9875	0.000313585	0.000389877	380	165	153	203	390	1345	963	2045	1272	1986	29.357	25.5125	28.8119	25.6146	28.782	187.879	188.797	186.872	180.732	192.871
285605	285605	DTWD2	-2.76321	2.34413	11.504	0.000694484	0.000804147	22	7	9	14	21	96	36	125	70	117	1.69961	1.08235	1.69482	1.76652	1.5498	13.41	7.05782	11.4225	9.94596	11.3625
643988	643988	C1orf233	-2.76387	4.00302	12.1782	0.000483512	0.000574741	66	22	30	31	74	242	150	318	230	362	5.09884	3.40167	5.64939	3.91159	5.4612	33.8043	29.4076	29.0588	32.6796	35.1558
85301	85301	COL27A1	-2.76506	4.62781	11.9314	0.000551964	0.000649846	110	43	38	54	113	329	295	562	367	492	8.49807	6.64872	7.15589	6.81374	8.3394	45.9571	57.8349	51.3554	52.1452	47.7808
5000	5000	ORC4	-2.76513	3.23047	12.5236	0.000401851	0.000485353	40	16	17	25	39	156	93	248	136	194	3.09021	2.47394	3.20132	3.15451	2.8782	21.7912	18.2327	22.6622	19.3236	18.8404
80176	80176	SPSB1	-2.76657	5.47855	11.4839	0.000702022	0.000811833	183	80	72	115	167	620	480	1010	627	962	14.1377	12.3697	13.5585	14.5107	12.3246	86.606	94.1043	92.2936	89.0874	93.4251
79095	79095	C9orf16	-2.76713	4.11617	13.4557	0.00024426	0.000313704	73	33	26	43	78	245	158	390	280	436	5.63963	5.1025	4.89613	5.42576	5.7564	34.2233	30.976	35.6381	39.7838	42.3424
22889	22889	KIAA0907	-2.76717	4.14823	12.0292	0.000523724	0.000619524	82	37	41	42	72	293	226	439	314	381	6.33492	5.72099	7.72083	5.29957	5.3136	40.9283	44.3074	40.1157	44.6147	37.001
136319	136319	MTPN	-2.7673	7.38594	12.9115	0.000326574	0.00040367	654	344	287	399	636	2331	1607	3828	2744	3668	50.5249	53.1897	54.0458	50.346	46.9368	325.611	315.053	349.802	389.882	356.22
767558	767558	LUZP6	-2.7673	7.38594	12.9115	0.000326574	0.00040367	654	344	287	399	636	2331	1607	3828	2744	3668	50.5249	53.1897	54.0458	50.346	46.9368	325.611	315.053	349.802	389.882	356.22
284001	284001	CCDC57	-2.76741	3.13285	12.2088	0.000475658	0.000566554	39	9	19	24	28	118	89	192	143	179	3.01295	1.39159	3.57794	3.02833	2.0664	16.4831	17.4485	17.5449	20.3182	17.3837
256987	256987	SERINC5	-2.76741	5.29187	11.5467	0.000678701	0.00078735	150	67	76	79	145	549	388	890	579	735	11.5883	10.3596	14.3118	9.96825	10.701	76.6882	76.0676	81.328	82.2673	71.3799
146880	146880	LOC146880	-2.7676	2.37915	11.9906	0.000534692	0.000631542	19	11	5	14	20	65	54	85	81	119	1.46785	1.70083	0.941564	1.76652	1.476	9.07966	10.5867	7.76728	11.5089	11.5567
55968	55968	NSFL1C	-2.7676	6.43927	12.8144	0.000343963	0.00042249	325	127	146	203	363	1193	837	1881	1232	1765	25.1079	19.6369	27.4937	25.6146	26.7894	166.647	164.094	171.885	175.049	171.409
4299	4299	AFF1	-2.76765	4.71159	10.7592	0.00103765	0.00116668	103	47	59	70	114	383	323	713	441	538	7.95728	7.2672	11.1105	8.83262	8.4132	53.5002	63.3243	65.1538	62.6595	52.2481
3206	3206	HOXA10	-2.76787	5.65832	9.8173	0.00172878	0.00189113	136	86	64	95	151	523	419	911	577	839	10.5067	13.2974	12.052	11.9871	11.1438	73.0564	82.1452	83.247	81.9831	81.4799
5721	5721	PSME2	-2.76816	5.40283	12.1967	0.000478751	0.000569659	150	79	90	126	176	702	483	939	687	1012	11.5883	12.2151	16.9482	15.8987	12.9888	98.0604	94.6924	85.8056	97.6125	98.2809
6158	6158	RPL28	-2.76834	9.86529	13.1491	0.000287663	0.000361329	3705	1668	1468	2053	4207	13624	9977	19953	12533	20680	286.23	257.908	276.443	259.048	310.477	1903.1	1956	1823.3	1780.75	2008.35
100506341	100506341	NA	-2.76972	2.72327	12.1964	0.000478825	0.00056969	30	9	10	15	29	97	68	118	87	166	2.31766	1.39159	1.88313	1.89271	2.1402	13.5496	13.3314	10.7828	12.3614	16.1212
5863	5863	RGL2	-2.77007	4.75085	12.529	0.00040068	0.000484237	120	47	53	65	115	429	257	662	437	639	9.27062	7.2672	9.98058	8.20172	8.487	59.9258	50.385	60.4934	62.0912	62.0568
6881	6881	TAF10	-2.77281	5.29517	12.8344	0.000340305	0.000418524	135	81	65	83	195	599	402	894	581	865	10.4294	12.5243	12.2403	10.473	14.391	83.6726	78.8123	81.6935	82.5515	84.0049
4134	4134	MAP4	-2.77409	9.68576	12.9585	0.000318474	0.000394991	3259	1563	1365	2024	3117	11892	8949	18645	11638	17314	251.775	241.673	257.047	255.389	230.035	1661.16	1754.46	1703.78	1653.59	1681.46
23648	23648	SSBP3	-2.77553	5.63916	12.3338	0.000444833	0.000532709	172	82	89	122	188	721	504	1144	636	1016	13.2879	12.6789	16.7598	15.394	13.8744	100.714	98.8095	104.538	90.3661	98.6693
55558	55558	PLXNA3	-2.77573	6.71131	12.3816	0.000433582	0.000520512	393	159	184	257	395	1420	1070	2297	1487	2123	30.3613	24.5848	34.6496	32.4284	29.151	198.356	209.774	209.899	211.281	206.176
3726	3726	JUNB	-2.77582	6.43041	11.0643	0.000880065	0.000999864	233	148	102	166	248	964	694	1462	961	1438	18.0005	22.884	19.2079	20.9459	18.3024	134.658	136.059	133.597	136.544	139.652
9266	9266	CYTH2	-2.77612	6.19312	11.2394	0.000800806	0.000916212	241	117	120	196	273	1032	697	1516	1036	1517	18.6185	18.0907	22.5975	24.7313	20.1474	144.157	136.647	138.532	147.2	147.324
2052	2052	EPHX1	-2.77624	5.3845	13.48	0.000241122	0.000310389	151	69	69	93	172	581	423	932	558	835	11.6655	10.6689	12.9936	11.7348	12.6936	81.1582	82.9294	85.166	79.2835	81.0914
9092	9092	SART1	-2.77645	6.74356	12.787	0.000349032	0.000428178	371	143	229	247	498	1643	1195	2365	1501	2221	28.6617	22.1109	43.1237	31.1665	36.7524	229.506	234.28	216.113	213.27	215.693
54497	54497	HEATR5B	-2.77779	4.3006	9.94474	0.0016131	0.0017712	80	34	31	41	76	256	205	436	268	400	6.18041	5.25713	5.8377	5.17339	5.6088	35.7599	40.1904	39.8416	38.0788	38.8462
83931	83931	STK40	-2.77784	5.21388	12.3921	0.000431161	0.000517764	176	86	74	95	191	650	491	945	652	959	13.5969	13.2974	13.9352	11.9871	14.0958	90.7966	96.2608	86.3539	92.6395	93.1338
152485	152485	ZNF827	-2.77825	4.13306	10.7654	0.00103413	0.00116306	62	32	24	33	46	197	155	358	230	273	4.78982	4.94788	4.51951	4.16395	3.3948	27.5184	30.3878	32.714	32.6796	26.5125
3156	3156	HMGCR	-2.77864	5.1114	11.5324	0.000683925	0.000792938	93	42	61	77	122	431	269	636	456	673	7.18473	6.4941	11.4871	9.71589	9.0036	60.2051	52.7376	58.1175	64.7908	65.3587
3679	3679	ITGA7	-2.7788	2.68161	12.6729	0.000370997	0.000452378	23	11	11	15	29	94	72	128	93	143	1.77687	1.70083	2.07144	1.89271	2.1402	13.1306	14.1156	11.6966	13.2139	13.8875
284297	284297	SSC5D	-2.77985	5.99245	13.2471	0.000273001	0.000344834	266	115	97	149	244	956	763	1351	826	1214	20.5499	17.7815	18.2663	18.8009	18.0072	133.541	149.587	123.454	117.362	117.898
64756	64756	ATPAF1	-2.78116	4.83978	13.0824	0.000298076	0.000373009	114	48	47	64	103	376	294	648	374	596	8.80709	7.42182	8.85071	8.07554	7.6014	52.5224	57.6389	59.2141	53.1398	57.8808
3087	3087	HHEX	-2.78131	2.47185	12.2013	0.000477551	0.000568301	15	8	12	22	24	120	52	142	74	132	1.15883	1.23697	2.25975	2.77597	1.7712	16.7625	10.1946	12.9759	10.5143	12.8192
55764	55764	IFT122	-2.78156	4.17702	12.6096	0.000383766	0.000466056	62	21	40	55	63	289	190	377	285	352	4.78982	3.24705	7.53252	6.93992	4.6494	40.3696	37.2496	34.4502	40.4943	34.1847
79006	79006	METRN	-2.78193	3.54432	11.963	0.000542684	0.000639691	36	34	15	26	44	164	118	252	178	261	2.78119	5.25713	2.82469	3.28069	3.2472	22.9087	23.134	23.0277	25.2911	25.3471
80179	80179	MYO19	-2.78205	4.80029	12.493	0.000408476	0.00049244	105	48	53	74	125	397	316	672	429	655	8.11179	7.42182	9.98058	9.33735	9.22501	55.4558	61.952	61.4072	60.9545	63.6106
4796	4796	TONSL	-2.78245	3.061	12.5049	0.000405894	0.000489832	29	12	14	21	24	111	78	157	102	177	2.2404	1.85546	2.63638	2.64979	1.7712	15.5053	15.2919	14.3466	14.4927	17.1894
63929	63929	XPNPEP3	-2.7831	2.45424	10.6692	0.00108933	0.00122116	21	12	11	8	20	62	63	128	98	90	1.62236	1.85546	2.07144	1.00944	1.476	8.6606	12.3512	11.6966	13.9243	8.74039
10207	10207	INADL	-2.78337	2.52833	11.7372	0.000612618	0.000716004	22	13	13	20	13	91	70	155	100	117	1.69961	2.01008	2.44807	2.52361	0.959401	12.7115	13.7235	14.1639	14.2085	11.3625
66008	66008	TRAK2	-2.78458	6.72862	13.2075	0.000278836	0.000351598	449	206	178	273	420	1617	1144	2548	1696	2231	34.6876	31.852	33.5197	34.4472	30.996	225.874	224.282	232.836	240.976	216.665
374819	374819	LRRC37A3	-2.78509	1.5264	11.7305	0.000614853	0.000718402	7	5	7	9	8	44	36	58	41	56	0.540786	0.773107	1.31819	1.13562	0.5904	6.14623	7.05782	5.30003	5.82549	5.43847
144438	144438	NA	-2.78561	4.01218	10.8644	0.00098032	0.00110615	55	39	21	35	59	212	161	375	228	319	4.24903	6.03023	3.95457	4.41631	4.3542	29.6137	31.5641	34.2674	32.3954	30.9798
92703	92703	TMEM183A	-2.78611	5.87443	13.0298	0.000306578	0.000382178	207	105	107	136	239	822	597	1322	889	1261	15.9918	16.2352	20.1495	17.1605	17.6382	114.823	117.042	120.804	126.314	122.463
79663	79663	HSPBAP1	-2.78722	1.90355	11.1158	0.000855967	0.000974375	8	7	10	9	16	46	44	86	63	89	0.618041	1.08235	1.88313	1.13562	1.1808	6.42561	8.62622	7.85866	8.95136	8.64328
56252	56252	YLPM1	-2.78777	6.63383	11.8591	0.000573793	0.000673718	378	197	155	203	346	1456	1058	2239	1225	1828	29.2025	30.4604	29.1885	25.6146	25.5348	203.384	207.421	204.599	174.054	177.527
100505686	100505686	NA	-2.78809	1.82284	10.3712	0.00127995	0.00142233	12	6	6	11	10	46	35	70	53	84	0.927062	0.927728	1.12988	1.38798	0.738	6.42561	6.86177	6.39659	7.53051	8.1577
54467	54467	ANKIB1	-2.78812	5.87663	11.9864	0.00053589	0.000632765	247	137	98	143	232	887	674	1383	965	1330	19.082	21.1831	18.4547	18.0438	17.1216	123.902	132.138	126.378	137.112	129.164
23660	23660	ZKSCAN5	-2.78838	4.21742	11.3705	0.000746201	0.000858347	63	41	35	41	75	295	194	409	267	437	4.86708	6.33947	6.59095	5.17339	5.535	41.2077	38.0338	37.3743	37.9367	42.4395
80332	80332	ADAM33	-2.78859	6.25826	14.1761	0.000166475	0.000228694	272	133	122	188	288	1009	784	1584	1033	1759	21.0134	20.5646	22.9742	23.7219	21.2544	140.944	153.704	144.746	146.774	170.826
125950	125950	RAVER1	-2.7897	6.45719	11.8909	0.000564084	0.000663116	310	142	148	210	328	1220	893	1921	1173	1784	23.9491	21.9562	27.8703	26.4979	24.2064	170.418	175.073	175.541	166.666	173.254
220074	220074	LRTOMT	-2.78982	1.26044	10.8536	0.000986037	0.00111217	12	4	6	5	5	35	25	56	29	65	0.927062	0.618485	1.12988	0.630902	0.369	4.88905	4.90126	5.11727	4.12047	6.31251
9648	9648	GCC2	-2.79083	5.53076	12.6016	0.000385422	0.000467775	187	92	75	97	150	655	452	1008	702	882	14.4467	14.2252	14.1235	12.2395	11.07	91.4951	88.6148	92.1108	99.7437	85.6559
883	883	CCBL1	-2.79094	1.26385	11.3787	0.000742925	0.000855167	7	1	5	7	15	36	27	61	33	51	0.540786	0.154621	0.941564	0.883262	1.107	5.02874	5.29336	5.57417	4.68881	4.95289
3841	3841	KPNA5	-2.79119	1.65726	10.2059	0.00139989	0.00154841	15	8	2	5	11	46	28	66	48	51	1.15883	1.23697	0.376626	0.630902	0.8118	6.42561	5.48942	6.03107	6.82009	4.95289
148206	148206	ZNF714	-2.7914	1.73079	10.561	0.001155	0.00129008	19	10	4	6	6	45	45	74	46	64	1.46785	1.54621	0.753252	0.757082	0.4428	6.28592	8.82227	6.7621	6.53592	6.21539
415116	415116	PIM3	-2.79143	4.33606	13.0364	0.000305487	0.000381305	77	36	31	47	84	282	223	418	283	442	5.94865	5.56637	5.8377	5.93048	6.1992	39.3918	43.7193	38.1968	40.2101	42.925
221830	221830	TWISTNB	-2.79155	3.87957	11.4804	0.000703339	0.000813275	38	30	24	36	54	198	129	330	202	319	2.9357	4.63864	4.51951	4.54249	3.9852	27.658	25.2905	30.1553	28.7012	30.9798
770	770	CA11	-2.7918	2.80142	13.7337	0.000210637	0.000277518	30	11	13	12	26	87	67	140	106	161	2.31766	1.70083	2.44807	1.51416	1.9188	12.1528	13.1354	12.7932	15.061	15.6356
10233	10233	LRRC23	-2.79181	2.10529	12.3257	0.000446768	0.00053492	14	9	10	8	14	57	45	92	60	107	1.08157	1.39159	1.88313	1.00944	1.0332	7.96217	8.82227	8.40694	8.52511	10.3914
22985	22985	ACIN1	-2.79248	7.2781	12.6003	0.000385691	0.000468005	527	250	261	375	623	2206	1652	3183	2102	3248	40.7135	38.6553	49.1497	47.3176	45.9774	308.15	323.875	290.862	298.663	315.431
8533	8533	COPS3	-2.79285	5.72355	12.7277	0.000360288	0.000440787	165	97	99	148	229	776	560	1233	855	1192	12.7471	14.9983	18.643	18.6747	16.9002	108.397	109.788	112.671	121.483	115.762
57591	57591	MKL1	-2.79397	6.35516	10.808	0.00101062	0.00113825	235	120	122	149	278	996	745	1439	966	1368	18.155	18.5546	22.9742	18.8009	20.5164	139.128	146.058	131.496	137.254	132.854
65117	65117	RSRC2	-2.79399	6.11401	10.5723	0.00114795	0.00128283	266	119	139	144	221	1058	754	1476	933	1316	20.5499	18.3999	26.1755	18.17	16.3098	147.789	147.822	134.877	132.565	127.804
80013	80013	FAM188A	-2.79499	4.65858	12.0702	0.000512338	0.000607097	96	48	55	70	102	428	261	615	449	592	7.4165	7.42182	10.3572	8.83262	7.5276	59.7861	51.1692	56.1986	63.7962	57.4924
6491	6491	STIL	-2.79515	3.60612	9.39208	0.00217925	0.00236558	26	25	23	26	34	177	97	279	141	222	2.00863	3.86553	4.3312	3.28069	2.5092	24.7246	19.0169	25.495	20.034	21.5596
8554	8554	PIAS1	-2.79588	5.01928	10.916	0.000953352	0.00107842	117	57	58	58	116	469	315	694	434	596	9.03885	8.81342	10.9221	7.31846	8.5608	65.5133	61.7559	63.4176	61.6649	57.8808
84973	84973	SNHG7	-2.79614	4.2824	12.3417	0.000442941	0.000530606	62	34	39	47	98	279	165	461	338	524	4.78982	5.25713	7.3442	5.93048	7.2324	38.9727	32.3483	42.1261	48.0248	50.8885
11188	11188	NISCH	-2.79694	5.92214	13.4455	0.000245588	0.000315134	224	90	111	132	224	799	636	1296	840	1225	17.3052	13.9159	20.9027	16.6558	16.5312	111.61	124.688	118.428	119.351	118.966
11336	11336	EXOC3	-2.79709	5.61757	13.4457	0.000245575	0.000315134	183	82	87	128	169	675	505	1128	738	1010	14.1377	12.6789	16.3832	16.1511	12.4722	94.2888	99.0055	103.076	104.859	98.0866
83548	83548	COG3	-2.79734	5.08966	12.7095	0.000363798	0.000444385	128	66	58	81	112	543	304	699	531	715	9.88866	10.205	10.9221	10.2206	8.2656	75.8501	59.5994	63.8745	75.4472	69.4376
7112	7112	TMPO	-2.79752	5.69982	11.4532	0.000713704	0.000824203	180	103	89	103	179	783	490	1152	702	986	13.9059	15.926	16.7598	12.9966	13.2102	109.375	96.0648	105.27	99.7437	95.7559
6169	6169	RPL38	-2.79775	7.74612	13.8114	0.000202109	0.00026806	730	377	379	539	834	3091	2018	4584	3256	5003	56.3963	58.2922	71.3706	68.0112	61.5492	431.773	395.63	418.885	462.629	485.869
7321	7321	UBE2D1	-2.7979	3.6628	12.6467	0.000376225	0.000458514	51	24	20	34	40	160	128	310	211	249	3.94001	3.71091	3.76626	4.29013	2.952	22.3499	25.0945	28.3277	29.98	24.1818
1211	1211	CLTA	-2.79818	7.15733	12.5012	0.000406689	0.00049069	597	253	238	322	616	2162	1571	3316	2076	3046	46.1213	39.1192	44.8185	40.6301	45.4608	302.004	307.995	303.015	294.969	295.814
3425	3425	IDUA	-2.79854	4.92357	12.7281	0.000360198	0.000440722	104	60	46	66	126	425	333	623	407	661	8.03454	9.27728	8.66239	8.3279	9.29881	59.367	65.2848	56.9296	57.8286	64.1933
8087	8087	FXR1	-2.79875	7.30312	12.5386	0.000398637	0.000482117	579	285	280	360	614	2307	1696	3625	2314	3105	44.7307	44.0671	52.7276	45.4249	45.3132	322.258	332.502	331.252	328.785	301.544
9479	9479	MAPK8IP1	-2.79889	3.94105	13.033	0.000306057	0.000381651	59	25	24	34	60	185	165	368	205	310	4.55806	3.86553	4.51951	4.29013	4.428	25.8421	32.3483	33.6278	29.1274	30.1058
80012	80012	PHC3	-2.79893	5.37094	11.9706	0.000540476	0.000637666	145	93	56	90	152	559	405	995	626	735	11.202	14.3798	10.5455	11.3562	11.2176	78.0851	79.4005	90.9229	88.9453	71.3799
79648	79648	MCPH1	-2.79913	4.01543	11.5109	0.000691911	0.000801405	54	25	28	52	70	242	176	388	273	329	4.17178	3.86553	5.27276	6.56138	5.166	33.8043	34.5049	35.4554	38.7892	31.951
286205	286205	SCAI	-2.79916	2.58438	12.1684	0.000486063	0.000577597	34	7	10	13	17	82	67	132	94	98	2.62668	1.08235	1.88313	1.64034	1.2546	11.4543	13.1354	12.0621	13.356	9.51732
6051	6051	RNPEP	-2.79998	6.08698	12.8899	0.000330355	0.000407741	274	128	102	165	279	1009	664	1615	994	1522	21.1679	19.7915	19.2079	20.8198	20.5902	140.944	130.178	147.578	141.233	147.81
5900	5900	RALGDS	-2.80004	4.99717	13.0473	0.000303716	0.000379257	136	49	50	77	117	400	342	687	474	686	10.5067	7.57645	9.41564	9.71589	8.6346	55.8748	67.0493	62.7779	67.3483	66.6212
4711	4711	NDUFB5	-2.80053	4.64555	12.4778	0.000411821	0.000496269	86	47	52	62	81	352	246	585	376	586	6.64394	7.2672	9.79227	7.82318	5.9778	49.1699	48.2284	53.4572	53.424	56.9097
7301	7301	TYRO3	-2.80057	3.8515	11.3771	0.000743555	0.000855715	33	29	19	37	56	167	142	307	217	261	2.54942	4.48402	3.57794	4.66867	4.1328	23.3277	27.8392	28.0536	30.8325	25.3471
56983	56983	POGLUT1	-2.80102	4.46134	11.9235	0.000554305	0.000652274	78	43	34	52	77	329	215	489	309	430	6.0259	6.64872	6.40264	6.56138	5.6826	45.9571	42.1509	44.6847	43.9043	41.7597
10250	10250	SRRM1	-2.80151	6.67874	11.9317	0.000551859	0.000649787	395	159	149	221	364	1385	1058	2219	1267	1834	30.5158	24.5848	28.0586	27.8859	26.8632	193.467	207.421	202.772	180.022	178.11
23065	23065	EMC1	-2.80188	6.46449	11.1396	0.000845034	0.000962811	340	207	139	199	305	1265	956	2016	1370	1834	26.2668	32.0066	26.1755	25.1099	22.509	176.704	187.424	184.222	194.657	178.11
65084	65084	TMEM135	-2.8021	2.90855	11.8061	0.000590371	0.000692143	24	15	10	22	34	102	80	173	125	164	1.85412	2.31932	1.88313	2.77597	2.5092	14.2481	15.684	15.8087	17.7606	15.9269
79002	79002	C19orf43	-2.80244	6.99179	13.0347	0.000305777	0.000381505	489	239	213	295	523	1959	1306	2867	1876	2802	37.7778	36.9545	40.1106	37.2232	38.5974	273.647	256.042	261.986	266.552	272.118
374378	374378	GALNT18	-2.80347	2.97478	11.6925	0.000627513	0.00073188	36	12	21	19	30	117	95	219	136	184	2.78119	1.85546	3.95457	2.39743	2.214	16.3434	18.6248	20.0122	19.3236	17.8692
4493	4493	MT1E	-2.8035	4.3875	11.0467	0.00088846	0.00100901	90	33	26	54	67	274	198	451	302	408	6.95297	5.1025	4.89613	6.81374	4.9446	38.2743	38.818	41.2123	42.9097	39.6231
1838	1838	DTNB	-2.80374	1.99145	13.466	0.000242931	0.000312375	16	6	6	8	21	58	45	99	61	70	1.23608	0.927728	1.12988	1.00944	1.5498	8.10185	8.82227	9.0466	8.66719	6.79808
10393	10393	ANAPC10	-2.80429	2.02343	9.75872	0.00178474	0.00195017	10	10	8	13	17	68	39	111	67	104	0.772552	1.54621	1.5065	1.64034	1.2546	9.49872	7.64597	10.1432	9.5197	10.1
140460	140460	ASB7	-2.80461	4.24525	12.4986	0.000407255	0.00049117	71	38	34	43	80	282	222	435	300	393	5.48512	5.87561	6.40264	5.42576	5.904	39.3918	43.5232	39.7502	42.6255	38.1664
342892	342892	ZNF850	-2.80513	2.08885	11.2379	0.000801449	0.000916858	13	11	4	10	17	62	44	80	67	82	1.00432	1.70083	0.753252	1.2618	1.2546	8.6606	8.62622	7.31038	9.5197	7.96347
84883	84883	AIFM2	-2.80522	4.16572	12.9713	0.000316311	0.000392807	69	37	32	43	68	267	181	438	273	421	5.33061	5.72099	6.02601	5.42576	5.0184	37.2965	35.4851	40.0244	38.7892	40.8856
51263	51263	MRPL30	-2.80529	4.66944	11.5643	0.000672318	0.000780253	86	58	36	85	101	408	264	640	428	574	6.64394	8.96804	6.77926	10.7253	7.4538	56.9923	51.7573	58.4831	60.8124	55.7443
115201	115201	ATG4A	-2.80616	3.44449	12.4013	0.000429032	0.000515419	33	23	19	30	38	197	105	253	148	222	2.54942	3.55629	3.57794	3.78541	2.8044	27.5184	20.5853	23.1191	21.0286	21.5596
85459	85459	KIAA1731	-2.80683	3.28813	10.774	0.00102933	0.001158	26	6	27	28	27	135	96	237	117	191	2.00863	0.927728	5.08445	3.53305	1.9926	18.8578	18.8209	21.657	16.624	18.5491
51608	51608	GET4	-2.80759	4.59895	11.438	0.000719569	0.000830157	78	51	43	58	91	358	250	537	376	524	6.0259	7.88569	8.09745	7.31846	6.7158	50.008	49.0126	49.0709	53.424	50.8885
80139	80139	ZNF703	-2.8081	4.93701	10.6894	0.00107751	0.00120953	136	45	38	52	133	427	284	621	410	591	10.5067	6.95796	7.15589	6.56138	9.81541	59.6464	55.6784	56.7469	58.2549	57.3953
115004	115004	MB21D1	-2.80837	1.61412	9.10566	0.0025482	0.00274825	12	5	7	5	15	47	34	62	51	76	0.927062	0.773107	1.31819	0.630902	1.107	6.56529	6.66572	5.66555	7.24634	7.38078
128869	128869	PIGU	-2.80919	4.31532	11.2017	0.000817203	0.000933605	59	38	38	54	68	294	213	445	297	417	4.55806	5.87561	7.15589	6.81374	5.0184	41.068	41.7588	40.664	42.1993	40.4972
9733	9733	SART3	-2.81101	5.23808	11.9203	0.000555246	0.000653315	116	60	69	98	150	565	367	845	557	788	8.9616	9.27728	12.9936	12.3657	11.07	78.9232	71.9505	77.2159	79.1414	76.527
219988	219988	PATL1	-2.81191	6.07805	11.8473	0.000577452	0.000677678	231	148	130	173	284	1034	767	1715	1137	1497	17.8459	22.884	24.4807	21.8292	20.9592	144.436	150.371	156.716	161.551	145.382
2931	2931	GSK3A	-2.81205	6.15929	12.6109	0.000383494	0.000465773	273	140	102	161	281	1026	725	1588	991	1568	21.0907	21.647	19.2079	20.315	20.7378	143.319	142.137	145.111	140.806	152.277
9453	9453	GGPS1	-2.81218	4.66544	12.2017	0.000477452	0.000568301	92	50	47	76	91	404	291	618	376	593	7.10748	7.73107	8.85071	9.58971	6.7158	56.4336	57.0507	56.4727	53.424	57.5895
256586	256586	LYSMD2	-2.81246	1.23955	11.1602	0.00083572	0.000953551	8	1	3	8	12	39	21	42	33	54	0.618041	0.154621	0.564939	1.00944	0.8856	5.4478	4.11706	3.83795	4.68881	5.24424
55954	55954	ZMAT5	-2.81322	3.70696	13.2746	0.000269032	0.000340372	55	19	24	33	58	193	145	304	204	307	4.24903	2.93781	4.51951	4.16395	4.2804	26.9596	28.4273	27.7795	28.9854	29.8145
4983	4983	OPHN1	-2.81323	2.57355	11.315	0.000768846	0.000882317	19	14	8	20	17	87	69	150	79	125	1.46785	2.1647	1.5065	2.52361	1.2546	12.1528	13.5275	13.707	11.2247	12.1394
10131	10131	TRAP1	-2.81387	6.0266	12.7035	0.000364972	0.000445772	227	127	113	152	237	1020	717	1419	900	1322	17.5369	19.6369	21.2794	19.1794	17.4906	142.481	140.568	129.668	127.877	128.387
25853	25853	DCAF12	-2.81389	5.24592	11.3049	0.000773025	0.000886505	152	92	60	74	127	510	404	841	596	842	11.7428	14.2252	11.2988	9.33735	9.37261	71.2404	79.2044	76.8504	84.6827	81.7712
9111	9111	NMI	-2.81467	3.15483	14.6856	0.000127014	0.000184935	25	23	13	19	35	135	93	191	135	177	1.93138	3.55629	2.44807	2.39743	2.583	18.8578	18.2327	17.4535	19.1815	17.1894
1537	1537	CYC1	-2.81504	5.66677	12.6329	0.000379008	0.000461233	161	99	78	130	202	727	506	1143	743	1116	12.4381	15.3075	14.6884	16.4034	14.9076	101.553	99.2016	104.447	105.569	108.381
10950	10950	BTG3	-2.81508	4.66735	11.9402	0.000549363	0.000647043	81	54	39	63	88	359	269	562	359	525	6.25767	8.34955	7.3442	7.94936	6.4944	50.1477	52.7376	51.3554	51.0086	50.9856
89801	89801	PPP1R3F	-2.81553	1.90331	11.5445	0.000679497	0.000788195	15	7	5	11	15	68	33	83	62	82	1.15883	1.08235	0.941564	1.38798	1.107	9.49872	6.46967	7.58452	8.80928	7.96347
2186	2186	BPTF	-2.81569	6.48221	11.721	0.000617993	0.000721638	348	175	126	168	339	1268	958	2000	1201	1588	26.8848	27.0587	23.7274	21.1983	25.0182	177.123	187.816	182.76	170.644	154.219
149603	149603	RNF187	-2.81758	7.05001	13.2908	0.000266712	0.000337891	483	235	220	303	525	1988	1347	2892	1944	2800	37.3142	36.336	41.4288	38.2326	38.745	277.698	264.08	264.27	276.213	271.923
9605	9605	VPS9D1	-2.81834	4.68679	13.1076	0.000294108	0.000368515	95	40	52	60	102	377	264	604	364	615	7.33924	6.18485	9.79227	7.57082	7.5276	52.662	51.7573	55.1934	51.719	59.726
81602	81602	CDADC1	-2.81872	2.43173	10.7769	0.00102773	0.00115642	16	11	13	7	20	83	46	109	80	129	1.23608	1.70083	2.44807	0.883262	1.476	11.594	9.01832	9.9604	11.3668	12.5279
51181	51181	DCXR	-2.81909	3.30125	12.834	0.000340372	0.000418562	31	13	14	25	48	149	90	229	122	213	2.39491	2.01008	2.63638	3.15451	3.5424	20.8134	17.6445	20.926	17.3344	20.6856
389333	389333	PROB1	-2.81936	2.23885	10.1916	0.00141079	0.00155959	16	12	4	11	14	62	44	99	56	105	1.23608	1.85546	0.753252	1.38798	1.0332	8.6606	8.62622	9.0466	7.95677	10.1971
200894	200894	ARL13B	-2.81942	3.63329	11.9662	0.000541742	0.000638833	40	32	20	30	44	197	124	296	199	266	3.09021	4.94788	3.76626	3.78541	3.2472	27.5184	24.3103	27.0484	28.2749	25.8327
662	662	BNIP1	-2.81945	3.10191	10.7787	0.00102674	0.00115542	22	11	18	29	31	122	91	194	125	201	1.69961	1.70083	3.38963	3.65923	2.2878	17.0418	17.8406	17.7277	17.7606	19.5202
57680	57680	CHD8	-2.81981	6.5207	11.6446	0.000643881	0.000749403	288	140	182	205	337	1302	1015	2097	1256	1640	22.2495	21.647	34.2729	25.867	24.8706	181.873	198.991	191.623	178.459	159.269
254170	254170	FBXO33	-2.82004	4.39977	10.9193	0.000951669	0.00107673	71	29	30	36	81	276	182	400	256	389	5.48512	4.48402	5.64939	4.54249	5.9778	38.5536	35.6812	36.5519	36.3738	37.7779
22936	22936	ELL2	-2.82066	6.76417	11.7461	0.000609698	0.000712947	407	237	164	243	421	1633	1116	2472	1659	2338	31.4429	36.6453	30.8833	30.6618	31.0698	228.109	218.792	225.891	235.719	227.056
154807	154807	VKORC1L1	-2.82248	4.38966	11.4641	0.000709524	0.00081986	83	40	32	41	70	311	193	465	288	416	6.41218	6.18485	6.02601	5.17339	5.166	43.4427	37.8378	42.4916	40.9205	40.4
285203	285203	EOGT	-2.82356	5.73757	12.1151	0.000500151	0.000593315	170	114	104	151	180	864	566	1303	818	1218	13.1334	17.6268	19.5845	19.0532	13.284	120.69	110.965	119.068	116.226	118.287
8464	8464	SUPT3H	-2.82389	2.35408	11.2171	0.000810479	0.000926555	12	12	2	16	34	76	51	133	81	112	0.927062	1.85546	0.376626	2.01889	2.5092	10.6162	9.99858	12.1535	11.5089	10.8769
6875	6875	TAF4B	-2.82404	1.44385	9.96717	0.00159356	0.00175156	14	5	3	5	7	35	29	67	27	53	1.08157	0.773107	0.564939	0.630902	0.5166	4.88905	5.68547	6.12245	3.8363	5.14712
49854	49854	ZBTB21	-2.82413	4.70163	10.578	0.0011444	0.0012791	95	47	42	54	83	360	252	570	361	496	7.33924	7.2672	7.90914	6.81374	6.1254	50.2874	49.4047	52.0865	51.2927	48.1693
8241	8241	RBM10	-2.82454	5.63445	13.2333	0.000275026	0.000347093	152	66	101	120	237	729	527	1142	737	1105	11.7428	10.205	19.0196	15.1416	17.4906	101.832	103.319	104.356	104.717	107.313
9760	9760	TOX	-2.8246	3.32656	12.8641	0.000334945	0.000412755	41	22	16	26	40	160	116	253	155	227	3.16746	3.40167	3.01301	3.28069	2.952	22.3499	22.7419	23.1191	22.0232	22.0452
113878	113878	DTX2	-2.82522	3.3199	10.8855	0.000969217	0.00109457	39	11	14	33	38	164	91	207	151	214	3.01295	1.70083	2.63638	4.16395	2.8044	22.9087	17.8406	18.9156	21.4549	20.7827
51112	51112	TRAPPC12	-2.8255	5.2738	12.3603	0.000438569	0.000525905	147	60	64	89	161	592	396	866	549	807	11.3565	9.27728	12.052	11.2301	11.8818	82.6948	77.636	79.1349	78.0047	78.3722
51750	51750	RTEL1	-2.82578	4.22749	13.0999	0.000295311	0.000369864	69	26	40	52	66	289	196	411	275	467	5.33061	4.02015	7.53252	6.56138	4.8708	40.3696	38.4259	37.5571	39.0734	45.3529
9751	9751	SNPH	-2.82581	4.43665	10.291	0.0013368	0.00148213	61	31	22	45	75	247	190	389	247	353	4.71257	4.79326	4.14288	5.67812	5.535	34.5027	37.2496	35.5467	35.095	34.2818
388796	388796	SNHG17	-2.82601	3.14544	12.8397	0.000339336	0.000417424	27	13	16	26	47	144	87	207	139	234	2.08589	2.01008	3.01301	3.28069	3.4686	20.1149	17.0564	18.9156	19.7498	22.725
51129	51129	ANGPTL4	-2.82718	2.88783	10.5414	0.00116732	0.00130335	41	7	17	25	46	122	102	214	150	226	3.16746	1.08235	3.20132	3.15451	3.3948	17.0418	19.9972	19.5553	21.3128	21.9481
10133	10133	OPTN	-2.82794	7.48224	12.7245	0.0003609	0.000441419	714	322	345	450	800	2940	2087	4469	2827	4111	55.1602	49.7881	64.9679	56.7812	59.04	410.68	409.157	408.376	401.675	399.242
91445	91445	RNF185	-2.82805	5.76856	12.9574	0.000318658	0.000395094	187	90	86	141	216	782	547	1186	821	1181	14.4467	13.9159	16.1949	17.7914	15.9408	109.235	107.24	108.376	116.652	114.693
1665	1665	DHX15	-2.82852	6.74865	11.7253	0.000616556	0.000720176	383	210	177	248	386	1607	1084	2419	1571	2277	29.5887	32.4705	33.3314	31.2927	28.4868	224.477	212.519	221.048	223.216	221.132
1373	1373	CPS1	-2.82862	2.42715	12.2381	0.000468233	0.00055896	22	13	7	14	21	79	59	132	81	138	1.69961	2.01008	1.31819	1.76652	1.5498	11.0353	11.567	12.0621	11.5089	13.4019
10667	10667	FARS2	-2.82919	2.99027	12.4699	0.000413556	0.000498154	30	11	14	16	53	123	88	204	135	183	2.31766	1.70083	2.63638	2.01889	3.9114	17.1815	17.2524	18.6415	19.1815	17.7721
57786	57786	RBAK	-2.82984	4.52674	11.1094	0.000858909	0.00097763	94	33	36	60	86	346	228	516	351	467	7.26199	5.1025	6.77926	7.57082	6.3468	48.3317	44.6995	47.152	49.8719	45.3529
3949	3949	LDLR	-2.83151	5.64734	12.9287	0.000323589	0.000400402	149	85	86	111	158	670	473	1063	653	1001	11.511	13.1428	16.1949	14.006	11.6604	93.5904	92.7319	97.1367	92.7816	97.2126
127933	127933	UHMK1	-2.83186	6.13041	11.8884	0.000564842	0.000663842	264	152	121	173	245	990	734	1726	1218	1504	20.3954	23.5024	22.7859	21.8292	18.081	138.29	143.901	157.722	173.06	146.062
201134	201134	CEP112	-2.83226	3.19127	13.6494	0.000220314	0.000288386	42	16	16	22	26	163	88	183	147	187	3.24472	2.47394	3.01301	2.77597	1.9188	22.769	17.2524	16.7225	20.8865	18.1606
7316	7316	UBC	-2.83373	8.65935	12.8711	0.000333701	0.000411395	1226	601	615	818	1277	4881	3607	7687	5232	7583	94.7148	92.9274	115.812	103.216	94.2427	681.813	707.154	702.436	743.389	736.427
84881	84881	RPUSD4	-2.83412	3.6175	12.6804	0.000369507	0.000450748	37	20	18	37	46	189	124	278	165	255	2.85844	3.09243	3.38963	4.66867	3.3948	26.4009	24.3103	25.4036	23.444	24.7644
5195	5195	PEX14	-2.83433	4.65574	13.4985	0.000238758	0.000308158	99	44	38	51	105	332	275	504	390	555	7.64826	6.80334	7.15589	6.4352	7.749	46.3761	53.9139	46.0554	55.4132	53.8991
4200	4200	ME2	-2.83443	4.89518	12.6461	0.000376343	0.000458571	109	62	64	63	92	451	345	698	449	630	8.42081	9.58652	12.052	7.94936	6.7896	62.9989	67.6374	63.7831	63.7962	61.1828
51479	51479	ANKFY1	-2.83444	6.05153	12.5817	0.000389548	0.000472294	226	120	124	147	252	963	704	1498	1022	1378	17.4597	18.5546	23.3508	18.5485	18.5976	134.519	138.02	136.887	145.211	133.825
23008	23008	KLHDC10	-2.83457	5.31753	11.9699	0.000540679	0.000637842	145	80	73	92	152	574	431	921	675	869	11.202	12.3697	13.7468	11.6086	11.2176	80.1804	84.4978	84.1608	95.9075	84.3934
11019	11019	LIAS	-2.83469	1.49839	11.7771	0.000599636	0.000702161	8	5	7	5	13	50	24	62	51	62	0.618041	0.773107	1.31819	0.630902	0.959401	6.98436	4.70521	5.66555	7.24634	6.02116
5591	5591	PRKDC	-2.83532	7.5607	11.5492	0.000677797	0.000786379	626	389	330	459	605	2927	2034	4370	2829	3512	48.3617	60.1477	62.1433	57.9168	44.649	408.864	398.767	399.33	401.959	341.07
26005	26005	C2CD3	-2.83542	3.60988	10.871	0.000976822	0.00110252	41	21	24	28	37	160	151	272	173	220	3.16746	3.24705	4.51951	3.53305	2.7306	22.3499	29.6036	24.8553	24.5807	21.3654
83607	83607	AMMECR1L	-2.83567	4.92515	11.3089	0.000771382	0.000884881	108	52	64	77	96	420	344	717	481	648	8.34356	8.04031	12.052	9.71589	7.0848	58.6686	67.4414	65.5193	68.3429	62.9308
57223	57223	SMEK2	-2.83718	5.85915	11.9378	0.000550062	0.000647801	237	125	131	160	252	1035	735	1563	1085	1409	18.3095	19.3277	24.669	20.1889	18.5976	144.576	144.097	142.827	154.162	136.836
5093	5093	PCBP1	-2.83846	8.11359	12.3255	0.000446817	0.00053492	984	502	448	637	1133	4114	2991	6315	4028	5819	76.0191	77.6199	84.3642	80.3769	83.6154	574.673	586.387	577.063	572.319	565.115
9811	9811	CTIF	-2.83859	6.67389	11.8264	0.000583955	0.000684758	352	191	146	234	342	1366	1048	2127	1446	2042	27.1938	29.5327	27.4937	29.5262	25.2396	190.813	205.461	194.365	205.455	198.31
65010	65010	SLC26A6	-2.83876	4.24964	12.8055	0.000345593	0.00042427	63	26	33	49	73	264	193	375	254	473	4.86708	4.02015	6.21433	6.18284	5.3874	36.8774	37.8378	34.2674	36.0896	45.9356
22828	22828	SCAF8	-2.83946	6.39658	11.4792	0.000703777	0.000813701	254	172	148	162	317	1232	897	1850	1188	1630	19.6228	26.5949	27.8703	20.4412	23.3946	172.095	175.857	169.053	168.797	158.298
27132	27132	CPNE7	-2.8395	2.05023	12.4121	0.000426571	0.000512568	17	6	3	9	22	57	45	64	64	93	1.31334	0.927728	0.564939	1.13562	1.6236	7.96217	8.82227	5.84831	9.09345	9.03174
57657	57657	HCN3	-2.84105	1.32592	10.6889	0.00107782	0.00120976	4	8	3	2	10	32	26	49	24	49	0.309021	1.23697	0.564939	0.252361	0.738	4.46999	5.09731	4.47761	3.41004	4.75866
9857	9857	CEP350	-2.84112	5.18528	10.2404	0.001374	0.0015215	137	65	54	76	123	437	407	805	534	664	10.584	10.0504	10.1689	9.58971	9.0774	61.0433	79.7926	73.5607	75.8734	64.4847
4671	4671	NAIP	-2.8412	2.56826	11.9663	0.000541726	0.000638833	25	15	13	4	27	106	59	146	96	130	1.93138	2.31932	2.44807	0.504721	1.9926	14.8068	11.567	13.3415	13.6402	12.625
8771	8771	TNFRSF6B	-2.84209	2.76212	12.7339	0.000359096	0.000439512	23	12	12	16	30	105	68	152	87	191	1.77687	1.85546	2.25975	2.01889	2.214	14.6671	13.3314	13.8897	12.3614	18.5491
5859	5859	QARS	-2.84304	7.29471	13.694	0.000215144	0.000282756	585	284	251	344	561	2257	1559	3355	2331	3383	45.1943	43.9125	47.2665	43.406	41.4018	315.274	305.643	306.579	331.2	328.542
4012	4012	LNPEP	-2.84456	3.21135	11.3503	0.000754351	0.000866531	31	23	13	19	18	122	92	179	148	150	2.39491	3.55629	2.44807	2.39743	1.3284	17.0418	18.0366	16.357	21.0286	14.5673
25988	25988	HINFP	-2.84557	3.24974	12.4318	0.000422076	0.000507531	32	23	11	24	44	141	106	242	128	236	2.47217	3.55629	2.07144	3.02833	3.2472	19.6959	20.7814	22.1139	18.1869	22.9193
10500	10500	SEMA6C	-2.84565	1.8061	11.0965	0.000864892	0.000983962	17	6	2	7	18	45	38	75	49	83	1.31334	0.927728	0.376626	0.883262	1.3284	6.28592	7.44992	6.85348	6.96217	8.06059
51747	51747	LUC7L3	-2.84726	6.07585	12.5331	0.000399802	0.000483326	233	115	139	190	306	1131	809	1609	1111	1643	18.0005	17.7815	26.1755	23.9743	22.5828	157.986	158.605	147.03	157.857	159.561
79230	79230	ZNF557	-2.84787	3.02183	10.5096	0.00118754	0.00132504	18	12	19	18	22	95	74	182	117	163	1.39059	1.85546	3.57794	2.27125	1.6236	13.2703	14.5077	16.6311	16.624	15.8298
5333	5333	PLCD1	-2.84795	4.90249	13.4855	0.000240417	0.000309651	96	61	46	63	119	453	303	650	429	631	7.4165	9.4319	8.66239	7.94936	8.7822	63.2783	59.4033	59.3969	60.9545	61.2799
29919	29919	C18orf8	-2.84819	4.22534	12.9353	0.000322449	0.000399287	49	39	32	43	76	287	160	434	304	404	3.7855	6.03023	6.02601	5.42576	5.6088	40.0902	31.3681	39.6588	43.1939	39.2347
6161	6161	RPL32	-2.84857	9.23085	14.286	0.000157032	0.000218423	2050	1055	941	1399	2346	8545	5817	12932	8955	13620	158.373	163.126	177.202	176.526	173.135	1193.63	1140.43	1181.72	1272.37	1322.71
6664	6664	SOX11	-2.84941	5.11716	11.0167	0.000902955	0.00102467	108	62	34	72	131	402	336	699	440	644	8.34356	9.58652	6.40264	9.08499	9.66781	56.1542	65.873	63.8745	62.5174	62.5424
54936	54936	ADPRHL2	-2.84941	4.18681	11.8516	0.00057612	0.000676315	68	33	33	38	75	284	194	408	275	412	5.25335	5.1025	6.21433	4.79485	5.535	39.6711	38.0338	37.283	39.0734	40.0116
5594	5594	MAPK1	-2.84976	7.20983	12.3726	0.000435674	0.000522755	521	308	280	312	522	2148	1493	3536	2414	3256	40.2499	47.6234	52.7276	39.3683	38.5236	300.048	292.703	323.119	342.993	316.208
50507	50507	NOX4	-2.85026	2.67535	11.1195	0.000854271	0.000972728	18	11	15	15	15	83	68	124	92	151	1.39059	1.70083	2.82469	1.89271	1.107	11.594	13.3314	11.3311	13.0718	14.6644
253959	253959	RALGAPA1	-2.8508	3.68108	11.6896	0.000628497	0.000732881	40	16	29	35	49	185	145	290	214	271	3.09021	2.47394	5.46107	4.41631	3.6162	25.8421	28.4273	26.5001	30.4062	26.3183
6137	6137	RPL13	-2.85116	9.3188	14.6341	0.00013053	0.000188437	2075	1106	989	1404	2385	8486	5971	13402	9357	14138	160.304	171.011	186.241	177.157	176.013	1185.38	1170.62	1224.67	1329.49	1373.02
23313	23313	KIAA0930	-2.85192	6.05046	13.0082	0.000310136	0.000386203	230	124	101	119	283	914	721	1456	918	1349	17.7687	19.173	19.0196	15.0155	20.8854	127.674	141.352	133.049	130.434	131.009
5611	5611	DNAJC3	-2.85318	6.29991	12.6271	0.000380203	0.000462399	226	151	131	169	268	1037	756	1744	1180	1545	17.4597	23.3478	24.669	21.3245	19.7784	144.856	148.214	159.366	167.66	150.043
1892	1892	ECHS1	-2.85331	5.56401	13.0429	0.000304437	0.000380035	178	78	81	116	181	700	463	1060	752	1102	13.7514	12.0605	15.2533	14.6369	13.3578	97.781	90.7714	96.8626	106.848	107.021
197131	197131	UBR1	-2.85351	5.2479	11.6909	0.000628075	0.000732463	107	79	62	86	137	550	363	888	590	731	8.2663	12.2151	11.6754	10.8515	10.1106	76.8279	71.1663	81.1453	83.8302	70.9914
8775	8775	NAPA	-2.85429	6.36122	13.5404	0.000233483	0.00030265	304	135	134	198	339	1300	816	1855	1224	1855	23.4856	20.8739	25.2339	24.9837	25.0182	181.593	159.977	169.51	173.912	180.149
100506587	100506587	NA	-2.85725	2.65131	11.415	0.000728519	0.000839573	18	11	11	12	20	71	56	159	94	106	1.39059	1.70083	2.07144	1.51416	1.476	9.91778	10.9788	14.5294	13.356	10.2942
4831	4831	NME2	-2.85751	8.04486	13.1996	0.000280013	0.000352854	970	455	447	595	1110	4022	2752	6082	3938	6019	74.9375	70.3527	84.1759	75.0773	81.918	561.822	539.531	555.772	559.531	584.538
60561	60561	RINT1	-2.85753	4.23587	12.2994	0.000453108	0.000542065	70	27	29	47	64	254	181	429	279	378	5.40786	4.17478	5.46107	5.93048	4.7232	35.4805	35.4851	39.2019	39.6417	36.7097
9361	9361	LONP1	-2.85791	6.92304	12.9334	0.000322764	0.000399551	471	166	192	310	442	1796	1290	2618	1639	2641	36.3872	25.6671	36.1561	39.1159	32.6196	250.878	252.905	239.232	232.877	256.482
4998	4998	ORC1	-2.85846	2.43523	11.9484	0.000546953	0.000644529	18	11	7	10	15	81	36	103	72	116	1.39059	1.70083	1.31819	1.2618	1.107	11.3147	7.05782	9.41212	10.2301	11.2654
10435	10435	CDC42EP2	-2.85857	4.62204	11.41	0.000730489	0.000841761	90	40	29	53	91	303	262	503	308	506	6.95297	6.18485	5.46107	6.68756	6.7158	42.3252	51.3652	45.964	43.7622	49.1404
7516	7516	XRCC2	-2.85888	1.36846	10.1976	0.00140627	0.00155474	16	5	6	8	4	43	44	68	37	64	1.23608	0.773107	1.12988	1.00944	0.2952	6.00655	8.62622	6.21383	5.25715	6.21539
439921	439921	MXRA7	-2.85914	7.77317	13.4668	0.000242816	0.000312295	752	421	364	446	807	3148	2246	4945	3114	4710	58.0959	65.0956	68.5459	56.2764	59.5566	439.735	440.33	451.873	442.453	457.414
84144	84144	SYDE2	-2.85928	1.61341	10.0157	0.00155212	0.00170745	8	8	4	5	8	36	28	67	38	59	0.618041	1.23697	0.753252	0.630902	0.5904	5.02874	5.48942	6.12245	5.39923	5.72981
55074	55074	OXR1	-2.85951	5.12904	12.0305	0.00052338	0.000619179	126	86	63	84	139	555	428	873	604	800	9.73415	13.2974	11.8637	10.5991	10.2582	77.5263	83.9096	79.7746	85.8194	77.6924
134637	134637	ADAT2	-2.85967	1.55271	9.09238	0.00256677	0.00276727	8	9	2	10	10	45	29	70	43	78	0.618041	1.39159	0.376626	1.2618	0.738	6.28592	5.68547	6.39659	6.10966	7.57501
26043	26043	UBXN7	-2.86116	4.05691	11.2361	0.000802233	0.000917665	73	39	24	22	38	190	170	373	267	272	5.63963	6.03023	4.51951	2.77597	2.8044	26.5406	33.3286	34.0847	37.9367	26.4154
129685	129685	TAF8	-2.86126	3.46802	11.439	0.000719181	0.000829791	31	26	18	26	39	166	113	259	177	225	2.39491	4.02015	3.38963	3.28069	2.8782	23.1881	22.1537	23.6674	25.1491	21.851
11194	11194	ABCB8	-2.86131	4.38019	12.423	0.000424068	0.000509769	76	40	35	50	69	323	179	482	328	490	5.87139	6.18485	6.59095	6.30902	5.0922	45.1189	35.093	44.0451	46.6039	47.5866
6602	6602	SMARCD1	-2.86149	5.71462	11.9853	0.000536211	0.00063308	193	69	85	124	204	721	531	1157	763	1099	14.9102	10.6689	16.0066	15.6464	15.0552	100.714	104.103	105.726	108.411	106.73
84619	84619	ZGPAT	-2.86173	4.20781	13.1686	0.000284683	0.000358238	58	29	33	45	67	280	194	393	257	392	4.4808	4.48402	6.21433	5.67812	4.9446	39.1124	38.0338	35.9123	36.5159	38.0693
71	71	ACTG1	-2.86179	11.7741	12.107	0.000502327	0.000595655	12573	6606	5348	7875	12812	51178	35588	77288	50406	77769	971.329	1021.43	1007.1	993.67	945.526	7148.91	6977.05	7062.56	7161.94	7552.57
338707	338707	B4GALNT4	-2.86232	4.31914	13.1111	0.000293544	0.000367887	66	36	30	45	82	267	219	433	292	442	5.09884	5.56637	5.64939	5.67812	6.0516	37.2965	42.9351	39.5675	41.4889	42.925
4824	4824	NKX3-1	-2.86347	2.20779	10.9046	0.000959255	0.00108437	9	13	6	8	17	61	46	101	70	79	0.695297	2.01008	1.12988	1.00944	1.2546	8.52091	9.01832	9.22936	9.94596	7.67212
11056	11056	DDX52	-2.86358	4.81722	11.6763	0.000632997	0.000737469	106	55	38	74	101	418	311	656	431	572	8.18905	8.50417	7.15589	9.33735	7.4538	58.3892	60.9717	59.9451	61.2387	55.5501
5929	5929	RBBP5	-2.86371	4.07973	11.495	0.000697823	0.000807501	52	33	31	33	63	241	163	401	270	334	4.01727	5.1025	5.8377	4.16395	4.6494	33.6646	31.9562	36.6433	38.363	32.4366
2521	2521	FUS	-2.86432	8.57225	12.2295	0.000470407	0.000561327	1300	653	723	966	1559	6172	4495	9254	5453	8441	100.432	100.968	136.15	121.89	115.054	862.149	881.247	845.629	774.79	819.752
6239	6239	RREB1	-2.86434	5.37203	10.2131	0.00139448	0.00154258	126	78	61	71	102	464	393	810	536	725	9.73415	12.0605	11.4871	8.95881	7.5276	64.8148	77.0479	74.0176	76.1576	70.4087
60314	60314	C12orf10	-2.86486	4.83262	13.5704	0.00022978	0.000298378	89	49	52	76	132	466	325	652	427	706	6.87571	7.57645	9.79227	9.58971	9.74161	65.0942	63.7164	59.5796	60.6703	68.5635
441094	441094	NR2F1-AS1	-2.86638	3.51189	12.2256	0.00047139	0.000562214	26	25	26	31	46	207	127	276	180	278	2.00863	3.86553	4.89613	3.91159	3.3948	28.9152	24.8984	25.2208	25.5753	26.9981
140467	140467	ZNF358	-2.86646	5.81882	13.8471	0.000198304	0.00026367	253	97	78	125	217	781	615	1262	848	1296	19.5456	14.9983	14.6884	15.7725	16.0146	109.096	120.571	115.321	120.488	125.862
57575	57575	PCDH10	-2.86686	4.13736	10.5106	0.00118692	0.00132448	53	33	34	34	51	231	165	384	266	360	4.09452	5.1025	6.40264	4.29013	3.7638	32.2677	32.3483	35.0898	37.7946	34.9616
60468	60468	BACH2	-2.86746	1.60781	9.8805	0.00167039	0.00183137	11	6	5	8	14	35	39	85	60	64	0.849807	0.927728	0.941564	1.00944	1.0332	4.88905	7.64597	7.76728	8.52511	6.21539
7086	7086	TKT	-2.86756	8.4659	14.2	0.000164374	0.00022663	1178	569	558	766	1370	4882	3727	7734	4783	7391	91.0066	87.9795	105.079	96.6542	101.106	681.952	730.68	706.731	679.593	717.781
8893	8893	EIF2B5	-2.86798	4.79121	12.2852	0.000456562	0.00054603	86	42	59	64	112	434	281	639	429	631	6.64394	6.4941	11.1105	8.07554	8.2656	60.6242	55.0902	58.3917	60.9545	61.2799
222950	222950	NYAP1	-2.86802	1.11048	9.89999	0.0016528	0.00181293	10	2	6	4	3	28	28	44	27	42	0.772552	0.309243	1.12988	0.504721	0.2214	3.91124	5.48942	4.02071	3.8363	4.07885
115426	115426	UHRF2	-2.86863	4.7278	12.9879	0.000313504	0.000389818	95	48	68	58	92	475	308	655	414	605	7.33924	7.42182	12.8053	7.31846	6.7896	66.3514	60.3836	59.8538	58.8232	58.7549
348801	348801	LNP1	-2.86896	1.75685	9.87055	0.00167945	0.00184096	9	6	10	10	10	55	40	79	67	79	0.695297	0.927728	1.88313	1.2618	0.738	7.68279	7.84202	7.219	9.5197	7.67212
5747	5747	PTK2	-2.86947	6.42068	12.3914	0.000431326	0.000517909	305	153	157	218	368	1353	985	2134	1441	1843	23.5628	23.6571	29.5651	27.5073	27.1584	188.997	193.11	195.004	204.745	178.984
55762	55762	ZNF701	-2.86969	1.92364	11.444	0.000717265	0.000827907	15	5	5	9	18	58	43	94	56	67	1.15883	0.773107	0.941564	1.13562	1.3284	8.10185	8.43017	8.5897	7.95677	6.50674
79905	79905	TMC7	-2.87005	1.64302	10.6217	0.00111766	0.00125041	6	6	7	5	8	48	28	56	39	57	0.463531	0.927728	1.31819	0.630902	0.5904	6.70498	5.48942	5.11727	5.54132	5.53558
6449	6449	SGTA	-2.87013	6.47973	13.1288	0.000290793	0.000364869	359	150	148	207	355	1389	1001	2080	1314	1976	27.7346	23.1932	27.8703	26.1193	26.199	194.025	196.247	190.07	186.7	191.9
6168	6168	RPL37A	-2.87062	8.91237	14.3114	0.000154924	0.000215939	1665	764	704	1005	1919	6905	4642	10099	6683	10204	128.63	118.131	132.572	126.811	141.622	964.539	910.067	922.845	949.555	990.966
1955	1955	MEGF9	-2.87064	4.74209	9.22972	0.00238119	0.00257548	58	32	31	57	61	273	209	424	329	337	4.4808	4.94788	5.8377	7.19228	4.5018	38.1346	40.9746	38.745	46.746	32.7279
64837	64837	KLC2	-2.87096	5.85469	12.9053	0.000327658	0.000404882	188	87	106	128	255	857	623	1347	835	1268	14.524	13.4521	19.9612	16.1511	18.819	119.712	122.139	123.089	118.641	123.142
8992	8992	ATP6V0E1	-2.87111	6.87546	12.9241	0.000324372	0.00040133	357	216	197	296	432	1681	1188	2635	1785	2698	27.5801	33.3982	37.0976	37.3494	31.8816	234.814	232.908	240.786	253.622	262.018
6125	6125	RPL5	-2.87191	9.40395	13.6223	0.000223511	0.000291886	2326	1181	1139	1522	2609	9930	6591	15129	10370	15473	179.696	182.608	214.488	192.047	192.544	1387.09	1292.17	1382.48	1473.42	1502.67
83591	83591	THAP2	-2.87272	1.77128	10.6281	0.00111381	0.00124657	11	7	8	6	11	64	32	70	47	85	0.849807	1.08235	1.5065	0.757082	0.8118	8.93998	6.27362	6.39659	6.678	8.25482
4646	4646	MYO6	-2.87355	5.43416	12.7146	0.000362807	0.000443359	137	89	67	99	152	633	454	918	667	913	10.584	13.7613	12.617	12.4919	11.2176	88.4219	89.0069	83.8867	94.7708	88.6664
83737	83737	ITCH	-2.87371	6.31449	11.9429	0.000548573	0.000646243	261	127	156	176	307	1174	792	1891	1248	1715	20.1636	19.6369	29.3768	22.2077	22.6566	163.993	155.272	172.799	177.322	166.553
196383	196383	RILPL2	-2.87465	4.40659	12.6326	0.000379075	0.00046125	72	37	40	42	89	307	258	463	302	479	5.56237	5.72099	7.53252	5.29957	6.5682	42.8839	50.581	42.3088	42.9097	46.5183
84271	84271	POLDIP3	-2.87487	5.911	12.6303	0.000379537	0.000461637	215	105	89	138	226	895	642	1298	890	1218	16.6099	16.2352	16.7598	17.4129	16.6788	125.02	125.864	118.611	126.456	118.287
116150	116150	NUS1	-2.8752	6.18232	11.5364	0.000682476	0.000791415	277	151	122	173	268	1110	775	1751	1194	1706	21.3997	23.3478	22.9742	21.8292	19.7784	155.053	151.939	160.006	169.65	165.679
83463	83463	MXD3	-2.87548	1.92823	11.6486	0.000642514	0.000747961	7	6	5	11	16	52	36	77	35	107	0.540786	0.927728	0.941564	1.38798	1.1808	7.26373	7.05782	7.03624	4.97298	10.3914
2876	2876	GPX1	-2.87554	6.56721	13.8763	0.000195246	0.000260202	339	165	142	221	366	1293	938	2207	1369	2246	26.1895	25.5125	26.7404	27.8859	27.0108	180.615	183.895	201.675	194.515	218.121
862	862	RUNX1T1	-2.87688	3.84867	13.1195	0.000292232	0.000366322	74	28	17	25	36	186	170	294	190	281	5.71688	4.3294	3.20132	3.15451	2.6568	25.9818	33.3286	26.8657	26.9962	27.2895
5754	5754	PTK7	-2.87701	8.01207	12.9415	0.000321378	0.000398171	860	493	397	580	835	3468	2751	5543	3804	5323	66.4394	76.2283	74.7602	73.1846	61.623	484.435	539.335	506.518	540.492	516.946
3139	3139	HLA-L	-2.87707	3.84834	12.52	0.00040261	0.000486169	58	16	29	36	61	234	165	345	214	319	4.4808	2.47394	5.46107	4.54249	4.5018	32.6868	32.3483	31.526	30.4062	30.9798
23160	23160	WDR43	-2.87788	6.00091	13.1249	0.000291404	0.000365558	209	127	103	126	217	921	631	1462	863	1356	16.1463	19.6369	19.3962	15.8987	16.0146	128.652	123.708	133.597	122.619	131.689
23108	23108	RAP1GAP2	-2.87852	4.16194	12.8069	0.000345342	0.000424007	60	26	40	42	58	265	196	435	268	372	4.63531	4.02015	7.53252	5.29957	4.2804	37.0171	38.4259	39.7502	38.0788	36.127
80020	80020	FOXRED2	-2.87859	3.8751	13.683	0.000216404	0.000284093	56	35	15	28	65	206	170	347	226	291	4.32629	5.41175	2.82469	3.53305	4.797	28.7755	33.3286	31.7088	32.1112	28.2606
347240	347240	KIF24	-2.87867	1.80995	11.1281	0.000850299	0.000968488	16	5	5	6	11	44	35	89	47	60	1.23608	0.773107	0.941564	0.757082	0.8118	6.14623	6.86177	8.1328	6.678	5.82693
5362	5362	PLXNA2	-2.87886	4.87032	10.7703	0.0010314	0.00116021	97	46	49	68	109	422	333	685	386	578	7.49375	7.11258	9.22733	8.58026	8.0442	58.948	65.2848	62.5952	54.8449	56.1328
9883	9883	POM121	-2.87893	4.67578	12.5135	0.000404027	0.000487729	94	48	39	49	70	315	300	535	355	448	7.26199	7.42182	7.3442	6.18284	5.166	44.0014	58.8152	48.8882	50.4402	43.5077
3916	3916	LAMP1	-2.8792	8.95522	12.9303	0.000323311	0.000400144	1740	924	843	1199	1782	7590	5204	11521	7676	10967	134.424	142.87	158.748	151.29	131.512	1060.23	1020.25	1052.79	1090.65	1065.07
6203	6203	RPS9	-2.87925	8.15387	14.0937	0.000173928	0.000236849	960	494	436	681	1037	3985	2786	6289	4224	6483	74.165	76.3829	82.1044	85.9288	76.5306	556.653	546.197	574.688	600.168	629.6
10159	10159	ATP6AP2	-2.87949	7.37364	12.6245	0.000380732	0.000462995	561	314	269	435	563	2446	1633	3850	2701	3721	43.3402	48.5511	50.6562	54.8885	41.5494	341.675	320.151	351.812	383.772	361.367
5210	5210	PFKFB4	-2.87953	4.17688	12.5804	0.000389814	0.000472568	70	25	38	36	67	260	179	355	295	464	5.40786	3.86553	7.15589	4.54249	4.9446	36.3186	35.093	32.4398	41.9151	45.0616
4047	4047	LSS	-2.87991	6.30475	13.7514	0.00020866	0.000275192	276	146	101	206	286	1140	841	1792	1159	1623	21.3224	22.5747	19.0196	25.9932	21.1068	159.243	164.879	163.753	164.677	157.618
9731	9731	CEP104	-2.88059	5.10058	13.216	0.000277575	0.000350046	105	45	71	77	138	533	337	774	527	720	8.11179	6.95796	13.3702	9.71589	10.1844	74.4532	66.069	70.728	74.8789	69.9232
57711	57711	ZNF529	-2.88267	3.01953	11.331	0.00076225	0.000875176	28	11	16	24	20	114	84	183	115	190	2.16314	1.70083	3.01301	3.02833	1.476	15.9243	16.4682	16.7225	16.3398	18.4519
64375	64375	IKZF4	-2.88271	3.43068	12.3935	0.000430831	0.000517421	39	12	14	28	40	138	102	243	154	209	3.01295	1.85546	2.63638	3.53305	2.952	19.2768	19.9972	22.2053	21.8811	20.2971
9223	9223	MAGI1	-2.88329	5.13788	11.383	0.000741179	0.000853241	118	58	68	94	135	571	407	881	538	747	9.11611	8.96804	12.8053	11.861	9.96301	79.7613	79.7926	80.5056	76.4418	72.5453
1662	1662	DDX10	-2.88373	4.45109	12.6743	0.000370713	0.000452078	85	43	34	32	89	333	242	478	311	428	6.56669	6.64872	6.40264	4.03777	6.5682	46.5158	47.4442	43.6795	44.1885	41.5654
29967	29967	LRP12	-2.88414	5.73418	11.0442	0.000889664	0.00101018	189	123	78	127	184	829	568	1224	857	1180	14.6012	19.0184	14.6884	16.0249	13.5792	115.801	111.357	111.849	121.767	114.596
23034	23034	SAMD4A	-2.88432	6.39676	11.7329	0.000614065	0.000717552	282	161	140	174	285	1186	908	1862	1233	1728	21.786	24.894	26.3638	21.9554	21.033	165.669	178.014	170.149	175.191	167.816
26122	26122	EPC2	-2.88503	5.13976	11.455	0.000713006	0.000823559	134	60	62	78	98	504	381	766	525	698	10.3522	9.27728	11.6754	9.84207	7.2324	70.4023	74.6953	69.9969	74.5947	67.7866
51514	51514	DTL	-2.88519	3.81705	11.1091	0.000859033	0.000977676	39	31	19	41	31	197	133	352	188	275	3.01295	4.79326	3.57794	5.17339	2.2878	27.5184	26.0747	32.1657	26.712	26.7068
56204	56204	FAM214A	-2.8873	4.73873	12.6316	0.000379274	0.000461413	92	50	34	68	107	385	278	571	415	618	7.10748	7.73107	6.40264	8.58026	7.8966	53.7795	54.502	52.1779	58.9653	60.0174
10806	10806	SDCCAG8	-2.88789	4.12979	12.979	0.00031501	0.000391524	62	34	36	46	70	318	212	459	276	398	4.78982	5.25713	6.77926	5.8043	5.166	44.4205	41.5627	41.9433	39.2155	38.652
57103	57103	C12orf5	-2.88844	4.95696	13.4877	0.000240133	0.000309471	92	66	47	65	80	402	286	714	462	566	7.10748	10.205	8.85071	8.20172	5.904	56.1542	56.0705	65.2452	65.6433	54.9674
399665	399665	FAM102A	-2.88979	6.0526	12.842	0.000338917	0.000417035	211	118	95	145	216	920	684	1415	881	1292	16.3008	18.2453	17.8897	18.2962	15.9408	128.512	134.099	129.302	125.177	125.473
6596	6596	HLTF	-2.88993	5.0025	12.2065	0.00047624	0.000567075	118	55	42	69	119	487	298	716	448	656	9.11611	8.50417	7.90914	8.70644	8.7822	68.0276	58.4231	65.4279	63.6541	63.7078
6431	6431	SRSF6	-2.89056	7.17166	11.7104	0.000621518	0.000725393	428	222	210	270	422	1695	1201	2847	1885	2847	33.0652	34.3259	39.5457	34.0687	31.1436	236.77	235.457	260.158	267.83	276.488
54531	54531	MIER2	-2.89171	4.87364	11.7063	0.000622897	0.000726913	83	44	67	56	81	381	279	630	391	692	6.41218	6.80334	12.617	7.0661	5.9778	53.2208	54.6981	57.5693	55.5553	67.2039
10961	10961	ERP29	-2.89241	6.97101	13.4474	0.000245345	0.000314926	487	195	205	245	540	1953	1418	2844	1689	2729	37.6233	30.1512	38.6041	30.9142	39.852	272.809	278	259.884	239.982	265.028
55823	55823	VPS11	-2.89322	5.4086	13.448	0.00024527	0.000314897	127	78	76	76	153	595	446	916	597	874	9.81141	12.0605	14.3118	9.58971	11.2914	83.1138	87.4385	83.7039	84.8248	84.8789
57104	57104	PNPLA2	-2.89522	6.5288	13.6365	0.000221829	0.000290143	318	155	153	219	356	1377	994	2159	1313	2117	24.5671	23.9663	28.8119	27.6335	26.2728	192.349	194.874	197.289	186.558	205.593
224	224	ALDH3A2	-2.89524	3.95816	14.1265	0.000170922	0.000233531	52	26	23	37	44	215	151	356	216	290	4.01727	4.02015	4.3312	4.66867	3.2472	30.0327	29.6036	32.5312	30.6904	28.1635
6173	6173	RPL36A	-2.8953	8.33985	13.7735	0.000206229	0.000272721	1175	520	533	632	1338	4896	3480	7049	4685	6926	90.7748	80.4031	100.371	79.746	98.7445	683.908	682.256	644.136	665.669	672.622
2950	2950	GSTP1	-2.89633	7.74752	12.9303	0.00032331	0.000400144	711	378	323	535	756	2979	2119	4601	3228	5195	54.9284	58.4469	60.8251	67.5065	55.7928	416.128	415.431	420.438	458.651	504.515
144132	144132	DNHD1	-2.89712	1.19788	11.9679	0.000541253	0.00063839	5	5	5	3	8	31	24	49	35	43	0.386276	0.773107	0.941564	0.378541	0.5904	4.3303	4.70521	4.47761	4.97298	4.17597
5550	5550	PREP	-2.89816	5.65117	12.3567	0.000439414	0.000526865	168	84	81	130	174	729	508	1157	799	1079	12.9789	12.9882	15.2533	16.4034	12.8412	101.832	99.5937	105.726	113.526	104.788
[truncated: 9,719 more rows]
