# Supplementary material for: Nuclear-cytoplasmic compartmentalization of the herpes simplex virus 1 infected cell transcriptome is co-ordinated by the viral endoribonuclease vhs and cofactors to facilitate the translation of late proteins
Source: PLoS Pathog. 2018 Nov 26;14(11):e1007331. doi: 10.1371/journal.ppat.1007331 (PMC6283614; doi:10.1371/journal.ppat.1007331)
Supplement: S3 Table — Raw counts and counts per million for all cell and virus genes in each biological replicate are listed, with genes expressed at a low level filtered out by keeping genes with at least 5 counts per million (CPM) in at least 2 samples. Genes are ordered according to highest to the lowest Log2 FC. (XLSX) [file ppat.1007331.s003.xlsx]

## Sheet: Joint_Results_Filtered_DE_D4vsM
	EntrezID	GeneSymbol	logFC	logCPM	LR	PValue	FDR	counts_22D4_27_S7	counts_22D4_26_S6	counts_22D4_25_S5	counts_22D4_24_S4	counts_22D4_23_S3	counts_MI_1_S1	counts_MI_2_S2	counts_MI_3_S3	counts_MI_4_S4	counts_MI_5_S5	CPM_22D4_27_S7	CPM_22D4_26_S6	CPM_22D4_25_S5	CPM_22D4_24_S4	CPM_22D4_23_S3	CPM_MI_1_S1	CPM_MI_2_S2	CPM_MI_3_S3	CPM_MI_4_S4	CPM_MI_5_S5
UL54	UL54	UL54	18.4866	11.6371	36.0376	1.93546e-09	1.68855e-05	10138	47173	77128	79765	40696	0	0	0	0	0	4266.33	2299.57	2563.04	2314.97	2335.75	0	0	0	0	0
UL5	UL5	UL5	16.7161	10.4426	33.9699	5.59704e-09	2.02016e-05	2428	13944	24753	26040	13226	0	0	0	0	0	1021.76	679.737	822.566	755.742	759.106	0	0	0	0	0
UL23	UL23	UL23	16.7071	10.8966	35.1082	3.11887e-09	1.68855e-05	5918	33026	57561	61313	27436	0	0	1	0	0	2490.45	1609.94	1912.81	1779.45	1574.69	0	0	0.0423551	0	0
UL29	UL29	UL29	15.9335	12.403	32.7689	1.03794e-08	2.80969e-05	10774	52113	93111	89545	45135	0	0	1	1	2	4533.98	2540.39	3094.17	2598.8	2590.52	0	0	0.0423551	0.0658607	0.0900301
UL11	UL11	UL11	15.9131	11.0971	27.4643	1.60025e-07	0.000108297	1745	6954	12704	13475	7465	0	0	0	0	0	734.341	338.991	422.166	391.076	428.454	0	0	0	0	0
UL30	UL30	UL30	15.8519	11.9343	29.5981	5.31578e-08	6.39547e-05	5414	27470	47984	48074	22641	0	0	2	0	0	2278.35	1339.1	1594.55	1395.22	1299.48	0	0	0.0847102	0	0
UL40	UL40	UL40	15.7004	12.9479	29.8307	4.71475e-08	6.38141e-05	10962	58153	103960	109661	59360	1	0	5	0	0	4613.09	2834.82	3454.69	3182.62	3406.97	0.064744	0	0.211775	0	0
UL15	UL15	UL15	15.0628	9.7318	28.6704	8.58067e-08	8.4465e-05	792	4611	7691	8575	3859	0	0	0	0	0	333.294	224.775	255.579	248.867	221.487	0	0	0	0	0
UL50	UL50	UL50	15.0126	10.7793	28.1265	1.1364e-07	9.46531e-05	2213	11641	20241	20649	9077	1	0	0	0	0	931.287	567.471	672.628	599.282	520.974	0.064744	0	0	0	0
US4	US4	US4	14.9948	10.8997	25.1032	5.43413e-07	0.00024517	600	4370	7599	8583	4491	0	0	0	0	0	252.495	213.027	252.522	249.099	257.761	0	0	0	0	0
UL12	UL12	UL12	14.928	12.7646	27.0609	1.97142e-07	0.000123345	5605	26058	47008	49101	24520	1	0	2	1	0	2358.73	1270.27	1562.12	1425.03	1407.32	0.064744	0	0.0847102	0.0658607	0
UL39	UL39	UL39	14.8245	13.1838	30.8921	2.72777e-08	4.92272e-05	12288	66637	123120	121754	63669	3	1	4	0	4	5171.11	3248.4	4091.39	3533.59	3654.28	0.194232	0.0908685	0.16942	0	0.18006
UL8	UL8	UL8	14.8072	8.68696	31.3875	2.11335e-08	4.57666e-05	819	3758	6692	6018	2626	0	0	0	0	0	344.656	183.194	222.382	174.656	150.719	0	0	0	0	0
UL37	UL37	UL37	14.7854	11.417	25.4247	4.59985e-07	0.000223046	2165	9516	17133	16025	7097	1	0	0	0	0	911.088	463.882	569.346	465.083	407.332	0.064744	0	0	0	0
UL9	UL9	UL9	14.7257	9.01679	30.1513	3.99616e-08	6.18149e-05	613	3574	6413	6599	3130	0	0	0	0	0	257.966	174.224	213.11	191.518	179.646	0	0	0	0	0
UL13	UL13	UL13	14.6768	10.9812	26.4991	2.63659e-07	0.000144564	1430	7758	14671	14950	7375	0	0	0	0	1	601.781	378.184	487.531	433.884	423.288	0	0	0	0	0.045015
UL16	UL16	UL16	14.4488	10.79	23.0573	1.57244e-06	0.000549238	550	2814	4979	5238	2663	0	0	0	0	0	231.454	137.176	165.457	152.019	152.843	0	0	0	0	0
UL53	UL53	UL53	14.3091	10.1553	27.9008	1.27697e-07	9.87644e-05	1213	7016	12361	13073	6564	1	0	0	0	0	510.462	342.013	410.768	379.409	376.741	0.064744	0	0	0	0
RL2	RL2	RL2	14.2088	12.0221	28.3322	1.02184e-07	9.22044e-05	5183	25679	40011	38934	18528	3	0	2	0	1	2181.14	1251.79	1329.6	1129.96	1063.41	0.194232	0	0.0847102	0	0.045015
UL52	UL52	UL52	14.015	9.45208	28.6706	8.57953e-08	8.4465e-05	951	4814	8865	9137	4443	0	0	1	0	0	400.205	234.671	294.592	265.177	255.006	0	0	0.0423551	0	0
UL14	UL14	UL14	13.8788	8.92682	26.4747	2.67019e-07	0.000144564	377	1939	3628	3496	1567	0	0	0	0	0	158.651	94.5216	120.562	101.462	89.9379	0	0	0	0	0
US8A	US8A	US8A	13.8102	11.9129	23.5001	1.24907e-06	0.000466377	2033	9491	15915	16802	7893	1	0	2	0	0	855.539	462.664	528.871	487.633	453.019	0.064744	0	0.0847102	0	0
US3	US3	US3	13.6342	10.6981	25.4599	4.51664e-07	0.000223046	1132	6399	11640	12855	6277	1	0	0	0	1	476.375	311.936	386.808	373.082	360.268	0.064744	0	0	0	0.045015
UL21	UL21	UL21	13.6266	10.5111	20.9777	4.64668e-06	0.00117609	313	1576	2960	3081	1362	0	0	0	0	0	131.718	76.8263	98.3636	89.4178	78.172	0	0	0	0	0
UL4	UL4	UL4	13.5822	9.21395	27.6079	1.48573e-07	0.00010725	699	3674	6513	6590	3361	0	0	1	0	0	294.157	179.099	216.433	191.257	192.905	0	0	0.0423551	0	0
US1	US1	US1	13.2718	13.7154	24.7873	6.40176e-07	0.000277273	7808	43689	70836	78316	36156	7	0	7	1	8	3285.81	2129.74	2353.95	2272.91	2075.17	0.453208	0	0.296486	0.0658607	0.36012
RS1	RS1	RS1	13.1634	9.2048	26.985	2.05044e-07	0.000123345	1077	4476	7189	5492	2872	0	0	2	0	0	453.229	218.194	238.897	159.391	164.838	0	0	0.0847102	0	0
UL2	UL2	UL2	13.1396	11.4987	24.2615	8.41053e-07	0.000350266	1756	10014	16589	16702	8160	1	0	3	1	0	738.97	488.159	551.268	484.731	468.343	0.064744	0	0.127065	0.0658607	0
UL34	UL34	UL34	12.7645	11.0597	21.8218	2.99179e-06	0.000952798	799	4701	8434	9099	4203	1	0	2	0	0	336.24	229.163	280.27	264.074	241.231	0.064744	0	0.0847102	0	0
UL6	UL6	UL6	12.7107	9.55937	22.6648	1.92872e-06	0.000652631	506	2255	3889	3937	1768	1	0	0	0	0	212.938	109.926	129.235	114.261	101.474	0.064744	0	0	0	0
UL33	UL33	UL33	12.7101	8.18801	23.5676	1.20599e-06	0.000466372	183	826	1533	1573	654	0	0	0	0	0	77.0111	40.2655	50.943	45.6521	37.5363	0	0	0	0	0
UL19	UL19	UL19	12.7057	13.915	20.1985	6.98059e-06	0.00167969	3808	15059	29172	25830	12679	3	1	7	0	2	1602.5	734.091	969.413	749.647	727.711	0.194232	0.0908685	0.296486	0	0.0900301
UL24	UL24	UL24	12.6972	8.12846	23.3939	1.31999e-06	0.00047643	265	680	1167	1170	555	0	0	0	0	0	111.519	33.1484	38.7805	33.9561	31.8542	0	0	0	0	0
UL56	UL56	UL56	12.6549	8.99748	24.1514	8.90499e-07	0.000357123	373	2275	4003	4403	1967	1	0	0	0	0	156.968	110.901	133.023	127.785	112.896	0.064744	0	0	0	0
UL28	UL28	UL28	12.5519	11.2626	21.6831	3.21605e-06	0.000983796	950	4460	8086	8187	4144	1	1	1	0	0	399.784	217.414	268.705	237.606	237.845	0.064744	0.0908685	0.0423551	0	0
UL17	UL17	UL17	12.5243	9.8138	21.0029	4.58591e-06	0.00117609	377	1685	3085	3030	1406	0	0	1	0	0	158.651	82.1398	102.517	87.9377	80.6973	0	0	0.0423551	0	0
US8	US8	US8	12.3621	12.5416	22.1547	2.51534e-06	0.000825335	2494	12064	20952	21601	10397	3	1	5	0	3	1049.54	588.091	696.255	626.911	596.736	0.194232	0.0908685	0.211775	0	0.135045
UL42	UL42	UL42	12.3535	12.9502	19.4127	1.05304e-05	0.00223574	2207	9721	17374	17456	7313	1	0	5	0	5	928.762	473.876	577.354	506.614	419.73	0.064744	0	0.211775	0	0.225075
UL25	UL25	UL25	12.2933	10.2169	19.0645	1.26374e-05	0.00253403	357	1333	2575	2494	1074	0	0	1	0	0	150.235	64.9806	85.5697	72.3817	61.6422	0	0	0.0423551	0	0
UL46	UL46	UL46	12.2826	12.7778	21.5576	3.43368e-06	0.00100486	3645	11835	20289	18287	8910	3	0	4	2	5	1533.91	576.928	674.223	530.731	511.389	0.194232	0	0.16942	0.131721	0.225075
US9	US9	US9	12.2611	11.8443	20.071	7.46183e-06	0.00175645	1348	5989	10361	11535	6520	2	0	5	0	0	567.273	291.95	344.306	334.773	374.215	0.129488	0	0.211775	0	0
US12	US12	US12	12.2217	12.2175	19.5625	9.73633e-06	0.0021085	993	4977	8203	8936	4356	1	0	3	1	0	417.88	242.617	272.593	259.344	250.013	0.064744	0	0.127065	0.0658607	0
UL1	UL1	UL1	12.2166	11.2029	21.4104	3.70758e-06	0.00101681	785	5248	8747	8614	4359	0	0	2	1	2	330.348	255.828	290.671	249.998	250.185	0	0	0.0847102	0.0658607	0.0900301
UL48	UL48	UL48	12.1204	14.2837	18.0017	2.20711e-05	0.0042676	3668	18155	32823	34122	15897	4	0	15	0	6	1543.59	885.013	1090.74	990.3	912.408	0.258976	0	0.635326	0	0.27009
UL38	UL38	UL38	11.8798	9.52234	17.4177	3.00018e-05	0.0051565	130	423	818	734	307	0	0	0	0	0	54.7073	20.6202	27.1829	21.3024	17.6203	0	0	0	0	0
UL36	UL36	UL36	11.8436	12.6249	20.4831	6.016e-06	0.00148048	1850	7503	14154	13336	6938	3	1	3	1	3	778.527	365.753	470.351	387.042	398.206	0.194232	0.0908685	0.127065	0.0658607	0.135045
UL7	UL7	UL7	11.8414	9.52802	21.3854	3.75624e-06	0.00101681	385	1855	3058	3301	1630	1	0	1	0	0	162.018	90.4268	101.62	95.8027	93.5538	0.064744	0	0.0423551	0	0
UL41	UL41	UL41	11.8237	10.2861	16.2846	5.45064e-05	0.00880888	87	374	924	911	418	0	0	0	0	0	36.6118	18.2316	30.7054	26.4393	23.9911	0	0	0	0	0
UL18	UL18	UL18	11.8192	13.4088	19.7387	8.87857e-06	0.00196198	2174	10890	19886	20406	10389	5	1	6	1	3	914.875	530.862	660.831	592.23	596.276	0.32372	0.0908685	0.254131	0.0658607	0.135045
UL27	UL27	UL27	11.6016	15.0148	19.9567	7.9216e-06	0.001825	8050	38597	69569	71605	37362	20	3	30	5	13	3387.65	1881.51	2311.84	2078.14	2144.39	1.29488	0.272606	1.27065	0.329303	0.585195
UL35	UL35	UL35	11.5901	11.2742	17.4802	2.90314e-05	0.0050702	426	2051	3875	4203	2026	0	1	2	0	0	179.272	99.9814	128.77	121.981	116.282	0	0.0908685	0.0847102	0	0
UL31	UL31	UL31	11.5588	11.1606	17.9138	2.31138e-05	0.00436461	457	1709	3542	3636	1609	1	0	1	0	1	192.317	83.3097	117.704	105.525	92.3485	0.064744	0	0.0423551	0	0.045015
US7	US7	US7	11.4796	14.2055	17.804	2.44874e-05	0.00449406	2343	13558	23702	27007	14571	5	0	12	2	9	985.995	660.92	787.64	783.806	836.302	0.32372	0	0.508261	0.131721	0.405135
UL55	UL55	UL55	11.4163	8.19224	21.6507	3.27084e-06	0.000983796	185	1047	1708	2038	977	0	1	0	0	0	77.8527	51.0388	56.7585	59.1475	56.0749	0	0.0908685	0	0	0
US10	US10	US10	11.2319	13.9224	17.6229	2.69328e-05	0.00478079	2316	11763	18437	18270	9005	3	4	11	0	6	974.632	573.418	612.679	530.238	516.842	0.194232	0.363474	0.465906	0	0.27009
UL32	UL32	UL32	11.1462	9.57353	17.1867	3.38803e-05	0.00572079	144	661	1444	1477	743	1	0	0	0	0	60.5989	32.2222	47.9855	42.866	42.6445	0.064744	0	0	0	0
US6	US6	US6	11.1461	13.9242	16.9688	3.79988e-05	0.00623411	1743	9985	17917	19570	9973	5	0	14	1	6	733.499	486.745	595.399	567.967	572.4	0.32372	0	0.592971	0.0658607	0.27009
US11	US11	US11	11.1121	13.395	17.6464	2.66023e-05	0.00478079	1583	7828	12451	13876	7239	3	3	6	0	6	666.167	381.596	413.759	402.714	415.482	0.194232	0.272606	0.254131	0	0.27009
UL26	UL26	UL26	11.058	12.0393	17.8921	2.33789e-05	0.00436461	854	3509	6791	5572	2511	2	1	2	1	2	359.385	171.055	225.671	161.712	144.119	0.129488	0.0908685	0.0847102	0.0658607	0.0900301
UL20	UL20	UL20	11.0332	6.8718	20.9679	4.67047e-06	0.00117609	42	279	516	581	232	0	0	0	0	0	17.6747	13.6006	17.1472	16.862	13.3156	0	0	0	0	0
UL3	UL3	UL3	11.0323	10.4251	15.1052	0.000101684	0.0161916	133	600	1075	1042	513	0	0	1	0	0	55.9698	29.2486	35.7233	30.2413	29.4436	0	0	0.0423551	0	0
UL22	UL22	UL22	11.0294	12.0863	19.913	8.10492e-06	0.00182833	1320	5911	11021	10757	5099	3	1	6	3	2	555.49	288.147	366.238	312.193	292.657	0.194232	0.0908685	0.254131	0.197582	0.0900301
UL26.5	UL26.5	UL26.5	11.005	11.6418	17.161	3.43416e-05	0.00572079	645	2633	5099	4120	1816	2	1	2	0	1	271.433	128.353	169.445	119.572	104.229	0.129488	0.0908685	0.0847102	0	0.045015
US5	US5	US5	10.9127	7.35055	19.1884	1.18428e-05	0.00241951	30	255	515	515	264	0	0	0	0	0	12.6248	12.4306	17.1139	14.9465	15.1523	0	0	0	0	0
US2	US2	US2	10.637	10.8964	14.5495	0.000136526	0.0214247	137	692	1313	1405	658	0	0	1	0	1	57.6531	33.7334	43.6322	40.7764	37.7659	0	0	0.0423551	0	0.045015
UL43	UL43	UL43	9.95373	6.48138	19.3541	1.08585e-05	0.00226107	73	308	539	469	197	0	0	0	0	1	30.7203	15.0143	17.9115	13.6115	11.3068	0	0	0	0	0.045015
RL1	RL1	RL1	9.86011	3.71725	25.3677	4.73777e-07	0.000223046	30	93	182	194	107	0	0	0	0	0	12.6248	4.53353	6.04803	5.63033	6.14126	0	0	0	0	0
UL51	UL51	UL51	9.77026	10.3495	14.1599	0.00016791	0.0259733	132	561	1126	1171	536	0	1	1	0	1	55.549	27.3474	37.418	33.9852	30.7637	0	0.0908685	0.0423551	0	0.045015
UL45	UL45	UL45	9.5804	11.917	13.344	0.000259255	0.0395382	276	1344	2391	2194	1027	1	1	5	0	2	116.148	65.5168	79.4552	63.675	58.9446	0.064744	0.0908685	0.211775	0	0.0900301
UL10	UL10	UL10	9.45946	12.0247	12.3936	0.000430812	0.0647894	325	1088	2037	2183	987	3	1	5	0	0	136.768	53.0374	67.6914	63.3558	56.6488	0.194232	0.0908685	0.211775	0	0
UL47	UL47	UL47	7.51093	10.6582	9.44056	0.00212239	0.310557	79	263	481	326	139	2	1	1	0	3	33.2452	12.8206	15.9841	9.46128	7.9779	0.129488	0.0908685	0.0423551	0	0.135045
UL44	UL44	UL44	7.44906	13.319	8.16373	0.00427364	0.593269	115	481	1042	1111	496	3	0	8	3	4	48.3949	23.4476	34.6266	32.2438	28.4679	0.194232	0	0.338841	0.197582	0.18006
UL49A	UL49A	UL49A	5.60124	7.82798	5.87117	0.0153908	1	0	6	17	18	6	0	0	0	0	0	0	0.292486	0.564926	0.522402	0.34437	0	0	0	0	0
23237	23237	ARC	5.10023	2.59324	21.4266	3.6763e-06	0.00101681	25	116	238	236	80	2	2	7	3	4	10.5206	5.65472	7.90897	6.84927	4.5916	0.129488	0.181737	0.296486	0.197582	0.18006
51655	51655	RASD1	3.97788	4.94573	18.9177	1.36481e-05	0.00268693	136	617	1107	1018	479	29	36	46	39	40	57.2323	30.0773	36.7867	29.5447	27.4922	1.87758	3.27127	1.94833	2.56857	1.8006
3433	3433	IFIT2	3.51181	7.31381	10.2471	0.00136898	0.203059	124	1165	1971	2402	1180	92	64	111	71	137	52.1824	56.791	65.4982	69.7116	67.7261	5.95645	5.81558	4.70142	4.67611	6.16706
8638	8638	OASL	3.44719	2.92513	8.69489	0.00319104	0.454639	4	28	34	56	33	2	1	2	2	5	1.6833	1.36493	1.12985	1.62525	1.89403	0.129488	0.0908685	0.0847102	0.131721	0.225075
51191	51191	HERC5	2.72582	3.2199	4.38318	0.0362952	1	2	7	21	38	18	0	1	1	1	8	0.841651	0.341233	0.69785	1.10285	1.03311	0	0.0908685	0.0423551	0.0658607	0.36012
6236	6236	RRAD	2.71285	3.58178	9.30879	0.00228057	0.329253	17	129	213	276	143	20	13	25	16	22	7.15404	6.28844	7.07819	8.01016	8.20748	1.29488	1.18129	1.05888	1.05377	0.990331
162979	162979	ZNF296	2.2206	1.87419	7.46203	0.0063014	0.852894	6	43	65	82	44	2	4	19	7	15	2.52495	2.09615	2.16001	2.37983	2.52538	0.129488	0.363474	0.804747	0.461025	0.675225
3662	3662	IRF4	2.10597	1.23686	2.75007	0.0972504	1	0	8	7	16	4	0	0	2	1	3	0	0.389981	0.232617	0.464357	0.22958	0	0	0.0847102	0.0658607	0.135045
1746	1746	DLX2	1.79657	2.10155	8.22225	0.00413798	0.581897	18	109	188	191	98	26	22	34	27	39	7.57486	5.31349	6.24742	5.54327	5.62471	1.68334	1.99911	1.44007	1.77824	1.75559
9935	9935	MAFB	1.67741	1.6441	4.20475	0.0403109	1	13	81	107	137	68	17	14	33	18	33	5.47073	3.94856	3.55571	3.97606	3.90286	1.10065	1.27216	1.39772	1.18549	1.4855
92815	92815	HIST3H2A	1.6669	1.49354	6.44546	0.0111236	1	18	71	123	104	65	13	11	32	24	42	7.57486	3.46108	4.08741	3.01832	3.73067	0.841672	0.999554	1.35536	1.58066	1.89063
84913	84913	ATOH8	1.62639	4.12769	1.81422	0.178002	1	108	856	1148	1305	606	180	123	319	208	312	45.4492	41.728	38.1491	37.8741	34.7814	11.6539	11.1768	13.5113	13.699	14.0447
199800	199800	ADM5	1.61123	1.15634	2.3588	0.124578	1	0	14	25	17	6	2	2	4	3	3	0	0.682467	0.830774	0.49338	0.34437	0.129488	0.181737	0.16942	0.197582	0.135045
3437	3437	IFIT3	1.50498	6.41215	3.10753	0.0779312	1	99	852	1377	1706	893	209	170	392	255	412	41.6617	41.533	45.759	49.5121	51.2537	13.5315	15.4476	16.6032	16.7945	18.5462
3434	3434	IFIT1	1.47092	5.97946	3.12579	0.0770626	1	69	661	1006	1225	734	215	109	265	174	348	29.037	32.2222	33.4303	35.5524	42.1279	13.92	9.90467	11.2241	11.4598	15.6652
3398	3398	ID2	1.42437	6.83166	3.4504	0.0632365	1	472	4027	5162	6123	2953	1042	740	1549	1020	1619	198.63	196.307	171.538	177.704	169.487	67.4633	67.2427	65.608	67.1779	72.8793
10265	10265	IRX5	1.42139	3.15828	3.8523	0.0496779	1	63	292	381	448	214	91	58	122	99	141	26.512	14.2343	12.661	13.002	12.2825	5.89171	5.27037	5.16732	6.5202	6.34712
3625	3625	INHBB	1.32317	2.58834	1.6242	0.202508	1	34	283	390	464	251	83	65	130	92	104	14.3081	13.7956	12.9601	13.4664	14.4061	5.37375	5.90645	5.50616	6.05918	4.68156
51704	51704	GPRC5B	1.30253	1.70781	2.2984	0.129507	1	12	133	157	165	79	27	18	53	37	55	5.04991	6.48343	5.21726	4.78869	4.5342	1.74809	1.63563	2.24482	2.43684	2.47583
148398	148398	SAMD11	1.2916	3.85698	1.69999	0.19229	1	102	527	788	978	474	186	133	283	185	290	42.9242	25.69	26.186	28.3838	27.2052	12.0424	12.0855	11.9865	12.1842	13.0544
163933	163933	FAM43B	1.2489	1.74537	1.1387	0.285927	1	24	127	172	189	104	41	40	74	41	42	10.0998	6.19095	5.71572	5.48522	5.96908	2.6545	3.63474	3.13428	2.70029	1.89063
3400	3400	ID4	1.21901	3.40315	4.4118	0.0356911	1	33	301	424	485	232	82	65	143	91	151	13.8872	14.673	14.0899	14.0758	13.3156	5.30901	5.90645	6.05678	5.99332	6.79727
4330	4330	MN1	1.21438	5.06351	1.38655	0.238989	1	157	1218	1965	2029	1079	425	290	614	414	602	66.0696	59.3746	65.2988	58.8863	61.9292	27.5162	26.3519	26.006	27.2663	27.099
3014	3014	H2AFX	1.19115	5.77828	5.46181	0.0194365	1	265	1355	2149	2065	1067	518	341	737	505	729	111.519	66.053	71.4133	59.9311	61.2404	33.5374	30.9862	31.2157	33.2596	32.816
5308	5308	PITX2	1.14339	2.63605	0.956978	0.327949	1	18	218	281	306	188	86	37	104	44	114	7.57486	10.627	9.3379	8.88083	10.7903	5.56798	3.36213	4.40493	2.89787	5.13171
9241	9241	NOG	1.141	1.84439	1.01492	0.313728	1	19	150	181	256	130	46	38	76	49	78	7.99569	7.31214	6.0148	7.42972	7.46135	2.97822	3.453	3.21899	3.22717	3.51117
4501	4501	MT1X	1.11902	1.65417	1.68569	0.19417	1	23	108	182	225	82	44	27	65	43	85	9.67899	5.26474	6.04803	6.53003	4.70639	2.84874	2.45345	2.75308	2.83201	3.82628
2049	2049	EPHB3	1.08693	3.48825	2.36724	0.123906	1	29	392	474	553	271	122	81	157	119	163	12.2039	19.1091	15.7515	16.0494	15.554	7.89877	7.36035	6.64975	7.83742	7.33745
128346	128346	C1orf162	1.0512	1.36881	0.599165	0.438897	1	1	2	3	9	5	1	3	1	0	3	0.420826	0.0974953	0.0996928	0.261201	0.286975	0.064744	0.272606	0.0423551	0	0.135045
100506522	100506522	NA	1.04311	2.17902	1.28977	0.25609	1	87	120	174	158	141	82	72	100	99	146	36.6118	5.84972	5.78218	4.58553	8.09269	5.30901	6.54253	4.23551	6.5202	6.57219
3304	3304	HSPA1B	1.00866	4.43908	3.42903	0.0640597	1	66	646	983	1158	547	285	147	373	246	316	27.7745	31.491	32.666	33.6079	31.3951	18.452	13.3577	15.7984	16.2017	14.2247
10018	10018	BCL2L11	0.990114	5.83113	0.918905	0.337763	1	18	145	281	313	177	60	39	107	79	102	7.57486	7.06841	9.3379	9.08399	10.1589	3.88464	3.54387	4.53199	5.20299	4.59153
150094	150094	SIK1	0.988732	2.68684	1.97219	0.160216	1	9	55	115	122	58	19	23	46	24	39	3.78743	2.68112	3.82156	3.54072	3.32891	1.23014	2.08998	1.94833	1.58066	1.75559
28514	28514	DLL1	0.982041	3.5499	0.945796	0.330792	1	6	34	71	84	33	8	14	29	18	28	2.52495	1.65742	2.3594	2.43788	1.89403	0.517952	1.27216	1.2283	1.18549	1.26042
5228	5228	PGF	0.981642	2.11024	2.43605	0.118574	1	24	112	191	195	72	50	20	84	52	83	10.0998	5.45973	6.34711	5.65936	4.13244	3.2372	1.81737	3.55783	3.42475	3.73625
4885	4885	NPTX2	0.980064	2.15969	0.897066	0.34357	1	1	20	29	43	10	6	5	14	2	13	0.420826	0.974953	0.963697	1.24796	0.57395	0.388464	0.454343	0.592971	0.131721	0.585195
25805	25805	BAMBI	0.959207	3.89216	0.847017	0.357398	1	65	481	705	816	376	174	168	263	183	260	27.3537	23.4476	23.4278	23.6822	21.5805	11.2655	15.2659	11.1394	12.0525	11.7039
4093	4093	SMAD9	0.925213	3.55066	1.22196	0.268976	1	42	436	673	714	314	163	97	272	171	234	17.6747	21.254	22.3644	20.7219	18.022	10.5533	8.81425	11.5206	11.2622	10.5335
90427	90427	BMF	0.90234	4.66994	0.714426	0.397978	1	98	933	1179	1567	713	325	262	521	379	482	41.2409	45.4815	39.1793	45.478	40.9226	21.0418	23.8075	22.067	24.9612	21.6972
3887	3887	KRT81	0.899966	1.08433	0.708193	0.400044	1	12	109	143	191	75	37	25	65	34	82	5.04991	5.31349	4.75203	5.54327	4.30462	2.39553	2.27171	2.75308	2.23926	3.69123
7277	7277	TUBA4A	0.89086	3.79308	1.71888	0.189838	1	68	420	642	820	386	199	139	314	183	262	28.6161	20.474	21.3343	23.7983	22.1545	12.8841	12.6307	13.2995	12.0525	11.7939
1028	1028	CDKN1C	0.88783	1.94438	1.71378	0.190495	1	16	134	182	221	79	54	31	77	48	79	6.73321	6.53218	6.04803	6.41394	4.5342	3.49618	2.81692	3.26134	3.16131	3.55619
3306	3306	HSPA2	0.879362	5.91038	1.54374	0.214063	1	282	2079	3101	3762	1845	894	684	1387	853	1278	118.673	101.346	103.049	109.182	105.894	57.8811	62.1541	58.7465	56.1791	57.5292
83461	83461	CDCA3	0.877196	1.5792	0.992359	0.319166	1	18	146	175	236	104	69	33	99	45	77	7.57486	7.11715	5.81542	6.84927	5.96908	4.46734	2.99866	4.19315	2.96373	3.46616
85462	85462	FHDC1	0.876655	2.09177	2.00867	0.156402	1	8	49	93	98	52	24	17	38	22	39	3.36661	2.38863	3.09048	2.84419	2.98454	1.55386	1.54476	1.60949	1.44893	1.75559
57673	57673	BEND3	0.875159	2.64793	2.2968	0.129641	1	21	180	304	331	164	71	50	137	82	114	8.83734	8.77457	10.1022	9.60639	9.41278	4.59682	4.54343	5.80265	5.40057	5.13171
4091	4091	SMAD6	0.873732	3.36643	0.699722	0.402877	1	74	412	614	597	282	174	120	286	190	233	31.1411	20.084	20.4038	17.3263	16.1854	11.2655	10.9042	12.1136	12.5135	10.4885
129607	129607	CMPK2	0.86918	2.08981	0.901741	0.342315	1	1	21	38	45	43	16	5	17	12	14	0.420826	1.0237	1.26278	1.30601	2.46798	1.0359	0.454343	0.720037	0.790328	0.63021
100288152	100288152	LOC100288152	0.861969	3.15593	0.717885	0.396839	1	49	353	420	673	274	138	115	201	132	250	20.6205	17.2079	13.957	19.532	15.7262	8.93467	10.4499	8.51337	8.69361	11.2538
30811	30811	HUNK	0.854708	2.88057	1.49499	0.221443	1	16	240	309	400	208	90	60	146	102	107	6.73321	11.6994	10.2684	11.6089	11.9382	5.82696	5.45211	6.18384	6.71779	4.81661
146206	146206	RLTPR	0.840881	1.69611	0.918489	0.337872	1	24	87	153	163	91	65	31	64	50	71	10.0998	4.24104	5.08433	4.73064	5.22294	4.20836	2.81692	2.71073	3.29303	3.19607
3209	3209	HOXA13	0.839219	5.51519	0.721096	0.395785	1	180	1507	2140	2608	1262	638	440	996	636	901	75.7486	73.4627	71.1142	75.6902	72.4325	41.3067	39.9821	42.1857	41.8874	40.5585
9636	9636	ISG15	0.819654	4.01699	1.2857	0.256841	1	53	217	391	410	252	133	65	169	138	221	22.3038	10.5782	12.9933	11.8992	14.4635	8.61095	5.90645	7.15801	9.08877	9.94832
1407	1407	CRY1	0.81834	3.73943	1.59521	0.206583	1	54	516	784	826	437	212	157	334	213	302	22.7246	25.1538	26.0531	23.9724	25.0816	13.7257	14.2664	14.1466	14.0283	13.5945
389792	389792	IER5L	0.815964	5.00632	0.769577	0.380348	1	247	1024	1450	1431	746	458	365	785	472	785	103.944	49.9176	48.1849	41.531	42.8167	29.6528	33.167	33.2487	31.0862	35.3368
57007	57007	ACKR3	0.807623	2.44033	0.678468	0.410115	1	23	177	251	354	162	73	58	117	84	131	9.67899	8.62833	8.34097	10.2739	9.29799	4.72631	5.27037	4.95555	5.53229	5.89697
112476	112476	PRRT2	0.796187	2.41503	1.54501	0.213874	1	31	119	180	324	157	71	59	88	87	117	13.0456	5.80097	5.98157	9.40324	9.01101	4.59682	5.36124	3.72725	5.72988	5.26676
22979	22979	EFR3B	0.795057	1.90988	1.43287	0.231296	1	14	105	155	222	88	43	40	71	52	68	5.89156	5.1185	5.1508	6.44296	5.05076	2.78399	3.63474	3.00721	3.42475	3.06102
286006	286006	LSMEM1	0.78497	3.53018	0.300977	0.58327	1	1	6	14	15	3	3	2	5	3	5	0.420826	0.292486	0.465233	0.435335	0.172185	0.194232	0.181737	0.211775	0.197582	0.225075
4487	4487	MSX1	0.777974	3.49353	1.54989	0.213151	1	74	309	456	498	257	147	121	226	182	231	31.1411	15.063	15.1533	14.4531	14.7505	9.51737	10.9951	9.57225	11.9866	10.3985
6659	6659	SOX4	0.775533	5.90746	0.531092	0.466148	1	233	2163	3243	3601	1598	886	620	1427	987	1273	98.0524	105.441	107.768	104.509	91.7172	57.3632	56.3385	60.4407	65.0045	57.3041
23220	23220	DTX4	0.761034	2.18516	0.824352	0.363911	1	17	176	200	280	128	64	53	93	75	100	7.15404	8.57958	6.64619	8.12625	7.34656	4.14362	4.81603	3.93902	4.93955	4.5015
3397	3397	ID1	0.759639	6.38389	0.657938	0.417289	1	374	2661	3634	3959	1825	1168	764	1710	1166	1695	157.389	129.717	120.761	114.899	104.746	75.621	69.4235	72.4272	76.7935	76.3005
51203	51203	NUSAP1	0.756476	3.95462	1.10668	0.292805	1	66	627	946	1197	573	324	176	505	263	389	27.7745	30.5648	31.4365	34.7397	32.8873	20.9771	15.9929	21.3893	17.3214	17.5108
4751	4751	NEK2	0.745544	1.36888	0.909668	0.340203	1	11	106	133	192	101	41	34	63	46	85	4.62908	5.16725	4.41972	5.57229	5.79689	2.6545	3.08953	2.66837	3.02959	3.82628
3955	3955	LFNG	0.74347	2.96043	0.569801	0.450338	1	39	201	280	348	155	92	68	135	104	172	16.4122	9.79827	9.30467	10.0998	8.89622	5.95645	6.17906	5.71794	6.84951	7.74259
3205	3205	HOXA9	0.74012	4.69662	1.0571	0.303878	1	76	768	1039	1334	679	347	261	493	308	476	31.9827	37.4382	34.527	38.7158	38.9712	22.4662	23.7167	20.8811	20.2851	21.4272
80820	80820	EEPD1	0.737345	2.3	0.770986	0.379912	1	17	135	272	294	146	67	53	120	84	90	7.15404	6.58093	9.03882	8.53257	8.37967	4.33785	4.81603	5.08261	5.53229	4.05135
9754	9754	STARD8	0.733618	1.65441	0.740358	0.389546	1	12	129	154	189	104	53	31	90	46	82	5.04991	6.28844	5.11757	5.48522	5.96908	3.43143	2.81692	3.81196	3.02959	3.69123
9493	9493	KIF23	0.730833	4.69005	0.687912	0.406875	1	97	1060	1638	1957	944	494	333	765	461	676	40.8201	51.6725	54.4323	56.7967	54.1809	31.9835	30.2592	32.4016	30.3618	30.4302
63922	63922	CHTF18	0.730322	2.46472	1.1858	0.276178	1	35	164	210	299	141	84	63	113	85	138	14.7289	7.99461	6.9785	8.67768	8.09269	5.4385	5.72472	4.78613	5.59816	6.21207
11007	11007	CCDC85B	0.730058	4.50783	0.775304	0.378581	1	256	869	1243	1042	513	421	318	702	506	707	107.731	42.3617	41.3061	30.2413	29.4436	27.2572	28.8962	29.7333	33.3255	31.8256
54478	54478	FAM64A	0.729512	1.78477	1.04292	0.307143	1	15	157	215	247	93	67	43	100	59	87	6.31238	7.65338	7.14465	7.16852	5.33773	4.33785	3.90735	4.23551	3.88578	3.91631
23767	23767	FLRT3	0.722946	2.15803	0.648426	0.420676	1	12	134	210	230	87	65	41	82	63	62	5.04991	6.53218	6.9785	6.67514	4.99336	4.20836	3.72561	3.47312	4.14922	2.79093
29988	29988	SLC2A8	0.714839	1.59246	0.717571	0.396942	1	27	102	137	178	65	60	36	81	48	92	11.3623	4.97226	4.55264	5.16598	3.73067	3.88464	3.27127	3.43076	3.16131	4.14138
2354	2354	FOSB	0.705329	2.88439	0.552578	0.457266	1	7	24	36	60	28	16	15	30	16	10	2.94578	1.16994	1.19631	1.74134	1.60706	1.0359	1.36303	1.27065	1.05377	0.45015
25841	25841	ABTB2	0.700426	4.65335	1.13688	0.286313	1	42	264	378	440	222	128	93	185	134	193	17.6747	12.8694	12.5613	12.7698	12.7417	8.28723	8.45077	7.83569	8.82533	8.6879
54443	54443	ANLN	0.696252	5.47178	0.956926	0.327962	1	150	1728	2528	3191	1581	856	534	1284	761	1057	63.1238	84.2359	84.0078	92.6103	90.7415	55.4209	48.5238	54.3839	50.12	47.5809
29950	29950	SERTAD1	0.694293	4.05951	1.28883	0.256263	1	77	546	676	656	329	211	132	333	238	403	32.4036	26.6162	22.4641	19.0387	18.8829	13.661	11.9946	14.1042	15.6748	18.1411
1063	1063	CENPF	0.69001	4.59556	0.882436	0.347535	1	82	974	1502	1807	937	491	354	728	402	587	34.5077	47.4802	49.9129	52.4434	53.7791	31.7893	32.1675	30.8345	26.476	26.4238
9249	9249	DHRS3	0.675102	2.61766	0.865721	0.352143	1	34	197	277	337	166	82	85	154	88	163	14.3081	9.60328	9.20497	9.78053	9.52757	5.30901	7.72382	6.52268	5.79574	7.33745
128239	128239	IQGAP3	0.673959	3.19912	1.11477	0.291047	1	33	333	478	661	299	150	128	246	159	210	13.8872	16.233	15.8844	19.1838	17.1611	9.7116	11.6312	10.4194	10.4718	9.45316
2736	2736	GLI2	0.673618	4.9172	0.455905	0.499544	1	114	903	1434	1656	878	462	359	709	420	645	47.9741	44.0191	47.6532	48.061	50.3928	29.9117	32.6218	30.0298	27.6615	29.0347
332	332	BIRC5	0.672689	3.35274	0.750056	0.386458	1	55	432	601	728	323	184	144	311	201	304	23.1454	21.059	19.9718	21.1283	18.5386	11.9129	13.0851	13.1724	13.238	13.6846
9088	9088	PKMYT1	0.671036	2.27102	0.376788	0.539327	1	40	200	319	313	144	105	84	153	93	158	16.833	9.74953	10.6007	9.08399	8.26488	6.79812	7.63295	6.48033	6.12504	7.11237
467	467	ATF3	0.66977	4.7791	0.559042	0.454646	1	10	112	170	189	81	51	31	87	50	65	4.20826	5.45973	5.64926	5.48522	4.64899	3.30194	2.81692	3.68489	3.29303	2.92598
284403	284403	WDR62	0.663907	2.58028	1.18296	0.276755	1	28	180	292	354	184	105	66	166	99	129	11.7831	8.77457	9.70344	10.2739	10.5607	6.79812	5.99732	7.03095	6.5202	5.80694
57405	57405	SPC25	0.663049	1.6393	0.506392	0.476705	1	17	131	182	232	110	76	43	98	49	97	7.15404	6.38594	6.04803	6.73318	6.31345	4.92054	3.90735	4.1508	3.22717	4.36646
124930	124930	ANKRD13B	0.656641	2.12591	0.831461	0.361851	1	25	160	209	246	114	69	66	107	73	106	10.5206	7.79962	6.94527	7.13949	6.54303	4.46734	5.99732	4.53199	4.80783	4.77159
23239	23239	PHLPP1	0.655264	3.85646	1.4789	0.223947	1	39	346	522	539	295	150	124	255	150	248	16.4122	16.8667	17.3466	15.643	16.9315	9.7116	11.2677	10.8005	9.8791	11.1637
10736	10736	SIX2	0.65479	3.19226	0.760768	0.383088	1	35	262	325	382	203	135	73	178	117	179	14.7289	12.7719	10.8001	11.0865	11.6512	8.74044	6.6334	7.53921	7.7057	8.05769
84206	84206	MEX3B	0.654182	3.58688	1.01831	0.31292	1	47	330	510	565	270	138	124	264	163	258	19.7788	16.0867	16.9478	16.3976	15.4966	8.93467	11.2677	11.1817	10.7353	11.6139
23218	23218	NBEAL2	0.643328	1.8069	0.9521	0.329185	1	14	109	162	183	110	43	34	91	47	115	5.89156	5.31349	5.38341	5.31109	6.31345	2.78399	3.08953	3.85431	3.09545	5.17673
11248	11248	NXPH3	0.641043	4.00025	0.385108	0.534882	1	71	581	900	968	519	297	211	435	287	397	29.8786	28.3224	29.9079	28.0936	29.788	19.229	19.1733	18.4245	18.902	17.871
54880	54880	BCOR	0.640202	5.75206	1.2169	0.26997	1	169	1418	2112	2482	1314	655	550	1044	696	1048	71.1195	69.1241	70.1838	72.0334	75.417	42.4073	49.9777	44.2187	45.839	47.1758
80206	80206	FHOD3	0.637084	2.96452	0.45485	0.500041	1	38	284	452	555	255	148	111	211	164	204	15.9914	13.8443	15.0204	16.1074	14.6357	9.58211	10.0864	8.93692	10.8011	9.18307
26507	26507	CNNM1	0.632591	2.48941	0.977591	0.322794	1	18	152	239	268	142	67	59	125	77	111	7.57486	7.40964	7.9422	7.77799	8.15009	4.33785	5.36124	5.29439	5.07127	4.99667
3303	3303	HSPA1A	0.63245	5.32563	1.62035	0.203044	1	130	1101	1674	1831	1086	603	408	826	551	731	54.7073	53.6711	55.6286	53.1399	62.331	39.0406	37.0744	34.9853	36.2892	32.906
57648	57648	KIAA1522	0.631123	4.8111	0.631341	0.426864	1	138	920	1402	1588	812	478	332	764	507	654	58.0739	44.8478	46.5898	46.0875	46.6047	30.9476	30.1683	32.3593	33.3913	29.4398
3399	3399	ID3	0.629956	5.97137	0.415853	0.519014	1	259	2017	2788	2940	1606	982	697	1415	897	1390	108.994	98.324	92.6479	85.3257	92.1763	63.5786	63.3353	59.9325	59.077	62.5709
644815	644815	FAM83G	0.624152	4.01918	0.414296	0.519797	1	74	542	749	789	417	221	179	433	273	376	31.1411	26.4212	24.89	22.8986	23.9337	14.3084	16.2655	18.3398	17.98	16.9257
54674	54674	LRRN3	0.623705	2.75683	0.843604	0.358368	1	15	204	376	378	157	101	68	141	105	137	6.31238	9.94452	12.4948	10.9704	9.01101	6.53915	6.17906	5.97207	6.91537	6.16706
81610	81610	FAM83D	0.615688	1.68502	0.463562	0.495964	1	17	140	191	202	84	62	47	99	59	85	7.15404	6.82467	6.34711	5.86251	4.82118	4.01413	4.27082	4.19315	3.88578	3.82628
10615	10615	SPAG5	0.612624	3.204	0.703065	0.401756	1	42	389	511	723	300	208	123	296	162	271	17.6747	18.9628	16.981	20.9831	17.2185	13.4668	11.1768	12.5371	10.6694	12.1991
24137	24137	KIF4A	0.612518	2.59395	0.657137	0.417572	1	26	208	341	437	208	114	89	160	116	165	10.9415	10.1395	11.3318	12.6828	11.9382	7.38082	8.0873	6.77681	7.63984	7.42748
6615	6615	SNAI1	0.607793	4.50087	1.43201	0.231437	1	64	516	706	815	466	230	218	387	224	372	26.9328	25.1538	23.461	23.6532	26.7461	14.8911	19.8093	16.3914	14.7528	16.7456
83596	83596	BCL2L12	0.606617	2.57238	0.876416	0.349185	1	28	190	273	323	138	108	58	142	90	151	11.7831	9.26205	9.07205	9.37421	7.92051	6.99235	5.27037	6.01442	5.92746	6.79727
2852	2852	GPER1	0.606266	3.79075	0.351623	0.553196	1	84	493	704	889	400	237	188	419	270	408	35.3494	24.0326	23.3946	25.8009	22.958	15.3443	17.0833	17.7468	17.7824	18.3661
9212	9212	AURKB	0.605309	2.30637	0.447159	0.503687	1	18	238	286	380	169	101	69	181	81	149	7.57486	11.6019	9.50405	11.0285	9.69975	6.53915	6.26993	7.66627	5.33471	6.70724
4739	4739	NEDD9	0.602978	3.67623	0.922612	0.33679	1	24	248	314	395	220	118	75	164	125	172	10.0998	12.0894	10.4345	11.4638	12.6269	7.63979	6.81514	6.94623	8.23258	7.74259
114823	114823	LENG8	0.600693	5.81042	0.727557	0.393676	1	248	1584	2338	3482	1684	829	725	1292	895	1512	104.365	77.2162	77.694	101.056	96.6531	53.6728	65.8797	54.7228	58.9453	68.0627
4938	4938	OAS1	0.599896	1.6365	0.211237	0.6458	1	0	2	3	3	12	1	0	2	3	7	0	0.0974953	0.0996928	0.087067	0.68874	0.064744	0	0.0847102	0.197582	0.315105
1311	1311	COMP	0.599676	5.13383	0.880617	0.348033	1	198	1012	1433	1744	874	586	376	872	544	896	83.3235	49.3326	47.6199	50.6149	50.1632	37.94	34.1666	36.9336	35.8282	40.3335
7153	7153	TOP2A	0.599084	5.22828	0.819594	0.365299	1	125	1429	2066	2640	1227	777	464	1046	674	934	52.6032	69.6604	68.6551	76.619	70.4236	50.3061	42.163	44.3034	44.3901	42.044
56666	56666	PANX2	0.59628	2.15664	0.791299	0.373707	1	27	133	221	227	111	75	49	117	72	133	11.3623	6.48343	7.34404	6.58807	6.37084	4.8558	4.45256	4.95555	4.74197	5.987
2261	2261	FGFR3	0.596083	3.39071	0.887141	0.346253	1	10	129	179	214	109	61	49	98	47	80	4.20826	6.28844	5.94834	6.21078	6.25605	3.94938	4.45256	4.1508	3.09545	3.6012
4772	4772	NFATC1	0.588379	3.5653	0.821654	0.364697	1	50	375	556	663	304	165	150	310	194	279	21.0413	18.2804	18.4764	19.2418	17.4481	10.6828	13.6303	13.1301	12.777	12.5592
7316	7316	UBC	0.586851	8.20081	0.775023	0.378668	1	1251	10429	14675	17489	7948	4881	3607	7687	5232	7583	526.453	508.389	487.664	507.572	456.175	316.016	327.763	325.584	344.583	341.349
5347	5347	PLK1	0.58441	3.617	0.932758	0.334147	1	69	409	594	741	397	242	162	400	209	313	29.037	19.9378	19.7392	21.5055	22.7858	15.6681	14.7207	16.942	13.7649	14.0897
2781	2781	GNAZ	0.580874	2.01502	0.469341	0.49329	1	22	181	220	264	143	75	77	128	76	117	9.25816	8.82332	7.31081	7.6619	8.20748	4.8558	6.99687	5.42145	5.00541	5.26676
1955	1955	MEGF9	0.57925	4.25708	0.510732	0.474822	1	57	534	903	1089	435	273	209	424	329	337	23.9871	26.0312	30.0075	31.6053	24.9668	17.6751	18.9915	17.9586	21.6682	15.1701
51337	51337	THEM6	0.574191	2.30119	0.54507	0.460339	1	34	182	245	260	131	99	62	126	94	164	14.3081	8.87207	8.14158	7.54581	7.51874	6.40966	5.63385	5.33674	6.1909	7.38247
56997	56997	ADCK3	0.56856	2.6402	0.664258	0.415061	1	26	204	296	347	164	106	75	165	99	147	10.9415	9.94452	9.83636	10.0707	9.41278	6.86287	6.81514	6.98859	6.5202	6.61721
387496	387496	RASL11A	0.565805	1.79107	1.20467	0.272391	1	15	72	123	109	59	41	36	57	36	61	6.31238	3.50983	4.08741	3.16343	3.3863	2.6545	3.27127	2.41424	2.37098	2.74592
9414	9414	TJP2	0.561098	4.83021	0.349604	0.554337	1	104	949	1460	1626	832	478	331	722	511	733	43.7659	46.2615	48.5172	47.1903	47.7526	30.9476	30.0775	30.5804	33.6548	32.996
4939	4939	OAS2	0.560526	2.15508	0.316424	0.573765	1	0	12	17	22	39	6	5	3	8	30	0	0.584972	0.564926	0.638491	2.2384	0.388464	0.454343	0.127065	0.526885	1.35045
7272	7272	TTK	0.557856	2.67761	0.488283	0.484694	1	24	232	327	412	215	132	90	187	112	143	10.0998	11.3094	10.8665	11.9572	12.3399	8.54621	8.17817	7.9204	7.37639	6.43715
1031	1031	CDKN2C	0.557301	3.04667	0.345411	0.556723	1	47	345	482	544	232	186	125	256	159	239	19.7788	16.8179	16.0173	15.7881	13.3156	12.0424	11.3586	10.8429	10.4718	10.7586
154141	154141	MBOAT1	0.556851	2.29433	0.549208	0.458642	1	20	138	224	247	134	64	58	123	85	115	8.41651	6.72717	7.44373	7.16852	7.69093	4.14362	5.27037	5.20968	5.59816	5.17673
7083	7083	TK1	0.55629	3.44984	0.490086	0.483889	1	72	412	610	701	329	236	146	348	225	366	30.2994	20.084	20.2709	20.3447	18.8829	15.2796	13.2668	14.7396	14.8186	16.4755
126731	126731	CCSAP	0.556226	3.45486	0.6631	0.415468	1	23	341	499	551	245	131	107	230	171	234	9.67899	16.6229	16.5822	15.9913	14.0618	8.48147	9.72293	9.74167	11.2622	10.5335
80303	80303	EFHD1	0.555781	3.5164	0.665224	0.414722	1	45	385	493	620	310	179	140	244	194	304	18.9372	18.7678	16.3829	17.9938	17.7924	11.5892	12.7216	10.3346	12.777	13.6846
144501	144501	KRT80	0.554875	1.64857	0.41628	0.518799	1	14	107	164	188	97	49	47	83	54	94	5.89156	5.216	5.44988	5.4562	5.56731	3.17246	4.27082	3.51547	3.55648	4.23141
9585	9585	KIF20B	0.553749	3.51864	0.734586	0.391401	1	31	415	598	751	361	230	137	336	165	286	13.0456	20.2303	19.8721	21.7958	20.7196	14.8911	12.449	14.2313	10.867	12.8743
3696	3696	ITGB8	0.553003	1.48984	0.603093	0.4374	1	6	75	113	117	63	36	23	55	33	60	2.52495	3.65607	3.7551	3.39561	3.61588	2.33078	2.08998	2.32953	2.1734	2.7009
7832	7832	BTG2	0.552561	4.1562	0.513552	0.473605	1	59	598	820	1011	481	265	221	457	292	409	24.8287	29.1511	27.2494	29.3416	27.607	17.1572	20.0819	19.3563	19.2313	18.4111
150223	150223	YDJC	0.552516	2.0905	0.360604	0.548171	1	39	153	226	244	112	97	60	150	89	143	16.4122	7.45839	7.51019	7.08145	6.42824	6.28017	5.45211	6.35326	5.8616	6.43715
83849	83849	SYT15	0.552258	2.51608	0.337697	0.561162	1	25	181	269	353	176	117	62	156	90	164	10.5206	8.82332	8.93912	10.2449	10.1015	7.57505	5.63385	6.60739	5.92746	7.38247
4599	4599	MX1	0.551474	5.63147	0.309087	0.578241	1	14	139	207	273	401	112	72	114	97	211	5.89156	6.77592	6.87881	7.9231	23.0154	7.25133	6.54253	4.82848	6.38848	9.49817
10535	10535	RNASEH2A	0.550243	2.83451	0.513086	0.473806	1	38	250	348	505	231	147	92	235	128	219	15.9914	12.1869	11.5644	14.6563	13.2582	9.51737	8.3599	9.95345	8.43016	9.85829
4535	4535	ND1	0.543895	10.6264	1.28576	0.25683	1	3738	29632	31330	61953	41298	19627	11828	22075	13716	32415	1573.05	1444.49	1041.13	1798.02	2370.3	1270.73	1074.79	934.989	903.345	1459.16
83540	83540	NUF2	0.543423	2.04151	0.569673	0.450389	1	9	160	225	310	146	87	54	131	69	101	3.78743	7.79962	7.47696	8.99692	8.37967	5.63273	4.9069	5.54852	4.54438	4.54652
7779	7779	SLC30A1	0.541513	3.43682	0.377403	0.538996	1	27	291	411	484	276	140	109	227	139	217	11.3623	14.1856	13.6579	14.0468	15.841	9.06416	9.90467	9.61461	9.15463	9.76826
79845	79845	RNF122	0.53936	1.59234	0.557463	0.455284	1	13	85	121	153	61	48	28	68	49	66	5.47073	4.14355	4.02094	4.44042	3.50109	3.10771	2.54432	2.88015	3.22717	2.97099
11065	11065	UBE2C	0.537551	3.16622	0.422044	0.515919	1	41	343	543	624	329	208	130	299	156	291	17.2539	16.7204	18.0444	18.1099	18.8829	13.4668	11.8129	12.6642	10.2743	13.0994
9256	9256	BZRAP1	0.535222	1.82903	0.480343	0.488267	1	19	121	201	240	102	69	47	111	68	112	7.99569	5.89846	6.67942	6.96536	5.85429	4.46734	4.27082	4.70142	4.47852	5.04168
9055	9055	PRC1	0.533182	4.55673	0.580765	0.446013	1	97	872	1246	1613	770	464	318	718	467	644	40.8201	42.5079	41.4058	46.813	44.1941	30.0412	28.8962	30.411	30.7569	28.9897
84957	84957	RELT	0.533061	1.99014	0.595806	0.440183	1	14	130	121	162	80	53	40	79	52	83	5.89156	6.33719	4.02094	4.70162	4.5916	3.43143	3.63474	3.34605	3.42475	3.73625
55544	55544	RBM38	0.53248	2.29208	0.748876	0.386832	1	30	134	221	223	120	76	61	115	89	134	12.6248	6.53218	7.34404	6.47198	6.8874	4.92054	5.54298	4.87084	5.8616	6.03201
91768	91768	CABLES1	0.532121	3.50967	1.21675	0.269999	1	36	263	393	509	230	148	102	236	147	202	15.1497	12.8206	13.0598	14.7724	13.2008	9.58211	9.26859	9.9958	9.68152	9.09304
84892	84892	POMGNT2	0.531955	2.96338	0.298297	0.584952	1	44	297	431	541	255	176	115	234	152	264	18.5163	14.478	14.3225	15.7011	14.6357	11.3949	10.4499	9.91109	10.0108	11.884
140685	140685	ZBTB46	0.530704	2.63716	0.313223	0.575709	1	36	224	293	327	160	106	91	173	120	161	15.1497	10.9195	9.73667	9.4903	9.1832	6.86287	8.26903	7.32743	7.90328	7.24742
5365	5365	PLXNB3	0.530183	2.97226	0.425105	0.514401	1	46	258	355	448	202	150	105	191	137	240	19.358	12.5769	11.797	13.002	11.5938	9.7116	9.54119	8.08982	9.02291	10.8036
79801	79801	SHCBP1	0.529052	3.24476	0.415668	0.519106	1	30	393	528	643	299	176	115	287	201	263	12.6248	19.1578	17.5459	18.6614	17.1611	11.3949	10.4499	12.1559	13.238	11.839
55771	55771	PRR11	0.526811	3.96155	0.570916	0.449895	1	58	570	882	1049	552	310	206	557	287	410	24.4079	27.7861	29.3097	30.4444	31.682	20.0706	18.7189	23.5918	18.902	18.4562
29941	29941	PKN3	0.526529	1.75473	0.413378	0.52026	1	19	116	154	192	106	60	42	126	58	92	7.99569	5.65472	5.11757	5.57229	6.08387	3.88464	3.81648	5.33674	3.81992	4.14138
64135	64135	IFIH1	0.523735	3.99893	0.393892	0.53026	1	5	89	111	158	75	44	21	66	42	67	2.10413	4.33854	3.68864	4.58553	4.30462	2.84874	1.90824	2.79544	2.76615	3.01601
10460	10460	TACC3	0.523296	3.90474	0.44262	0.50586	1	78	597	810	1068	515	333	239	477	285	481	32.8244	29.1023	26.9171	30.9959	29.5584	21.5598	21.7176	20.2034	18.7703	21.6522
890	890	CCNA2	0.52317	3.55263	0.377413	0.538991	1	47	486	712	832	381	255	147	407	231	365	19.7788	23.6913	23.6604	24.1466	21.8675	16.5097	13.3577	17.2385	15.2138	16.4305
3161	3161	HMMR	0.521442	2.39442	0.772432	0.379466	1	11	178	259	327	161	87	51	155	95	121	4.62908	8.67708	8.60682	9.4903	9.24059	5.63273	4.63429	6.56504	6.25676	5.44682
3206	3206	HOXA10	0.520216	5.16928	0.48107	0.487938	1	116	1190	1616	2028	832	523	419	911	577	839	48.8158	58.0097	53.7012	58.8573	47.7526	33.8611	38.0739	38.5855	38.0016	37.7676
161882	161882	ZFPM1	0.511492	2.36962	0.261776	0.608902	1	40	188	262	236	133	93	82	140	125	149	16.833	9.16455	8.70651	6.84927	7.63353	6.02119	7.45122	5.92971	8.23258	6.70724
26053	26053	AUTS2	0.508809	3.27223	0.360772	0.548078	1	36	296	462	526	309	177	124	243	171	233	15.1497	14.4293	15.3527	15.2657	17.735	11.4597	11.2677	10.2923	11.2622	10.4885
481	481	ATP1B1	0.504995	3.63493	0.746131	0.387704	1	35	395	564	642	315	197	141	304	182	282	14.7289	19.2553	18.7423	18.6323	18.0794	12.7546	12.8125	12.8759	11.9866	12.6942
57692	57692	MAGEE1	0.502947	1.33204	0.321954	0.570436	1	9	95	118	150	76	35	31	83	48	69	3.78743	4.63102	3.92125	4.35335	4.36202	2.26604	2.81692	3.51547	3.16131	3.10604
699	699	BUB1	0.502858	2.88439	0.420843	0.516516	1	25	303	434	506	235	161	88	252	128	232	10.5206	14.7705	14.4222	14.6853	13.4878	10.4238	7.99643	10.6735	8.43016	10.4435
3832	3832	KIF11	0.5024	3.95148	0.401967	0.526075	1	51	642	946	1043	524	314	216	491	330	436	21.4621	31.296	31.4365	30.2703	30.075	20.3296	19.6276	20.7963	21.734	19.6266
2232	2232	FDXR	0.501812	3.66808	0.886186	0.346513	1	53	308	386	571	241	189	122	245	165	267	22.3038	15.0143	12.8271	16.5718	13.8322	12.2366	11.086	10.377	10.867	12.019
4605	4605	MYBL2	0.50053	3.5973	0.3534	0.552195	1	58	507	742	919	454	270	215	431	252	390	24.4079	24.715	24.6574	26.6715	26.0573	17.4809	19.5367	18.255	16.5969	17.5559
83959	83959	SLC4A11	0.497792	2.42792	0.66385	0.415204	1	18	164	199	278	118	90	67	113	72	106	7.57486	7.99461	6.61296	8.06821	6.77261	5.82696	6.08819	4.78613	4.74197	4.77159
1947	1947	EFNB1	0.496639	4.77596	0.69562	0.404259	1	127	788	1246	1385	688	454	325	722	457	692	53.4449	38.4131	41.4058	40.1959	39.4877	29.3938	29.5323	30.5804	30.0983	31.1504
23327	23327	NEDD4L	0.496057	4.82619	0.559607	0.454419	1	98	1043	1412	1609	863	485	361	822	526	737	41.2409	50.8438	46.9221	46.6969	49.5319	31.4008	32.8035	34.8159	34.6427	33.1761
64283	64283	ARHGEF28	0.49495	3.19327	0.764382	0.381961	1	36	306	404	447	217	129	118	258	143	209	15.1497	14.9168	13.4253	12.973	12.4547	8.35198	10.7225	10.9276	9.41807	9.40814
983	983	CDK1	0.494143	2.68721	0.298918	0.584562	1	18	282	444	515	194	142	91	242	127	181	7.57486	13.7468	14.7545	14.9465	11.1346	9.19365	8.26903	10.2499	8.3643	8.14772
2305	2305	FOXM1	0.493044	4.08893	0.381036	0.537049	1	75	697	1024	1245	628	356	279	603	349	558	31.5619	33.9771	34.0285	36.1328	36.044	23.0489	25.3523	25.5401	22.9854	25.1184
2353	2353	FOS	0.492297	3.4792	0.327863	0.56692	1	9	48	101	93	52	36	20	57	41	32	3.78743	2.33989	3.35633	2.69908	2.98454	2.33078	1.81737	2.41424	2.70029	1.44048
339344	339344	MYPOP	0.491363	2.6127	0.292106	0.588874	1	41	220	307	287	139	126	73	175	134	168	17.2539	10.7245	10.2019	8.32941	7.9779	8.15775	6.6334	7.41214	8.82533	7.56253
54805	54805	CNNM2	0.490923	3.30244	0.836302	0.360457	1	29	244	350	385	201	121	88	201	127	196	12.2039	11.8944	11.6308	11.1736	11.5364	7.83403	7.99643	8.51337	8.3643	8.82295
10403	10403	NDC80	0.489659	2.40046	0.360104	0.548449	1	27	227	299	392	163	113	90	196	114	144	11.3623	11.0657	9.93605	11.3768	9.35538	7.31607	8.17817	8.3016	7.50811	6.48216
8493	8493	PPM1D	0.488172	4.6881	0.816076	0.36633	1	52	651	964	1099	527	313	239	506	333	449	21.8829	31.7347	32.0346	31.8955	30.2472	20.2649	21.7176	21.4317	21.9316	20.2117
1152	1152	CKB	0.487833	3.59416	1.10489	0.293196	1	44	252	331	384	179	137	99	199	136	208	18.5163	12.2844	10.9994	11.1446	10.2737	8.86993	8.99598	8.42866	8.95705	9.36313
55872	55872	PBK	0.48723	2.31943	0.307507	0.579214	1	14	208	334	398	166	117	74	147	100	164	5.89156	10.1395	11.0991	11.5509	9.52757	7.57505	6.72427	6.2262	6.58607	7.38247
9787	9787	DLGAP5	0.48582	2.66413	0.468682	0.493594	1	23	244	396	401	200	134	89	205	116	184	9.67899	11.8944	13.1595	11.638	11.479	8.6757	8.0873	8.68279	7.63984	8.28277
27338	27338	UBE2S	0.48563	5.08348	0.942755	0.33157	1	158	970	1422	1489	723	531	324	850	541	882	66.4905	47.2852	47.2544	43.2143	41.4966	34.3791	29.4414	36.0018	35.6306	39.7033
5451	5451	POU2F1	0.485333	2.5363	0.96398	0.326186	1	23	111	161	205	118	76	63	102	64	92	9.67899	5.41099	5.35018	5.94958	6.77261	4.92054	5.72472	4.32022	4.21508	4.14138
8349	8349	HIST2H2BE	0.483337	4.19639	0.536133	0.46404	1	63	472	757	872	430	282	198	415	262	401	26.512	23.0089	25.1558	25.3075	24.6798	18.2578	17.992	17.5774	17.2555	18.051
51053	51053	GMNN	0.483192	2.77171	0.26545	0.6064	1	32	273	400	408	206	159	99	213	126	199	13.4664	13.3081	13.2924	11.8411	11.8234	10.2943	8.99598	9.02163	8.29844	8.95799
116113	116113	FOXP4	0.48291	4.78579	0.338936	0.560444	1	176	895	1304	1529	779	529	423	845	484	854	74.0653	43.6291	43.3332	44.3751	44.7107	34.2496	38.4374	35.7901	31.8766	38.4428
347273	347273	MURC	0.480601	2.2672	0.318514	0.572502	1	14	162	253	245	127	87	59	110	80	119	5.89156	7.89712	8.40743	7.11047	7.28916	5.63273	5.36124	4.65906	5.26885	5.35679
5727	5727	PTCH1	0.48057	2.70658	0.294678	0.587238	1	25	212	267	278	172	108	77	157	107	143	10.5206	10.3345	8.87266	8.06821	9.87194	6.99235	6.99687	6.64975	7.04709	6.43715
891	891	CCNB1	0.480278	3.15806	0.37874	0.538278	1	37	380	465	629	256	183	132	272	167	284	15.5705	18.5241	15.4524	18.255	14.6931	11.8482	11.9946	11.5206	10.9987	12.7843
3835	3835	KIF22	0.480107	3.98839	0.453606	0.500628	1	73	559	801	1020	477	333	229	441	297	463	30.7203	27.2499	26.618	29.6028	27.3774	21.5598	20.8089	18.6786	19.5606	20.842
4796	4796	TONSL	0.47984	2.61157	0.535519	0.464296	1	39	189	256	298	128	111	78	157	102	177	16.4122	9.2133	8.50712	8.64866	7.34656	7.18659	7.08774	6.64975	6.71779	7.96766
259266	259266	ASPM	0.476295	3.89133	0.394218	0.530091	1	46	530	769	941	473	324	185	468	251	354	19.358	25.8362	25.5546	27.31	27.1478	20.9771	16.8107	19.8222	16.531	15.9353
23254	23254	KAZN	0.476253	3.99325	0.388315	0.533186	1	65	518	687	944	445	281	199	469	259	423	27.3537	25.2513	22.8297	27.3971	25.5408	18.1931	18.0828	19.8645	17.0579	19.0414
81624	81624	DIAPH3	0.473341	3.92751	0.659597	0.416702	1	49	497	760	803	457	285	183	429	268	341	20.6205	24.2276	25.2555	23.3049	26.2295	18.452	16.6289	18.1703	17.6507	15.3501
27132	27132	CPNE7	0.469593	1.63009	0.50405	0.477726	1	15	96	131	203	88	57	45	64	64	93	6.31238	4.67977	4.35325	5.89153	5.05076	3.69041	4.08908	2.71073	4.21508	4.1864
4851	4851	NOTCH1	0.469584	4.73711	0.611094	0.434376	1	125	644	1110	1123	665	417	357	621	401	578	52.6032	31.3935	36.8864	32.5921	38.1677	26.9983	32.4401	26.3025	26.4101	26.0187
4314	4314	MMP3	0.467802	5.9804	0.163563	0.685897	1	252	2856	3968	4682	1986	1503	879	2155	1397	2064	106.048	139.223	131.86	135.883	113.986	97.3102	79.8734	91.2752	92.0073	92.911
3202	3202	HOXA5	0.467718	2.13022	0.721429	0.395676	1	6	57	98	147	73	47	29	54	30	56	2.52495	2.77861	3.25663	4.26628	4.18983	3.04297	2.63519	2.28717	1.97582	2.52084
11004	11004	KIF2C	0.466756	3.17608	0.53579	0.464183	1	32	323	450	539	272	166	116	267	171	239	13.4664	15.7455	14.9539	15.643	15.6114	10.7475	10.5407	11.3088	11.2622	10.7586
57460	57460	PPM1H	0.466651	1.77034	0.393684	0.530369	1	10	99	142	158	81	55	33	86	48	73	4.20826	4.82602	4.71879	4.58553	4.64899	3.56092	2.99866	3.64254	3.16131	3.2861
8535	8535	CBX4	0.465142	5.29773	0.91614	0.338491	1	131	821	1238	1271	643	474	350	730	412	696	55.1282	40.0218	41.1399	36.8874	36.905	30.6887	31.804	30.9192	27.1346	31.3305
54913	54913	RPP25	0.46343	1.68248	0.384688	0.535105	1	19	96	167	166	81	46	50	98	58	98	7.99569	4.67977	5.54957	4.81771	4.64899	2.97822	4.54343	4.1508	3.81992	4.41147
5990	5990	RFX2	0.463264	2.098	0.308507	0.578598	1	26	124	178	235	116	87	64	118	76	106	10.9415	6.04471	5.91511	6.82025	6.65782	5.63273	5.81558	4.9979	5.00541	4.77159
4174	4174	MCM5	0.462978	5.21778	0.322071	0.570365	1	174	1309	2031	2265	1210	812	507	1165	716	1139	73.2237	63.8106	67.4921	65.7356	69.4479	52.5721	46.0703	49.3437	47.1562	51.2721
51523	51523	CXXC5	0.462032	5.7619	0.169797	0.680292	1	262	2039	2999	3308	1536	1081	768	1719	1093	1636	110.256	99.3964	99.6596	96.0059	88.1587	69.9883	69.787	72.8084	71.9857	73.6446
9928	9928	KIF14	0.460033	1.89687	0.286075	0.592747	1	12	139	230	260	128	79	59	131	79	85	5.04991	6.77592	7.64312	7.54581	7.34656	5.11478	5.36124	5.54852	5.20299	3.82628
1026	1026	CDKN1A	0.456746	8.54982	0.341026	0.559238	1	1328	12476	17764	20394	9872	6619	4633	9931	6466	9520	558.856	608.175	590.315	591.881	566.603	428.541	420.994	420.628	425.855	428.543
23401	23401	FRAT2	0.456083	2.16639	0.245466	0.620286	1	22	175	193	241	111	77	57	133	88	127	9.25816	8.53083	6.41357	6.99438	6.37084	4.98529	5.1795	5.63323	5.79574	5.71691
1062	1062	CENPE	0.455395	3.73813	0.375365	0.540094	1	32	480	719	913	476	259	190	422	226	376	13.4664	23.3989	23.8931	26.4974	27.32	16.7687	17.265	17.8738	14.8845	16.9257
55835	55835	CENPJ	0.453095	3.28239	0.363216	0.546726	1	37	319	446	554	254	187	114	263	162	259	15.5705	15.5505	14.821	16.0784	14.5783	12.1071	10.359	11.1394	10.6694	11.6589
55924	55924	FAM212B	0.451418	3.14896	0.214949	0.642916	1	28	315	390	455	246	139	119	224	138	243	11.7831	15.3555	12.9601	13.2052	14.1192	8.99942	10.8134	9.48754	9.08877	10.9387
115207	115207	KCTD12	0.450161	2.56076	0.423024	0.515432	1	16	181	277	307	157	106	60	125	103	154	6.73321	8.82332	9.20497	8.90986	9.01101	6.86287	5.45211	5.29439	6.78365	6.93231
4162	4162	MCAM	0.450106	5.70917	0.370341	0.542819	1	260	1828	2694	3260	1601	1110	789	1688	1012	1457	109.415	89.1107	89.5242	94.6128	91.8894	71.8659	71.6953	71.4954	66.651	65.5869
55143	55143	CDCA8	0.44928	2.77704	0.336423	0.561901	1	27	225	326	421	247	139	86	219	137	189	11.3623	10.9682	10.8333	12.2184	14.1766	8.99942	7.81469	9.27576	9.02291	8.50784
100505573	100505573	INAFM2	0.448695	2.65913	0.246175	0.619781	1	21	210	294	354	155	101	82	155	115	157	8.83734	10.237	9.7699	10.2739	8.89622	6.53915	7.45122	6.56504	7.57397	7.06736
91057	91057	CCDC34	0.448356	2.05779	0.571472	0.449675	1	5	143	183	225	106	67	49	103	49	96	2.10413	6.97091	6.08126	6.53003	6.08387	4.33785	4.45256	4.36257	3.22717	4.32144
221883	221883	HOXA11-AS	0.446098	2.03209	0.317864	0.572894	1	23	126	193	224	130	82	56	119	74	136	9.67899	6.1422	6.41357	6.501	7.46135	5.30901	5.08864	5.04026	4.87369	6.12204
3162	3162	HMOX1	0.445792	4.87735	0.201366	0.65362	1	142	1192	1460	1800	840	568	414	843	603	1023	59.7572	58.1072	48.5172	52.2402	48.2118	36.7746	37.6196	35.7053	39.714	46.0504
10635	10635	RAD51AP1	0.444183	1.41137	0.265986	0.606037	1	12	118	164	184	71	59	40	97	52	86	5.04991	5.75222	5.44988	5.34011	4.07504	3.8199	3.63474	4.10844	3.42475	3.87129
4288	4288	MKI67	0.440493	5.30996	0.35892	0.549107	1	137	1377	2434	2772	1563	923	652	1484	741	1030	57.6531	67.1255	80.8841	80.4499	89.7084	59.7587	59.2463	62.855	48.8027	46.3655
3006	3006	HIST1H1C	0.440428	1.47664	0.243043	0.622017	1	18	92	131	145	68	50	43	81	54	84	7.57486	4.48478	4.35325	4.20824	3.90286	3.2372	3.90735	3.43076	3.55648	3.78126
51015	51015	ISOC1	0.439901	2.46927	0.453564	0.500647	1	18	193	288	280	141	96	68	154	100	135	7.57486	9.40829	9.57051	8.12625	8.09269	6.21543	6.17906	6.52268	6.58607	6.07703
4539	4539	ND4L	0.439564	9.76276	0.462999	0.496226	1	2660	22357	25638	44598	30887	17351	9495	17843	10134	24646	1119.4	1089.85	851.975	1294.34	1772.76	1123.37	862.796	755.742	667.432	1109.44
2295	2295	FOXF2	0.439298	4.91842	0.233696	0.628796	1	135	1055	1552	1654	825	554	427	872	586	843	56.8115	51.4287	51.5744	48.0029	47.3509	35.8682	38.8009	36.9336	38.5943	37.9477
401321	401321	LINC00997	0.438943	2.0724	0.385	0.534939	1	19	120	220	260	139	76	64	138	77	119	7.99569	5.84972	7.31081	7.54581	7.9779	4.92054	5.81558	5.845	5.07127	5.35679
81928	81928	CABLES2	0.438312	3.34123	0.4163	0.518789	1	42	305	482	575	279	189	142	278	160	277	17.6747	14.868	16.0173	16.6878	16.0132	12.2366	12.9033	11.7747	10.5377	12.4692
5154	5154	PDGFA	0.437157	4.68299	0.565312	0.452128	1	93	672	962	1167	575	403	266	593	409	526	39.1368	32.7584	31.9682	33.8691	33.0021	26.0918	24.171	25.1166	26.937	23.6779
9244	9244	CRLF1	0.436901	2.60864	0.245718	0.620106	1	45	218	282	313	152	119	90	196	128	202	18.9372	10.627	9.37113	9.08399	8.72404	7.70454	8.17817	8.3016	8.43016	9.09304
201255	201255	LRRC45	0.436888	2.89445	0.36216	0.547309	1	41	231	362	457	231	159	106	220	138	246	17.2539	11.2607	12.0296	13.2632	13.2582	10.2943	9.63206	9.31812	9.08877	11.0737
10458	10458	BAIAP2	0.436161	5.29946	0.594933	0.440518	1	160	1049	1559	1830	914	594	435	980	593	1003	67.3321	51.1363	51.807	53.1109	52.459	38.4579	39.5278	41.508	39.0554	45.1501
5111	5111	PCNA	0.435802	5.996	0.465419	0.495102	1	221	2321	3191	3669	1678	1229	752	1810	1200	1714	93.0025	113.143	106.04	106.483	96.3088	79.5704	68.3331	76.6627	79.0328	77.1558
84266	84266	ALKBH7	0.43577	2.62346	0.363781	0.546414	1	53	199	277	281	111	124	80	176	149	182	22.3038	9.70078	9.20497	8.15528	6.37084	8.02826	7.26948	7.4545	9.81324	8.19274
11130	11130	ZWINT	0.434841	3.25359	0.246708	0.619403	1	42	354	547	651	326	216	132	338	191	316	17.6747	17.2567	18.1773	18.8935	18.7108	13.9847	11.9946	14.316	12.5794	14.2247
26873	26873	OPLAH	0.434423	2.61315	0.37053	0.542716	1	42	211	287	330	137	104	95	170	131	204	17.6747	10.2857	9.53728	9.57737	7.86311	6.73338	8.63251	7.20037	8.62775	9.18307
5698	5698	PSMB9	0.433895	1.79975	0.705012	0.401105	1	14	87	113	171	70	58	37	70	55	67	5.89156	4.24104	3.7551	4.96282	4.01765	3.75515	3.36213	2.96486	3.62234	3.01601
22898	22898	DENND3	0.433101	4.57704	0.373788	0.540947	1	96	742	963	1220	587	406	295	600	412	575	40.3993	36.1707	32.0014	35.4072	33.6909	26.2861	26.8062	25.4131	27.1346	25.8836
283871	283871	PGP	0.431712	3.04098	0.265435	0.606411	1	49	268	411	490	232	168	121	258	172	250	20.6205	13.0644	13.6579	14.2209	13.3156	10.877	10.9951	10.9276	11.328	11.2538
55135	55135	WRAP53	0.43165	2.55587	0.496436	0.48107	1	27	184	238	298	168	110	81	174	77	165	11.3623	8.96956	7.90897	8.64866	9.64236	7.12184	7.36035	7.36979	5.07127	7.42748
90378	90378	SAMD1	0.431199	4.31209	0.327834	0.566937	1	90	635	938	1041	599	378	288	577	346	536	37.8743	30.9547	31.1706	30.2122	34.3796	24.4732	26.1701	24.4389	22.7878	24.1281
316	316	AOX1	0.430832	1.71656	0.380837	0.537156	1	12	106	166	254	84	76	43	100	67	73	5.04991	5.16725	5.51634	7.37167	4.82118	4.92054	3.90735	4.23551	4.41266	3.2861
50649	50649	ARHGEF4	0.430588	2.82313	0.281997	0.595395	1	38	233	326	428	204	159	95	218	134	203	15.9914	11.3582	10.8333	12.4216	11.7086	10.2943	8.63251	9.23341	8.82533	9.13805
79682	79682	CENPU	0.429843	2.94508	0.373549	0.541076	1	27	288	447	520	223	183	104	239	141	221	11.3623	14.0393	14.8542	15.0916	12.7991	11.8482	9.45032	10.1229	9.28635	9.94832
6910	6910	TBX5	0.429268	6.1042	0.192697	0.660682	1	267	2279	3063	3777	1925	1202	946	1897	1214	1797	112.36	111.096	101.786	109.617	110.485	77.8223	85.9616	80.3476	79.9548	80.892
23336	23336	SYNM	0.428287	2.53145	0.431309	0.511347	1	12	148	263	302	143	98	51	148	78	133	5.04991	7.21465	8.73974	8.76474	8.20748	6.34491	4.63429	6.26855	5.13713	5.987
80863	80863	PRRT1	0.426746	2.08181	0.288727	0.591038	1	20	119	175	216	128	85	45	120	77	115	8.41651	5.80097	5.81542	6.26882	7.34656	5.50324	4.08908	5.08261	5.07127	5.17673
79842	79842	ZBTB3	0.426457	1.49227	0.206384	0.649616	1	20	75	104	139	63	55	28	85	66	66	8.41651	3.65607	3.45602	4.0341	3.61588	3.56092	2.54432	3.60018	4.3468	2.97099
10124	10124	ARL4A	0.426318	1.36226	0.145591	0.702785	1	9	104	118	162	74	48	33	82	51	72	3.78743	5.06975	3.92125	4.70162	4.24723	3.10771	2.99866	3.47312	3.35889	3.24108
8694	8694	DGAT1	0.423575	4.26588	0.877217	0.348965	1	74	410	545	728	352	204	195	364	278	385	31.1411	19.9865	18.1109	21.1283	20.203	13.2078	17.7194	15.4173	18.3093	17.3308
7112	7112	TMPO	0.422374	5.20933	0.378965	0.538158	1	132	1317	1902	2339	1107	783	490	1152	702	986	55.549	64.2006	63.2053	67.8832	63.5362	50.6946	44.5256	48.7931	46.2342	44.3848
11000	11000	SLC27A3	0.422318	2.21404	0.327558	0.567101	1	23	152	201	276	107	95	71	111	86	116	9.67899	7.40964	6.67942	8.01016	6.14126	6.15068	6.45166	4.70142	5.66402	5.22174
53637	53637	S1PR5	0.422315	1.43964	0.205386	0.650408	1	16	92	109	139	76	58	36	74	51	82	6.73321	4.48478	3.62217	4.0341	4.36202	3.75515	3.27127	3.13428	3.35889	3.69123
93323	93323	HAUS8	0.42171	2.21941	0.504877	0.477365	1	16	154	192	276	93	85	54	108	59	144	6.73321	7.50713	6.38034	8.01016	5.33773	5.50324	4.9069	4.57435	3.88578	6.48216
11041	11041	B3GNT1	0.420516	3.58412	0.20465	0.650993	1	67	435	669	675	315	239	162	392	256	398	28.1953	21.2052	22.2315	19.5901	18.0794	15.4738	14.7207	16.6032	16.8603	17.916
7980	7980	TFPI2	0.420475	4.65422	0.309762	0.577826	1	102	798	1220	1485	608	494	300	725	459	655	42.9242	38.9006	40.5418	43.0982	34.8961	31.9835	27.2606	30.7074	30.23	29.4848
1901	1901	S1PR1	0.419739	3.98419	0.177135	0.673847	1	58	501	763	889	444	278	174	492	286	451	24.4079	24.4226	25.3552	25.8009	25.4834	17.9988	15.8111	20.8387	18.8361	20.3018
4319	4319	MMP10	0.418675	1.661	0.178464	0.672696	1	12	109	144	158	77	43	31	93	71	85	5.04991	5.31349	4.78526	4.58553	4.41941	2.78399	2.81692	3.93902	4.67611	3.82628
9700	9700	ESPL1	0.417895	1.84401	0.321707	0.570583	1	18	115	184	215	112	62	50	127	73	113	7.57486	5.60598	6.11449	6.2398	6.42824	4.01413	4.54343	5.3791	4.80783	5.0867
4171	4171	MCM2	0.416491	4.47006	0.295418	0.586769	1	97	783	1172	1261	637	456	305	663	435	648	40.8201	38.1694	38.9467	36.5972	36.5606	29.5233	27.7149	28.0814	28.6494	29.1697
10112	10112	KIF20A	0.416131	3.1744	0.368539	0.543802	1	27	294	472	548	312	168	133	287	160	240	11.3623	14.3318	15.685	15.9042	17.9072	10.877	12.0855	12.1559	10.5377	10.8036
3619	3619	INCENP	0.414765	4.05486	0.262478	0.608423	1	58	595	882	1005	550	313	246	539	334	449	24.4079	29.0048	29.3097	29.1674	31.5672	20.2649	22.3537	22.8294	21.9975	20.2117
80149	80149	ZC3H12A	0.413868	4.36373	0.522645	0.469715	1	38	237	334	398	206	120	128	226	119	212	15.9914	11.5532	11.0991	11.5509	11.8234	7.76928	11.6312	9.57225	7.83742	9.54319
4208	4208	MEF2C	0.413777	2.50753	0.358273	0.549467	1	17	163	222	245	128	89	68	119	82	119	7.15404	7.94586	7.37727	7.11047	7.34656	5.76222	6.17906	5.04026	5.40057	5.35679
257236	257236	CCDC96	0.413423	1.40378	0.193247	0.660228	1	12	93	139	152	80	59	33	82	51	83	5.04991	4.53353	4.6191	4.41139	4.5916	3.8199	2.99866	3.47312	3.35889	3.73625
1952	1952	CELSR2	0.413314	1.53121	0.272585	0.601603	1	13	98	137	157	82	60	49	76	49	72	5.47073	4.77727	4.55264	4.55651	4.70639	3.88464	4.45256	3.21899	3.22717	3.24108
22994	22994	CEP131	0.412899	3.17436	0.445831	0.504321	1	42	260	371	502	253	153	123	268	135	276	17.6747	12.6744	12.3287	14.5692	14.5209	9.90583	11.1768	11.3512	8.89119	12.4241
23612	23612	PHLDA3	0.412822	5.70015	0.208684	0.647801	1	342	1903	2505	2833	1233	1015	782	1628	1105	1701	143.922	92.7667	83.2435	82.2203	70.768	65.7152	71.0592	68.9541	72.776	76.5706
55367	55367	PIDD1	0.411943	2.45487	0.347168	0.55572	1	32	148	208	333	119	92	65	135	112	176	13.4664	7.21465	6.91204	9.66444	6.83	5.95645	5.90645	5.71794	7.37639	7.92265
5521	5521	PPP2R2B	0.410572	1.89329	0.291634	0.589175	1	13	111	170	193	108	65	48	100	65	94	5.47073	5.41099	5.64926	5.60131	6.19866	4.20836	4.36169	4.23551	4.28094	4.23141
153769	153769	SH3RF2	0.410303	1.52416	0.247343	0.618952	1	18	97	107	132	82	55	42	89	47	87	7.57486	4.72852	3.55571	3.83095	4.70639	3.56092	3.81648	3.7696	3.09545	3.91631
4508	4508	ATP6	0.408399	11.2495	0.730332	0.392776	1	5255	44908	44606	92712	64799	33807	20154	36699	22733	48659	2211.44	2189.16	1482.3	2690.72	3719.14	2188.8	1831.36	1554.39	1497.21	2190.39
22974	22974	TPX2	0.408359	4.85689	0.281945	0.595429	1	108	1234	1690	2113	1061	650	475	1081	633	918	45.4492	60.1546	56.1603	61.3242	60.8961	42.0836	43.1625	45.7859	41.6898	41.3238
6241	6241	RRM2	0.408354	5.59102	0.375203	0.540182	1	138	1795	2510	3154	1380	1033	619	1522	854	1277	58.0739	87.502	83.4097	91.5364	79.2051	66.8806	56.2476	64.4644	56.245	57.4842
284069	284069	FAM171A2	0.407763	2.60452	0.223648	0.636274	1	49	194	298	299	151	129	102	180	137	193	20.6205	9.45704	9.90282	8.67768	8.66664	8.35198	9.26859	7.62392	9.02291	8.6879
1468	1468	SLC25A10	0.407586	1.81451	0.275219	0.599852	1	20	129	192	209	104	72	45	111	89	123	8.41651	6.28844	6.38034	6.06567	5.96908	4.66157	4.08908	4.70142	5.8616	5.53685
127002	127002	ATXN7L2	0.40743	1.9491	0.368307	0.543928	1	16	100	116	183	88	59	29	75	66	118	6.73321	4.87476	3.85479	5.31109	5.05076	3.8199	2.63519	3.17663	4.3468	5.31177
4998	4998	ORC1	0.407307	1.99872	0.360325	0.548326	1	11	128	193	217	115	81	36	103	72	116	4.62908	6.2397	6.41357	6.29785	6.60042	5.24426	3.27127	4.36257	4.74197	5.22174
339451	339451	KLHL17	0.405949	3.06704	0.316643	0.573632	1	47	227	296	473	197	155	120	202	135	244	19.7788	11.0657	9.83636	13.7276	11.3068	10.0353	10.9042	8.55573	8.89119	10.9837
898	898	CCNE1	0.405342	2.37926	0.196218	0.657791	1	20	195	242	320	147	107	62	155	112	144	8.41651	9.50579	8.04189	9.28715	8.43706	6.92761	5.63385	6.56504	7.37639	6.48216
643988	643988	C1orf233	0.405241	3.52586	0.385488	0.534681	1	65	354	553	627	303	242	150	318	230	362	27.3537	17.2567	18.3767	18.197	17.3907	15.6681	13.6303	13.4689	15.1479	16.2954
4541	4541	ND6	0.405046	4.99632	0.199975	0.654741	1	90	779	1017	1923	1723	761	381	930	448	1042	37.8743	37.9744	33.7959	55.8099	98.8916	49.2702	34.6209	39.3902	29.5056	46.9057
4085	4085	MAD2L1	0.405033	2.74082	0.233588	0.628876	1	21	254	403	435	250	161	98	232	139	184	8.83734	12.3819	13.3921	12.6247	14.3487	10.4238	8.90511	9.82638	9.15463	8.28277
51559	51559	NT5DC3	0.404783	4.35492	0.664753	0.414887	1	55	498	676	832	397	251	184	432	294	391	23.1454	24.2763	22.4641	24.1466	22.7858	16.2507	16.7198	18.2974	19.363	17.6009
8473	8473	OGT	0.404639	5.95292	0.214421	0.643324	1	213	2303	3366	3898	1786	1256	906	1747	1235	1799	89.6359	112.266	111.855	113.129	102.507	81.3185	82.3269	73.9943	81.3379	80.982
84153	84153	RNASEH2C	0.403721	3.16892	0.415401	0.519241	1	39	264	390	476	213	140	100	250	173	252	16.4122	12.8694	12.9601	13.8146	12.2251	9.06416	9.08685	10.5888	11.3939	11.3438
9232	9232	PTTG1	0.403024	3.22848	0.250445	0.616762	1	34	378	543	666	355	217	150	327	190	321	14.3081	18.4266	18.0444	19.3289	20.3752	14.0495	13.6303	13.8501	12.5135	14.4498
57621	57621	ZBTB2	0.401926	4.45595	0.285011	0.593436	1	82	786	1019	1240	556	361	287	693	392	611	34.5077	38.3156	33.8623	35.9877	31.9116	23.3726	26.0793	29.3521	25.8174	27.5042
741	741	ZNHIT2	0.40178	1.6901	0.259511	0.610456	1	28	87	146	126	50	57	37	115	67	88	11.7831	4.24104	4.85172	3.65681	2.86975	3.69041	3.36213	4.87084	4.41266	3.96132
404217	404217	CTXN1	0.401203	1.64648	0.282169	0.595283	1	24	110	142	152	71	63	36	94	85	99	10.0998	5.36224	4.71879	4.41139	4.07504	4.07887	3.27127	3.98138	5.59816	4.45649
3978	3978	LIG1	0.400007	3.75801	0.298127	0.585059	1	58	476	690	835	424	305	191	402	249	438	24.4079	23.2039	22.9294	24.2336	24.3355	19.7469	17.3559	17.0267	16.3993	19.7166
25886	25886	POC1A	0.397799	1.97172	0.229413	0.631959	1	24	139	216	233	120	96	62	125	89	122	10.0998	6.77592	7.17788	6.7622	6.8874	6.21543	5.63385	5.29439	5.8616	5.49183
9118	9118	INA	0.397575	3.799	0.296924	0.585817	1	14	135	186	228	124	82	47	125	65	121	5.89156	6.58093	6.18096	6.61709	7.11698	5.30901	4.27082	5.29439	4.28094	5.44682
2537	2537	IFI6	0.397081	4.37159	0.406059	0.523977	1	49	348	485	572	394	212	133	323	205	388	20.6205	16.9642	16.117	16.6008	22.6136	13.7257	12.0855	13.6807	13.5014	17.4658
100507419	100507419	LOC100507419	0.396869	1.50633	0.330421	0.565411	1	10	69	103	145	89	39	43	67	44	72	4.20826	3.36359	3.42279	4.20824	5.10815	2.52502	3.90735	2.83779	2.89787	3.24108
157506	157506	RDH10	0.396643	5.29265	0.544399	0.460615	1	110	1210	1844	1947	835	619	448	933	665	930	46.2908	58.9846	61.2779	56.5065	47.9248	40.0765	40.7091	39.5173	43.7973	41.864
9319	9319	TRIP13	0.396632	2.91558	0.225801	0.634655	1	36	309	410	499	232	168	106	271	163	259	15.1497	15.063	13.6247	14.4821	13.3156	10.877	9.63206	11.4782	10.7353	11.6589
9462	9462	RASAL2	0.396208	4.48399	0.22739	0.633466	1	87	709	1057	1169	594	393	328	660	362	564	36.6118	34.5621	35.1251	33.9271	34.0926	25.4444	29.8049	27.9544	23.8416	25.3885
4536	4536	ND2	0.39339	10.237	0.701161	0.402394	1	2550	23363	25714	41270	28563	15661	10354	18452	11102	22819	1073.11	1138.89	854.501	1197.75	1639.37	1013.96	940.853	781.536	731.185	1027.2
147808	147808	ZNF784	0.39334	1.7223	0.161429	0.687844	1	18	75	120	162	92	60	42	103	59	69	7.57486	3.65607	3.98771	4.70162	5.28034	3.88464	3.81648	4.36257	3.88578	3.10604
197407	197407	ZNF48	0.393208	3.05547	0.198434	0.655988	1	38	263	385	435	233	173	106	222	165	229	15.9914	12.8206	12.7939	12.6247	13.373	11.2007	9.63206	9.40283	10.867	10.3084
3207	3207	HOXA11	0.392448	5.18726	0.179702	0.671629	1	149	1155	1678	1997	1028	659	529	1047	656	976	62.703	56.3035	55.7615	57.9576	59.002	42.6663	48.0694	44.3458	43.2046	43.9347
79627	79627	OGFRL1	0.391434	3.02608	0.229287	0.632053	1	39	345	460	530	235	178	133	295	166	265	16.4122	16.8179	15.2862	15.3818	13.4878	11.5244	12.0855	12.4948	10.9329	11.929
10383	10383	TUBB4B	0.391121	7.66131	0.493696	0.482283	1	870	5909	8768	9877	5025	3545	2480	5371	3466	5525	366.118	288.05	291.369	286.654	288.41	229.518	225.354	227.489	228.273	248.708
4493	4493	MT1E	0.389044	3.8969	0.309043	0.578268	1	62	523	735	812	390	274	198	451	302	408	26.0912	25.495	24.4247	23.5661	22.384	17.7399	17.992	19.1021	19.8899	18.3661
3833	3833	KIFC1	0.389027	3.11375	0.231894	0.630123	1	42	311	420	532	251	190	131	278	165	258	17.6747	15.1605	13.957	15.4399	14.4061	12.3014	11.9038	11.7747	10.867	11.6139
8819	8819	SAP30	0.387571	1.97537	0.166894	0.682887	1	12	167	194	262	108	90	68	105	73	97	5.04991	8.14085	6.4468	7.60385	6.19866	5.82696	6.17906	4.44728	4.80783	4.36646
8334	8334	HIST1H2AC	0.386081	2.53765	0.266077	0.605975	1	31	175	251	267	121	115	59	165	110	153	13.0456	8.53083	8.34097	7.74896	6.94479	7.44556	5.36124	6.98859	7.24467	6.8873
91179	91179	SCARF2	0.386009	4.98581	0.197859	0.656455	1	238	1152	1574	1524	723	581	511	1059	717	1086	100.157	56.1573	52.3055	44.23	41.4966	37.6163	46.4338	44.854	47.2221	48.8863
70	70	ACTC1	0.385834	1.89541	0.188929	0.66381	1	13	117	193	193	88	62	48	74	79	109	5.47073	5.70347	6.41357	5.60131	5.05076	4.01413	4.36169	3.13428	5.20299	4.90664
54496	54496	PRMT7	0.385795	3.46244	0.533064	0.465322	1	46	313	424	575	261	191	148	291	152	293	19.358	15.258	14.0899	16.6878	14.9801	12.3661	13.4485	12.3253	10.0108	13.1894
5734	5734	PTGER4	0.385708	0.766328	0.16723	0.682585	1	3	23	37	52	17	12	10	20	20	18	1.26248	1.1212	1.22955	1.50916	0.975715	0.776928	0.908685	0.847102	1.31721	0.810271
27346	27346	TMEM97	0.385554	2.86698	0.184221	0.667771	1	25	263	377	468	212	146	94	225	134	241	10.5206	12.8206	12.5281	13.5825	12.1677	9.45263	8.54164	9.5299	8.82533	10.8486
205428	205428	C3orf58	0.385314	4.64497	0.410216	0.52186	1	61	667	1126	1139	528	404	244	569	385	534	25.6704	32.5147	37.418	33.0564	30.3046	26.1566	22.1719	24.1	25.3564	24.038
79797	79797	ZNF408	0.385311	3.20754	0.212096	0.645129	1	56	254	333	439	189	170	123	251	146	253	23.5662	12.3819	11.0659	12.7408	10.8477	11.0065	11.1768	10.6311	9.61566	11.3888
55295	55295	KLHL26	0.384549	1.92809	0.35575	0.550876	1	12	103	126	178	94	49	39	93	67	87	5.04991	5.02101	4.1871	5.16598	5.39513	3.17246	3.54387	3.93902	4.41266	3.91631
54584	54584	GNB1L	0.384113	2.27094	0.259394	0.610537	1	30	125	254	240	133	88	88	140	87	143	12.6248	6.09345	8.44066	6.96536	7.63353	5.69747	7.99643	5.92971	5.72988	6.43715
9679	9679	FAM53B	0.384028	3.20571	0.211686	0.645449	1	59	307	416	488	231	178	127	311	210	263	24.8287	14.9655	13.8241	14.1629	13.2582	11.5244	11.5403	13.1724	13.8307	11.839
23753	23753	SDF2L1	0.383522	2.32547	0.20149	0.653521	1	44	212	237	247	100	112	67	172	124	199	18.5163	10.3345	7.87573	7.16852	5.7395	7.25133	6.08819	7.28508	8.16672	8.95799
1032	1032	CDKN2D	0.382869	2.32745	0.335412	0.56249	1	22	172	245	243	129	113	56	142	89	144	9.25816	8.38459	8.14158	7.05243	7.40395	7.31607	5.08864	6.01442	5.8616	6.48216
2021	2021	ENDOG	0.382241	2.18738	0.277047	0.598644	1	29	161	190	237	118	89	59	143	99	150	12.2039	7.84837	6.31388	6.87829	6.77261	5.76222	5.36124	6.05678	6.5202	6.75225
90673	90673	PPP1R3E	0.382059	1.82851	0.19183	0.661398	1	18	117	191	231	98	82	59	94	69	117	7.57486	5.70347	6.34711	6.70416	5.62471	5.30901	5.36124	3.98138	4.54438	5.26676
157313	157313	CDCA2	0.381882	2.61695	0.221293	0.638056	1	15	226	310	341	169	111	54	216	115	167	6.31238	11.017	10.3016	9.89662	9.69975	7.18659	4.9069	9.1487	7.57397	7.51751
9242	9242	MSC	0.381258	1.95998	0.128087	0.720423	1	26	127	163	184	107	66	58	118	74	146	10.9415	6.19095	5.41664	5.34011	6.14126	4.2731	5.27037	4.9979	4.87369	6.57219
2615	2615	LRRC32	0.380951	3.03549	0.119171	0.729935	1	40	300	419	500	239	143	129	294	171	262	16.833	14.6243	13.9238	14.5112	13.7174	9.25839	11.722	12.4524	11.2622	11.7939
147906	147906	DACT3	0.38077	4.5621	0.352895	0.552479	1	77	674	1029	1193	629	392	287	596	419	587	32.4036	32.8559	34.1946	34.6236	36.1014	25.3797	26.0793	25.2436	27.5956	26.4238
50863	50863	NTM	0.379988	4.68964	0.20996	0.646799	1	127	1037	1414	1731	904	604	459	894	589	822	53.4449	50.5513	46.9886	50.2377	51.8851	39.1054	41.7086	37.8655	38.7919	37.0024
51512	51512	GTSE1	0.379891	2.74321	0.22734	0.633504	1	29	269	332	445	203	152	114	200	136	204	12.2039	13.1131	11.0327	12.9149	11.6512	9.84109	10.359	8.47102	8.95705	9.18307
5424	5424	POLD1	0.379833	3.25941	0.229984	0.631536	1	59	320	436	487	263	198	150	306	192	276	24.8287	15.5992	14.4887	14.1339	15.0949	12.8193	13.6303	12.9607	12.6452	12.4241
6926	6926	TBX3	0.379651	7.92037	0.16537	0.68426	1	949	7898	11223	12726	6670	4261	3232	7038	4664	6505	399.364	385.009	372.951	369.338	382.825	275.874	293.687	298.095	307.174	292.823
1326	1326	MAP3K8	0.379246	2.21397	0.39893	0.527643	1	4	56	93	92	42	24	25	48	25	52	1.6833	2.72987	3.09048	2.67005	2.41059	1.55386	2.27171	2.03304	1.64652	2.34078
6470	6470	SHMT1	0.378289	1.54838	0.348347	0.55505	1	14	94	132	151	87	66	42	84	58	68	5.89156	4.58228	4.38649	4.38237	4.99336	4.2731	3.81648	3.55783	3.81992	3.06102
6195	6195	RPS6KA1	0.377828	1.99012	0.539655	0.462576	1	9	117	150	189	79	61	40	91	57	85	3.78743	5.70347	4.98464	5.48522	4.5342	3.94938	3.63474	3.85431	3.75406	3.82628
79006	79006	METRN	0.377606	3.06038	0.325759	0.568167	1	62	279	372	364	175	164	118	252	178	261	26.0912	13.6006	12.3619	10.5641	10.0441	10.618	10.7225	10.6735	11.7232	11.7489
4940	4940	OAS3	0.377599	4.59734	0.299109	0.584441	1	25	222	353	435	301	159	97	209	149	239	10.5206	10.822	11.7305	12.6247	17.2759	10.2943	8.81425	8.85221	9.81324	10.7586
64843	64843	ISL2	0.377418	2.28852	0.276457	0.599033	1	17	149	207	265	122	100	55	118	83	128	7.15404	7.2634	6.87881	7.69092	7.00219	6.4744	4.99777	4.9979	5.46643	5.76192
29127	29127	RACGAP1	0.377312	3.73611	0.23818	0.625523	1	33	541	777	879	389	248	189	447	278	386	13.8872	26.3725	25.8204	25.5106	22.3266	16.0565	17.1741	18.9327	18.3093	17.3758
29948	29948	OSGIN1	0.3769	1.84168	0.350871	0.55362	1	13	108	147	126	74	61	41	85	47	81	5.47073	5.26474	4.88495	3.65681	4.24723	3.94938	3.72561	3.60018	3.09545	3.64622
9401	9401	RECQL4	0.376408	2.64477	0.176887	0.674062	1	39	213	306	434	171	149	92	225	120	226	16.4122	10.3832	10.1687	12.5957	9.81454	9.64686	8.3599	9.5299	7.90328	10.1734
22943	22943	DKK1	0.376266	8.17003	0.10361	0.74754	1	1216	10418	14612	16252	7402	5844	3654	8489	5865	8754	511.724	507.853	485.571	471.671	424.838	378.364	332.034	359.552	386.273	394.062
770	770	CA11	0.37596	2.37065	0.370884	0.542523	1	23	141	243	299	143	87	67	140	106	161	9.67899	6.87342	8.07512	8.67768	8.20748	5.63273	6.08819	5.92971	6.98123	7.24742
7004	7004	TEAD4	0.375101	3.28853	0.264454	0.607076	1	43	330	464	548	280	207	133	296	195	266	18.0955	16.0867	15.4192	15.9042	16.0706	13.402	12.0855	12.5371	12.8428	11.974
4312	4312	MMP1	0.374979	7.61611	0.116481	0.732883	1	778	8057	12251	13284	6544	4769	3144	6665	4490	6303	327.402	392.76	407.112	385.533	375.593	308.764	285.691	282.297	295.714	283.73
6046	6046	BRD2	0.37461	8.67816	0.623653	0.429693	1	723	6932	10306	12487	6410	4155	3100	5969	3934	5782	304.257	337.919	342.478	362.402	367.902	269.011	281.692	252.818	259.096	260.277
79641	79641	ROGDI	0.373604	3.00525	0.296194	0.586278	1	46	249	382	445	218	163	117	264	136	271	19.358	12.1382	12.6942	12.9149	12.5121	10.5533	10.6316	11.1817	8.95705	12.1991
126789	126789	PUSL1	0.373439	2.59717	0.186154	0.666137	1	42	224	312	306	146	132	78	205	135	222	17.6747	10.9195	10.3681	8.88083	8.37967	8.54621	7.08774	8.68279	8.89119	9.99334
9464	9464	HAND2	0.373311	2.05168	0.174291	0.676326	1	21	148	179	210	99	78	57	121	82	116	8.83734	7.21465	5.94834	6.09469	5.6821	5.05003	5.1795	5.12497	5.40057	5.22174
112970	112970	KTI12	0.37285	2.90163	0.192119	0.661159	1	40	238	336	376	190	150	104	216	140	217	16.833	11.6019	11.1656	10.9124	10.905	9.7116	9.45032	9.1487	9.22049	9.76826
6405	6405	SEMA3F	0.372417	4.39037	0.418933	0.51747	1	86	582	890	1100	536	348	263	591	391	529	36.191	28.3711	29.5755	31.9246	30.7637	22.5309	23.8984	25.0319	25.7515	23.813
197335	197335	WDR90	0.372111	2.30217	0.242799	0.622192	1	26	133	187	316	125	84	60	152	103	147	10.9415	6.48343	6.21419	9.17106	7.17437	5.4385	5.45211	6.43797	6.78365	6.61721
55679	55679	LIMS2	0.371219	5.30363	0.246523	0.619534	1	230	1328	1875	2171	1071	844	580	1281	793	1228	96.7899	64.7368	62.308	63.0075	61.47	54.6439	52.7037	54.2569	52.2275	55.2785
9368	9368	SLC9A3R1	0.369128	3.80496	0.359993	0.54851	1	69	381	589	674	358	242	206	392	239	358	29.037	18.5728	19.573	19.5611	20.5474	15.6681	18.7189	16.6032	15.7407	16.1154
9394	9394	HS6ST1	0.36838	4.79689	0.221181	0.638142	1	121	909	1314	1507	739	507	365	819	574	795	50.9199	44.3116	43.6655	43.7367	42.4149	32.8252	33.167	34.6888	37.804	35.7869
54821	54821	ERCC6L	0.367928	1.49822	0.218532	0.640161	1	7	97	149	175	103	63	33	91	59	80	2.94578	4.72852	4.95141	5.07891	5.91168	4.07887	2.99866	3.85431	3.88578	3.6012
79899	79899	PRR5L	0.367519	3.24044	0.152364	0.696287	1	39	298	428	531	203	162	122	282	175	242	16.4122	14.5268	14.2228	15.4109	11.6512	10.4885	11.086	11.9441	11.5256	10.8936
23224	23224	SYNE2	0.366377	2.17477	0.231165	0.630661	1	18	145	300	283	141	97	84	140	91	132	7.57486	7.06841	9.96928	8.21332	8.09269	6.28017	7.63295	5.92971	5.99332	5.94198
23432	23432	GPR161	0.366184	2.91195	0.194381	0.659295	1	40	250	349	421	219	148	117	236	155	227	16.833	12.1869	11.5976	12.2184	12.5695	9.58211	10.6316	9.9958	10.2084	10.2184
1163	1163	CKS1B	0.365069	3.54519	0.262944	0.608105	1	32	441	589	737	396	267	148	378	214	353	13.4664	21.4977	19.573	21.3895	22.7284	17.2867	13.4485	16.0102	14.0942	15.8903
29901	29901	SAC3D1	0.364753	2.31318	0.184921	0.667178	1	26	159	239	289	143	98	86	145	99	148	10.9415	7.75087	7.9422	8.38745	8.20748	6.34491	7.81469	6.14149	6.5202	6.66222
55165	55165	CEP55	0.364207	3.16515	0.1707	0.679491	1	42	369	580	651	319	254	132	362	209	312	17.6747	17.9879	19.2739	18.8935	18.309	16.445	11.9946	15.3325	13.7649	14.0447
7545	7545	ZIC1	0.363835	2.07808	0.124625	0.724072	1	27	134	209	215	122	84	69	125	93	141	11.3623	6.53218	6.94527	6.2398	7.00219	5.4385	6.26993	5.29439	6.12504	6.34712
4355	4355	MPP2	0.363698	1.92219	0.195552	0.658336	1	13	143	157	229	91	73	47	126	64	98	5.47073	6.97091	5.21726	6.64611	5.22294	4.72631	4.27082	5.33674	4.21508	4.41147
57575	57575	PCDH10	0.362855	3.63555	0.244305	0.621114	1	53	419	634	642	356	231	165	384	266	360	22.3038	20.4253	21.0684	18.6323	20.4326	14.9559	14.9933	16.2644	17.5189	16.2054
6697	6697	SPR	0.362632	2.70742	0.259368	0.610555	1	36	209	297	332	194	137	92	201	128	204	15.1497	10.1883	9.86959	9.63541	11.1346	8.86993	8.3599	8.51337	8.43016	9.18307
1869	1869	E2F1	0.362546	2.79232	0.208241	0.64815	1	33	279	334	433	204	151	110	238	138	220	13.8872	13.6006	11.0991	12.5667	11.7086	9.77635	9.99554	10.0805	9.08877	9.90331
286262	286262	TPRN	0.362069	3.30748	0.412609	0.520648	1	41	265	414	431	239	163	116	237	177	258	17.2539	12.9181	13.7576	12.5086	13.7174	10.5533	10.5407	10.0382	11.6573	11.6139
5427	5427	POLE2	0.361939	1.50358	0.209182	0.647409	1	9	97	121	153	92	56	35	82	39	100	3.78743	4.72852	4.02094	4.44042	5.28034	3.62566	3.1804	3.47312	2.56857	4.5015
26353	26353	HSPB8	0.361934	3.96716	0.295215	0.586898	1	71	560	752	879	389	321	210	470	327	439	29.8786	27.2987	24.9897	25.5106	22.3266	20.7828	19.0824	19.9069	21.5364	19.7616
25861	25861	DFNB31	0.361711	3.13229	0.470535	0.492741	1	36	196	282	356	200	143	86	178	137	212	15.1497	9.55453	9.37113	10.332	11.479	9.25839	7.81469	7.53921	9.02291	9.54319
4502	4502	MT2A	0.361246	6.60909	0.261041	0.609406	1	672	3168	4587	5265	2487	2019	1422	3172	2060	3529	282.795	154.432	152.43	152.803	142.741	130.718	129.215	134.35	135.673	158.858
339665	339665	SLC35E4	0.360171	2.81235	0.137946	0.710332	1	41	213	384	431	197	167	98	223	141	255	17.2539	10.3832	12.7607	12.5086	11.3068	10.8122	8.90511	9.44519	9.28635	11.4788
50944	50944	SHANK1	0.357438	2.30707	0.234807	0.627982	1	24	157	231	244	129	94	76	135	97	132	10.0998	7.65338	7.67635	7.08145	7.40395	6.08594	6.90601	5.71794	6.38848	5.94198
3985	3985	LIMK2	0.357223	4.09904	0.247159	0.619082	1	72	498	720	843	413	329	204	448	298	452	30.2994	24.2763	23.9263	24.4658	23.7041	21.3008	18.5372	18.9751	19.6265	20.3468
389333	389333	PROB1	0.357112	1.77051	0.24073	0.623679	1	20	105	144	156	68	62	44	99	56	105	8.41651	5.1185	4.78526	4.52748	3.90286	4.01413	3.99821	4.19315	3.6882	4.72658
4173	4173	MCM4	0.356494	5.7553	0.193053	0.660388	1	204	1883	2772	3256	1519	1002	792	1775	1080	1543	85.8484	91.7918	92.1162	94.4967	87.183	64.8735	71.9679	75.1803	71.1295	69.4582
286826	286826	LIN9	0.356394	1.9674	0.302163	0.58253	1	7	124	205	204	110	72	43	100	72	102	2.94578	6.04471	6.81234	5.92056	6.31345	4.66157	3.90735	4.23551	4.74197	4.59153
6608	6608	SMO	0.355798	3.88001	0.249026	0.617762	1	75	447	688	768	346	240	227	423	304	405	31.5619	21.7902	22.8629	22.2892	19.8587	15.5386	20.6272	17.9162	20.0216	18.2311
8717	8717	TRADD	0.354309	2.23623	0.164509	0.685039	1	34	158	219	254	136	93	61	185	121	160	14.3081	7.70213	7.27758	7.37167	7.80572	6.02119	5.54298	7.83569	7.96914	7.2024
126133	126133	ALDH16A1	0.354282	3.36787	0.277843	0.598119	1	60	362	459	534	233	184	137	346	211	331	25.2495	17.6466	15.253	15.4979	13.373	11.9129	12.449	14.6549	13.8966	14.9
55268	55268	ECHDC2	0.353935	2.00622	0.288275	0.591328	1	14	145	176	248	131	79	52	140	74	125	5.89156	7.06841	5.84865	7.19754	7.51874	5.11478	4.72516	5.92971	4.87369	5.62688
7466	7466	WFS1	0.35367	5.32865	0.15666	0.69225	1	205	1397	2148	2422	1194	844	658	1354	865	1255	86.2693	68.1004	71.3801	70.2921	68.5296	54.6439	59.7915	57.3488	56.9695	56.4939
64115	64115	C10orf54	0.353548	3.79882	0.233531	0.628918	1	68	488	681	800	331	273	190	418	293	438	28.6161	23.7888	22.6303	23.2179	18.9977	17.6751	17.265	17.7044	19.2972	19.7166
10926	10926	DBF4	0.353544	3.35294	0.249894	0.61715	1	27	360	498	613	297	211	126	299	207	257	11.3623	17.5491	16.549	17.7907	17.0463	13.661	11.4494	12.6642	13.6332	11.5689
2687	2687	GGT5	0.351696	1.50665	0.175321	0.675425	1	19	90	135	136	79	53	45	101	51	100	7.99569	4.38729	4.48618	3.94704	4.5342	3.43143	4.08908	4.27786	3.35889	4.5015
57332	57332	CBX8	0.351663	1.99948	0.132326	0.716033	1	22	128	136	210	116	77	54	110	90	113	9.25816	6.2397	4.51941	6.09469	6.65782	4.98529	4.9069	4.65906	5.92746	5.0867
10625	10625	IVNS1ABP	0.351475	5.02765	0.205432	0.650371	1	85	1111	1625	1896	875	608	406	932	611	876	35.7702	54.1586	54.0003	55.0263	50.2206	39.3644	36.8926	39.4749	40.2409	39.4332
4512	4512	COX1	0.351201	12.2412	0.44493	0.504753	1	8185	68041	76087	131244	81796	50471	26845	56407	34836	79047	3444.46	3316.84	2528.44	3809.01	4694.68	3267.69	2439.37	2389.12	2294.32	3558.3
91544	91544	UBXN11	0.350821	2.26932	0.393385	0.530525	1	27	114	160	257	113	82	69	129	83	121	11.3623	5.55723	5.31695	7.45874	6.48563	5.30901	6.26993	5.46381	5.46643	5.44682
55723	55723	ASF1B	0.350682	2.37727	0.1955	0.658378	1	24	195	267	334	154	120	85	163	103	170	10.0998	9.50579	8.87266	9.69346	8.83883	7.76928	7.72382	6.90388	6.78365	7.65256
146705	146705	ENTHD2	0.350574	2.9528	0.377029	0.539198	1	39	200	242	376	149	104	97	190	119	228	16.4122	9.74953	8.04189	10.9124	8.55185	6.73338	8.81425	8.04747	7.83742	10.2634
81544	81544	GDPD5	0.350068	1.60359	0.168142	0.681769	1	17	122	161	171	78	67	45	102	64	107	7.15404	5.94721	5.35018	4.96282	4.47681	4.33785	4.08908	4.32022	4.21508	4.81661
10534	10534	SSSCA1	0.349638	3.02676	0.178317	0.672824	1	54	299	394	399	184	190	117	228	166	293	22.7246	14.5755	13.093	11.5799	10.5607	12.3014	10.6316	9.65696	10.9329	13.1894
22859	22859	LPHN1	0.34941	3.11896	0.221944	0.637563	1	35	289	479	452	254	171	131	264	179	242	14.7289	14.0881	15.9176	13.1181	14.5783	11.0712	11.9038	11.1817	11.7891	10.8936
29899	29899	GPSM2	0.349018	3.12886	0.130348	0.718072	1	34	332	480	581	252	180	128	315	190	265	14.3081	16.1842	15.9509	16.862	14.4635	11.6539	11.6312	13.3419	12.5135	11.929
4538	4538	ND4	0.34883	12.1324	0.553274	0.456983	1	10475	84767	96157	170856	117408	68210	38437	72816	43514	100882	4408.15	4132.19	3195.39	4958.64	6738.63	4416.19	3492.71	3084.13	2865.86	4541.21
9768	9768	KIAA0101	0.348246	2.38403	0.255109	0.613501	1	10	227	268	344	158	113	77	171	95	142	4.20826	11.0657	8.90589	9.98368	9.06841	7.31607	6.99687	7.24272	6.25676	6.39213
211	211	ALAS1	0.348168	5.14608	0.29042	0.589952	1	115	1024	1479	1644	901	626	426	912	564	865	48.3949	49.9176	49.1486	47.7127	51.7129	40.5298	38.71	38.6278	37.1454	38.938
1364	1364	CLDN4	0.347109	2.20372	0.121247	0.727686	1	21	169	191	204	105	87	51	124	87	144	8.83734	8.23835	6.34711	5.92056	6.02647	5.63273	4.63429	5.25203	5.72988	6.48216
7263	7263	TST	0.34656	2.49931	0.119109	0.730003	1	43	196	250	294	143	124	81	208	123	199	18.0955	9.55453	8.30774	8.53257	8.20748	8.02826	7.36035	8.80986	8.10086	8.95799
9133	9133	CCNB2	0.346401	2.82204	0.220946	0.63832	1	20	278	427	487	213	152	106	240	149	219	8.41651	13.5518	14.1896	14.1339	12.2251	9.84109	9.63206	10.1652	9.81324	9.85829
27254	27254	CSDC2	0.346336	3.78814	0.153283	0.695418	1	94	459	601	721	322	280	207	464	298	422	39.5576	22.3752	19.9718	20.9251	18.4812	18.1283	18.8098	19.6528	19.6265	18.9963
163126	163126	EID2	0.346057	3.11266	0.102103	0.749321	1	43	302	498	498	232	180	130	292	188	276	18.0955	14.7218	16.549	14.4531	13.3156	11.6539	11.8129	12.3677	12.3818	12.4241
7298	7298	TYMS	0.345996	5.05628	0.352694	0.552592	1	105	1129	1557	1825	845	660	417	935	585	887	44.1867	55.0361	51.7406	52.9658	48.4988	42.731	37.8922	39.602	38.5285	39.9283
4832	4832	NME3	0.34566	2.50425	0.217652	0.640835	1	45	191	294	277	115	131	90	205	107	193	18.9372	9.3108	9.7699	8.03919	6.60042	8.48147	8.17817	8.68279	7.04709	8.6879
874	874	CBR3	0.345319	3.21456	0.134294	0.71402	1	47	339	511	550	256	183	139	301	217	322	19.7788	16.5254	16.981	15.9623	14.6931	11.8482	12.6307	12.7489	14.2918	14.4948
157570	157570	ESCO2	0.344594	1.44807	0.198198	0.656179	1	11	99	130	174	72	63	45	90	53	58	4.62908	4.82602	4.32002	5.04989	4.13244	4.07887	4.08908	3.81196	3.49061	2.61087
79798	79798	ARMC5	0.343367	3.1953	0.229983	0.631536	1	39	266	391	429	210	144	112	253	173	244	16.4122	12.9669	12.9933	12.4506	12.0529	9.32314	10.1773	10.7158	11.3939	10.9837
2057	2057	EPOR	0.341373	1.48473	0.146039	0.70235	1	11	105	124	159	85	68	47	72	48	79	4.62908	5.1185	4.12064	4.61455	4.87857	4.40259	4.27082	3.04957	3.16131	3.55619
64975	64975	MRPL41	0.341148	3.18628	0.192768	0.660623	1	69	279	453	427	212	193	147	297	200	289	29.037	13.6006	15.0536	12.3925	12.1677	12.4956	13.3577	12.5795	13.1721	13.0093
26586	26586	CKAP2	0.340407	4.32348	0.190378	0.662602	1	54	682	1015	1203	641	383	279	610	383	586	22.7246	33.2459	33.7294	34.9139	36.7902	24.797	25.3523	25.8366	25.2246	26.3788
991	991	CDC20	0.340241	3.17795	0.228576	0.632582	1	44	336	464	557	258	185	134	308	208	294	18.5163	16.3792	15.4192	16.1654	14.8079	11.9776	12.1764	13.0454	13.699	13.2344
8321	8321	FZD1	0.339946	4.468	0.164511	0.685036	1	98	741	1090	1184	603	433	290	729	468	624	41.2409	36.122	36.2217	34.3624	34.6092	28.0342	26.3519	30.8769	30.8228	28.0894
55240	55240	STEAP3	0.338999	3.89309	0.110565	0.739502	1	80	587	826	942	384	352	237	525	346	457	33.6661	28.6149	27.4488	27.339	22.0397	22.7899	21.5358	22.2364	22.7878	20.5719
10347	10347	ABCA7	0.338542	1.77662	0.231942	0.630088	1	21	102	150	175	80	67	46	114	68	98	8.83734	4.97226	4.98464	5.07891	4.5916	4.33785	4.17995	4.82848	4.47852	4.41147
58480	58480	RHOU	0.337124	2.63887	0.158146	0.690869	1	12	214	310	374	152	112	78	160	125	149	5.04991	10.432	10.3016	10.8544	8.72404	7.25133	7.08774	6.77681	8.23258	6.70724
23397	23397	NCAPH	0.336602	2.4635	0.155235	0.693582	1	16	248	299	393	175	139	82	211	109	162	6.73321	12.0894	9.93605	11.4058	10.0441	8.99942	7.45122	8.93692	7.17881	7.29244
54681	54681	P4HTM	0.335724	3.36249	0.189744	0.66313	1	63	323	452	523	268	214	156	315	197	334	26.512	15.7455	15.0204	15.1787	15.3819	13.8552	14.1755	13.3419	12.9745	15.035
54069	54069	MIS18A	0.335617	1.65297	0.145318	0.70305	1	15	106	163	191	94	81	49	99	57	97	6.31238	5.16725	5.41664	5.54327	5.39513	5.24426	4.45256	4.19315	3.75406	4.36646
116238	116238	TLCD1	0.335258	1.78664	0.135653	0.712641	1	15	122	185	191	97	73	38	124	68	121	6.31238	5.94721	6.14773	5.54327	5.56731	4.72631	3.453	5.25203	4.47852	5.44682
84885	84885	ZDHHC12	0.335208	3.13193	0.166964	0.682824	1	54	300	421	507	260	212	137	293	195	280	22.7246	14.6243	13.9902	14.7143	14.9227	13.7257	12.449	12.41	12.8428	12.6042
113612	113612	CYP2U1	0.334673	3.32162	0.382763	0.536128	1	28	296	409	431	237	153	112	264	171	218	11.7831	14.4293	13.5915	12.5086	13.6026	9.90583	10.1773	11.1817	11.2622	9.81328
5050	5050	PAFAH1B3	0.334479	2.87101	0.18077	0.670713	1	35	271	402	416	212	177	92	260	143	259	14.7289	13.2106	13.3588	12.0733	12.1677	11.4597	8.3599	11.0123	9.41807	11.6589
2237	2237	FEN1	0.334423	4.09204	0.1029	0.748377	1	68	660	995	1126	556	423	243	624	345	601	28.6161	32.1734	33.0648	32.6791	31.9116	27.3867	22.081	26.4296	22.7219	27.054
6839	6839	SUV39H1	0.333509	2.32091	0.144382	0.703963	1	26	176	249	287	123	102	73	152	115	154	10.9415	8.57958	8.27451	8.32941	7.05958	6.60389	6.6334	6.43797	7.57397	6.93231
84627	84627	ZNF469	0.333203	5.83715	0.0884598	0.766144	1	276	1702	3004	3158	1685	1069	978	1773	1246	1589	116.148	82.9685	99.8258	91.6525	96.7105	69.2113	88.8694	75.0956	82.0624	71.5289
79365	79365	BHLHE41	0.332556	2.95194	0.0979274	0.754331	1	27	285	398	461	215	137	109	271	153	237	11.3623	13.8931	13.2259	13.3793	12.3399	8.86993	9.90467	11.4782	10.0767	10.6686
56992	56992	KIF15	0.332371	2.05656	0.327927	0.566883	1	8	128	203	234	113	70	42	123	74	119	3.36661	6.2397	6.74588	6.79123	6.48563	4.53208	3.81648	5.20968	4.87369	5.35679
1719	1719	DHFR	0.332314	4.55622	0.202605	0.652626	1	76	914	1257	1510	772	520	346	768	498	747	31.9827	44.5553	41.7713	43.8237	44.3089	33.6669	31.4405	32.5287	32.7986	33.6262
11178	11178	LZTS1	0.331124	3.13265	0.189498	0.663334	1	40	277	410	485	238	171	118	294	178	243	16.833	13.5031	13.6247	14.0758	13.66	11.0712	10.7225	12.4524	11.7232	10.9387
27153	27153	ZNF777	0.330421	4.39332	0.17097	0.679251	1	97	671	873	1057	586	379	298	647	400	605	40.8201	32.7097	29.0106	30.6766	33.6335	24.538	27.0788	27.4037	26.3443	27.2341
4514	4514	COX3	0.330025	11.7214	0.34521	0.556837	1	4702	43998	47754	81861	51221	31460	17480	35623	22456	47951	1978.72	2144.8	1586.91	2375.8	2939.83	2036.85	1588.38	1508.82	1478.97	2158.52
81563	81563	C1orf21	0.330008	2.02824	0.231505	0.63041	1	13	140	195	233	129	75	50	135	88	119	5.47073	6.82467	6.48003	6.7622	7.40395	4.8558	4.54343	5.71794	5.79574	5.35679
10140	10140	TOB1	0.32879	6.05701	0.235562	0.62743	1	179	1928	2818	3183	1695	1153	817	1725	1043	1551	75.3278	93.9854	93.6448	92.3781	97.2845	74.6498	74.2396	73.0625	68.6927	69.8183
56978	56978	PRDM8	0.328614	2.25482	0.181324	0.670238	1	27	130	196	229	116	81	68	143	105	117	11.3623	6.33719	6.51327	6.64611	6.65782	5.24426	6.17906	6.05678	6.91537	5.26676
6640	6640	SNTA1	0.327903	3.71479	0.233355	0.629047	1	69	440	617	704	340	275	192	419	266	393	29.037	21.449	20.5035	20.4317	19.5143	17.8046	17.4468	17.7468	17.5189	17.6909
291	291	SLC25A4	0.327376	3.26446	0.289747	0.590382	1	52	314	417	532	256	209	140	291	190	297	21.8829	15.3068	13.8573	15.4399	14.6931	13.5315	12.7216	12.3253	12.5135	13.3695
64763	64763	ZNF574	0.32731	4.00903	0.130639	0.71777	1	81	457	673	700	365	278	216	424	317	423	34.0869	22.2777	22.3644	20.3156	20.9492	17.9988	19.6276	17.9586	20.8778	19.0414
54892	54892	NCAPG2	0.326139	3.68673	0.147566	0.700873	1	52	519	767	918	411	319	207	531	266	413	21.8829	25.3	25.4881	26.6425	23.5893	20.6533	18.8098	22.4906	17.5189	18.5912
3268	3268	AGFG2	0.324595	2.73072	0.211037	0.645956	1	28	218	280	309	162	127	90	191	122	162	11.7831	10.627	9.30467	8.9679	9.29799	8.22249	8.17817	8.08982	8.035	7.29244
3838	3838	KPNA2	0.324533	5.46705	0.159223	0.689872	1	160	1569	2324	2721	1311	918	651	1495	878	1332	67.3321	76.485	77.2287	78.9698	75.2448	59.435	59.1554	63.3209	57.8257	59.96
6785	6785	ELOVL4	0.3245	2.29981	0.143642	0.704687	1	18	174	252	244	110	88	70	128	103	132	7.57486	8.48209	8.3742	7.08145	6.31345	5.69747	6.3608	5.42145	6.78365	5.94198
4744	4744	NEFH	0.32422	1.8326	0.317063	0.573378	1	4	57	83	95	64	44	24	41	32	50	1.6833	2.77861	2.75817	2.75712	3.67328	2.84874	2.18084	1.73656	2.10754	2.25075
2177	2177	FANCD2	0.323533	1.92658	0.177024	0.673943	1	20	113	203	255	111	97	54	113	94	117	8.41651	5.50848	6.74588	7.4007	6.37084	6.28017	4.9069	4.78613	6.1909	5.26676
89849	89849	ATG16L2	0.323486	1.64833	0.132997	0.715345	1	20	117	134	212	67	72	48	112	56	116	8.41651	5.70347	4.45295	6.15273	3.84546	4.66157	4.36169	4.74377	3.6882	5.22174
192668	192668	CYS1	0.323435	2.09456	0.123322	0.725459	1	23	164	236	288	128	91	77	156	96	157	9.67899	7.99461	7.8425	8.35843	7.34656	5.89171	6.99687	6.60739	6.32262	7.06736
1906	1906	EDN1	0.322554	1.212	0.146361	0.702038	1	2	44	68	77	51	30	23	30	24	36	0.841651	2.1449	2.2597	2.23472	2.92714	1.94232	2.08998	1.27065	1.58066	1.62054
4814	4814	NINJ1	0.322518	4.45835	0.14533	0.703039	1	132	752	1079	1197	553	437	345	694	513	724	55.549	36.6582	35.8562	34.7397	31.7394	28.2931	31.3496	29.3944	33.7865	32.5909
7087	7087	ICAM5	0.322437	3.57452	0.37476	0.540421	1	55	332	390	509	224	182	137	280	190	331	23.1454	16.1842	12.9601	14.7724	12.8565	11.7834	12.449	11.8594	12.5135	14.9
4509	4509	ATP8	0.322054	9.92281	0.336026	0.562132	1	2357	21244	22318	46906	30630	16900	9955	18402	11730	25763	991.886	1035.59	741.648	1361.32	1758.01	1094.17	904.596	779.418	772.545	1159.72
56915	56915	EXOSC5	0.32125	1.80867	0.116028	0.733383	1	24	112	152	241	101	81	62	104	89	121	10.0998	5.45973	5.0511	6.99438	5.79689	5.24426	5.63385	4.40493	5.8616	5.44682
51181	51181	DCXR	0.320191	2.83597	0.250151	0.616969	1	29	222	325	386	199	149	90	229	122	213	12.2039	10.822	10.8001	11.2026	11.4216	9.64686	8.17817	9.69932	8.035	9.5882
51593	51593	SRRT	0.320129	6.5656	0.465098	0.495251	1	316	2250	3262	4320	2355	1570	1128	2186	1431	2195	132.981	109.682	108.399	125.376	135.165	101.648	102.5	92.5882	94.2466	98.808
116988	116988	AGAP3	0.319568	5.40405	0.159281	0.689819	1	215	1285	1891	2171	1113	850	618	1228	811	1288	90.4775	62.6407	62.8397	63.0075	63.8806	55.0324	56.1567	52.0121	53.413	57.9794
899	899	CCNF	0.319293	3.08865	0.102425	0.748939	1	35	288	485	476	235	175	122	277	167	282	14.7289	14.0393	16.117	13.8146	13.4878	11.3302	11.086	11.7324	10.9987	12.6942
8318	8318	CDC45	0.319194	2.62105	0.130106	0.718322	1	21	247	366	406	205	146	86	226	133	218	8.83734	12.0407	12.1625	11.7831	11.766	9.45263	7.81469	9.57225	8.75947	9.81328
5426	5426	POLE	0.318976	4.18516	0.204571	0.651056	1	56	533	851	1135	535	348	276	524	310	517	23.5662	25.9825	28.2795	32.9403	30.7063	22.5309	25.0797	22.1941	20.4168	23.2728
23373	23373	CRTC1	0.318918	3.68437	0.187332	0.665146	1	60	371	504	675	342	247	174	357	253	353	25.2495	18.0854	16.7484	19.5901	19.6291	15.9918	15.8111	15.1208	16.6627	15.8903
27129	27129	HSPB7	0.317708	3.71284	0.172951	0.677502	1	52	467	595	703	342	252	169	418	255	391	21.8829	22.7651	19.7724	20.4027	19.6291	16.3155	15.3568	17.7044	16.7945	17.6009
100287063	100287063	GEMIN2P2	0.317436	1.52137	0.137867	0.71041	1	15	89	143	136	76	40	45	98	66	83	6.31238	4.33854	4.75203	3.94704	4.36202	2.58976	4.08908	4.1508	4.3468	3.73625
10865	10865	ARID5A	0.316964	4.10421	0.169191	0.680832	1	77	560	769	872	447	312	273	487	303	526	32.4036	27.2987	25.5546	25.3075	25.6556	20.2001	24.8071	20.6269	19.9558	23.6779
127544	127544	RNF19B	0.31693	3.86388	0.402137	0.525988	1	33	338	464	508	249	162	140	292	193	263	13.8872	16.4767	15.4192	14.7433	14.2914	10.4885	12.7216	12.3677	12.7111	11.839
5827	5827	PXMP2	0.316412	1.66249	0.173909	0.676661	1	16	111	129	178	90	63	38	110	73	97	6.73321	5.41099	4.28679	5.16598	5.16555	4.07887	3.453	4.65906	4.80783	4.36646
4519	4519	CYTB	0.316402	11.6592	0.45363	0.500616	1	6739	53927	56764	113556	70427	41033	23441	46221	29831	68580	2835.94	2628.81	1886.32	3295.66	4042.16	2656.64	2130.05	1957.69	1964.69	3087.13
55049	55049	C19orf60	0.31627	3.00141	0.163094	0.686324	1	62	278	407	364	178	163	124	273	187	297	26.0912	13.5518	13.525	10.5641	10.2163	10.5533	11.2677	11.5629	12.3159	13.3695
4326	4326	MMP17	0.316104	3.26366	0.13882	0.709457	1	63	337	470	543	239	212	158	338	205	325	26.512	16.428	15.6185	15.7591	13.7174	13.7257	14.3572	14.316	13.5014	14.6299
10362	10362	HMG20B	0.315944	5.1778	0.198783	0.655705	1	226	1126	1434	1776	807	700	511	1135	709	1123	95.1066	54.8898	47.6532	51.5437	46.3178	45.3208	46.4338	48.073	46.6952	50.5519
65057	65057	ACD	0.315447	3.23898	0.11787	0.731356	1	52	318	457	588	297	234	150	329	174	342	21.8829	15.5017	15.1865	17.0651	17.0463	15.1501	13.6303	13.9348	11.4598	15.3951
9911	9911	TMCC2	0.314624	2.06879	0.298551	0.584792	1	18	99	156	196	96	68	55	104	66	106	7.57486	4.82602	5.18403	5.68838	5.50992	4.40259	4.99777	4.40493	4.3468	4.77159
53354	53354	PANK1	0.314252	2.59229	0.132844	0.715501	1	16	207	271	278	155	113	77	156	102	152	6.73321	10.0908	9.00559	8.06821	8.89622	7.31607	6.99687	6.60739	6.71779	6.84228
5557	5557	PRIM1	0.313998	1.61155	0.127697	0.720832	1	10	101	163	194	90	81	53	80	44	91	4.20826	4.92351	5.41664	5.63033	5.16555	5.24426	4.81603	3.38841	2.89787	4.09637
701	701	BUB1B	0.313365	3.01813	0.127929	0.72059	1	25	339	451	565	252	190	115	299	184	249	10.5206	16.5254	14.9872	16.3976	14.4635	12.3014	10.4499	12.6642	12.1184	11.2087
84515	84515	MCM8	0.313141	2.65896	0.137967	0.710311	1	23	259	350	432	226	157	94	264	147	185	9.67899	12.6256	11.6308	12.5376	12.9713	10.1648	8.54164	11.1817	9.68152	8.32778
55501	55501	CHST12	0.312919	3.88599	0.0940034	0.759148	1	88	566	742	808	382	312	243	507	323	517	37.0327	27.5912	24.6574	23.45	21.9249	20.2001	22.081	21.474	21.273	23.2728
55089	55089	SLC38A4	0.312918	1.91571	0.134977	0.713326	1	12	128	182	226	88	69	53	102	83	95	5.04991	6.2397	6.04803	6.55905	5.05076	4.46734	4.81603	4.32022	5.46643	4.27643
54753	54753	ZNF853	0.312399	2.70512	0.159409	0.689702	1	41	241	307	321	159	133	106	201	154	207	17.2539	11.7482	10.2019	9.31617	9.1258	8.61095	9.63206	8.51337	10.1425	9.31811
85302	85302	FBF1	0.312146	1.92387	0.251096	0.616304	1	16	115	160	204	105	66	38	96	98	122	6.73321	5.60598	5.31695	5.92056	6.02647	4.2731	3.453	4.06609	6.45434	5.49183
26145	26145	IRF2BP1	0.312096	4.03181	0.109716	0.740467	1	95	537	800	890	418	325	257	542	378	499	39.9784	26.1775	26.5848	25.8299	23.9911	21.0418	23.3532	22.9565	24.8953	22.4625
25987	25987	TSKU	0.311639	4.86696	0.129667	0.718777	1	164	961	1393	1562	691	551	462	971	600	904	69.0154	46.8465	46.2907	45.3329	39.6599	35.674	41.9812	41.1268	39.5164	40.6936
79723	79723	SUV39H2	0.311113	1.86048	0.112263	0.737582	1	11	140	183	181	108	68	44	121	70	117	4.62908	6.82467	6.08126	5.25304	6.19866	4.40259	3.99821	5.12497	4.61025	5.26676
10272	10272	FSTL3	0.311073	6.04276	0.151042	0.697542	1	301	2058	2893	3075	1546	1201	907	1904	1217	1840	126.669	100.323	96.1371	89.2437	88.7326	77.7576	82.4177	80.6441	80.1524	82.8277
29781	29781	NCAPH2	0.310767	4.14392	0.169419	0.680628	1	105	576	835	1014	479	369	284	586	389	582	44.1867	28.0786	27.7478	29.4286	27.4922	23.8905	25.8067	24.8201	25.6198	26.1987
4824	4824	NKX3-1	0.310489	1.7612	0.193245	0.66023	1	10	118	160	195	78	61	46	101	70	79	4.20826	5.75222	5.31695	5.65936	4.47681	3.94938	4.17995	4.27786	4.61025	3.55619
2784	2784	GNB3	0.310441	1.83118	0.226941	0.633802	1	10	60	77	221	106	37	51	82	47	96	4.20826	2.92486	2.55878	6.41394	6.08387	2.39553	4.63429	3.47312	3.09545	4.32144
2535	2535	FZD2	0.310086	5.48711	0.149144	0.699355	1	225	1374	1991	2111	981	828	622	1309	841	1277	94.6858	66.9792	66.1628	61.2661	56.3045	53.608	56.5202	55.4428	55.3888	57.4842
2593	2593	GAMT	0.309594	2.91938	0.197434	0.6568	1	46	248	334	362	182	152	104	235	156	254	19.358	12.0894	11.0991	10.5061	10.4459	9.84109	9.45032	9.95345	10.2743	11.4338
142678	142678	MIB2	0.309335	4.31223	0.24028	0.624004	1	121	594	807	931	445	397	284	575	400	576	50.9199	28.9561	26.8174	27.0198	25.5408	25.7034	25.8067	24.3542	26.3443	25.9287
10036	10036	CHAF1A	0.309141	3.87511	0.140559	0.707726	1	68	546	739	903	482	370	219	522	329	449	28.6161	26.6162	24.5577	26.2072	27.6644	23.9553	19.9002	22.1094	21.6682	20.2117
26504	26504	CNNM4	0.307345	4.49222	0.306421	0.579885	1	34	284	417	489	222	165	120	278	170	247	14.3081	13.8443	13.8573	14.1919	12.7417	10.6828	10.9042	11.7747	11.1963	11.1187
51659	51659	GINS2	0.307269	2.05394	0.16016	0.689009	1	16	168	214	270	125	100	71	134	90	121	6.73321	8.1896	7.11142	7.83603	7.17437	6.4744	6.45166	5.67558	5.92746	5.44682
8836	8836	GGH	0.306579	2.61429	0.245491	0.620268	1	16	228	319	360	142	120	71	183	109	201	6.73321	11.1145	10.6007	10.448	8.15009	7.76928	6.45166	7.75098	7.17881	9.04802
131601	131601	TPRA1	0.305281	3.91947	0.166659	0.683098	1	78	465	715	759	355	297	194	434	318	491	32.8244	22.6676	23.7601	22.028	20.3752	19.229	17.6285	18.3821	20.9437	22.1024
200916	200916	RPL22L1	0.305153	4.13198	0.21818	0.640431	1	73	610	918	1057	486	415	213	601	329	614	30.7203	29.7361	30.506	30.6766	27.894	26.8688	19.355	25.4554	21.6682	27.6392
376267	376267	RAB15	0.304834	3.49576	0.195215	0.658611	1	46	377	499	644	351	210	184	373	236	305	19.358	18.3779	16.5822	18.6904	20.1456	13.5962	16.7198	15.7984	15.5431	13.7296
8218	8218	CLTCL1	0.304689	2.4859	0.230817	0.630918	1	16	176	228	278	164	86	89	158	89	146	6.73321	8.57958	7.57666	8.06821	9.41278	5.56798	8.0873	6.6921	5.8616	6.57219
115992	115992	RNF166	0.304219	3.01578	0.143265	0.705057	1	43	250	344	430	245	148	121	281	141	297	18.0955	12.1869	11.4314	12.4796	14.0618	9.58211	10.9951	11.9018	9.28635	13.3695
7301	7301	TYRO3	0.304128	3.36406	0.199537	0.655095	1	37	317	506	553	237	167	142	307	217	261	15.5705	15.453	16.8149	16.0494	13.6026	10.8122	12.9033	13.003	14.2918	11.7489
2542	2542	SLC37A4	0.304069	1.88818	0.129575	0.718873	1	17	128	184	222	105	72	62	123	82	110	7.15404	6.2397	6.11449	6.44296	6.02647	4.66157	5.63385	5.20968	5.40057	4.95165
114800	114800	CCDC85A	0.304028	1.95016	0.131279	0.717109	1	16	106	171	186	101	76	54	97	71	103	6.73321	5.16725	5.68249	5.39815	5.79689	4.92054	4.9069	4.10844	4.67611	4.63655
63967	63967	CLSPN	0.303521	3.40315	0.1224	0.726446	1	45	377	564	621	347	254	160	397	209	324	18.9372	18.3779	18.7423	18.0229	19.9161	16.445	14.539	16.815	13.7649	14.5849
2624	2624	GATA2	0.303413	6.14499	0.154547	0.694228	1	302	2313	3228	3464	1802	1289	995	2062	1414	2047	127.089	112.753	107.269	100.533	103.426	83.455	90.4142	87.3362	93.127	92.1458
8303	8303	SNN	0.303386	3.31214	0.137933	0.710345	1	40	363	482	544	279	185	132	344	200	333	16.833	17.6954	16.0173	15.7881	16.0132	11.9776	11.9946	14.5702	13.1721	14.99
4616	4616	GADD45B	0.303302	5.22525	0.369103	0.543493	1	72	612	915	1121	508	455	272	516	356	531	30.2994	29.8335	30.4063	32.534	29.1567	29.4585	24.7162	21.8552	23.4464	23.903
146909	146909	KIF18B	0.303231	2.01057	0.121496	0.727418	1	16	138	168	239	116	86	57	124	75	122	6.73321	6.72717	5.5828	6.93634	6.65782	5.56798	5.1795	5.25203	4.93955	5.49183
60678	60678	EEFSEC	0.303065	3.32825	0.18006	0.671322	1	61	300	450	500	242	191	155	340	211	284	25.6704	14.6243	14.9539	14.5112	13.8896	12.3661	14.0846	14.4007	13.8966	12.7843
56904	56904	SH3GLB2	0.302811	4.3512	0.213481	0.644052	1	87	618	885	1232	568	405	289	619	366	677	36.6118	30.126	29.4094	35.7555	32.6003	26.2213	26.261	26.2178	24.105	30.4752
84929	84929	FIBCD1	0.301713	1.65811	0.120029	0.729003	1	26	97	155	158	66	66	67	99	64	103	10.9415	4.72852	5.1508	4.58553	3.78807	4.2731	6.08819	4.19315	4.21508	4.63655
10592	10592	SMC2	0.30165	4.43667	0.131138	0.717255	1	55	783	1265	1457	693	460	341	762	466	596	23.1454	38.1694	42.0371	42.2855	39.7747	29.7822	30.9862	32.2746	30.6911	26.829
84858	84858	ZNF503	0.301033	5.42994	0.0983663	0.753799	1	228	1358	1915	1939	1010	796	617	1251	868	1291	95.9482	66.1993	63.6373	56.2743	57.9689	51.5362	56.0659	52.9862	57.167	58.1144
283120	283120	H19	0.30098	4.25802	0.33126	0.564918	1	35	318	460	539	305	154	163	309	204	280	14.7289	15.5017	15.2862	15.643	17.5055	9.97058	14.8116	13.0877	13.4356	12.6042
4324	4324	MMP15	0.30076	1.55253	0.147992	0.700462	1	12	90	151	183	67	46	37	84	65	110	5.04991	4.38729	5.01787	5.31109	3.84546	2.97822	3.36213	3.55783	4.28094	4.95165
1613	1613	DAPK3	0.300306	5.88485	0.162695	0.686687	1	317	1962	2587	2906	1347	1179	873	1803	1193	1695	133.402	95.6428	85.9685	84.3389	77.311	76.3332	79.3282	76.3662	78.5718	76.3005
9829	9829	DNAJC6	0.299735	3.24065	0.162229	0.687113	1	22	258	386	444	222	161	90	228	167	218	9.25816	12.5769	12.8271	12.8859	12.7417	10.4238	8.17817	9.65696	10.9987	9.81328
9424	9424	KCNK6	0.299339	3.37364	0.152165	0.696475	1	53	303	465	461	264	217	149	280	208	279	22.3038	14.7705	15.4524	13.3793	15.1523	14.0495	13.5394	11.8594	13.699	12.5592
5871	5871	MAP4K2	0.298799	3.22634	0.149208	0.699293	1	50	302	401	535	284	201	143	299	199	308	21.0413	14.7218	13.3256	15.5269	16.3002	13.0135	12.9942	12.6642	13.1063	13.8646
8646	8646	CHRD	0.29852	1.62526	0.197949	0.656381	1	18	82	129	162	68	49	47	99	58	92	7.57486	3.99731	4.28679	4.70162	3.90286	3.17246	4.27082	4.19315	3.81992	4.14138
55215	55215	FANCI	0.297933	3.4949	0.173176	0.677304	1	36	422	598	747	351	282	146	384	235	357	15.1497	20.5715	19.8721	21.6797	20.1456	18.2578	13.2668	16.2644	15.4773	16.0704
27244	27244	SESN1	0.297349	3.68225	0.221781	0.637686	1	36	360	546	633	267	206	131	340	248	286	15.1497	17.5491	18.1441	18.3711	15.3245	13.3373	11.9038	14.4007	16.3334	12.8743
6324	6324	SCN1B	0.297138	2.35194	0.219276	0.639592	1	16	144	259	298	106	93	59	148	103	129	6.73321	7.01966	8.60682	8.64866	6.08387	6.02119	5.36124	6.26855	6.78365	5.80694
79586	79586	CHPF	0.295637	7.36363	0.150903	0.697674	1	1087	5429	7875	8196	4149	3556	2630	5501	3632	5501	457.437	264.651	261.694	237.867	238.132	230.23	238.984	232.995	239.206	247.628
60529	60529	ALX4	0.292982	4.20979	0.10285	0.748436	1	81	621	856	1056	434	336	282	590	383	521	34.0869	30.2723	28.4457	30.6476	24.9094	21.754	25.6249	24.9895	25.2246	23.4528
651746	651746	ANKRD33B	0.292858	2.85711	0.185618	0.666589	1	27	203	272	325	150	121	95	187	127	147	11.3623	9.89577	9.03882	9.43226	8.60925	7.83403	8.63251	7.9204	8.3643	6.61721
4913	4913	NTHL1	0.29256	1.72924	0.1024	0.748968	1	12	126	165	204	91	65	57	103	64	106	5.04991	6.1422	5.48311	5.92056	5.22294	4.20836	5.1795	4.36257	4.21508	4.77159
54939	54939	COMMD4	0.29251	3.49122	0.132774	0.715573	1	67	391	557	606	292	239	148	395	252	429	28.1953	19.0603	18.5096	17.5875	16.7593	15.4738	13.4485	16.7303	16.5969	19.3114
196500	196500	PIANP	0.292485	2.74834	0.210578	0.646315	1	24	215	293	347	161	116	85	183	121	212	10.0998	10.4807	9.73667	10.0707	9.24059	7.51031	7.72382	7.75098	7.96914	9.54319
124935	124935	SLC43A2	0.291936	2.44917	0.363465	0.546588	1	20	131	204	209	111	76	50	127	101	134	8.41651	6.38594	6.77911	6.06567	6.37084	4.92054	4.54343	5.3791	6.65193	6.03201
23117	23117	NPIPB3	0.290415	4.49181	0.40203	0.526043	1	54	399	495	920	494	298	210	355	268	486	22.7246	19.4503	16.4493	26.7005	28.3531	19.2937	19.0824	15.0361	17.6507	21.8773
252839	252839	TMEM9	0.290386	4.1046	0.115297	0.734192	1	78	586	905	1046	507	360	249	636	375	573	32.8244	28.5661	30.074	30.3574	29.0993	23.3078	22.6263	26.9378	24.6977	25.7936
91543	91543	RSAD2	0.289791	1.67942	0.0588962	0.808249	1	1	0	4	6	15	1	0	5	6	12	0.420826	0	0.132924	0.174134	0.860925	0.064744	0	0.211775	0.395164	0.54018
7280	7280	TUBB2A	0.28896	4.76807	0.305858	0.580233	1	88	734	1152	1281	619	453	317	744	458	680	37.0327	35.7808	38.2821	37.1776	35.5275	29.329	28.8053	31.5122	30.1642	30.6102
85028	85028	SNHG12	0.288498	3.19602	0.20804	0.648308	1	19	78	128	178	92	77	46	99	59	92	7.99569	3.80231	4.25356	5.16598	5.28034	4.98529	4.17995	4.19315	3.88578	4.14138
10809	10809	STARD10	0.288429	2.90994	0.139315	0.708963	1	39	249	371	453	190	168	129	256	144	225	16.4122	12.1382	12.3287	13.1471	10.905	10.877	11.722	10.8429	9.48393	10.1284
203260	203260	CCDC107	0.28799	3.96669	0.133313	0.715022	1	95	541	730	779	393	311	259	521	323	533	39.9784	26.3725	24.2586	22.6084	22.5562	20.1354	23.5349	22.067	21.273	23.993
64403	64403	CDH24	0.287687	3.05146	0.140728	0.707558	1	35	242	313	565	237	154	113	262	159	288	14.7289	11.7969	10.4013	16.3976	13.6026	9.97058	10.2681	11.097	10.4718	12.9643
10561	10561	IFI44	0.287621	1.98551	0.218311	0.64033	1	3	33	48	71	59	23	16	38	20	53	1.26248	1.60867	1.59509	2.06059	3.3863	1.48911	1.4539	1.60949	1.31721	2.3858
347735	347735	SERINC2	0.287439	6.70572	0.192422	0.660909	1	549	3190	4589	5515	2812	2263	1531	3398	2015	3167	231.033	155.505	152.497	160.058	161.395	146.516	139.12	143.923	132.709	142.563
5818	5818	PVRL1	0.287256	4.09156	0.190193	0.662756	1	69	540	773	889	466	359	240	535	325	451	29.037	26.3237	25.6875	25.8009	26.7461	23.2431	21.8084	22.66	21.4047	20.3018
7376	7376	NR1H2	0.287157	5.11244	0.112149	0.737711	1	223	1166	1704	1915	858	757	591	1176	767	1168	93.8441	56.8397	56.6255	55.5778	49.2449	49.0112	53.7033	49.8096	50.5151	52.5776
55260	55260	TMEM143	0.286321	2.09491	0.129758	0.718683	1	24	129	195	223	117	79	68	143	90	136	10.0998	6.28844	6.48003	6.47198	6.71521	5.11478	6.17906	6.05678	5.92746	6.12204
84080	84080	ENKD1	0.285678	2.45616	0.173715	0.676831	1	28	198	219	244	139	107	80	163	105	171	11.7831	9.65203	7.27758	7.08145	7.9779	6.92761	7.26948	6.90388	6.91537	7.69757
9144	9144	SYNGR2	0.284877	4.15395	0.181172	0.670368	1	87	580	850	947	433	377	251	521	367	573	36.6118	28.2736	28.2463	27.4841	24.852	24.4085	22.808	22.067	24.1709	25.7936
54107	54107	POLE3	0.284761	5.03175	0.105765	0.745018	1	119	1171	1607	1865	998	674	478	1085	684	1004	50.0783	57.0835	53.4021	54.1267	57.2802	43.6375	43.4351	45.9553	45.0487	45.1951
646	646	BNC1	0.284422	2.39801	0.123359	0.72542	1	17	158	223	281	129	104	72	132	100	125	7.15404	7.70213	7.4105	8.15528	7.40395	6.73338	6.54253	5.59087	6.58607	5.62688
5447	5447	POR	0.284331	5.27697	0.416991	0.518443	1	147	854	1171	1427	717	551	403	827	582	857	61.8614	41.6305	38.9134	41.4149	41.1522	35.674	36.62	35.0277	38.3309	38.5779
8971	8971	H1FX	0.284299	4.83696	0.17297	0.677485	1	151	953	1270	1551	712	564	415	952	583	941	63.5447	46.4565	42.2033	45.0136	40.8652	36.5156	37.7104	40.322	38.3968	42.3591
259217	259217	HSPA12A	0.284206	3.55871	0.276963	0.598699	1	18	172	262	293	138	85	67	195	109	150	7.57486	8.38459	8.70651	8.50354	7.92051	5.50324	6.08819	8.25924	7.17881	6.75225
51477	51477	ISYNA1	0.284121	3.26948	0.286777	0.592293	1	48	237	344	490	192	161	135	246	159	271	20.1996	11.5532	11.4314	14.2209	11.0198	10.4238	12.2672	10.4194	10.4718	12.1991
9762	9762	LZTS3	0.283248	2.40117	0.104202	0.746844	1	23	214	251	332	168	129	99	169	114	160	9.67899	10.432	8.34097	9.63541	9.64236	8.35198	8.99598	7.15801	7.50811	7.2024
8996	8996	NOL3	0.282867	2.27006	0.115976	0.73344	1	34	152	223	270	125	114	87	157	94	176	14.3081	7.40964	7.4105	7.83603	7.17437	7.38082	7.90556	6.64975	6.1909	7.92265
83987	83987	CCDC8	0.282601	4.42756	0.0621252	0.803168	1	93	750	1185	1347	640	518	357	695	444	717	39.1368	36.5607	39.3787	39.0931	36.7328	33.5374	32.4401	29.4368	29.2421	32.2758
64981	64981	MRPL34	0.282059	3.46698	0.137595	0.710684	1	58	349	524	552	296	226	146	335	245	381	24.4079	17.0129	17.413	16.0203	16.9889	14.6321	13.2668	14.189	16.1359	17.1507
79894	79894	ZNF672	0.282059	3.46135	0.0991795	0.752817	1	60	379	525	623	259	224	162	344	268	352	25.2495	18.4754	17.4462	18.0809	14.8653	14.5027	14.7207	14.5702	17.6507	15.8453
84326	84326	C16orf13	0.281807	3.81163	0.119864	0.729182	1	99	433	615	754	340	296	223	463	314	500	41.6617	21.1077	20.437	21.8828	19.5143	19.1642	20.2637	19.6104	20.6802	22.5075
340075	340075	ARSI	0.281641	4.07123	0.0739648	0.785649	1	97	593	836	912	436	335	279	546	402	574	40.8201	28.9073	27.7811	26.4684	25.0242	21.6892	25.3523	23.1259	26.476	25.8386
53834	53834	FGFRL1	0.280981	5.51359	0.112363	0.73747	1	226	1532	2272	2589	1332	1007	768	1558	948	1403	95.1066	74.6814	75.5007	75.1388	76.4501	65.1972	69.787	65.9892	62.4359	63.1561
51460	51460	SFMBT1	0.280584	1.3756	0.103998	0.747083	1	7	70	150	156	78	50	32	84	48	88	2.94578	3.41233	4.98464	4.52748	4.47681	3.2372	2.90779	3.55783	3.16131	3.96132
4303	4303	FOXO4	0.279986	3.40463	0.155846	0.69301	1	52	326	461	568	248	215	148	314	217	309	21.8829	15.8917	15.3195	16.4847	14.234	13.92	13.4485	13.2995	14.2918	13.9096
2175	2175	FANCA	0.279724	2.54776	0.164458	0.685084	1	23	165	259	354	158	129	86	170	108	158	9.67899	8.04336	8.60682	10.2739	9.06841	8.35198	7.81469	7.20037	7.11295	7.11237
58496	58496	LY6G5B	0.279697	1.96361	0.322721	0.569977	1	9	75	86	169	91	43	45	57	59	83	3.78743	3.65607	2.85786	4.90477	5.22294	2.78399	4.08908	2.41424	3.88578	3.73625
8914	8914	TIMELESS	0.279599	3.71908	0.121696	0.727203	1	52	503	720	907	447	340	212	501	304	406	21.8829	24.5201	23.9263	26.3233	25.6556	22.013	19.2641	21.2199	20.0216	18.2761
100463285	100463285	MTRNR2L4	0.279482	2.85206	0.158576	0.690471	1	11	78	100	115	46	55	23	63	39	79	4.62908	3.80231	3.32309	3.33757	2.64017	3.56092	2.08998	2.66837	2.56857	3.55619
7291	7291	TWIST1	0.279479	4.44306	0.0920626	0.761571	1	92	711	1055	1175	521	398	326	670	428	668	38.716	34.6596	35.0586	34.1012	29.9028	25.7681	29.6231	28.3779	28.1884	30.07
195828	195828	ZNF367	0.279404	2.97351	0.18296	0.668842	1	27	218	341	429	167	150	73	242	157	192	11.3623	10.627	11.3318	12.4506	9.58496	9.7116	6.6334	10.2499	10.3401	8.64289
3855	3855	KRT7	0.278645	2.98737	0.139035	0.709242	1	32	287	420	448	254	177	138	241	168	258	13.4664	13.9906	13.957	13.002	14.5783	11.4597	12.5399	10.2076	11.0646	11.6139
201254	201254	STRA13	0.278501	3.30075	0.130677	0.717731	1	45	376	455	612	273	235	151	314	195	347	18.9372	18.3291	15.1201	17.7617	15.6688	15.2148	13.7211	13.2995	12.8428	15.6202
1545	1545	CYP1B1	0.278436	3.43263	0.113539	0.736151	1	24	318	484	567	264	181	126	281	196	279	10.0998	15.5017	16.0838	16.4557	15.1523	11.7187	11.4494	11.9018	12.9087	12.5592
55806	55806	HR	0.27831	1.79658	0.0867613	0.768336	1	21	103	143	182	83	65	51	92	72	133	8.83734	5.02101	4.75203	5.28206	4.76378	4.20836	4.63429	3.89667	4.74197	5.987
5905	5905	RANGAP1	0.278195	6.12191	0.108927	0.741369	1	338	2440	3618	4343	2010	1586	1158	2448	1475	2328	142.239	118.944	120.23	126.044	115.364	102.684	105.226	103.685	97.1445	104.795
23462	23462	HEY1	0.277914	1.85346	0.078792	0.778941	1	11	111	157	204	81	64	39	95	70	111	4.62908	5.41099	5.21726	5.92056	4.64899	4.14362	3.54387	4.02373	4.61025	4.99667
166793	166793	ZBTB49	0.277773	2.00693	0.204872	0.650816	1	13	78	147	198	87	52	47	93	73	91	5.47073	3.80231	4.88495	5.74642	4.99336	3.36669	4.27082	3.93902	4.80783	4.09637
147965	147965	FAM98C	0.277694	1.89996	0.165414	0.68422	1	23	127	162	154	82	74	41	121	80	130	9.67899	6.19095	5.38341	4.46944	4.70639	4.79106	3.72561	5.12497	5.26885	5.85195
122769	122769	LRR1	0.277227	1.74807	0.092847	0.760589	1	9	123	175	230	87	57	39	134	75	105	3.78743	5.99596	5.81542	6.67514	4.99336	3.69041	3.54387	5.67558	4.93955	4.72658
6566	6566	SLC16A1	0.277174	5.83636	0.149714	0.698809	1	193	1816	2649	3120	1543	1148	740	1775	1100	1585	81.2194	88.5257	88.0288	90.5497	88.5605	74.3261	67.2427	75.1803	72.4467	71.3488
90850	90850	ZNF598	0.276964	4.80103	0.139372	0.708906	1	170	777	1167	1334	641	551	412	867	564	830	71.5404	37.8769	38.7805	38.7158	36.7902	35.674	37.4378	36.7219	37.1454	37.3625
54972	54972	TMEM132A	0.27637	5.68618	0.131508	0.716873	1	320	1630	2347	2495	1212	1008	835	1665	1109	1632	134.664	79.4586	77.993	72.4107	69.5627	65.262	75.8752	70.5212	73.0395	73.4645
79169	79169	C1orf35	0.276004	2.12168	0.114587	0.734981	1	18	159	237	251	104	93	63	144	84	149	7.57486	7.75087	7.87573	7.28461	5.96908	6.02119	5.72472	6.09913	5.53229	6.70724
5413	5413	2005-09-01	0.275827	4.75237	0.127302	0.721246	1	131	908	1178	1536	718	565	422	833	554	855	55.1282	44.2628	39.1461	44.5783	41.2096	36.5804	38.3465	35.2818	36.4868	38.4879
27229	27229	TUBGCP4	0.275392	2.28403	0.190732	0.662308	1	19	138	245	243	128	99	55	158	107	124	7.99569	6.72717	8.14158	7.05243	7.34656	6.40966	4.99777	6.6921	7.04709	5.58186
6428	6428	SRSF3	0.274815	6.68384	0.154729	0.694057	1	333	3485	4965	6034	2683	2019	1347	3159	2028	3204	140.135	169.885	164.992	175.121	153.991	130.718	122.4	133.8	133.565	144.228
57082	57082	CASC5	0.274676	2.31125	0.141464	0.70683	1	13	172	240	303	141	100	64	167	105	130	5.47073	8.38459	7.97543	8.79377	8.09269	6.4744	5.81558	7.0733	6.91537	5.85195
11113	11113	CIT	0.274056	3.73188	0.158248	0.690775	1	51	410	588	765	373	277	212	445	249	312	21.4621	19.9865	19.5398	22.2021	21.4083	17.9341	19.2641	18.848	16.3993	14.0447
51116	51116	MRPS2	0.273678	4.54469	0.180738	0.67074	1	123	721	991	1107	525	476	322	704	452	682	51.7616	35.147	32.9319	32.1277	30.1324	30.8181	29.2597	29.818	29.769	30.7003
3015	3015	H2AFZ	0.273298	5.07202	0.136941	0.711341	1	120	1293	1806	2117	872	778	436	1089	720	1163	50.4991	63.0307	60.0151	61.4403	50.0484	50.3708	39.6187	46.1247	47.4197	52.3525
1917	1917	EEF1A2	0.272684	2.98897	0.227278	0.63355	1	33	249	329	389	193	145	106	226	146	239	13.8872	12.1382	10.933	11.2897	11.0772	9.38788	9.63206	9.57225	9.61566	10.7586
730101	730101	LOC730101	0.272632	4.07864	0.3572	0.550065	1	41	386	531	674	278	205	171	364	210	352	17.2539	18.8166	17.6456	19.5611	15.9558	13.2725	15.5385	15.4173	13.8307	15.8453
2006	2006	ELN	0.272534	7.79991	0.226484	0.634143	1	861	6399	9676	10816	5434	4174	3031	6324	3920	6013	362.331	311.936	321.543	313.906	311.884	270.242	275.422	267.854	258.174	270.675
93100	93100	NAPRT	0.272512	3.01452	0.187847	0.664714	1	40	271	323	402	188	148	122	247	159	234	16.833	13.2106	10.7336	11.667	10.7903	9.58211	11.086	10.4617	10.4718	10.5335
6553	6553	SLC9A5	0.272294	1.54237	0.161944	0.687373	1	11	85	96	173	72	48	40	83	48	89	4.62908	4.14355	3.19017	5.02086	4.13244	3.10771	3.63474	3.51547	3.16131	4.00634
55839	55839	CENPN	0.272225	4.09485	0.131803	0.71657	1	65	687	909	1125	508	418	246	616	387	569	27.3537	33.4896	30.2069	32.6501	29.1567	27.063	22.3537	26.0907	25.4881	25.6136
116236	116236	ABHD15	0.27174	3.02078	0.0858182	0.769562	1	38	279	474	502	227	185	129	304	179	267	15.9914	13.6006	15.7515	14.5692	13.0287	11.9776	11.722	12.8759	11.7891	12.019
220134	220134	SKA1	0.271009	1.95312	0.0877974	0.766996	1	12	146	207	252	123	99	54	133	78	126	5.04991	7.11715	6.87881	7.31363	7.05958	6.40966	4.9069	5.63323	5.13713	5.67189
116987	116987	AGAP1	0.270726	3.36212	0.138473	0.709804	1	40	335	529	569	290	218	137	332	225	313	16.833	16.3305	17.5792	16.5137	16.6445	14.1142	12.449	14.0619	14.8186	14.0897
9770	9770	RASSF2	0.270609	1.834	0.131388	0.716997	1	8	96	188	200	104	78	41	119	61	87	3.36661	4.67977	6.24742	5.80447	5.96908	5.05003	3.72561	5.04026	4.0175	3.91631
11200	11200	CHEK2	0.270439	1.6484	0.230748	0.630969	1	11	89	137	143	98	53	38	88	62	102	4.62908	4.33854	4.55264	4.15019	5.62471	3.43143	3.453	3.72725	4.08336	4.59153
55706	55706	NDC1	0.270385	3.39502	0.146903	0.701513	1	25	368	553	595	301	221	131	329	222	286	10.5206	17.9391	18.3767	17.2683	17.2759	14.3084	11.9038	13.9348	14.6211	12.8743
144717	144717	FAM109A	0.269863	3.10108	0.0918089	0.76189	1	48	316	395	452	254	185	133	309	221	257	20.1996	15.4043	13.1262	13.1181	14.5783	11.9776	12.0855	13.0877	14.5552	11.5689
7016	7016	TESK1	0.269794	4.94058	0.165037	0.684561	1	125	879	1277	1549	739	561	391	861	585	886	52.6032	42.8492	42.4359	44.9556	42.4149	36.3214	35.5296	36.4677	38.5285	39.8833
55636	55636	CHD7	0.269665	1.45863	0.0765953	0.781965	1	7	75	97	114	71	44	42	89	37	32	2.94578	3.65607	3.2234	3.30855	4.07504	2.84874	3.81648	3.7696	2.43684	1.44048
124045	124045	SPATA33	0.269585	1.49653	0.0734255	0.786413	1	10	118	166	158	83	66	49	90	49	108	4.20826	5.75222	5.51634	4.58553	4.76378	4.2731	4.45256	3.81196	3.22717	4.86162
675	675	BRCA2	0.269335	2.45092	0.191534	0.661643	1	8	156	238	248	145	100	66	147	77	113	3.36661	7.60463	7.90897	7.19754	8.32227	6.4744	5.99732	6.2262	5.07127	5.0867
4094	4094	MAF	0.269305	2.64666	0.106815	0.7438	1	16	173	268	304	150	101	64	171	123	151	6.73321	8.43334	8.90589	8.82279	8.60925	6.53915	5.81558	7.24272	8.10086	6.79727
5795	5795	PTPRJ	0.2693	3.52131	0.121281	0.727649	1	35	338	522	616	270	203	151	342	219	272	14.7289	16.4767	17.3466	17.8778	15.4966	13.143	13.7211	14.4854	14.4235	12.2441
338773	338773	TMEM119	0.269267	6.39751	0.137046	0.711236	1	323	2396	3612	4189	1977	1517	1104	2399	1525	2303	135.927	116.799	120.03	121.575	113.47	98.2167	100.319	101.61	100.437	103.67
55702	55702	CCDC94	0.268796	3.61292	0.204858	0.650828	1	40	352	478	561	330	217	158	342	212	306	16.833	17.1592	15.8844	16.2815	18.9403	14.0495	14.3572	14.4854	13.9625	13.7746
11168	11168	PSIP1	0.268291	5.77834	0.127231	0.72132	1	179	1916	2795	3494	1800	1224	904	1787	1163	1635	75.3278	93.4005	92.8805	101.404	103.311	79.2467	82.1451	75.6885	76.5959	73.5996
10212	10212	DDX39A	0.267901	4.68002	0.331489	0.564784	1	93	661	868	1100	488	358	309	600	407	650	39.1368	32.2222	28.8445	31.9246	28.0088	23.1784	28.0784	25.4131	26.8053	29.2598
8372	8372	HYAL3	0.267846	1.59116	0.0968763	0.755611	1	17	98	140	150	83	57	47	97	69	102	7.15404	4.77727	4.65233	4.35335	4.76378	3.69041	4.27082	4.10844	4.54438	4.59153
51172	51172	NAGPA	0.267812	3.12955	0.21724	0.641151	1	43	217	367	420	191	134	119	236	171	269	18.0955	10.5782	12.1958	12.1894	10.9624	8.6757	10.8134	9.9958	11.2622	12.109
4513	4513	COX2	0.267417	11.0158	0.229085	0.632203	1	5493	53674	56775	88834	58878	36357	22238	43077	27990	57063	2311.6	2616.48	1886.69	2578.17	3379.3	2353.9	2020.73	1824.53	1843.44	2568.69
3316	3316	HSPB2	0.267279	1.82584	0.138409	0.709868	1	16	98	173	181	88	76	43	98	71	114	6.73321	4.77727	5.74895	5.25304	5.05076	4.92054	3.90735	4.1508	4.67611	5.13171
160518	160518	DENND5B	0.267094	3.40255	0.0976272	0.754696	1	39	301	489	552	254	175	142	333	217	269	16.4122	14.673	16.2499	16.0203	14.5783	11.3302	12.9033	14.1042	14.2918	12.109
23467	23467	NPTXR	0.266715	3.6285	0.281524	0.595704	1	37	333	512	585	278	192	159	323	224	282	15.5705	16.233	17.0142	16.9781	15.9558	12.4309	14.4481	13.6807	14.7528	12.6942
6843	6843	VAMP1	0.266661	2.30936	0.216499	0.64172	1	21	140	158	286	130	88	72	141	89	139	8.83734	6.82467	5.25049	8.30039	7.46135	5.69747	6.54253	5.97207	5.8616	6.25709
135293	135293	PM20D2	0.266626	2.90607	0.181052	0.670471	1	30	249	342	393	153	147	76	240	171	197	12.6248	12.1382	11.365	11.4058	8.78143	9.51737	6.90601	10.1652	11.2622	8.86796
84878	84878	ZBTB45	0.266594	3.33802	0.0856313	0.769806	1	59	319	433	482	257	205	146	320	220	326	24.8287	15.5505	14.389	13.9888	14.7505	13.2725	13.2668	13.5536	14.4893	14.6749
85359	85359	DGCR6L	0.266461	2.46954	0.130493	0.717921	1	27	189	280	329	129	124	72	218	118	161	11.3623	9.2133	9.30467	9.54835	7.40395	8.02826	6.54253	9.23341	7.77156	7.24742
55565	55565	ZNF821	0.265761	2.25669	0.0888366	0.765661	1	22	154	212	256	142	93	72	160	114	130	9.25816	7.50713	7.04496	7.42972	8.15009	6.02119	6.54253	6.77681	7.50811	5.85195
84886	84886	C1orf198	0.265715	6.75669	0.107156	0.743405	1	378	3498	5008	5550	2644	1985	1488	3156	2126	3007	159.072	170.519	166.421	161.074	151.752	128.517	135.212	133.673	140.02	135.36
56654	56654	NPDC1	0.265445	4.88045	0.178431	0.672725	1	178	856	1240	1329	632	631	399	857	559	954	74.907	41.728	41.2064	38.5707	36.2736	40.8535	36.2565	36.2983	36.8161	42.9443
653784	653784	MZT2A	0.265328	2.15412	0.157465	0.691502	1	24	138	188	191	107	83	49	131	90	163	10.0998	6.72717	6.24742	5.54327	6.14126	5.37375	4.45256	5.54852	5.92746	7.33745
90313	90313	TP53I13	0.26529	3.853	0.136096	0.712193	1	74	484	666	723	344	283	226	474	295	429	31.1411	23.5939	22.1318	20.9831	19.7439	18.3226	20.5363	20.0763	19.4289	19.3114
80139	80139	ZNF703	0.26418	4.42078	0.139193	0.709085	1	115	591	860	904	496	427	284	621	410	591	48.3949	28.8098	28.5786	26.2362	28.4679	27.6457	25.8067	26.3025	27.0029	26.6039
150468	150468	CKAP2L	0.263923	2.75425	0.0811069	0.775803	1	16	240	367	491	210	138	107	236	152	197	6.73321	11.6994	12.1958	14.25	12.0529	8.93467	9.72293	9.9958	10.0108	8.86796
93611	93611	FBXO44	0.263162	2.4993	0.163842	0.685644	1	20	193	254	333	142	104	88	175	127	139	8.41651	9.40829	8.44066	9.66444	8.15009	6.73338	7.99643	7.41214	8.3643	6.25709
81	81	ACTN4	0.262818	9.30569	0.150006	0.698529	1	2755	19049	28374	32946	18117	12888	9885	19762	12110	18268	1159.37	928.594	942.895	956.17	1039.82	834.421	898.235	837.021	797.572	822.335
79754	79754	ASB13	0.26267	2.95839	0.0671647	0.795511	1	32	313	362	503	216	166	114	283	184	250	13.4664	15.258	12.0296	14.5982	12.3973	10.7475	10.359	11.9865	12.1184	11.2538
84131	84131	CEP78	0.262138	2.2809	0.159672	0.689459	1	9	152	223	287	107	86	58	141	81	126	3.78743	7.40964	7.4105	8.32941	6.14126	5.56798	5.27037	5.97207	5.33471	5.67189
10058	10058	ABCB6	0.261931	3.22083	0.112234	0.737615	1	40	298	366	530	251	186	137	255	185	302	16.833	14.5268	12.1625	15.3818	14.4061	12.0424	12.449	10.8005	12.1842	13.5945
55635	55635	DEPDC1	0.261629	2.10565	0.0925276	0.760988	1	20	152	235	293	140	126	77	154	94	125	8.41651	7.40964	7.80927	8.50354	8.0353	8.15775	6.99687	6.52268	6.1909	5.62688
2303	2303	FOXC2	0.260982	3.21283	0.10623	0.744478	1	43	295	416	461	257	200	141	283	171	289	18.0955	14.3806	13.8241	13.3793	14.7505	12.9488	12.8125	11.9865	11.2622	13.0093
1674	1674	DES	0.260821	1.68604	0.146474	0.701928	1	6	117	152	167	65	69	43	80	47	80	2.52495	5.70347	5.0511	4.84673	3.73067	4.46734	3.90735	3.38841	3.09545	3.6012
57175	57175	CORO1B	0.260798	5.51794	0.1272	0.721353	1	239	1508	2055	2415	1160	904	723	1478	991	1424	100.577	73.5114	68.2896	70.0889	66.5782	58.5286	65.6979	62.6008	65.2679	64.1014
6431	6431	SRSF6	0.260697	6.66444	0.140706	0.70758	1	299	2967	4202	5597	2376	1695	1201	2847	1885	2847	125.827	144.634	139.636	162.438	136.37	109.741	109.133	120.585	124.147	128.158
84309	84309	NUDT16L1	0.260598	2.28074	0.0788198	0.778903	1	28	182	240	240	107	91	66	191	106	172	11.7831	8.87207	7.97543	6.96536	6.14126	5.89171	5.99732	8.08982	6.98123	7.74259
666	666	BOK	0.260496	4.68357	0.0771534	0.781193	1	148	898	1283	1459	708	602	424	861	607	874	62.2822	43.7754	42.6353	42.3436	40.6356	38.9759	38.5282	36.4677	39.9774	39.3431
58476	58476	TP53INP2	0.260341	5.41875	0.147991	0.700463	1	153	1378	2008	2389	1226	850	606	1339	897	1251	64.3863	67.1742	66.7277	69.3344	70.3662	55.0324	55.0663	56.7135	59.077	56.3138
84722	84722	PSRC1	0.260149	2.25949	0.073426	0.786412	1	24	165	228	288	146	118	74	162	103	164	10.0998	8.04336	7.57666	8.35843	8.37967	7.63979	6.72427	6.86152	6.78365	7.38247
3151	3151	HMGN2	0.259565	6.03279	0.114942	0.734586	1	251	2566	3456	4016	1915	1487	942	2243	1522	2238	105.627	125.086	114.846	116.554	109.911	96.2743	85.5981	95.0025	100.24	100.744
83696	83696	TRAPPC9	0.259465	3.53661	0.112986	0.736769	1	60	375	578	651	332	234	206	375	274	360	25.2495	18.2804	19.2075	18.8935	19.0551	15.1501	18.7189	15.8832	18.0458	16.2054
5883	5883	RAD9A	0.259287	2.07125	0.196961	0.657185	1	9	111	165	232	130	76	56	101	75	114	3.78743	5.41099	5.48311	6.73318	7.46135	4.92054	5.08864	4.27786	4.93955	5.13171
4600	4600	MX2	0.258797	4.12062	0.0933497	0.759961	1	10	80	118	131	142	57	38	88	65	109	4.20826	3.89981	3.92125	3.80193	8.15009	3.69041	3.453	3.72725	4.28094	4.90664
1953	1953	MEGF6	0.25873	6.7018	0.104333	0.746691	1	595	3514	5213	5984	2796	2361	1729	3626	2366	3488	250.391	171.299	173.233	173.67	160.476	152.861	157.112	153.58	155.826	157.012
4357	4357	MPST	0.258721	3.89538	0.108961	0.741331	1	96	508	699	675	340	305	235	483	322	523	40.3993	24.7638	23.2284	19.5901	19.5143	19.7469	21.3541	20.4575	21.2071	23.5429
203054	203054	ADCK5	0.258261	2.63624	0.189836	0.663053	1	25	165	250	309	136	110	73	166	100	199	10.5206	8.04336	8.30774	8.9679	7.80572	7.12184	6.6334	7.03095	6.58607	8.95799
100506634	100506634	LOC100506634	0.257563	1.44105	0.0785199	0.779313	1	11	89	141	145	65	56	41	95	54	69	4.62908	4.33854	4.68556	4.20824	3.73067	3.62566	3.72561	4.02373	3.55648	3.10604
317762	317762	CCDC85C	0.257397	3.40939	0.095877	0.756835	1	60	319	498	601	306	230	156	401	242	336	25.2495	15.5505	16.549	17.4424	17.5629	14.8911	14.1755	16.9844	15.9383	15.1251
26505	26505	CNNM3	0.25671	3.43455	0.287098	0.592086	1	34	265	363	411	199	153	114	280	143	238	14.3081	12.9181	12.0628	11.9282	11.4216	9.90583	10.359	11.8594	9.41807	10.7136
10580	10580	SORBS1	0.25649	1.81727	0.0874355	0.767463	1	0	19	38	46	27	12	13	20	10	23	0	0.926205	1.26278	1.33503	1.54966	0.776928	1.18129	0.847102	0.658607	1.03535
5598	5598	MAPK7	0.25641	4.6676	0.0627149	0.802255	1	127	791	1087	1252	668	527	413	749	478	774	53.4449	38.5594	36.122	36.336	38.3398	34.1201	37.5287	31.724	31.4814	34.8416
84317	84317	CCDC115	0.256215	3.37458	0.139754	0.708526	1	45	309	523	531	224	222	138	317	192	302	18.9372	15.063	17.3798	15.4109	12.8565	14.3732	12.5399	13.4266	12.6452	13.5945
55355	55355	HJURP	0.25596	3.10341	0.0765534	0.782024	1	30	300	405	546	263	212	130	267	175	259	12.6248	14.6243	13.4585	15.8462	15.0949	13.7257	11.8129	11.3088	11.5256	11.6589
153572	153572	IRX2	0.255956	3.02546	0.303805	0.581507	1	18	169	231	275	154	95	70	169	112	150	7.57486	8.23835	7.67635	7.98114	8.83883	6.15068	6.3608	7.15801	7.37639	6.75225
64151	64151	NCAPG	0.255867	3.48513	0.107857	0.742598	1	20	461	634	712	341	248	162	376	226	352	8.41651	22.4727	21.0684	20.6639	19.5717	16.0565	14.7207	15.9255	14.8845	15.8453
90990	90990	KIFC2	0.255521	2.95626	0.196596	0.657482	1	35	188	233	465	172	143	103	194	140	217	14.7289	9.16455	7.74281	13.4954	9.87194	9.25839	9.35946	8.21689	9.22049	9.76826
100101267	100101267	POM121C	0.25441	4.26629	0.150957	0.697622	1	71	557	772	886	518	362	296	579	340	411	29.8786	27.1524	25.6543	25.7138	29.7306	23.4373	26.8971	24.5236	22.3926	18.5012
367	367	AR	0.254233	2.28565	0.0931405	0.760222	1	18	154	226	250	140	103	73	162	105	104	7.57486	7.50713	7.51019	7.25558	8.0353	6.66863	6.6334	6.86152	6.91537	4.68156
79575	79575	ABHD8	0.254223	2.06495	0.132812	0.715534	1	23	134	204	212	85	78	65	144	84	127	9.67899	6.53218	6.77911	6.15273	4.87857	5.05003	5.90645	6.09913	5.53229	5.71691
81926	81926	ABHD17A	0.25365	5.08449	0.118774	0.730368	1	227	1034	1514	1636	782	681	511	1182	739	1166	95.5274	50.405	50.3117	47.4805	44.8829	44.0907	46.4338	50.0637	48.671	52.4875
727957	727957	MROH1	0.253528	3.77243	0.109704	0.740481	1	84	388	694	758	369	294	243	470	290	461	35.3494	18.9141	23.0623	21.9989	21.1787	19.0347	22.081	19.9069	19.0996	20.7519
7296	7296	TXNRD1	0.253308	7.62898	0.100632	0.751073	1	642	7097	9890	11473	5301	3896	2777	6452	4334	5865	270.17	345.962	328.654	332.973	304.251	252.243	252.342	273.275	285.44	264.013
221662	221662	RBM24	0.253239	4.00962	0.0859668	0.769369	1	42	412	602	663	408	267	170	411	258	381	17.6747	20.084	20.005	19.2418	23.4172	17.2867	15.4476	17.4079	16.992	17.1507
6573	6573	SLC19A1	0.253211	2.01304	0.0686913	0.793252	1	24	139	252	229	91	85	64	162	92	151	10.0998	6.77592	8.3742	6.64611	5.22294	5.50324	5.81558	6.86152	6.05918	6.79727
57143	57143	ADCK1	0.253196	1.87228	0.0982791	0.753905	1	19	123	152	190	109	74	51	119	91	117	7.99569	5.99596	5.0511	5.51424	6.25605	4.79106	4.63429	5.04026	5.99332	5.26676
85415	85415	RHPN2	0.252503	2.03798	0.209438	0.647208	1	15	107	173	143	69	67	38	116	66	90	6.31238	5.216	5.74895	4.15019	3.96025	4.33785	3.453	4.91319	4.3468	4.05135
5002	5002	SLC22A18	0.252447	1.82952	0.112911	0.736854	1	14	136	174	203	75	60	45	115	81	127	5.89156	6.62968	5.78218	5.89153	4.30462	3.88464	4.08908	4.87084	5.33471	5.71691
4070	4070	TACSTD2	0.252337	1.85567	0.212669	0.644683	1	12	109	153	175	76	65	51	103	60	83	5.04991	5.31349	5.08433	5.07891	4.36202	4.20836	4.63429	4.36257	3.95164	3.73625
9627	9627	SNCAIP	0.25229	2.99881	0.0772315	0.781085	1	23	253	389	401	227	145	111	236	158	227	9.67899	12.3331	12.9268	11.638	13.0287	9.38788	10.0864	9.9958	10.406	10.2184
59269	59269	HIVEP3	0.25217	2.01191	0.111606	0.738323	1	15	116	208	228	130	71	80	121	84	115	6.31238	5.65472	6.91204	6.61709	7.46135	4.59682	7.26948	5.12497	5.53229	5.17673
92002	92002	FAM58A	0.251392	3.45179	0.0940701	0.759065	1	61	400	522	618	280	273	164	371	243	370	25.6704	19.4991	17.3466	17.9358	16.0706	17.6751	14.9024	15.7137	16.0041	16.6556
6480	6480	ST6GAL1	0.251387	2.1936	0.166185	0.683525	1	9	112	207	251	110	82	61	120	78	92	3.78743	5.45973	6.87881	7.28461	6.31345	5.30901	5.54298	5.08261	5.13713	4.14138
126119	126119	JOSD2	0.250516	2.81266	0.079422	0.778082	1	57	227	389	364	154	169	118	261	174	271	23.9871	11.0657	12.9268	10.5641	8.83883	10.9417	10.7225	11.0547	11.4598	12.1991
158880	158880	USP51	0.250344	1.81111	0.0615938	0.803994	1	11	123	164	223	92	60	73	101	65	97	4.62908	5.99596	5.44988	6.47198	5.28034	3.88464	6.6334	4.27786	4.28094	4.36646
23067	23067	SETD1B	0.250246	5.40753	0.0820752	0.774505	1	135	1140	1743	1976	1140	713	581	1179	813	977	56.8115	55.5723	57.9215	57.3481	65.4303	46.1625	52.7946	49.9367	53.5447	43.9797
6575	6575	SLC20A2	0.250233	5.64747	0.0910639	0.762829	1	213	1854	2766	3218	1601	1229	831	1848	1174	1638	89.6359	90.3781	91.9168	93.3939	91.8894	79.5704	75.5117	78.2722	77.3204	73.7346
57140	57140	RNPEPL1	0.250224	4.98948	0.143982	0.704354	1	201	1020	1380	1579	648	617	462	1027	706	1088	84.586	49.7226	45.8587	45.8263	37.1919	39.9471	41.9812	43.4987	46.4976	48.9764
653121	653121	ZBTB8A	0.249865	4.11501	0.0868123	0.768269	1	51	577	777	957	448	310	233	581	316	484	21.4621	28.1274	25.8204	27.7744	25.713	20.0706	21.1724	24.6083	20.812	21.7873
5239	5239	PGM5	0.249633	2.68314	0.122908	0.725901	1	25	224	299	352	162	145	81	204	141	180	10.5206	10.9195	9.93605	10.2159	9.29799	9.38788	7.36035	8.64044	9.28635	8.10271
4356	4356	MPP3	0.249577	1.55305	0.177983	0.673113	1	10	65	100	152	82	55	34	77	54	70	4.20826	3.1686	3.32309	4.41139	4.70639	3.56092	3.08953	3.26134	3.55648	3.15105
114990	114990	VASN	0.249089	7.51312	0.0648788	0.798945	1	1124	5975	8687	9429	4651	4025	2894	6397	4057	6198	473.008	291.267	288.677	273.652	266.944	260.595	262.973	270.946	267.197	279.003
114881	114881	OSBPL7	0.248814	2.58191	0.167399	0.682434	1	28	152	205	311	103	101	69	156	89	197	11.7831	7.40964	6.81234	9.02595	5.91168	6.53915	6.26993	6.60739	5.8616	8.86796
84292	84292	WDR83	0.248622	2.00062	0.0859175	0.769433	1	17	153	198	233	110	84	62	141	92	127	7.15404	7.45839	6.57973	6.7622	6.31345	5.4385	5.63385	5.97207	6.05918	5.71691
25903	25903	OLFML2B	0.24807	2.6853	0.0918088	0.76189	1	28	193	280	336	148	124	103	193	130	152	11.7831	9.40829	9.30467	9.7515	8.49446	8.02826	9.35946	8.17453	8.56188	6.84228
132430	132430	PABPC4L	0.247874	2.8742	0.0535529	0.816992	1	25	248	353	369	176	117	81	253	153	238	10.5206	12.0894	11.7305	10.7092	10.1015	7.57505	7.36035	10.7158	10.0767	10.7136
29882	29882	ANAPC2	0.247693	3.96515	0.135747	0.712546	1	69	466	699	869	380	314	212	495	313	477	29.037	22.7164	23.2284	25.2204	21.8101	20.3296	19.2641	20.9658	20.6144	21.4722
84276	84276	NICN1	0.247535	1.96221	0.131714	0.716662	1	13	115	160	242	106	69	49	123	77	126	5.47073	5.60598	5.31695	7.0234	6.08387	4.46734	4.45256	5.20968	5.07127	5.67189
3925	3925	STMN1	0.247369	5.57991	0.109543	0.740665	1	155	1817	2644	3017	1432	1104	708	1596	1092	1585	65.228	88.5744	87.8626	87.5604	82.1896	71.4774	64.3349	67.5987	71.9198	71.3488
5600	5600	MAPK11	0.247021	3.05228	0.0805974	0.77649	1	56	287	414	517	227	210	138	296	208	318	23.5662	13.9906	13.7576	15.0045	13.0287	13.5962	12.5399	12.5371	13.699	14.3148
79873	79873	NUDT18	0.246332	1.92858	0.0626771	0.802314	1	26	114	183	215	101	81	62	145	92	132	10.9415	5.55723	6.08126	6.2398	5.79689	5.24426	5.63385	6.14149	6.05918	5.94198
83444	83444	INO80B	0.246262	3.23333	0.135867	0.712425	1	43	286	408	498	181	172	134	265	180	285	18.0955	13.9418	13.5582	14.4531	10.3885	11.136	12.1764	11.2241	11.8549	12.8293
100505633	100505633	LINC01133	0.246231	2.4261	0.165234	0.684383	1	18	191	217	319	176	141	70	165	106	161	7.57486	9.3108	7.21112	9.25812	10.1015	9.12891	6.3608	6.98859	6.98123	7.24742
6901	6901	TAZ	0.246174	2.62994	0.18057	0.670884	1	32	187	223	280	148	123	80	182	118	183	13.4664	9.11581	7.4105	8.12625	8.49446	7.96351	7.26948	7.70863	7.77156	8.23775
1318	1318	SLC31A2	0.246053	1.38372	0.0837402	0.772291	1	11	72	140	145	47	49	40	67	53	76	4.62908	3.50983	4.65233	4.20824	2.69756	3.17246	3.63474	2.83779	3.49061	3.42114
5699	5699	PSMB10	0.245969	2.74297	0.104364	0.746654	1	43	194	326	339	168	150	92	253	159	206	18.0955	9.45704	10.8333	9.83857	9.64236	9.7116	8.3599	10.7158	10.4718	9.2731
201514	201514	ZNF584	0.245684	2.89033	0.0446488	0.832651	1	32	263	358	438	229	148	123	250	173	250	13.4664	12.8206	11.8967	12.7118	13.1435	9.58211	11.1768	10.5888	11.3939	11.2538
22932	22932	POMZP3	0.245193	3.19998	0.138992	0.709285	1	37	258	447	453	247	181	126	288	181	266	15.5705	12.5769	14.8542	13.1471	14.1766	11.7187	11.4494	12.1983	11.9208	11.974
8877	8877	SPHK1	0.243969	4.85496	0.0717249	0.788842	1	152	1144	1538	1699	724	653	439	1004	720	1084	63.9655	55.7673	51.1092	49.3089	41.554	42.2778	39.8913	42.5245	47.4197	48.7963
29796	29796	UQCR10	0.243408	4.62342	0.10288	0.748401	1	131	724	1089	1193	705	551	342	805	483	834	55.1282	35.2933	36.1885	34.6236	40.4635	35.674	31.077	34.0958	31.8107	37.5425
23648	23648	SSBP3	0.243323	5.13935	0.144079	0.70426	1	134	1118	1524	1865	957	721	504	1144	636	1016	56.3906	54.4998	50.644	54.1267	54.927	46.6804	45.7977	48.4542	41.8874	45.7353
414919	414919	C8orf82	0.243231	3.33369	0.0988903	0.753165	1	62	337	454	561	272	242	158	344	232	345	26.0912	16.428	15.0869	16.2815	15.6114	15.6681	14.3572	14.5702	15.2797	15.5302
10572	10572	SIVA1	0.243183	2.98687	0.0823324	0.774161	1	57	310	370	457	175	193	115	281	209	317	23.9871	15.1118	12.2955	13.2632	10.0441	12.4956	10.4499	11.9018	13.7649	14.2698
9696	9696	CROCC	0.243182	3.37849	0.129441	0.719013	1	64	280	398	514	273	229	166	309	199	330	26.9328	13.6493	13.2259	14.9175	15.6688	14.8264	15.0842	13.0877	13.1063	14.855
1396	1396	CRIP1	0.243083	2.24345	0.103282	0.747926	1	22	167	217	222	165	105	72	173	103	149	9.25816	8.14085	7.21112	6.44296	9.47017	6.79812	6.54253	7.32743	6.78365	6.70724
80764	80764	THAP7	0.242669	3.07794	0.0578786	0.809881	1	57	264	415	461	220	197	120	297	198	341	23.9871	12.8694	13.7908	13.3793	12.6269	12.7546	10.9042	12.5795	13.0404	15.3501
255783	255783	INAFM1	0.241957	2.36049	0.172206	0.678158	1	24	141	217	207	113	88	57	149	96	160	10.0998	6.87342	7.21112	6.00762	6.48563	5.69747	5.1795	6.31091	6.32262	7.2024
25845	25845	PP7080	0.24185	2.6665	0.0537171	0.816717	1	35	242	358	374	158	148	100	230	152	241	14.7289	11.7969	11.8967	10.8544	9.06841	9.58211	9.08685	9.74167	10.0108	10.8486
10278	10278	EFS	0.241842	4.77203	0.0682388	0.793919	1	124	855	1194	1403	649	535	413	787	566	800	52.1824	41.6792	39.6778	40.7183	37.2493	34.638	37.5287	33.3335	37.2771	36.012
642475	642475	MROH6	0.241554	1.7353	0.220836	0.638404	1	14	66	71	95	56	47	37	60	39	59	5.89156	3.21734	2.3594	2.75712	3.21412	3.04297	3.36213	2.54131	2.56857	2.65589
3149	3149	HMGB3	0.241247	4.17967	0.0758213	0.783042	1	63	676	897	1131	569	391	310	594	407	567	26.512	32.9534	29.8082	32.8243	32.6577	25.3149	28.1692	25.1589	26.8053	25.5235
63874	63874	ABHD4	0.240932	4.79439	0.108412	0.741959	1	86	854	1148	1362	677	491	372	731	521	747	36.191	41.6305	38.1491	39.5284	38.8564	31.7893	33.8031	30.9616	34.3134	33.6262
51002	51002	TPRKB	0.240899	3.10187	0.0867562	0.768342	1	38	312	446	490	270	226	119	308	166	325	15.9914	15.2093	14.821	14.2209	15.4966	14.6321	10.8134	13.0454	10.9329	14.6299
9684	9684	LRRC14	0.240867	3.89877	0.0719906	0.78846	1	81	548	710	873	368	309	271	482	347	505	34.0869	26.7137	23.594	25.3365	21.1214	20.0059	24.6254	20.4152	22.8536	22.7326
27101	27101	CACYBP	0.240741	4.97533	0.104986	0.745926	1	124	1082	1542	1945	920	707	521	1072	637	981	52.1824	52.7449	51.2421	56.4484	52.8034	45.774	47.3425	45.4047	41.9532	44.1597
84310	84310	C7orf50	0.240737	4.2217	0.0704252	0.790719	1	102	751	1040	1181	538	495	312	722	452	686	42.9242	36.6095	34.5602	34.2754	30.8785	32.0483	28.351	30.5804	29.769	30.8803
89891	89891	WDR34	0.240391	3.89611	0.068823	0.793058	1	76	593	779	939	416	385	222	550	375	524	31.9827	28.9073	25.8869	27.252	23.8763	24.9264	20.1728	23.2953	24.6977	23.5879
55008	55008	HERC6	0.240263	3.23856	0.117851	0.731377	1	10	58	99	118	101	53	27	78	56	80	4.20826	2.82736	3.28986	3.42464	5.79689	3.43143	2.45345	3.3037	3.6882	3.6012
8482	8482	SEMA7A	0.240192	5.89262	0.110894	0.739129	1	243	1626	2394	2734	1437	1089	760	1691	1090	1665	102.261	79.2636	79.5549	79.3471	82.4766	70.5062	69.0601	71.6225	71.7881	74.95
875	875	CBS	0.239999	6.24252	0.0799186	0.777408	1	397	2751	3895	4632	2405	1847	1376	2738	1652	2796	167.068	134.105	129.435	134.431	138.035	119.582	125.035	115.968	108.802	125.862
100128003	100128003	NA	0.239691	2.85794	0.130894	0.717507	1	45	229	274	323	200	162	118	229	135	238	18.9372	11.1632	9.10528	9.37421	11.479	10.4885	10.7225	9.69932	8.89119	10.7136
347733	347733	TUBB2B	0.238943	3.88879	0.218368	0.640286	1	44	332	474	631	375	254	195	381	187	308	18.5163	16.1842	15.7515	18.3131	21.5231	16.445	17.7194	16.1373	12.3159	13.8646
54991	54991	C1orf159	0.238585	2.40354	0.102419	0.748946	1	27	155	238	281	121	98	66	171	100	204	11.3623	7.55588	7.90897	8.15528	6.94479	6.34491	5.99732	7.24272	6.58607	9.18307
81493	81493	SYNC	0.238415	5.41893	0.0680913	0.794136	1	163	1613	2280	2679	1299	933	718	1476	971	1467	68.5946	78.6299	75.7666	77.7508	74.5561	60.4062	65.2436	62.5161	63.9507	66.0371
56996	56996	SLC12A9	0.238339	4.08109	0.149095	0.699402	1	81	514	716	787	375	325	246	484	321	503	34.0869	25.0563	23.7934	22.8406	21.5231	21.0418	22.3537	20.4999	21.1413	22.6426
387509	387509	GPR153	0.238245	3.40311	0.0944924	0.758542	1	53	334	478	547	294	225	153	339	249	324	22.3038	16.2817	15.8844	15.8752	16.8741	14.5674	13.9029	14.3584	16.3993	14.5849
9324	9324	HMGN3	0.237224	3.63509	0.0868826	0.768178	1	55	399	621	748	378	295	201	428	255	403	23.1454	19.4503	20.6364	21.7087	21.6953	19.0995	18.2646	18.128	16.7945	18.1411
79042	79042	TSEN34	0.237012	3.83761	0.099472	0.752464	1	89	471	631	719	312	303	186	477	334	510	37.4535	22.9601	20.9687	20.8671	17.9072	19.6174	16.9015	20.2034	21.9975	22.9577
93627	93627	TBCK	0.236849	3.45042	0.13217	0.716193	1	50	339	473	587	288	238	158	351	224	315	21.0413	16.5254	15.7182	17.0361	16.5298	15.4091	14.3572	14.8666	14.7528	14.1797
5606	5606	MAP2K3	0.236434	5.97857	0.100607	0.751102	1	293	2060	2989	3345	1646	1316	917	2040	1404	1984	123.302	100.42	99.3273	97.0797	94.4721	85.2031	83.3264	86.4044	92.4684	89.3098
6621	6621	SNAPC4	0.236333	4.00559	0.189266	0.663528	1	60	365	530	751	358	250	193	428	261	404	25.2495	17.7929	17.6124	21.7958	20.5474	16.186	17.5376	18.128	17.1896	18.1861
10741	10741	RBBP9	0.236165	3.64002	0.0710913	0.789754	1	49	458	618	690	336	268	193	425	267	373	20.6205	22.3264	20.5367	20.0254	19.2847	17.3514	17.5376	18.0009	17.5848	16.7906
54970	54970	TTC12	0.235985	1.81355	0.0982313	0.753963	1	16	119	145	189	87	84	49	106	72	98	6.73321	5.80097	4.81849	5.48522	4.99336	5.4385	4.45256	4.48964	4.74197	4.41147
7625	7625	ZNF74	0.235626	2.81163	0.0666464	0.796284	1	28	240	343	393	183	134	105	221	163	220	11.7831	11.6994	11.3982	11.4058	10.5033	8.6757	9.54119	9.36047	10.7353	9.90331
1181	1181	CLCN2	0.235348	2.19499	0.235873	0.627203	1	10	86	136	166	83	61	50	74	43	105	4.20826	4.1923	4.51941	4.81771	4.76378	3.94938	4.54343	3.13428	2.83201	4.72658
338707	338707	B4GALNT4	0.234787	3.82467	0.134489	0.713823	1	88	414	538	698	288	267	219	433	292	442	37.0327	20.1815	17.8782	20.2576	16.5298	17.2867	19.9002	18.3398	19.2313	19.8966
79760	79760	GEMIN7	0.234648	2.19058	0.0678021	0.794564	1	21	172	207	232	112	94	55	142	95	183	8.83734	8.38459	6.87881	6.73318	6.42824	6.08594	4.99777	6.01442	6.25676	8.23775
79603	79603	CERS4	0.234606	2.1548	0.0880218	0.766707	1	21	155	215	275	110	97	78	153	97	130	8.83734	7.55588	7.14465	7.98114	6.31345	6.28017	7.08774	6.48033	6.38848	5.85195
57555	57555	NLGN2	0.234212	5.88896	0.113323	0.736393	1	226	1793	2756	3203	1670	1248	843	1775	1203	1815	95.1066	87.4045	91.5845	92.9585	95.8496	80.8005	76.6022	75.1803	79.2304	81.7023
25840	25840	METTL7A	0.233901	1.65912	0.105677	0.74512	1	8	92	139	164	66	47	46	85	58	74	3.36661	4.48478	4.6191	4.75966	3.78807	3.04297	4.17995	3.60018	3.81992	3.33111
223082	223082	ZNRF2	0.233703	1.89856	0.112265	0.737581	1	13	126	185	191	98	77	58	111	82	95	5.47073	6.1422	6.14773	5.54327	5.62471	4.98529	5.27037	4.70142	5.40057	4.27643
1020	1020	CDK5	0.233481	3.27888	0.0628172	0.802097	1	52	377	476	581	246	240	147	354	227	336	21.8829	18.3779	15.8179	16.862	14.1192	15.5386	13.3577	14.9937	14.9504	15.1251
55190	55190	NUDT11	0.233292	2.44979	0.074287	0.785194	1	15	192	269	335	136	102	84	180	105	159	6.31238	9.35954	8.93912	9.72248	7.80572	6.60389	7.63295	7.62392	6.91537	7.15739
84033	84033	OBSCN	0.233249	2.4952	0.121106	0.727838	1	24	173	259	344	141	114	96	193	112	150	10.0998	8.43334	8.60682	9.98368	8.09269	7.38082	8.72338	8.17453	7.37639	6.75225
57558	57558	USP35	0.233218	3.13723	0.102662	0.748658	1	28	260	334	451	216	151	124	227	164	233	11.7831	12.6744	11.0991	13.0891	12.3973	9.77635	11.2677	9.61461	10.8011	10.4885
11094	11094	CACFD1	0.232995	2.4484	0.0944312	0.758618	1	30	189	237	282	130	120	72	188	126	174	12.6248	9.2133	7.87573	8.1843	7.46135	7.76928	6.54253	7.96276	8.29844	7.83262
55906	55906	ZC4H2	0.232911	1.61171	0.103432	0.747749	1	7	96	131	161	77	57	38	95	52	77	2.94578	4.67977	4.35325	4.6726	4.41941	3.69041	3.453	4.02373	3.42475	3.46616
9833	9833	MELK	0.232828	3.56433	0.0611307	0.804718	1	44	466	683	878	352	302	203	479	264	392	18.5163	22.7164	22.6967	25.4816	20.203	19.5527	18.4463	20.2881	17.3872	17.6459
113174	113174	SAAL1	0.232575	2.10738	0.0823065	0.774196	1	23	153	193	255	98	99	62	153	93	141	9.67899	7.45839	6.41357	7.4007	5.62471	6.40966	5.63385	6.48033	6.12504	6.34712
57026	57026	PDXP	0.232547	2.55276	0.0684867	0.793553	1	20	230	277	342	161	121	85	205	116	200	8.41651	11.212	9.20497	9.92564	9.24059	7.83403	7.72382	8.68279	7.63984	9.00301
113655	113655	MFSD3	0.232464	1.54016	0.071473	0.789204	1	21	95	129	135	79	58	49	121	58	109	8.83734	4.63102	4.28679	3.91802	4.5342	3.75515	4.45256	5.12497	3.81992	4.90664
23705	23705	CADM1	0.232398	1.86283	0.155669	0.693176	1	7	111	158	152	93	67	49	91	50	93	2.94578	5.41099	5.25049	4.41139	5.33773	4.33785	4.45256	3.85431	3.29303	4.1864
79140	79140	CCDC28B	0.231905	2.10432	0.0931218	0.760245	1	21	133	186	243	105	93	57	124	101	138	8.83734	6.48343	6.18096	7.05243	6.02647	6.02119	5.1795	5.25203	6.65193	6.21207
51232	51232	CRIM1	0.231782	8.45669	0.102268	0.749124	1	1223	11784	18344	19759	10479	7739	5326	12005	7440	10300	514.67	574.442	609.589	573.452	601.442	501.054	483.966	508.473	490.003	463.655
51450	51450	PRRX2	0.231507	6.09489	0.0850492	0.770568	1	394	2161	3220	3413	1751	1403	1124	2276	1480	2333	165.805	105.344	107.004	99.0532	100.499	90.8358	102.136	96.4002	97.4738	105.02
116496	116496	FAM129A	0.231306	6.37253	0.106	0.744745	1	238	2927	4316	4924	2457	1761	1279	2766	1750	2408	100.157	142.684	143.425	142.906	141.019	114.014	116.221	117.154	115.256	108.396
5438	5438	POLR2I	0.230946	2.97267	0.0827569	0.773596	1	37	278	415	420	225	152	143	293	173	250	15.5705	13.5518	13.7908	12.1894	12.9139	9.84109	12.9942	12.41	11.3939	11.2538
1264	1264	CNN1	0.230904	6.45067	0.0945893	0.758422	1	385	3025	4346	5084	2580	2089	1401	2986	1846	2844	162.018	147.462	144.422	147.55	148.079	135.25	127.307	126.472	121.579	128.023
374654	374654	KIF7	0.230862	4.26124	0.0767695	0.781724	1	116	563	868	1005	523	438	342	605	426	593	48.8158	27.4449	28.8445	29.1674	30.0176	28.3579	31.077	25.6248	28.0566	26.6939
28992	28992	MACROD1	0.230368	1.83893	0.0812087	0.775666	1	23	112	160	187	100	82	71	102	80	120	9.67899	5.45973	5.31695	5.42718	5.7395	5.30901	6.45166	4.32022	5.26885	5.4018
10614	10614	HEXIM1	0.230193	6.66331	0.111893	0.737999	1	306	2986	4382	5076	2493	1898	1395	2778	1826	2623	128.773	145.56	145.618	147.317	143.086	122.884	126.762	117.662	120.262	118.074
4678	4678	NASP	0.229945	5.8817	0.252058	0.61563	1	147	1534	2182	2579	1356	988	707	1413	881	1391	61.8614	74.7789	72.5099	74.8486	77.8276	63.9671	64.244	59.8477	58.0232	62.6159
339201	339201	ASB16-AS1	0.229935	2.14371	0.0960775	0.756589	1	21	120	192	229	123	101	57	131	93	136	8.83734	5.84972	6.38034	6.64611	7.05958	6.53915	5.1795	5.54852	6.12504	6.12204
4482	4482	MSRA	0.229899	3.50452	0.103311	0.747892	1	50	371	547	605	338	230	164	390	242	401	21.0413	18.0854	18.1773	17.5585	19.3995	14.8911	14.9024	16.5185	15.9383	18.051
83394	83394	PITPNM3	0.229641	2.77322	0.176919	0.674034	1	25	168	260	320	176	123	104	169	118	165	10.5206	8.1896	8.64005	9.28715	10.1015	7.96351	9.45032	7.15801	7.77156	7.42748
79585	79585	CORO7	0.22929	2.52687	0.0927726	0.760682	1	35	196	254	334	132	138	104	198	123	168	14.7289	9.55453	8.44066	9.69346	7.57614	8.93467	9.45032	8.38631	8.10086	7.56253
378708	378708	APITD1	0.228945	2.63685	0.0744274	0.784996	1	30	213	310	355	170	152	98	203	146	189	12.6248	10.3832	10.3016	10.3029	9.75715	9.84109	8.90511	8.59808	9.61566	8.50784
115	115	ADCY9	0.228512	5.35275	0.0967593	0.755754	1	152	1323	2036	2253	1135	809	693	1339	843	1138	63.9655	64.4931	67.6582	65.3873	65.1433	52.3779	62.9719	56.7135	55.5205	51.2271
138151	138151	NACC2	0.228319	2.85966	0.0510542	0.821239	1	34	240	391	356	164	123	109	261	173	217	14.3081	11.6994	12.9933	10.332	9.41278	7.96351	9.90467	11.0547	11.3939	9.76826
7064	7064	THOP1	0.227794	4.19282	0.0960607	0.756609	1	91	598	835	974	468	373	257	597	422	614	38.2951	29.1511	27.7478	28.2678	26.8609	24.1495	23.3532	25.286	27.7932	27.6392
5091	5091	PC	0.227682	3.10495	0.0826321	0.773762	1	46	289	388	487	222	148	158	283	205	288	19.358	14.0881	12.8936	14.1339	12.7417	9.58211	14.3572	11.9865	13.5014	12.9643
10025	10025	MED16	0.227599	4.78794	0.0650717	0.798652	1	190	884	1341	1431	663	597	464	1027	647	977	79.9569	43.0929	44.5627	41.531	38.0529	38.6522	42.163	43.4987	42.6118	43.9797
2729	2729	GCLC	0.227358	3.96934	0.0883699	0.76626	1	54	537	737	885	392	332	229	495	322	431	22.7246	26.1775	24.4912	25.6848	22.4988	21.495	20.8089	20.9658	21.2071	19.4015
55225	55225	RAVER2	0.226004	2.23346	0.170781	0.679419	1	12	135	184	226	107	80	45	133	99	105	5.04991	6.58093	6.11449	6.55905	6.14126	5.17952	4.08908	5.63323	6.5202	4.72658
114971	114971	PTPMT1	0.225904	3.78914	0.0950517	0.757851	1	61	487	658	774	353	288	226	460	304	416	25.6704	23.7401	21.866	22.4633	20.2604	18.6463	20.5363	19.4833	20.0216	18.7263
148523	148523	CIART	0.225852	2.95389	0.0565103	0.812099	1	23	268	336	375	231	159	119	232	124	235	9.67899	13.0644	11.1656	10.8834	13.2582	10.2943	10.8134	9.82638	8.16672	10.5785
5442	5442	POLRMT	0.225838	4.20092	0.0822899	0.774218	1	106	515	796	882	423	380	244	571	405	600	44.6075	25.105	26.4518	25.5977	24.2781	24.6027	22.1719	24.1848	26.6736	27.009
553158	553158	PRR5-ARHGAP8	0.225439	2.21613	0.0810192	0.775921	1	28	147	211	267	89	100	74	144	104	152	11.7831	7.1659	7.01173	7.74896	5.10815	6.4744	6.72427	6.09913	6.84951	6.84228
50628	50628	GEMIN4	0.225117	3.21848	0.0465941	0.8291	1	40	289	495	514	247	173	135	303	240	295	16.833	14.0881	16.4493	14.9175	14.1766	11.2007	12.2672	12.8336	15.8066	13.2794
864	864	RUNX3	0.225057	4.30671	0.10375	0.747375	1	69	587	886	1033	529	385	278	623	350	589	29.037	28.6149	29.4426	29.9801	30.3619	24.9264	25.2614	26.3872	23.0512	26.5139
93343	93343	MVB12A	0.224868	3.30878	0.0872449	0.767709	1	55	326	445	485	265	224	150	344	192	346	23.1454	15.8917	14.7878	14.0758	15.2097	14.5027	13.6303	14.5702	12.6452	15.5752
677769	677769	SCARNA17	0.224795	1.14782	0.066558	0.796416	1	0	18	19	44	16	9	11	20	6	13	0	0.877457	0.631388	1.27698	0.91832	0.582696	0.999554	0.847102	0.395164	0.585195
25816	25816	TNFAIP8	0.224471	3.98865	0.0613121	0.804434	1	61	522	755	871	455	341	249	528	322	465	25.6704	25.4463	25.0894	25.2785	26.1147	22.0777	22.6263	22.3635	21.2071	20.932
8514	8514	KCNAB2	0.223889	1.94947	0.0813807	0.775435	1	17	131	170	209	105	80	70	112	80	115	7.15404	6.38594	5.64926	6.06567	6.02647	5.17952	6.3608	4.74377	5.26885	5.17673
113130	113130	CDCA5	0.22372	3.02484	0.069863	0.791536	1	26	277	439	521	243	185	112	269	185	281	10.9415	13.5031	14.5884	15.1206	13.947	11.9776	10.1773	11.3935	12.1842	12.6492
3705	3705	ITPK1	0.223574	4.47149	0.0941776	0.758932	1	115	794	1135	1242	563	477	369	763	526	754	48.3949	38.7056	37.7171	36.0457	32.3134	30.8829	33.5305	32.3169	34.6427	33.9413
6941	6941	TCF19	0.223185	3.67107	0.0382272	0.844988	1	61	499	734	899	469	340	225	526	335	496	25.6704	24.3251	24.3915	26.0911	26.9182	22.013	20.4454	22.2788	22.0633	22.3275
7633	7633	ZNF79	0.222699	2.11181	0.109492	0.740724	1	14	117	187	204	72	66	47	102	84	121	5.89156	5.70347	6.21419	5.92056	4.13244	4.2731	4.27082	4.32022	5.53229	5.44682
57620	57620	STIM2	0.222348	4.56183	0.0849962	0.770638	1	57	733	1009	1210	661	471	314	680	437	579	23.9871	35.732	33.53	35.117	37.9381	30.4944	28.5327	28.8015	28.7811	26.0637
9780	9780	PIEZO1	0.222293	7.93842	0.0920198	0.761625	1	1079	7518	11458	12866	6294	4974	3888	7804	5039	7146	454.071	366.485	380.76	373.401	361.244	322.037	353.297	330.539	331.872	321.677
3638	3638	INSIG1	0.221279	4.37088	0.136453	0.711833	1	63	550	761	813	359	290	177	512	346	576	26.512	26.8112	25.2888	23.5952	20.6048	18.7758	16.0837	21.6858	22.7878	25.9287
84993	84993	UBL7	0.220688	4.13955	0.0720719	0.788344	1	89	585	842	1063	458	418	257	642	367	617	37.4535	28.5174	27.9805	30.8507	26.2869	27.063	23.3532	27.192	24.1709	27.7743
644538	644538	SMIM10	0.220643	2.6867	0.0980002	0.754243	1	24	191	290	352	211	134	107	192	119	216	10.0998	9.3108	9.63697	10.2159	12.1103	8.6757	9.72293	8.13218	7.83742	9.72325
283377	283377	SPRYD4	0.220141	2.1454	0.0656933	0.797714	1	24	143	218	213	118	111	48	151	97	167	10.0998	6.97091	7.24435	6.18176	6.77261	7.18659	4.36169	6.39562	6.38848	7.51751
9924	9924	PAN2	0.220048	2.91668	0.170483	0.679683	1	29	180	263	342	187	133	104	197	132	177	12.2039	8.77457	8.73974	9.92564	10.7329	8.61095	9.45032	8.34395	8.69361	7.96766
54682	54682	MANSC1	0.219906	2.54747	0.0578466	0.809932	1	26	197	293	366	187	132	106	192	136	201	10.9415	9.60328	9.73667	10.6222	10.7329	8.54621	9.63206	8.13218	8.95705	9.04802
6664	6664	SOX11	0.219453	4.60712	0.0967596	0.755753	1	71	689	1052	1208	597	402	336	699	440	644	29.8786	33.5871	34.959	35.059	34.2648	26.0271	30.5318	29.6062	28.9787	28.9897
84895	84895	FAM73B	0.219363	3.53221	0.1564	0.692493	1	42	303	446	558	219	207	129	289	191	338	17.6747	14.7705	14.821	16.1945	12.5695	13.402	11.722	12.2406	12.5794	15.2151
219	219	ALDH1B1	0.21925	4.54625	0.0490275	0.824764	1	73	812	1189	1399	671	488	323	799	526	731	30.7203	39.5831	39.5116	40.6022	38.512	31.5951	29.3505	33.8417	34.6427	32.906
131578	131578	LRRC15	0.218781	5.19559	0.090471	0.763579	1	117	1073	1643	1762	953	649	509	1057	758	937	49.2366	52.3062	54.5984	51.1374	54.6974	42.0189	46.2521	44.7693	49.9224	42.1791
84662	84662	GLIS2	0.218632	6.0058	0.125743	0.722888	1	269	1878	2567	2955	1513	1203	917	1876	1167	1775	113.202	91.548	85.3038	85.761	86.8386	77.887	83.3264	79.4581	76.8594	79.9017
1305	1305	COL13A1	0.218445	4.17316	0.0445579	0.832819	1	80	719	995	1159	689	473	339	756	427	640	33.6661	35.0495	33.0648	33.6369	39.5451	30.6239	30.8044	32.0204	28.1225	28.8096
9903	9903	KLHL21	0.218394	5.94405	0.219747	0.639232	1	171	1223	1791	2012	872	671	558	1258	837	1214	71.9612	59.6183	59.5166	58.3929	50.0484	43.4432	50.7046	53.2827	55.1254	54.6482
896	896	CCND3	0.21836	4.96462	0.0797528	0.777633	1	159	1055	1395	1619	699	641	473	1047	669	964	66.9113	51.4287	46.3572	46.9872	40.1191	41.5009	42.9808	44.3458	44.0608	43.3945
3727	3727	JUND	0.21834	6.00187	0.0631694	0.801555	1	342	2192	3148	3359	1498	1355	960	2170	1518	2137	143.922	106.855	104.611	97.486	85.9777	87.7281	87.2338	91.9105	99.9765	96.1971
6150	6150	MRPL23	0.218252	3.97747	0.0864564	0.768731	1	85	469	701	883	384	334	232	518	329	553	35.7702	22.8626	23.2949	25.6267	22.0397	21.6245	21.0815	21.9399	21.6682	24.8933
5933	5933	RBL1	0.218025	2.73122	0.0702764	0.790935	1	19	230	337	433	187	142	122	230	119	187	7.99569	11.212	11.1988	12.5667	10.7329	9.19365	11.086	9.74167	7.83742	8.41781
54587	54587	MXRA8	0.217913	8.17161	0.0859401	0.769403	1	1623	9165	12913	13728	6494	5930	4284	9206	6255	9509	683	446.772	429.111	398.419	372.723	383.932	389.281	389.921	411.958	428.048
84899	84899	TMTC4	0.217895	2.53649	0.064826	0.799025	1	18	198	296	326	161	123	78	187	134	169	7.57486	9.65203	9.83636	9.46128	9.24059	7.96351	7.08774	7.9204	8.82533	7.60754
3070	3070	HELLS	0.217825	2.27087	0.0727014	0.787443	1	12	198	271	298	133	117	76	177	88	150	5.04991	9.65203	9.00559	8.64866	7.63353	7.57505	6.90601	7.49685	5.79574	6.75225
9727	9727	RAB11FIP3	0.217646	5.09752	0.0931191	0.760249	1	150	1047	1531	1855	962	704	518	1219	702	1002	63.1238	51.0388	50.8766	53.8364	55.214	45.5798	47.0699	51.6309	46.2342	45.1051
148979	148979	GLIS1	0.217582	3.22363	0.0684369	0.793626	1	47	262	351	410	195	178	134	269	171	252	19.7788	12.7719	11.6641	11.8992	11.192	11.5244	12.1764	11.3935	11.2622	11.3438
10155	10155	TRIM28	0.217251	7.49406	0.200879	0.654012	1	662	4544	6567	7535	3467	3043	2074	4448	3003	4560	278.587	221.509	218.228	218.683	198.988	197.016	188.461	188.395	197.78	205.269
199953	199953	TMEM201	0.217155	3.10678	0.084207	0.771675	1	39	263	387	426	245	192	122	266	178	274	16.4122	12.8206	12.8604	12.3635	14.0618	12.4309	11.086	11.2665	11.7232	12.3341
254359	254359	ZDHHC24	0.217076	2.52373	0.0862549	0.768993	1	39	180	272	294	110	128	83	203	127	202	16.4122	8.77457	9.03882	8.53257	6.31345	8.28723	7.54209	8.59808	8.3643	9.09304
747	747	DAGLA	0.217045	2.35816	0.0825221	0.773908	1	30	141	230	276	109	110	86	163	108	143	12.6248	6.87342	7.64312	8.01016	6.25605	7.12184	7.81469	6.90388	7.11295	6.43715
8733	8733	GPAA1	0.216948	5.73662	0.0700534	0.791259	1	326	1792	2499	2782	1244	1215	864	1836	1184	1831	137.189	87.3557	83.0441	80.7401	71.3994	78.664	78.5104	77.7639	77.979	82.4225
81611	81611	ANP32E	0.216466	5.17933	0.0982419	0.75395	1	101	1216	1767	2130	1035	713	493	1186	768	1129	42.5034	59.2771	58.7191	61.8176	59.4038	46.1625	44.7982	50.2331	50.581	50.822
10432	10432	RBM14	0.216424	4.65355	0.102968	0.748296	1	114	698	999	1209	574	506	327	770	466	705	47.9741	34.0258	33.1977	35.088	32.9447	32.7605	29.714	32.6134	30.6911	31.7356
84925	84925	DIRC2	0.216259	3.6409	0.111465	0.738482	1	30	372	588	713	329	241	198	368	219	310	12.6248	18.1341	19.5398	20.6929	18.8829	15.6033	17.992	15.5867	14.4235	13.9547
134265	134265	AFAP1L1	0.215814	2.49853	0.0646703	0.799261	1	26	183	296	328	186	138	81	197	136	207	10.9415	8.92082	9.83636	9.51933	10.6755	8.93467	7.36035	8.34395	8.95705	9.31811
100272147	100272147	CMC4	0.215611	2.20028	0.0580024	0.809682	1	25	174	247	245	137	118	73	175	126	139	10.5206	8.48209	8.20804	7.11047	7.86311	7.63979	6.6334	7.41214	8.29844	6.25709
6240	6240	RRM1	0.215377	5.54403	0.0808407	0.776161	1	157	1671	2470	2893	1267	1077	670	1599	1079	1408	66.0696	81.4573	82.0804	83.9616	72.7194	69.7293	60.8819	67.7258	71.0636	63.3812
81839	81839	VANGL1	0.215352	4.18117	0.052372	0.818986	1	68	630	960	1020	478	360	276	613	435	549	28.6161	30.711	31.9017	29.6028	27.4348	23.3078	25.0797	25.9637	28.6494	24.7133
128308	128308	MRPL55	0.215143	2.71528	0.0636922	0.800753	1	39	218	345	350	174	150	96	251	158	242	16.4122	10.627	11.4647	10.1578	9.98673	9.7116	8.72338	10.6311	10.406	10.8936
165215	165215	FAM171B	0.214906	2.26393	0.117603	0.731649	1	12	118	212	217	95	82	47	157	66	111	5.04991	5.75222	7.04496	6.29785	5.45252	5.30901	4.27082	6.64975	4.3468	4.99667
728294	728294	D2HGDH	0.214894	2.36712	0.111794	0.738111	1	20	174	177	260	119	110	60	158	95	142	8.41651	8.48209	5.88188	7.54581	6.83	7.12184	5.45211	6.6921	6.25676	6.39213
23464	23464	GCAT	0.214886	2.82262	0.0781965	0.779757	1	35	255	347	358	154	139	103	233	146	265	14.7289	12.4306	11.5311	10.39	8.83883	8.99942	9.35946	9.86874	9.61566	11.929
100463486	100463486	MTRNR2L8	0.214357	10.3373	0.0898892	0.764318	1	1125	11160	14159	17705	10809	7705	4747	9315	6145	11790	473.429	544.024	470.517	513.84	620.382	498.853	431.353	394.538	404.714	530.727
79979	79979	TRMT2B	0.214327	2.51453	0.067097	0.795611	1	33	194	276	360	140	117	107	215	138	185	13.8872	9.45704	9.17174	10.448	8.0353	7.57505	9.72293	9.10634	9.08877	8.32778
5900	5900	RALGDS	0.214079	4.50389	0.116782	0.732551	1	108	643	944	1142	537	400	342	687	474	686	45.4492	31.3447	31.37	33.1435	30.8211	25.8976	31.077	29.0979	31.2179	30.8803
217	217	ALDH2	0.214045	4.62364	0.114873	0.734663	1	95	831	1085	1384	568	454	391	759	515	715	39.9784	40.5093	36.0556	40.1669	32.6003	29.3938	35.5296	32.1475	33.9182	32.1857
2584	2584	GALK1	0.214001	3.04282	0.0632378	0.80145	1	51	299	405	450	198	201	134	307	178	303	21.4621	14.5755	13.4585	13.0601	11.3642	13.0135	12.1764	13.003	11.7232	13.6396
8718	8718	TNFRSF25	0.213934	1.59055	0.104961	0.745955	1	14	66	76	159	74	53	33	59	57	105	5.89156	3.21734	2.52555	4.61455	4.24723	3.43143	2.99866	2.49895	3.75406	4.72658
114818	114818	KLHL29	0.213161	3.8494	0.081041	0.775892	1	66	467	651	800	384	312	215	444	317	484	27.7745	22.7651	21.6333	23.2179	22.0397	20.2001	19.5367	18.8057	20.8778	21.7873
92521	92521	SPECC1	0.213139	4.12689	0.0984444	0.753704	1	54	492	745	876	447	317	244	509	302	480	22.7246	23.9838	24.7571	25.4236	25.6556	20.5239	22.1719	21.5587	19.8899	21.6072
64949	64949	MRPS26	0.213034	3.29083	0.0815398	0.775221	1	54	308	469	520	230	221	158	326	217	299	22.7246	15.0143	15.5853	15.0916	13.2008	14.3084	14.3572	13.8078	14.2918	13.4595
23148	23148	NACAD	0.213012	3.13458	0.0656259	0.797815	1	46	287	404	466	218	176	147	301	178	299	19.358	13.9906	13.4253	13.5244	12.5121	11.3949	13.3577	12.7489	11.7232	13.4595
27245	27245	AHDC1	0.212966	5.73378	0.0572506	0.810895	1	256	1507	2359	2439	1287	1037	799	1678	1101	1451	107.731	73.4627	78.3918	70.7855	73.8673	67.1395	72.6039	71.0718	72.5126	65.3168
54862	54862	CC2D1A	0.212835	4.63521	0.09518	0.757692	1	131	733	1083	1260	641	545	372	819	547	727	55.1282	35.732	35.9891	36.5681	36.7902	35.2855	33.8031	34.6888	36.0258	32.7259
93649	93649	MYOCD	0.212684	5.0484	0.0709008	0.79003	1	84	872	1456	1510	765	563	428	874	612	712	35.3494	42.5079	48.3843	43.8237	43.9072	36.4509	38.8917	37.0183	40.3067	32.0507
10248	10248	POP7	0.21264	3.46679	0.0443504	0.833203	1	55	424	577	635	333	253	174	420	263	431	23.1454	20.669	19.1743	18.4292	19.1125	16.3802	15.8111	17.7891	17.3214	19.4015
23204	23204	ARL6IP1	0.21235	5.72757	0.222454	0.637177	1	117	1314	1878	2354	1000	825	562	1250	822	1085	49.2366	64.0544	62.4077	68.3186	57.395	53.4138	51.0681	52.9439	54.1375	48.8413
89853	89853	MVB12B	0.211973	2.8703	0.0793395	0.778195	1	35	231	323	380	191	163	119	210	156	223	14.7289	11.2607	10.7336	11.0285	10.9624	10.5533	10.8134	8.89457	10.2743	10.0384
55227	55227	LRRC1	0.211874	3.06499	0.120377	0.728626	1	22	233	318	460	174	155	95	241	148	190	9.25816	11.3582	10.5674	13.3503	9.98673	10.0353	8.63251	10.2076	9.74738	8.55286
84619	84619	ZGPAT	0.211816	3.71677	0.110822	0.73921	1	66	398	518	651	309	280	194	393	257	392	27.7745	19.4016	17.2136	18.8935	17.735	18.1283	17.6285	16.6456	16.9262	17.6459
51754	51754	TMEM8B	0.211778	2.73296	0.0922193	0.761374	1	37	206	293	346	168	144	103	214	145	222	15.5705	10.042	9.73667	10.0417	9.64236	9.32314	9.35946	9.06399	9.54979	9.99334
11243	11243	PMF1	0.211024	4.36695	0.0697561	0.791692	1	97	725	924	1173	592	501	332	699	439	664	40.8201	35.342	30.7054	34.0432	33.9778	32.4367	30.1683	29.6062	28.9128	29.89
407977	407977	TNFSF12-TNFSF13	0.210466	2.57908	0.0936518	0.759585	1	30	186	257	329	149	133	78	201	134	190	12.6248	9.06706	8.54035	9.54835	8.55185	8.61095	7.08774	8.51337	8.82533	8.55286
5179	5179	PENK	0.210462	2.64721	0.0453859	0.831296	1	26	191	321	364	188	162	104	203	113	204	10.9415	9.3108	10.6671	10.5641	10.7903	10.4885	9.45032	8.59808	7.44225	9.18307
28964	28964	GIT1	0.210371	5.09042	0.0767323	0.781775	1	147	1073	1498	1753	919	680	507	1072	742	1040	61.8614	52.3062	49.78	50.8762	52.746	44.0259	46.0703	45.4047	48.8686	46.8156
57484	57484	RNF150	0.210354	3.35092	0.112166	0.737692	1	25	260	387	443	237	151	149	265	159	203	10.5206	12.6744	12.8604	12.8569	13.6026	9.77635	13.5394	11.2241	10.4718	9.13805
1632	1632	ECI1	0.209775	3.18767	0.120007	0.729027	1	43	300	401	477	203	182	164	252	167	296	18.0955	14.6243	13.3256	13.8437	11.6512	11.7834	14.9024	10.6735	10.9987	13.3244
23354	23354	HAUS5	0.209719	2.75912	0.101278	0.750301	1	22	210	251	382	185	104	93	219	140	204	9.25816	10.237	8.34097	11.0865	10.6181	6.73338	8.45077	9.27576	9.22049	9.18307
84256	84256	FLYWCH1	0.209021	4.40563	0.056168	0.812658	1	133	692	975	1181	544	495	340	736	496	785	55.9698	33.7334	32.4002	34.2754	31.2229	32.0483	30.8953	31.1733	32.6669	35.3368
6558	6558	SLC12A2	0.20862	3.69628	0.148994	0.699499	1	33	323	500	595	243	217	125	315	236	285	13.8872	15.7455	16.6155	17.2683	13.947	14.0495	11.3586	13.3419	15.5431	12.8293
9883	9883	POM121	0.208383	4.17808	0.0997608	0.752117	1	63	505	792	907	484	315	300	535	355	448	26.512	24.6176	26.3189	26.3233	27.7792	20.3944	27.2606	22.66	23.3805	20.1667
100134934	100134934	TEN1	0.208123	2.96814	0.0784223	0.779447	1	46	245	353	384	167	170	119	243	171	257	19.358	11.9432	11.7305	11.1446	9.58496	11.0065	10.8134	10.2923	11.2622	11.5689
23089	23089	PEG10	0.208105	4.97952	0.0831009	0.773138	1	83	946	1527	1722	832	589	455	929	615	877	34.9285	46.1153	50.7437	49.9765	47.7526	38.1342	41.3452	39.3479	40.5043	39.4782
388552	388552	BLOC1S3	0.207657	3.50785	0.0435572	0.83468	1	44	390	574	630	336	237	178	380	250	388	18.5163	19.0116	19.0746	18.2841	19.2847	15.3443	16.1746	16.0949	16.4652	17.4658
4549	4549	RNR11	0.207618	11.3504	0.0460661	0.830056	1	939	8945	11625	15994	10875	6704	4872	8513	5108	9399	395.155	436.048	386.31	464.183	624.17	434.044	442.711	360.569	336.416	423.096
51257	51257	2002-03-01	0.207519	2.72411	0.062382	0.80277	1	32	262	362	388	156	157	92	260	152	245	13.4664	12.7719	12.0296	11.2607	8.95362	10.1648	8.3599	11.0123	10.0108	11.0287
6430	6430	SRSF5	0.207433	6.49735	0.105536	0.745284	1	270	2925	3834	5320	2503	1727	1309	2917	1757	2676	113.623	142.587	127.407	154.399	143.66	111.813	118.947	123.55	115.717	120.46
4176	4176	MCM7	0.207227	5.41704	0.0782307	0.77971	1	184	1471	2051	2685	1226	1005	672	1530	936	1423	77.4319	71.7078	68.1567	77.925	70.3662	65.0677	61.0636	64.8033	61.6456	64.0564
100506346	100506346	NA	0.207181	1.60662	0.0485716	0.825568	1	12	92	139	171	72	79	36	105	53	84	5.04991	4.48478	4.6191	4.96282	4.13244	5.11478	3.27127	4.44728	3.49061	3.78126
51282	51282	SCAND1	0.206934	3.68457	0.0494643	0.823998	1	78	465	624	650	324	293	210	461	291	480	32.8244	22.6676	20.7361	18.8645	18.596	18.97	19.0824	19.5257	19.1654	21.6072
58155	58155	PTBP2	0.206916	3.33237	0.100677	0.751019	1	18	334	439	555	269	187	137	290	179	273	7.57486	16.2817	14.5884	16.1074	15.4393	12.1071	12.449	12.283	11.7891	12.2891
23456	23456	ABCB10	0.206443	3.2444	0.0953725	0.757455	1	23	315	460	478	197	166	130	267	173	259	9.67899	15.3555	15.2862	13.8727	11.3068	10.7475	11.8129	11.3088	11.3939	11.6589
2907	2907	GRINA	0.206317	6.77294	0.109128	0.741139	1	555	3258	4532	5112	2500	2175	1518	3409	2239	3392	233.558	158.82	150.603	148.362	143.487	140.818	137.938	144.389	147.462	152.691
3655	3655	ITGA6	0.206079	6.24292	0.0531959	0.817593	1	229	2794	4267	4785	2532	1864	1236	2908	1700	2285	96.3691	136.201	141.796	138.872	145.324	120.683	112.313	123.169	111.963	102.859
22829	22829	NLGN4Y	0.206016	2.7322	0.0821426	0.774415	1	24	205	312	374	175	125	108	226	138	177	10.0998	9.99326	10.3681	10.8544	10.0441	8.093	9.8138	9.57225	9.08877	7.96766
4540	4540	ND5	0.206004	11.3344	0.197287	0.656919	1	5524	48478	57707	96937	62351	40647	23097	45264	27458	62469	2324.64	2363.19	1917.66	2813.34	3578.63	2631.65	2098.79	1917.16	1808.4	2812.04
374291	374291	NDUFS7	0.204325	3.64556	0.0879145	0.766845	1	61	400	572	563	298	242	185	381	242	444	25.6704	19.4991	19.0081	16.3396	17.1037	15.6681	16.8107	16.1373	15.9383	19.9867
83642	83642	SELO	0.20411	3.50145	0.11324	0.736485	1	57	355	398	497	238	227	150	336	205	340	23.9871	17.3054	13.2259	14.4241	13.66	14.6969	13.6303	14.2313	13.5014	15.3051
23659	23659	PLA2G15	0.204003	4.08792	0.0841669	0.771728	1	74	575	811	1002	428	356	260	565	379	571	31.1411	28.0299	26.9503	29.0804	24.5651	23.0489	23.6258	23.9306	24.9612	25.7036
116983	116983	ACAP3	0.203778	5.14673	0.096622	0.755922	1	177	1054	1330	1859	870	653	524	1065	736	1203	74.4861	51.38	44.1972	53.9525	49.9336	42.2778	47.6151	45.1082	48.4734	54.1531
23368	23368	PPP1R13B	0.203701	2.78183	0.197823	0.656484	1	19	128	195	226	133	101	74	130	84	130	7.99569	6.2397	6.48003	6.55905	7.63353	6.53915	6.72427	5.50616	5.53229	5.85195
93594	93594	TBC1D31	0.203563	1.56254	0.0691771	0.792539	1	16	75	135	131	78	57	47	92	69	78	6.73321	3.65607	4.48618	3.80193	4.47681	3.69041	4.27082	3.89667	4.54438	3.51117
23589	23589	CARHSP1	0.203461	4.63408	0.0650841	0.798634	1	95	875	1226	1412	708	534	398	813	528	846	39.9784	42.6542	40.7411	40.9795	40.6356	34.5733	36.1657	34.4347	34.7744	38.0827
112464	112464	PRKCDBP	0.203171	5.74526	0.0768973	0.781547	1	379	1759	2405	2395	1082	1161	830	1837	1185	1998	159.493	85.7471	79.9204	69.5085	62.1014	75.1678	75.4209	77.8063	78.0449	89.94
527	527	ATP6V0C	0.203044	6.77482	0.102387	0.748984	1	538	3168	4624	4892	2707	2188	1661	3560	2030	3228	226.404	154.432	153.66	141.977	155.368	141.66	150.933	150.784	133.697	145.309
51073	51073	MRPL4	0.202548	4.68811	0.0640235	0.800246	1	132	832	1239	1292	679	573	407	891	532	861	55.549	40.558	41.1731	37.4969	38.9712	37.0983	36.9835	37.7384	35.0379	38.7579
9091	9091	PIGQ	0.202001	3.99956	0.064498	0.799523	1	99	467	721	836	382	349	270	582	337	506	41.6617	22.7651	23.9595	24.2627	21.9249	22.5957	24.5345	24.6507	22.195	22.7776
57591	57591	MKL1	0.201495	5.84333	0.082567	0.773848	1	187	1487	2196	2387	1266	996	745	1439	966	1368	78.6944	72.4877	72.9752	69.2763	72.662	64.485	67.697	60.949	63.6214	61.5806
215	215	ABCD1	0.201117	3.73707	0.073361	0.786505	1	77	460	621	738	355	334	211	443	338	444	32.4036	22.4239	20.6364	21.4185	20.3752	21.6245	19.1733	18.7633	22.2609	19.9867
79187	79187	FSD1	0.201106	1.73663	0.0932154	0.760129	1	16	105	141	203	75	74	38	109	76	116	6.73321	5.1185	4.68556	5.89153	4.30462	4.79106	3.453	4.6167	5.00541	5.22174
26030	26030	PLEKHG3	0.201086	3.09155	0.0488473	0.825081	1	44	260	342	422	188	159	127	284	171	262	18.5163	12.6744	11.365	12.2474	10.7903	10.2943	11.5403	12.0288	11.2622	11.7939
26140	26140	TTLL3	0.200934	3.11906	0.188206	0.664414	1	24	178	210	432	183	139	90	207	100	219	10.0998	8.67708	6.9785	12.5376	10.5033	8.99942	8.17817	8.7675	6.58607	9.85829
126003	126003	TRAPPC5	0.200915	3.61472	0.076483	0.782121	1	83	362	547	600	262	278	196	417	263	414	34.9285	17.6466	18.1773	17.4134	15.0375	17.9988	17.8102	17.6621	17.3214	18.6362
91978	91978	TPGS1	0.200132	2.19024	0.0763241	0.782342	1	30	148	207	181	93	95	66	156	99	152	12.6248	7.21465	6.87881	5.25304	5.33773	6.15068	5.99732	6.60739	6.5202	6.84228
55968	55968	NSFL1C	0.200006	5.94161	0.102537	0.748806	1	230	1812	2511	3116	1623	1193	837	1881	1232	1765	96.7899	88.3307	83.4429	90.4336	93.1521	77.2396	76.0569	79.6699	81.1403	79.4515
392255	392255	GDF6	0.19986	3.8679	0.054977	0.814619	1	29	385	558	634	296	215	153	374	223	348	12.2039	18.7678	18.5429	18.4002	16.9889	13.92	13.9029	15.8408	14.6869	15.6652
4172	4172	MCM3	0.199471	5.31314	0.0555471	0.813678	1	145	1361	1962	2403	1228	958	619	1364	842	1296	61.0197	66.3455	65.1991	69.7407	70.481	62.0248	56.2476	57.7723	55.4547	58.3395
10746	10746	MAP3K2	0.199286	4.76265	0.0492524	0.824369	1	70	871	1304	1468	734	530	377	877	574	683	29.4578	42.4592	43.3332	42.6048	42.1279	34.3143	34.2574	37.1454	37.804	30.7453
11072	11072	DUSP14	0.199245	5.47933	0.0622478	0.802978	1	207	1598	2273	2538	1104	1000	637	1524	1073	1576	87.1109	77.8987	75.5339	73.6587	63.3641	64.744	57.8832	64.5492	70.6685	70.9437
3613	3613	IMPA2	0.198953	2.35106	0.050082	0.822921	1	23	165	235	334	171	152	60	188	106	199	9.67899	8.04336	7.80927	9.69346	9.81454	9.84109	5.45211	7.96276	6.98123	8.95799
51104	51104	ABHD17B	0.198799	2.80128	0.055423	0.813882	1	19	204	338	386	166	137	93	191	160	169	7.99569	9.94452	11.2321	11.2026	9.52757	8.86993	8.45077	8.08982	10.5377	7.60754
161424	161424	NOP9	0.198561	2.67575	0.071383	0.789334	1	24	205	270	306	167	122	96	201	123	181	10.0998	9.99326	8.97236	8.88083	9.58496	7.89877	8.72338	8.51337	8.10086	8.14772
2288	2288	FKBP4	0.198462	4.42606	0.0829699	0.773312	1	71	682	1011	1174	526	422	296	669	422	666	29.8786	33.2459	33.5965	34.0722	30.1898	27.322	26.8971	28.3356	27.7932	29.98
5300	5300	PIN1	0.198285	3.99845	0.0731343	0.786827	1	79	556	764	890	411	348	235	562	368	572	33.2452	27.1037	25.3884	25.8299	23.5893	22.5309	21.3541	23.8036	24.2367	25.7486
5430	5430	POLR2A	0.198018	8.43742	0.182293	0.66941	1	805	6376	10744	12238	7590	5051	3832	7288	4322	6629	338.765	310.815	357.033	355.175	435.628	327.022	348.208	308.684	284.65	298.405
392617	392617	ELFN1	0.198001	3.60141	0.0428724	0.835966	1	47	416	657	667	355	254	208	405	274	401	19.7788	20.279	21.8327	19.3579	20.3752	16.445	18.9006	17.1538	18.0458	18.051
84514	84514	GHDC	0.197668	2.33477	0.0620302	0.803315	1	26	162	227	261	124	97	57	187	133	167	10.9415	7.89712	7.54343	7.57483	7.11698	6.28017	5.1795	7.9204	8.75947	7.51751
29777	29777	ABT1	0.197427	3.64818	0.0398623	0.84175	1	62	443	582	716	325	265	206	443	292	420	26.0912	21.5952	19.3404	20.78	18.6534	17.1572	18.7189	18.7633	19.2313	18.9063
6256	6256	RXRA	0.197417	5.93942	0.0403767	0.840746	1	268	2133	3041	3414	1582	1258	987	2140	1451	1897	112.781	103.979	101.055	99.0822	90.7989	81.448	89.6872	90.6399	95.5638	85.3935
26240	26240	FAM50B	0.197352	2.11746	0.0456468	0.830819	1	24	127	194	265	132	106	75	161	92	144	10.0998	6.19095	6.4468	7.69092	7.57614	6.86287	6.81514	6.81917	6.05918	6.48216
84962	84962	AJUBA	0.196696	4.82045	0.0709774	0.789919	1	78	931	1213	1337	685	535	367	864	518	732	32.8244	45.384	40.3091	38.8029	39.3156	34.638	33.3487	36.5948	34.1158	32.951
8714	8714	ABCC3	0.196488	5.07572	0.0655781	0.797887	1	143	1027	1592	2002	948	670	565	1118	734	1113	60.1781	50.0638	52.9037	58.1027	54.4104	43.3785	51.3407	47.353	48.3417	50.1017
6491	6491	STIL	0.196276	3.09967	0.0675401	0.794953	1	21	263	396	411	209	177	97	279	141	222	8.83734	12.8206	13.1595	11.9282	11.9956	11.4597	8.81425	11.8171	9.28635	9.99334
4601	4601	MXI1	0.196211	4.04164	0.0721753	0.788195	1	57	555	782	897	430	337	268	557	304	483	23.9871	27.0549	25.9866	26.033	24.6798	21.8187	24.3528	23.5918	20.0216	21.7423
51078	51078	THAP4	0.196182	5.04612	0.0557011	0.813424	1	182	1134	1514	1811	918	781	552	1198	731	1136	76.5903	55.2798	50.3117	52.5594	52.6886	50.5651	50.1594	50.7414	48.1441	51.1371
389856	389856	USP27X	0.195824	2.39796	0.0392058	0.843042	1	20	144	243	279	140	116	74	171	100	145	8.41651	7.01966	8.07512	8.09723	8.0353	7.51031	6.72427	7.24272	6.58607	6.52718
55151	55151	TMEM38B	0.19575	1.73026	0.0786668	0.779112	1	9	85	159	193	70	55	36	90	74	100	3.78743	4.14355	5.28372	5.60131	4.01765	3.56092	3.27127	3.81196	4.87369	4.5015
199870	199870	FAM76A	0.195418	3.00297	0.092613	0.760881	1	20	237	329	419	209	173	102	210	134	223	8.41651	11.5532	10.933	12.1604	11.9956	11.2007	9.26859	8.89457	8.82533	10.0384
3664	3664	IRF6	0.19474	1.37582	0.0410919	0.839361	1	10	92	125	124	68	57	41	72	61	73	4.20826	4.48478	4.15387	3.59877	3.90286	3.69041	3.72561	3.04957	4.0175	3.2861
10313	10313	RTN3	0.194676	6.45879	0.10838	0.741996	1	274	2779	3896	4638	2172	1738	1198	2642	1747	2455	115.306	135.47	129.468	134.606	124.662	112.525	108.86	111.902	115.059	110.512
125950	125950	RAVER1	0.194379	5.94383	0.0878216	0.766965	1	274	1746	2549	2973	1488	1220	893	1921	1173	1784	115.306	85.1134	84.7057	86.2834	85.4037	78.9877	81.1456	81.3641	77.2545	80.3068
9026	9026	HIP1R	0.194328	4.32227	0.164977	0.684615	1	59	493	594	894	406	303	249	491	301	446	24.8287	24.0326	19.7392	25.946	23.3024	19.6174	22.6263	20.7963	19.8241	20.0767
51621	51621	KLF13	0.194172	5.99823	0.0490072	0.8248	1	266	2220	3241	3656	1842	1408	1018	2280	1541	1999	111.94	108.22	107.702	106.106	105.722	91.1596	92.5041	96.5696	101.491	89.985
55152	55152	DALRD3	0.193652	3.31692	0.105117	0.745773	1	67	276	404	418	195	208	144	285	243	296	28.1953	13.4543	13.4253	12.1313	11.192	13.4668	13.0851	12.0712	16.0041	13.3244
389203	389203	SMIM20	0.193536	2.40217	0.0677105	0.7947	1	25	185	258	267	128	102	77	168	131	185	10.5206	9.01831	8.57358	7.74896	7.34656	6.60389	6.99687	7.11566	8.62775	8.32778
5307	5307	PITX1	0.193531	5.01988	0.0434542	0.834872	1	215	1099	1607	1722	810	719	587	1181	785	1227	90.4775	53.5736	53.4021	49.9765	46.4899	46.5509	53.3398	50.0214	51.7006	55.2334
8574	8574	AKR7A2	0.193064	4.28471	0.0830135	0.773254	1	93	615	863	986	417	377	308	626	392	591	39.1368	29.9798	28.6783	28.616	23.9337	24.4085	27.9875	26.5143	25.8174	26.6039
100127983	100127983	C8orf88	0.19303	1.26946	0.0434066	0.834962	1	13	89	114	146	59	53	28	85	70	95	5.47073	4.33854	3.78833	4.23726	3.3863	3.43143	2.54432	3.60018	4.61025	4.27643
29105	29105	CFAP20	0.192902	4.6952	0.088287	0.766366	1	89	795	1131	1385	750	556	400	769	508	756	37.4535	38.7544	37.5842	40.1959	43.0462	35.9977	36.3474	32.5711	33.4572	34.0314
26227	26227	PHGDH	0.192858	6.76865	0.0635817	0.800922	1	498	3880	5587	6614	3011	2588	1875	3927	2400	3732	209.571	189.141	185.661	191.954	172.816	167.558	170.378	166.328	158.066	167.996
90580	90580	C19orf52	0.192758	2.14787	0.0583986	0.809045	1	25	151	184	194	90	80	56	154	104	146	10.5206	7.36089	6.11449	5.63033	5.16555	5.17952	5.08864	6.52268	6.84951	6.57219
4884	4884	NPTX1	0.192721	3.25395	0.098711	0.753382	1	29	268	396	444	183	168	127	288	153	209	12.2039	13.0644	13.1595	12.8859	10.5033	10.877	11.5403	12.1983	10.0767	9.40814
84679	84679	SLC9A7	0.192654	1.55471	0.0476111	0.827273	1	9	81	151	163	71	59	35	107	64	70	3.78743	3.94856	5.01787	4.73064	4.07504	3.8199	3.1804	4.53199	4.21508	3.15105
3033	3033	HADH	0.19223	3.0086	0.0823626	0.774121	1	27	255	399	449	194	163	111	246	171	251	11.3623	12.4306	13.2591	13.031	11.1346	10.5533	10.0864	10.4194	11.2622	11.2988
222229	222229	LRWD1	0.192064	3.72812	0.0595928	0.807141	1	67	384	614	644	348	291	202	422	279	426	28.1953	18.7191	20.4038	18.6904	19.9735	18.8405	18.3554	17.8738	18.3751	19.1764
57192	57192	MCOLN1	0.191761	3.96182	0.0652619	0.798365	1	72	430	652	778	374	321	193	495	334	466	30.2994	20.9615	21.6666	22.5794	21.4657	20.7828	17.5376	20.9658	21.9975	20.977
255104	255104	TMCO4	0.191747	3.56094	0.106185	0.74453	1	48	334	495	562	280	223	179	315	222	353	20.1996	16.2817	16.4493	16.3106	16.0706	14.4379	16.2655	13.3419	14.6211	15.8903
7760	7760	ZNF213	0.191308	3.68818	0.0428444	0.836019	1	84	399	583	697	356	297	236	469	286	467	35.3494	19.4503	19.3736	20.2286	20.4326	19.229	21.445	19.8645	18.8361	21.022
2767	2767	GNA11	0.191087	4.99142	0.0718995	0.788591	1	151	1036	1435	1641	834	674	524	1081	698	937	63.5447	50.5025	47.6864	47.6256	47.8674	43.6375	47.6151	45.7859	45.9707	42.1791
10307	10307	APBB3	0.190873	2.40094	0.0844734	0.771324	1	24	137	190	276	116	98	59	144	109	175	10.0998	6.67842	6.31388	8.01016	6.65782	6.34491	5.36124	6.09913	7.17881	7.87763
79622	79622	SNRNP25	0.190582	2.366	0.0553797	0.813953	1	23	186	225	278	125	102	77	189	109	166	9.67899	9.06706	7.47696	8.06821	7.17437	6.60389	6.99687	8.00511	7.17881	7.4725
55766	55766	H2AFJ	0.190579	4.08928	0.0841413	0.771762	1	88	514	696	835	418	336	271	529	339	568	37.0327	25.0563	23.1287	24.2336	23.9911	21.754	24.6254	22.4058	22.3268	25.5685
85378	85378	TUBGCP6	0.190562	4.15105	0.130579	0.717833	1	57	384	553	853	410	276	212	440	300	449	23.9871	18.7191	18.3767	24.7561	23.5319	17.8693	19.2641	18.6362	19.7582	20.2117
5912	5912	RAP2B	0.190486	5.4144	0.0378238	0.845797	1	144	1494	2096	2310	1126	852	644	1402	921	1325	60.5989	72.829	69.6521	67.0416	64.6267	55.1619	58.5193	59.3818	60.6577	59.6449
839	839	CASP6	0.190222	1.99676	0.0765199	0.78207	1	16	118	195	212	107	85	56	130	73	143	6.73321	5.75222	6.48003	6.15273	6.14126	5.50324	5.08864	5.50616	4.80783	6.43715
219348	219348	PLAC9	0.190027	2.12063	0.0435444	0.834704	1	26	149	198	234	114	104	74	157	98	149	10.9415	7.2634	6.57973	6.79123	6.54303	6.73338	6.72427	6.64975	6.45434	6.70724
2948	2948	GSTM4	0.1899	2.3318	0.0528415	0.818191	1	19	169	253	286	164	91	79	190	123	176	7.99569	8.23835	8.40743	8.30039	9.41278	5.89171	7.17861	8.04747	8.10086	7.92265
11245	11245	GPR176	0.189756	5.80688	0.0525962	0.818606	1	254	1926	2774	3135	1359	1085	886	1948	1358	1827	106.89	93.8879	92.1826	90.985	77.9998	70.2473	80.5095	82.5077	89.4388	82.2425
6297	6297	SALL2	0.189616	3.53809	0.0622213	0.803019	1	45	309	546	526	272	232	151	381	215	304	18.9372	15.063	18.1441	15.2657	15.6114	15.0206	13.7211	16.1373	14.16	13.6846
85014	85014	TMEM141	0.189571	3.02725	0.0475855	0.827319	1	40	260	375	454	244	176	132	317	171	277	16.833	12.6744	12.4616	13.1761	14.0044	11.3949	11.9946	13.4266	11.2622	12.4692
6196	6196	RPS6KA2	0.189528	5.75177	0.0530641	0.817815	1	255	1937	2647	3112	1518	1247	938	1874	1307	1736	107.311	94.4242	87.9623	90.3175	87.1256	80.7358	85.2347	79.3734	86.0799	78.1461
10607	10607	TBL3	0.189285	4.08921	0.0533934	0.81726	1	94	557	767	894	433	384	259	594	370	607	39.5576	27.1524	25.4881	25.946	24.852	24.8617	23.5349	25.1589	24.3684	27.3241
6456	6456	SH3GL2	0.189266	1.95117	0.0861006	0.769194	1	18	108	189	216	109	103	54	131	85	109	7.57486	5.26474	6.28065	6.26882	6.25605	6.66863	4.9069	5.54852	5.59816	4.90664
53947	53947	A4GALT	0.18925	2.29397	0.0441388	0.833596	1	20	209	194	299	125	103	74	185	110	164	8.41651	10.1883	6.4468	8.67768	7.17437	6.66863	6.72427	7.83569	7.24467	7.38247
5366	5366	PMAIP1	0.189193	5.66044	0.0761998	0.782515	1	50	541	782	915	433	342	230	519	359	464	21.0413	26.3725	25.9866	26.5554	24.852	22.1425	20.8998	21.9823	23.644	20.887
11332	11332	ACOT7	0.189144	4.95612	0.0645085	0.799507	1	184	1009	1467	1571	820	698	548	1083	679	1095	77.4319	49.1864	48.7498	45.5941	47.0639	45.1913	49.7959	45.8706	44.7194	49.2915
100313843	100313843	MIR711	0.188575	3.47233	0.0569162	0.811438	1	52	315	487	593	328	254	166	425	214	328	21.8829	15.3555	16.1835	17.2102	18.8256	16.445	15.0842	18.0009	14.0942	14.7649
2036	2036	EPB41L1	0.188326	4.86814	0.0499388	0.82317	1	100	1025	1534	1842	918	635	513	1080	659	930	42.0826	49.9663	50.9763	53.4591	52.6886	41.1124	46.6155	45.7435	43.4022	41.864
51182	51182	HSPA14	0.187785	3.16333	0.0960599	0.75661	1	23	263	329	433	179	153	101	247	156	215	9.67899	12.8206	10.933	12.5667	10.2737	9.90583	9.17772	10.4617	10.2743	9.67823
9751	9751	SNPH	0.187683	3.92621	0.066126	0.797063	1	58	360	507	628	286	247	190	389	247	353	24.4079	17.5491	16.8481	18.226	16.415	15.9918	17.265	16.4761	16.2676	15.8903
8692	8692	HYAL2	0.187638	4.6547	0.0435116	0.834765	1	125	907	1234	1390	678	552	422	897	576	900	52.6032	44.2141	41.007	40.341	38.9138	35.7387	38.3465	37.9925	37.9357	40.5135
79228	79228	THOC6	0.187256	2.76219	0.15332	0.695383	1	23	161	205	278	133	92	78	151	126	160	9.67899	7.84837	6.81234	8.06821	7.63353	5.95645	7.08774	6.39562	8.29844	7.2024
10641	10641	NPRL2	0.187184	3.07199	0.0736798	0.786052	1	41	258	355	435	199	175	118	292	161	277	17.2539	12.5769	11.797	12.6247	11.4216	11.3302	10.7225	12.3677	10.6036	12.4692
123263	123263	MTFMT	0.187061	3.1944	0.077314	0.780971	1	37	278	383	458	197	166	115	286	186	282	15.5705	13.5518	12.7275	13.2922	11.3068	10.7475	10.4499	12.1136	12.2501	12.6942
9524	9524	TECR	0.18702	4.67088	0.0438149	0.834198	1	128	943	1247	1466	649	562	386	923	620	949	53.8657	45.969	41.439	42.5467	37.2493	36.3861	35.0752	39.0937	40.8336	42.7193
56731	56731	SLC2A4RG	0.186883	4.92026	0.0650438	0.798695	1	141	1100	1428	1762	849	690	533	1085	673	1004	59.3364	53.6224	47.4538	51.1374	48.7283	44.6734	48.4329	45.9553	44.3242	45.1951
57597	57597	BAHCC1	0.186412	4.75272	0.0419561	0.837703	1	127	839	1293	1392	730	551	456	939	607	801	53.4449	40.8993	42.9676	40.3991	41.8983	35.674	41.436	39.7714	39.9774	36.057
286257	286257	C9orf142	0.186411	2.06223	0.0650788	0.798642	1	22	127	183	205	92	80	63	138	75	153	9.25816	6.19095	6.08126	5.94958	5.28034	5.17952	5.72472	5.845	4.93955	6.8873
3425	3425	IDUA	0.186193	4.4222	0.0865207	0.768648	1	116	589	788	994	487	425	333	623	407	661	48.8158	28.7124	26.186	28.8482	27.9514	27.5162	30.2592	26.3872	26.8053	29.7549
2662	2662	GDF10	0.185933	2.28195	0.0414914	0.838592	1	15	173	224	244	138	99	71	157	101	146	6.31238	8.43334	7.44373	7.08145	7.92051	6.40966	6.45166	6.64975	6.65193	6.57219
85458	85458	DIXDC1	0.185923	4.78278	0.0409133	0.839705	1	76	935	1347	1618	757	567	387	927	607	799	31.9827	45.579	44.7621	46.9581	43.448	36.7099	35.1661	39.2632	39.9774	35.967
64787	64787	EPS8L2	0.18587	4.88117	0.0804936	0.77663	1	144	861	1254	1555	709	642	455	884	637	883	60.5989	41.9717	41.6716	45.1297	40.693	41.5657	41.3452	37.4419	41.9532	39.7483
1528	1528	CYB5A	0.18569	2.53783	0.0631513	0.801583	1	22	192	275	347	155	141	82	197	125	176	9.25816	9.35954	9.13851	10.0707	8.89622	9.12891	7.45122	8.34395	8.23258	7.92265
51296	51296	SLC15A3	0.18553	2.00593	0.0893729	0.764976	1	15	89	139	137	75	59	47	86	68	95	6.31238	4.33854	4.6191	3.97606	4.30462	3.8199	4.27082	3.64254	4.47852	4.27643
23523	23523	CABIN1	0.185364	5.35414	0.0493271	0.824238	1	192	1368	1913	2307	1223	854	742	1489	920	1328	80.7985	66.6868	63.5708	66.9545	70.1941	55.2914	67.4244	63.0667	60.5918	59.78
282974	282974	STK32C	0.185285	1.99162	0.0655159	0.797981	1	19	113	166	216	119	89	62	125	84	131	7.99569	5.50848	5.51634	6.26882	6.83	5.76222	5.63385	5.29439	5.53229	5.89697
26063	26063	DECR2	0.18513	2.81029	0.0885954	0.76597	1	26	217	331	324	168	147	94	198	136	220	10.9415	10.5782	10.9994	9.40324	9.64236	9.51737	8.54164	8.38631	8.95705	9.90331
8045	8045	RASSF7	0.184263	1.7782	0.0402573	0.840978	1	18	102	148	208	93	88	65	81	73	121	7.57486	4.97226	4.91818	6.03665	5.33773	5.69747	5.90645	3.43076	4.80783	5.44682
79080	79080	CCDC86	0.184249	4.55531	0.0543012	0.815741	1	101	763	1168	1297	697	549	381	831	498	765	42.5034	37.1944	38.8137	37.642	40.0043	35.5445	34.6209	35.1971	32.7986	34.4365
90203	90203	SNX21	0.184221	3.96636	0.0451096	0.831803	1	76	518	719	850	366	308	243	527	362	518	31.9827	25.2513	23.8931	24.669	21.0066	19.9412	22.081	22.3211	23.8416	23.3178
84954	84954	MPND	0.184157	1.77473	0.108386	0.74199	1	15	99	129	157	64	68	54	100	50	83	6.31238	4.82602	4.28679	4.55651	3.67328	4.40259	4.9069	4.23551	3.29303	3.73625
90693	90693	CCDC126	0.184033	1.91769	0.0464973	0.829274	1	9	123	201	233	106	85	43	145	89	100	3.78743	5.99596	6.67942	6.7622	6.08387	5.50324	3.90735	6.14149	5.8616	4.5015
5860	5860	QDPR	0.183973	3.52222	0.0631318	0.801613	1	46	394	539	576	282	234	182	365	232	360	19.358	19.2066	17.9115	16.7169	16.1854	15.1501	16.5381	15.4596	15.2797	16.2054
65094	65094	JMJD4	0.183904	2.96502	0.0294721	0.863693	1	49	292	385	460	195	182	138	314	200	281	20.6205	14.2343	12.7939	13.3503	11.192	11.7834	12.5399	13.2995	13.1721	12.6492
25930	25930	PTPN23	0.183872	5.36548	0.0458761	0.830401	1	190	1257	1948	2320	1129	833	708	1423	927	1288	79.9569	61.2758	64.7339	67.3318	64.7989	53.9318	64.3349	60.2713	61.0528	57.9794
84988	84988	PPP1R16A	0.183553	3.04668	0.0494596	0.824006	1	65	273	375	444	202	185	163	333	211	294	27.3537	13.3081	12.4616	12.8859	11.5938	11.9776	14.8116	14.1042	13.8966	13.2344
23170	23170	TTLL12	0.183442	4.93277	0.0711684	0.789643	1	118	914	1300	1538	714	566	424	980	588	909	49.6574	44.5553	43.2002	44.6363	40.98	36.6451	38.5282	41.508	38.7261	40.9187
94241	94241	TP53INP1	0.18333	4.78118	0.0303162	0.861775	1	78	875	1308	1492	722	534	358	873	591	809	32.8244	42.6542	43.4661	43.3013	41.4392	34.5733	32.5309	36.976	38.9236	36.4172
1645	1645	AKR1C1	0.183285	1.53987	0.0471807	0.828044	1	9	93	129	149	77	56	33	91	66	89	3.78743	4.53353	4.28679	4.32433	4.41941	3.62566	2.99866	3.85431	4.3468	4.00634
8165	8165	AKAP1	0.183034	3.77289	0.0551344	0.814358	1	49	394	655	731	362	287	205	411	280	404	20.6205	19.2066	21.7663	21.2153	20.777	18.5815	18.628	17.4079	18.441	18.1861
8444	8444	DYRK3	0.183006	3.16213	0.0462764	0.829674	1	34	300	379	400	216	161	120	296	175	273	14.3081	14.6243	12.5945	11.6089	12.3973	10.4238	10.9042	12.5371	11.5256	12.2891
8273	8273	SLC10A3	0.182592	4.85997	0.0354916	0.850569	1	157	1090	1505	1751	772	666	500	1089	701	1155	66.0696	53.1349	50.0126	50.8181	44.3089	43.1195	45.4343	46.1247	46.1683	51.9924
5019	5019	OXCT1	0.182064	4.50067	0.074022	0.785568	1	74	761	1128	1278	559	460	328	725	508	677	31.1411	37.0969	37.4845	37.0905	32.0838	29.7822	29.8049	30.7074	33.4572	30.4752
23171	23171	GPD1L	0.181907	2.58874	0.0520207	0.819584	1	18	209	304	327	161	144	76	187	133	183	7.57486	10.1883	10.1022	9.4903	9.24059	9.32314	6.90601	7.9204	8.75947	8.23775
112936	112936	VPS26B	0.181604	5.23081	0.0416669	0.838256	1	165	1334	1835	2251	1097	922	605	1353	853	1272	69.4362	65.0293	60.9788	65.3293	62.9623	59.694	54.9754	57.3064	56.1791	57.2591
85352	85352	KIAA1644	0.181595	3.19923	0.0381227	0.845197	1	28	311	429	504	273	191	155	283	196	261	11.7831	15.1605	14.2561	14.6273	15.6688	12.3661	14.0846	11.9865	12.9087	11.7489
6525	6525	SMTN	0.181535	6.19206	0.0829373	0.773356	1	271	2034	2925	3642	1930	1455	1088	2148	1352	2031	114.044	99.1527	97.2005	105.699	110.772	94.2025	98.8649	90.9787	89.0436	91.4255
259230	259230	SGMS1	0.181264	3.66237	0.109372	0.740861	1	37	344	553	605	271	215	153	380	231	330	15.5705	16.7692	18.3767	17.5585	15.554	13.92	13.9029	16.0949	15.2138	14.855
23098	23098	SARM1	0.181252	4.23793	0.0721985	0.788162	1	80	580	817	964	447	360	285	587	383	588	33.6661	28.2736	27.1497	27.9775	25.6556	23.3078	25.8975	24.8624	25.2246	26.4688
3148	3148	HMGB2	0.181241	4.31859	0.0363959	0.8487	1	70	717	989	1233	646	487	340	741	402	662	29.4578	34.952	32.8654	35.7845	37.0772	31.5303	30.8953	31.3851	26.476	29.8
53615	53615	MBD3	0.180621	5.64219	0.0534061	0.817239	1	310	1678	2457	2645	1265	1196	858	1803	1220	1750	130.456	81.7985	81.6484	76.7641	72.6047	77.4338	77.9652	76.3662	80.35	78.7763
55256	55256	ADI1	0.180513	5.37185	0.0437766	0.83427	1	164	1445	2089	2374	1140	986	655	1345	973	1298	69.0154	70.4403	69.4194	68.899	65.4303	63.8376	59.5189	56.9676	64.0824	58.4295
92715	92715	DPH7	0.180437	2.7081	0.0537858	0.816602	1	27	210	287	377	188	159	98	197	144	213	11.3623	10.237	9.53728	10.9414	10.7903	10.2943	8.90511	8.34395	9.48393	9.5882
116039	116039	OSR2	0.180426	6.03558	0.0255779	0.872935	1	305	2328	3289	3793	1907	1569	1157	2313	1416	2346	128.352	113.484	109.297	110.082	109.452	101.583	105.135	97.9673	93.2587	105.605
162989	162989	DEDD2	0.180178	4.40131	0.0526265	0.818554	1	102	669	906	1074	531	459	299	704	451	691	42.9242	32.6122	30.1072	31.17	30.4767	29.7175	27.1697	29.818	29.7032	31.1054
399665	399665	FAM102A	0.180081	5.54585	0.0763531	0.782302	1	183	1341	1959	2286	1110	920	684	1415	881	1292	77.0111	65.3706	65.0994	66.3451	63.7084	59.5645	62.1541	59.9325	58.0232	58.1594
6432	6432	SRSF7	0.179996	6.05705	0.168954	0.681043	1	152	1491	2120	2640	1244	1020	686	1454	889	1446	63.9655	72.6827	70.4496	76.619	71.3994	66.0389	62.3358	61.5843	58.5501	65.0917
1978	1978	EIF4EBP1	0.179582	5.81013	0.0426551	0.836376	1	347	1921	2716	3018	1567	1367	986	2097	1333	2070	146.027	93.6442	90.2553	87.5894	89.9379	88.5051	89.5963	88.8186	87.7922	93.1811
22888	22888	UBOX5	0.179384	3.12017	0.0820176	0.774582	1	29	224	328	371	179	121	97	249	160	240	12.2039	10.9195	10.8998	10.7673	10.2737	7.83403	8.81425	10.5464	10.5377	10.8036
321	321	APBA2	0.179296	3.91769	0.069165	0.792556	1	82	475	768	813	406	370	250	516	355	506	34.5077	23.1551	25.5214	23.5952	23.3024	23.9553	22.7171	21.8552	23.3805	22.7776
84823	84823	LMNB2	0.179024	6.3478	0.0552719	0.814131	1	343	2729	4062	4685	2262	1823	1303	2833	1925	2572	144.343	133.032	134.984	135.97	129.827	118.028	118.402	119.992	126.782	115.779
90417	90417	KNSTRN	0.17893	2.91684	0.0378556	0.845733	1	28	272	405	480	222	171	135	294	163	246	11.7831	13.2594	13.4585	13.9307	12.7417	11.0712	12.2672	12.4524	10.7353	11.0737
55224	55224	ETNK2	0.178708	3.6414	0.0796917	0.777716	1	51	386	567	642	301	273	173	372	266	382	21.4621	18.8166	18.8419	18.6323	17.2759	17.6751	15.7203	15.7561	17.5189	17.1957
50814	50814	NSDHL	0.178218	3.48813	0.0556999	0.813426	1	44	372	488	638	309	265	157	374	253	329	18.5163	18.1341	16.2167	18.5162	17.735	17.1572	14.2664	15.8408	16.6627	14.8099
4041	4041	LRP5	0.178202	5.57297	0.0575977	0.810334	1	217	1477	2095	2441	1193	993	780	1546	982	1412	91.3192	72.0002	69.6188	70.8435	68.4722	64.2908	70.8774	65.481	64.6752	63.5612
143244	143244	EIF5AL1	0.177638	4.0387	0.0533131	0.817395	1	52	557	884	963	459	368	267	540	341	533	21.8829	27.1524	29.3762	27.9485	26.3443	23.8258	24.2619	22.8717	22.4585	23.993
57085	57085	AGTRAP	0.177501	3.4466	0.0460643	0.830059	1	52	370	587	636	257	231	159	372	267	424	21.8829	18.0366	19.5066	18.4582	14.7505	14.9559	14.4481	15.7561	17.5848	19.0864
3298	3298	HSF2	0.177263	3.37968	0.0357129	0.85011	1	37	327	424	481	254	186	129	325	197	334	15.5705	15.9405	14.0899	13.9597	14.5783	12.0424	11.722	13.7654	12.9745	15.035
10085	10085	EDIL3	0.177244	1.9251	0.0536315	0.816861	1	14	125	199	206	92	75	60	143	89	93	5.89156	6.09345	6.61296	5.9786	5.28034	4.8558	5.45211	6.05678	5.8616	4.1864
6335	6335	SCN9A	0.177243	2.90409	0.0497216	0.823548	1	21	257	419	479	231	172	124	255	162	255	8.83734	12.5281	13.9238	13.9017	13.2582	11.136	11.2677	10.8005	10.6694	11.4788
79143	79143	MBOAT7	0.177073	6.44577	0.0540935	0.816088	1	524	2835	4012	4248	1924	1979	1361	3062	1930	2956	220.513	138.2	133.323	123.287	110.428	128.128	123.672	129.691	127.111	133.064
51540	51540	SCLY	0.176942	2.31009	0.14015	0.708132	1	12	106	162	185	97	79	38	114	85	100	5.04991	5.16725	5.38341	5.36913	5.56731	5.11478	3.453	4.82848	5.59816	4.5015
11173	11173	ADAMTS7	0.176662	4.17386	0.0603195	0.805992	1	102	564	824	881	423	354	314	597	423	573	42.9242	27.4937	27.3823	25.5687	24.2781	22.9194	28.5327	25.286	27.8591	25.7936
1728	1728	NQO1	0.176566	6.06127	0.0676497	0.79479	1	272	2347	3258	3866	1692	1427	1002	2246	1561	2268	114.465	114.411	108.266	112.2	97.1123	92.3897	91.0502	95.1295	102.808	102.094
4828	4828	NMB	0.176505	1.69381	0.0623101	0.802881	1	20	107	143	129	65	65	51	96	65	119	8.41651	5.216	4.75203	3.74388	3.73067	4.20836	4.63429	4.06609	4.28094	5.35679
123096	123096	SLC25A29	0.176405	2.01994	0.0466824	0.82894	1	21	152	171	175	80	69	75	106	85	143	8.83734	7.40964	5.68249	5.07891	4.5916	4.46734	6.81514	4.48964	5.59816	6.43715
6567	6567	SLC16A2	0.176287	6.37041	0.0360437	0.849425	1	316	2965	4308	5154	2537	1998	1379	3118	1883	2728	132.981	144.537	143.159	149.581	145.611	129.359	125.308	132.063	124.016	122.801
54919	54919	HEATR2	0.176224	4.50693	0.0821721	0.774375	1	93	660	981	1146	480	438	316	686	445	671	39.1368	32.1734	32.5996	33.2596	27.5496	28.3579	28.7144	29.0556	29.308	30.2051
146540	146540	ZNF785	0.176191	2.90544	0.0379702	0.845503	1	24	211	350	420	207	175	98	277	145	181	10.0998	10.2857	11.6308	12.1894	11.8808	11.3302	8.90511	11.7324	9.54979	8.14772
84876	84876	ORAI1	0.176129	3.74104	0.0485964	0.825524	1	72	395	598	720	374	301	205	492	293	456	30.2994	19.2553	19.8721	20.8961	21.4657	19.4879	18.628	20.8387	19.2972	20.5269
10893	10893	MMP24	0.175943	1.83868	0.0592228	0.807729	1	18	118	147	158	76	83	54	89	77	105	7.57486	5.75222	4.88495	4.58553	4.36202	5.37375	4.9069	3.7696	5.07127	4.72658
100499489	100499489	LOC100499489	0.175658	1.73779	0.0396333	0.842199	1	12	122	167	206	111	76	63	129	83	90	5.04991	5.94721	5.54957	5.9786	6.37084	4.92054	5.72472	5.46381	5.46643	4.05135
2319	2319	FLOT2	0.17548	5.30321	0.0551354	0.814357	1	169	1342	1957	2337	1086	888	682	1355	889	1295	71.1195	65.4193	65.033	67.8252	62.331	57.4927	61.9723	57.3911	58.5501	58.2945
9973	9973	CCS	0.17544	3.46289	0.0669681	0.795803	1	52	336	462	632	272	245	189	367	212	330	21.8829	16.3792	15.3527	18.3421	15.6114	15.8623	17.1741	15.5443	13.9625	14.855
152559	152559	PAQR3	0.175268	2.80891	0.0329013	0.856064	1	26	264	376	394	155	161	101	226	180	203	10.9415	12.8694	12.4948	11.4348	8.89622	10.4238	9.17772	9.57225	11.8549	9.13805
10435	10435	CDC42EP2	0.175185	4.11077	0.0646699	0.799262	1	56	489	739	867	428	303	262	503	308	506	23.5662	23.8376	24.5577	25.1624	24.5651	19.6174	23.8075	21.3046	20.2851	22.7776
81932	81932	HDHD3	0.175182	1.37865	0.0300325	0.862417	1	13	94	120	139	70	58	40	73	72	95	5.47073	4.58228	3.98771	4.0341	4.01765	3.75515	3.63474	3.09192	4.74197	4.27643
9361	9361	LONP1	0.175128	6.4143	0.0748956	0.784338	1	362	2613	3593	4247	2138	1796	1290	2618	1639	2641	152.339	127.378	119.399	123.258	122.71	116.28	117.22	110.886	107.946	118.885
644	644	BLVRA	0.175079	3.27449	0.0454373	0.831202	1	47	345	499	582	287	234	153	351	252	357	19.7788	16.8179	16.5822	16.891	16.4724	15.1501	13.9029	14.8666	16.5969	16.0704
4756	4756	NEO1	0.174976	4.96361	0.0692058	0.792497	1	115	910	1441	1612	812	621	503	958	628	876	48.3949	44.3603	47.8858	46.784	46.6047	40.206	45.7069	40.5762	41.3605	39.4332
4550	4550	RNR21	0.174955	12.5573	0.0615336	0.804088	1	5179	51544	64901	84188	54127	38553	24731	45658	27807	54965	2179.46	2512.65	2156.72	2443.33	3106.62	2496.08	2247.27	1933.85	1831.39	2474.25
100462981	100462981	MTRNR2L2	0.174548	11.3467	0.0598482	0.806736	1	2281	21783	26766	34648	22355	16339	10652	19157	11475	22535	959.903	1061.87	889.46	1005.57	1283.06	1057.85	967.931	811.396	755.751	1014.41
8710	8710	SERPINB7	0.174521	5.28886	0.0383517	0.844739	1	124	1608	2283	2682	1292	1044	633	1543	963	1417	52.1824	78.3862	75.8663	77.8379	74.1543	67.5927	57.5198	65.3539	63.4238	63.7863
9094	9094	UNC119	0.174291	3.75914	0.0545622	0.815307	1	55	459	614	707	369	259	203	436	307	476	23.1454	22.3752	20.4038	20.5188	21.1787	16.7687	18.4463	18.4668	20.2192	21.4272
51259	51259	TMEM216	0.174241	2.31694	0.041544	0.838492	1	27	143	203	263	132	105	75	178	103	169	11.3623	6.97091	6.74588	7.63287	7.57614	6.79812	6.81514	7.53921	6.78365	7.60754
284611	284611	FAM102B	0.174217	2.13213	0.04753	0.827418	1	10	160	234	236	89	72	55	133	115	120	4.20826	7.79962	7.77604	6.84927	5.10815	4.66157	4.99777	5.63323	7.57397	5.4018
8460	8460	TPST1	0.17415	3.45164	0.0395718	0.84232	1	39	358	493	581	270	206	155	367	235	328	16.4122	17.4517	16.3829	16.862	15.4966	13.3373	14.0846	15.5443	15.4773	14.7649
146880	146880	LOC146880	0.174022	1.92449	0.0737019	0.786021	1	14	92	143	215	89	65	54	85	81	119	5.89156	4.48478	4.75203	6.2398	5.10815	4.20836	4.9069	3.60018	5.33471	5.35679
873	873	CBR1	0.173935	5.30789	0.043135	0.835471	1	196	1369	1892	2270	1000	870	597	1446	928	1427	82.4818	66.7355	62.873	65.8807	57.395	56.3273	54.2485	61.2455	61.1187	64.2364
64943	64943	NT5DC2	0.173606	6.67935	0.0598918	0.806667	1	502	3284	4517	5439	2599	2199	1641	3467	2202	3355	211.254	160.087	150.104	157.852	149.17	142.372	149.115	146.845	145.025	151.025
54461	54461	FBXW5	0.173566	5.88426	0.046862	0.828616	1	354	1849	2663	3112	1484	1253	1032	2082	1335	2107	148.972	90.1344	88.494	90.3175	85.1742	81.1242	93.7763	88.1833	87.924	94.8467
8751	8751	ADAM15	0.173505	5.34523	0.0432283	0.835296	1	213	1404	1957	2310	1051	887	666	1397	981	1531	89.6359	68.4417	65.033	67.0416	60.3221	57.4279	60.5184	59.1701	64.6093	68.918
81620	81620	CDT1	0.173406	3.02924	0.0429469	0.835825	1	40	253	382	454	228	229	116	323	156	244	16.833	12.3331	12.6942	13.1761	13.0861	14.8264	10.5407	13.6807	10.2743	10.9837
80127	80127	CCDC176	0.173306	2.47645	0.0409343	0.839665	1	19	205	274	317	164	111	104	188	134	159	7.99569	9.99326	9.10528	9.20008	9.41278	7.18659	9.45032	7.96276	8.82533	7.15739
23315	23315	SLC9A8	0.173263	3.41352	0.0958746	0.756838	1	43	272	344	498	243	204	162	289	171	255	18.0955	13.2594	11.4314	14.4531	13.947	13.2078	14.7207	12.2406	11.2622	11.4788
79144	79144	PPDPF	0.173207	6.58539	0.0892545	0.765127	1	498	2911	4089	4026	1825	1846	1261	2961	1984	3069	209.571	141.904	135.881	116.844	104.746	119.517	114.585	125.413	130.668	138.151
125170	125170	MIEF2	0.173083	2.79315	0.0329964	0.855858	1	36	251	308	339	142	144	97	221	169	235	15.1497	12.2357	10.2351	9.83857	8.15009	9.32314	8.81425	9.36047	11.1304	10.5785
155066	155066	ATP6V0E2	0.172816	2.76255	0.0674201	0.795131	1	33	176	296	327	160	143	93	229	131	199	13.8872	8.57958	9.83636	9.4903	9.1832	9.25839	8.45077	9.69932	8.62775	8.95799
572	572	BAD	0.172723	3.64029	0.0418777	0.837853	1	70	408	644	660	310	279	193	485	300	433	29.4578	19.889	21.4007	19.1547	17.7924	18.0636	17.5376	20.5422	19.7582	19.4915
3590	3590	IL11RA	0.172572	3.10897	0.0369759	0.847514	1	54	305	416	497	230	224	129	316	230	338	22.7246	14.868	13.8241	14.4241	13.2008	14.5027	11.722	13.3842	15.1479	15.2151
10682	10682	EBP	0.17257	2.8356	0.0444378	0.833041	1	27	238	347	376	218	177	111	249	131	237	11.3623	11.6019	11.5311	10.9124	12.5121	11.4597	10.0864	10.5464	8.62775	10.6686
27147	27147	DENND2A	0.172457	2.41269	0.0590365	0.808025	1	23	160	232	282	136	106	78	185	109	166	9.67899	7.79962	7.70958	8.1843	7.80572	6.86287	7.08774	7.83569	7.17881	7.4725
100506168	100506168	NA	0.172339	5.04584	0.0777474	0.780374	1	41	351	439	877	361	261	207	339	239	415	17.2539	17.1104	14.5884	25.4526	20.7196	16.8982	18.8098	14.3584	15.7407	18.6812
990	990	CDC6	0.171878	3.07173	0.0425887	0.836502	1	27	262	441	466	245	206	124	276	181	239	11.3623	12.7719	14.6548	13.5244	14.0618	13.3373	11.2677	11.69	11.9208	10.7586
64223	64223	MLST8	0.171861	4.77532	0.0461156	0.829966	1	162	801	1275	1343	698	627	434	911	632	944	68.1738	39.0468	42.3695	38.977	40.0617	40.5945	39.4369	38.5855	41.6239	42.4942
8681	8681	JMJD7-PLA2G4B	0.171851	1.99976	0.0730723	0.786915	1	18	104	135	183	94	58	52	129	77	121	7.57486	5.06975	4.48618	5.31109	5.39513	3.75515	4.72516	5.46381	5.07127	5.44682
246330	246330	PELI3	0.1713	2.92275	0.0361662	0.849173	1	29	268	407	422	236	174	154	276	155	227	12.2039	13.0644	13.525	12.2474	13.5452	11.2655	13.9937	11.69	10.2084	10.2184
5198	5198	PFAS	0.171218	3.37187	0.0474145	0.827625	1	49	333	469	570	268	201	180	391	222	317	20.6205	16.233	15.5853	16.5427	15.3819	13.0135	16.3563	16.5608	14.6211	14.2698
5333	5333	PLCD1	0.171118	4.40711	0.0755037	0.783486	1	99	619	894	1084	454	453	303	650	429	631	41.6617	30.1748	29.7085	31.4602	26.0573	29.329	27.5332	27.5308	28.2542	28.4045
202018	202018	TAPT1	0.170986	3.32283	0.12692	0.721647	1	17	216	341	384	184	131	79	235	143	229	7.15404	10.5295	11.3318	11.1446	10.5607	8.48147	7.17861	9.95345	9.41807	10.3084
8659	8659	ALDH4A1	0.170788	3.13737	0.0624686	0.802636	1	44	256	405	438	218	164	125	300	201	306	18.5163	12.4794	13.4585	12.7118	12.5121	10.618	11.3586	12.7065	13.238	13.7746
2189	2189	FANCG	0.170778	2.70883	0.041071	0.839401	1	32	223	304	409	170	160	124	194	151	221	13.4664	10.8707	10.1022	11.8701	9.75715	10.359	11.2677	8.21689	9.94496	9.94832
5420	5420	PODXL	0.170686	2.72139	0.0281882	0.866667	1	25	264	346	398	205	161	137	258	137	198	10.5206	12.8694	11.4979	11.5509	11.766	10.4238	12.449	10.9276	9.02291	8.91298
9546	9546	APBA3	0.170607	2.8663	0.0407468	0.840027	1	42	231	317	338	165	145	106	247	160	266	17.6747	11.2607	10.5342	9.80955	9.47017	9.38788	9.63206	10.4617	10.5377	11.974
29128	29128	UHRF1	0.170529	5.55464	0.0376003	0.846248	1	180	1716	2432	2829	1450	1142	783	1790	1075	1525	75.7486	83.6509	80.8177	82.1042	83.2227	73.9377	71.15	75.8156	70.8002	68.6479
678655	678655	CD27-AS1	0.170404	2.06866	0.0493991	0.824112	1	15	131	220	240	121	88	67	152	98	122	6.31238	6.38594	7.31081	6.96536	6.94479	5.69747	6.08819	6.43797	6.45434	5.49183
10950	10950	BTG3	0.170332	4.1605	0.0672081	0.795446	1	54	566	857	959	469	359	269	562	359	525	22.7246	27.5912	28.4789	27.8324	26.9182	23.2431	24.4436	23.8036	23.644	23.6329
54929	54929	TMEM161A	0.170308	3.32072	0.0773497	0.780922	1	48	288	388	492	200	209	117	291	218	303	20.1996	14.0393	12.8936	14.279	11.479	13.5315	10.6316	12.3253	14.3576	13.6396
84279	84279	PRADC1	0.170239	3.02262	0.0314684	0.859199	1	47	296	412	452	220	189	133	309	206	319	19.7788	14.4293	13.6912	13.1181	12.6269	12.2366	12.0855	13.0877	13.5673	14.3598
10573	10573	MRPL28	0.170168	4.85036	0.0490198	0.824778	1	135	959	1320	1613	765	630	416	1086	669	953	56.8115	46.749	43.8649	46.813	43.9072	40.7887	37.8013	45.9976	44.0608	42.8993
1397	1397	CRIP2	0.17007	3.95446	0.0439642	0.83392	1	85	544	721	801	410	357	260	503	349	601	35.7702	26.5187	23.9595	23.2469	23.5319	23.1136	23.6258	21.3046	22.9854	27.054
9518	9518	GDF15	0.169758	4.14285	0.0473602	0.827722	1	85	498	692	748	319	332	225	499	355	505	35.7702	24.2763	22.9958	21.7087	18.309	21.495	20.4454	21.1352	23.3805	22.7326
57523	57523	NYNRIN	0.169437	5.35878	0.0428095	0.836084	1	130	1173	1878	2068	1052	774	605	1277	833	1067	54.7073	57.181	62.4077	60.0182	60.3795	50.1119	54.9754	54.0875	54.8619	48.031
126917	126917	IFFO2	0.169239	5.99398	0.0773845	0.780874	1	62	681	922	1157	563	428	295	703	450	550	26.0912	33.1971	30.6389	33.5788	32.3134	27.7104	26.8062	29.7756	29.6373	24.7583
257415	257415	FAM133B	0.169034	3.56648	0.0942693	0.758818	1	25	323	484	592	281	220	133	339	198	307	10.5206	15.7455	16.0838	17.1812	16.128	14.2437	12.0855	14.3584	13.0404	13.8196
7701	7701	ZNF142	0.169031	4.054	0.036949	0.847569	1	55	494	721	785	436	324	243	451	340	473	23.1454	24.0813	23.9595	22.7825	25.0242	20.9771	22.081	19.1021	22.3926	21.2921
1267	1267	CNP	0.168944	6.06334	0.0682609	0.793886	1	245	2039	2991	3592	1661	1366	987	2090	1406	1928	103.102	99.3964	99.3938	104.248	95.3331	88.4403	89.6872	88.5221	92.6001	86.789
100505670	100505670	NA	0.168799	2.66669	0.0378996	0.845645	1	24	202	328	363	191	166	101	189	143	205	10.0998	9.84702	10.8998	10.5351	10.9624	10.7475	9.17772	8.00511	9.41807	9.22808
10612	10612	TRIM3	0.168681	3.67132	0.0553815	0.813951	1	61	372	516	615	299	258	174	400	267	403	25.6704	18.1341	17.1472	17.8487	17.1611	16.704	15.8111	16.942	17.5848	18.1411
221504	221504	ZBTB9	0.168572	2.94534	0.0390564	0.843337	1	28	239	318	394	183	169	88	229	155	242	11.7831	11.6507	10.5674	11.4348	10.5033	10.9417	7.99643	9.69932	10.2084	10.8936
6513	6513	SLC2A1	0.168497	6.07011	0.0335818	0.854599	1	303	2481	3466	3853	1809	1558	1108	2453	1645	2257	127.51	120.943	115.178	111.823	103.828	100.871	100.682	103.897	108.341	101.599
8642	8642	DCHS1	0.16839	5.73734	0.0363266	0.848843	1	272	1601	2788	2954	1678	1189	1014	2062	1303	1630	114.465	78.045	92.6479	85.732	96.3088	76.9806	92.1407	87.3362	85.8164	73.3745
550643	550643	LINC01420	0.16829	4.16437	0.0376186	0.846211	1	72	650	910	972	506	417	288	640	368	633	30.2994	31.686	30.2402	28.2097	29.0419	26.9983	26.1701	27.1073	24.2367	28.4945
56931	56931	DUS3L	0.168246	2.70183	0.0487891	0.825184	1	37	196	267	341	142	140	95	223	133	226	15.5705	9.55453	8.87266	9.89662	8.15009	9.06416	8.63251	9.44519	8.75947	10.1734
57104	57104	PNPLA2	0.168069	6.02342	0.0715382	0.78911	1	317	1972	2873	3124	1624	1377	994	2159	1313	2117	133.402	96.1303	95.4725	90.6658	93.2095	89.1525	90.3233	91.4446	86.475	95.2968
646329	646329	NA	0.167959	1.4317	0.030104	0.862254	1	9	106	128	189	93	78	47	93	58	97	3.78743	5.16725	4.25356	5.48522	5.33773	5.05003	4.27082	3.93902	3.81992	4.36646
64847	64847	SPATA20	0.167933	5.16971	0.0530431	0.81785	1	204	1179	1590	1975	848	756	592	1249	864	1248	85.8484	57.4735	52.8372	57.3191	48.6709	48.9465	53.7942	52.9015	56.9036	56.1788
9858	9858	PPP1R26	0.167817	3.83005	0.0341608	0.853365	1	80	473	683	839	413	323	270	542	369	459	33.6661	23.0576	22.6967	24.3497	23.7041	20.9123	24.5345	22.9565	24.3026	20.6619
100463487	100463487	MTRNR2L9	0.167598	8.29629	0.0562627	0.812504	1	294	2900	3610	4411	2286	1879	1064	2335	1666	3258	123.723	141.368	119.964	128.018	131.205	121.654	96.6841	98.8991	109.724	146.659
4007	4007	PRICKLE3	0.16747	2.64264	0.0398492	0.841776	1	36	191	222	274	153	144	84	187	134	207	15.1497	9.3108	7.37727	7.95212	8.78143	9.32314	7.63295	7.9204	8.82533	9.31811
5552	5552	SRGN	0.167413	2.09301	0.0289168	0.864971	1	20	157	213	274	113	101	79	142	98	161	8.41651	7.65338	7.07819	7.95212	6.48563	6.53915	7.17861	6.01442	6.45434	7.24742
6604	6604	SMARCD3	0.167369	4.06263	0.0582759	0.809242	1	77	523	631	934	428	355	275	507	353	520	32.4036	25.495	20.9687	27.1069	24.5651	22.9841	24.9888	21.474	23.2488	23.4078
55009	55009	C19orf24	0.167338	2.71667	0.0518528	0.81987	1	39	198	303	305	157	122	93	242	136	272	16.4122	9.65203	10.069	8.85181	9.01101	7.89877	8.45077	10.2499	8.95705	12.2441
55658	55658	RNF126	0.167158	3.9352	0.0390685	0.843313	1	107	513	728	731	343	340	237	600	353	619	45.0283	25.0075	24.1921	21.2153	19.6865	22.013	21.5358	25.4131	23.2488	27.8643
84557	84557	MAP1LC3A	0.167148	2.83354	0.046791	0.828744	1	42	239	358	322	165	146	117	254	170	249	17.6747	11.6507	11.8967	9.34519	9.47017	9.45263	10.6316	10.7582	11.1963	11.2087
91289	91289	LMF2	0.167077	6.37454	0.0726569	0.787507	1	363	2426	3389	4059	1799	1556	1205	2544	1643	2492	152.76	118.262	112.62	117.802	103.254	100.742	109.497	107.751	108.209	112.177
8940	8940	TOP3B	0.167042	3.34384	0.0741298	0.785416	1	47	266	403	477	227	189	145	310	176	325	19.7788	12.9669	13.3921	13.8437	13.0287	12.2366	13.1759	13.1301	11.5915	14.6299
4713	4713	NDUFB7	0.166786	4.98179	0.0547522	0.814991	1	178	932	1382	1470	836	695	531	1049	652	1066	74.907	45.4328	45.9252	42.6628	47.9822	44.9971	48.2512	44.4305	42.9411	47.986
375790	375790	AGRN	0.166768	7.65276	0.067384	0.795184	1	946	6026	9363	9748	4897	4082	3272	6661	4240	6059	398.101	293.753	311.141	282.91	281.063	264.285	297.322	282.127	279.249	272.746
10195	10195	ALG3	0.166705	4.80253	0.046128	0.829943	1	145	891	1237	1425	658	588	419	989	591	956	61.0197	43.4341	41.1067	41.3568	37.7659	38.0695	38.0739	41.8892	38.9236	43.0344
100506653	100506653	NA	0.166636	2.07776	0.0657967	0.797558	1	4	105	118	280	116	59	55	108	67	118	1.6833	5.1185	3.92125	8.12625	6.65782	3.8199	4.99777	4.57435	4.41266	5.31177
51293	51293	CD320	0.166604	4.04736	0.0445203	0.832888	1	88	572	777	828	399	341	279	633	367	535	37.0327	27.8836	25.8204	24.0305	22.9006	22.0777	25.3523	26.8108	24.1709	24.083
256691	256691	MAMDC2	0.166561	3.176	0.0803316	0.776849	1	39	245	369	402	211	183	116	284	177	246	16.4122	11.9432	12.2622	11.667	12.1103	11.8482	10.5407	12.0288	11.6573	11.0737
1212	1212	CLTB	0.166424	5.37663	0.0445559	0.832823	1	230	1401	2069	2180	1126	1022	674	1443	1038	1450	96.7899	68.2954	68.7548	63.2687	64.6267	66.1684	61.2454	61.1184	68.3634	65.2718
2184	2184	FAH	0.166255	3.30477	0.0683479	0.793758	1	38	327	449	520	253	212	142	317	214	310	15.9914	15.9405	14.9207	15.0916	14.5209	13.7257	12.9033	13.4266	14.0942	13.9547
64940	64940	STAG3L4	0.166234	1.50746	0.0481366	0.826338	1	10	99	138	151	70	61	39	74	74	92	4.20826	4.82602	4.58587	4.38237	4.01765	3.94938	3.54387	3.13428	4.87369	4.14138
1877	1877	E4F1	0.166224	3.66375	0.0387892	0.843867	1	67	393	533	649	284	305	191	394	253	415	28.1953	19.1578	17.7121	18.8355	16.3002	19.7469	17.3559	16.6879	16.6627	18.6812
22846	22846	VASH1	0.166129	3.70089	0.0460812	0.830028	1	52	440	599	690	353	271	196	452	294	408	21.8829	21.449	19.9053	20.0254	20.2604	17.5456	17.8102	19.1445	19.363	18.3661
91368	91368	CDKN2AIPNL	0.165995	2.73508	0.0605926	0.805562	1	26	206	315	335	154	127	88	200	152	218	10.9415	10.042	10.4677	9.72248	8.83883	8.22249	7.99643	8.47102	10.0108	9.81328
64423	64423	INF2	0.165928	6.61789	0.0481495	0.826315	1	518	2998	4325	4933	2457	2056	1623	3314	2118	3229	217.988	146.145	143.724	143.167	141.019	133.114	147.48	140.365	139.493	145.354
7106	7106	TSPAN4	0.165854	5.7042	0.0429254	0.835866	1	268	1932	2618	3034	1274	1224	868	1874	1221	1948	112.781	94.1804	86.9986	88.0538	73.1212	79.2467	78.8739	79.3734	80.4159	87.6893
80235	80235	PIGZ	0.165568	1.9188	0.0323747	0.857208	1	22	105	184	237	105	109	54	147	83	133	9.25816	5.1185	6.11449	6.87829	6.02647	7.0571	4.9069	6.2262	5.46643	5.987
100507319	100507319	NA	0.165324	2.20099	0.0327893	0.856306	1	21	170	264	287	122	104	81	183	112	167	8.83734	8.2871	8.77297	8.32941	7.00219	6.73338	7.36035	7.75098	7.37639	7.51751
9150	9150	CTDP1	0.165151	4.41245	0.0520896	0.819466	1	88	636	911	1088	487	427	301	701	392	670	37.0327	31.0035	30.2734	31.5763	27.9514	27.6457	27.3514	29.6909	25.8174	30.1601
23524	23524	SRRM2	0.165082	8.4541	0.0585211	0.808849	1	1171	8593	14586	16210	9565	6401	5418	10345	6485	8499	492.787	418.888	484.707	470.452	548.983	414.426	492.326	438.163	427.106	382.583
23452	23452	ANGPTL2	0.165042	7.15796	0.0261956	0.871424	1	651	5337	7455	8914	4494	3365	2761	5513	3457	5069	273.957	260.166	247.737	258.705	257.933	217.864	250.888	233.504	227.68	228.181
79716	79716	NPEPL1	0.165029	3.5099	0.0531243	0.817713	1	55	354	528	616	268	210	192	372	249	400	23.1454	17.2567	17.5459	17.8778	15.3819	13.5962	17.4468	15.7561	16.3993	18.006
79414	79414	LRFN3	0.164846	2.81597	0.0271339	0.869162	1	52	239	399	396	179	195	151	269	174	262	21.8829	11.6507	13.2591	11.4928	10.2737	12.6251	13.7211	11.3935	11.4598	11.7939
85236	85236	HIST1H2BK	0.164518	4.75455	0.0547985	0.814914	1	98	834	1193	1427	677	559	358	856	582	816	41.2409	40.6555	39.6445	41.4149	38.8564	36.1919	32.5309	36.256	38.3309	36.7323
222166	222166	MTURN	0.164487	4.2549	0.0677924	0.794579	1	59	604	855	1038	497	358	288	608	408	538	24.8287	29.4436	28.4125	30.1252	28.5253	23.1784	26.1701	25.7519	26.8711	24.2181
8220	8220	DGCR14	0.164463	3.96404	0.0658807	0.797432	1	69	419	610	770	321	294	230	459	304	422	29.037	20.4253	20.2709	22.3472	18.4238	19.0347	20.8998	19.441	20.0216	18.9963
26094	26094	DCAF4	0.164381	3.22982	0.0437381	0.834342	1	34	295	442	477	220	153	146	299	199	297	14.3081	14.3806	14.6881	13.8437	12.6269	9.90583	13.2668	12.6642	13.1063	13.3695
79672	79672	FN3KRP	0.164345	4.06874	0.0412779	0.839002	1	64	580	823	991	528	399	291	615	345	563	26.9328	28.2736	27.3491	28.7611	30.3046	25.8329	26.4427	26.0484	22.7219	25.3435
5982	5982	RFC2	0.164224	3.48502	0.0482261	0.826179	1	35	429	573	595	285	239	153	387	256	361	14.7289	20.9127	19.0413	17.2683	16.3576	15.4738	13.9029	16.3914	16.8603	16.2504
79734	79734	KCTD17	0.164041	3.61866	0.0493338	0.824227	1	59	352	570	605	294	272	172	399	273	374	24.8287	17.1592	18.9416	17.5585	16.8741	17.6104	15.6294	16.8997	17.98	16.8356
9814	9814	SFI1	0.163814	2.51056	0.0942593	0.758831	1	19	169	213	274	117	105	81	151	92	161	7.99569	8.23835	7.07819	7.95212	6.71521	6.79812	7.36035	6.39562	6.05918	7.24742
54998	54998	AURKAIP1	0.163763	4.4683	0.0403864	0.840727	1	143	681	1015	1087	529	517	341	800	529	784	60.1781	33.1971	33.7294	31.5473	30.3619	33.4727	30.9862	33.8841	34.8403	35.2918
7739	7739	ZNF185	0.16359	1.48757	0.0505927	0.822035	1	13	94	130	154	74	80	26	111	59	97	5.47073	4.58228	4.32002	4.46944	4.24723	5.17952	2.36258	4.70142	3.88578	4.36646
8926	8926	SNURF	0.163466	4.86977	0.0339181	0.853881	1	144	1127	1444	1864	792	749	491	1068	716	1096	60.5989	54.9386	47.9855	54.0976	45.4568	48.4933	44.6164	45.2352	47.1562	49.3365
6638	6638	SNRPN	0.163372	4.86978	0.0338781	0.853966	1	144	1127	1445	1864	792	749	491	1068	716	1097	60.5989	54.9386	48.0187	54.0976	45.4568	48.4933	44.6164	45.2352	47.1562	49.3815
219844	219844	HYLS1	0.163338	2.42267	0.0269227	0.869667	1	24	175	251	280	135	107	86	197	112	172	10.0998	8.53083	8.34097	8.12625	7.74832	6.92761	7.81469	8.34395	7.37639	7.74259
11018	11018	TMED1	0.163215	4.04054	0.0547317	0.815025	1	87	481	710	845	386	347	253	554	344	546	36.6118	23.4476	23.594	24.5239	22.1545	22.4662	22.9897	23.4647	22.6561	24.5782
100507015	100507015	NA	0.163064	1.33553	0.0320286	0.857965	1	6	103	148	163	74	53	43	96	47	106	2.52495	5.02101	4.91818	4.73064	4.24723	3.43143	3.90735	4.06609	3.09545	4.77159
9265	9265	CYTH3	0.162852	6.1405	0.0444806	0.832962	1	240	2271	3358	3914	1986	1502	1124	2352	1507	2085	100.998	110.706	111.59	113.593	113.986	97.2455	102.136	99.6192	99.252	93.8563
7086	7086	TKT	0.162604	7.97548	0.0703663	0.790804	1	1043	7375	10138	12140	5872	4882	3727	7734	4783	7391	438.921	359.514	336.895	352.331	337.023	316.08	338.667	327.574	315.011	332.706
84254	84254	CAMKK1	0.162396	4.40105	0.0271848	0.86904	1	84	723	920	1220	591	405	336	710	445	804	35.3494	35.2445	30.5725	35.4072	33.9204	26.2213	30.5318	30.0721	29.308	36.1921
81622	81622	UNC93B1	0.16233	4.20741	0.091339	0.762482	1	81	505	728	705	343	350	226	467	346	529	34.0869	24.6176	24.1921	20.4607	19.6865	22.6604	20.5363	19.7798	22.7878	23.813
9479	9479	MAPK8IP1	0.162325	3.45751	0.0680259	0.794233	1	37	325	490	544	259	185	165	368	205	310	15.5705	15.843	16.2832	15.7881	14.8653	11.9776	14.9933	15.5867	13.5014	13.9547
54475	54475	NLE1	0.162244	2.49009	0.0383746	0.844693	1	29	187	255	254	125	121	69	184	143	181	12.2039	9.11581	8.47389	7.37167	7.17437	7.83403	6.26993	7.79334	9.41807	8.14772
64061	64061	TSPYL2	0.162209	5.80636	0.13682	0.711463	1	120	1157	1693	2366	1203	796	615	1229	789	1281	50.4991	56.401	56.26	68.6668	69.0462	51.5362	55.8841	52.0544	51.9641	57.6643
11270	11270	NRM	0.162199	3.59597	0.0682202	0.793946	1	43	384	551	619	286	255	163	384	245	361	18.0955	18.7191	18.3103	17.9648	16.415	16.5097	14.8116	16.2644	16.1359	16.2504
5211	5211	PFKL	0.162182	6.3546	0.0537587	0.816647	1	388	2456	3717	4313	1954	1660	1277	2756	1769	2632	163.28	119.724	123.519	125.173	112.15	107.475	116.039	116.731	116.507	118.48
23640	23640	HSPBP1	0.161921	3.79665	0.0525877	0.81862	1	67	453	639	689	351	285	203	453	308	517	28.1953	22.0827	21.2346	19.9964	20.1456	18.452	18.4463	19.1869	20.2851	23.2728
28991	28991	COMMD5	0.161736	2.98705	0.031672	0.858749	1	49	263	373	440	181	180	132	296	189	286	20.6205	12.8206	12.3951	12.7698	10.3885	11.6539	11.9946	12.5371	12.4477	12.8743
23241	23241	PACS2	0.161479	5.28053	0.0508739	0.82155	1	182	1258	1747	2146	1057	827	657	1326	876	1287	76.5903	61.3245	58.0545	62.2819	60.6665	53.5433	59.7006	56.1628	57.6939	57.9343
1164	1164	CKS2	0.161269	3.10409	0.0414428	0.838686	1	20	292	438	461	220	179	96	287	180	274	8.41651	14.2343	14.5552	13.3793	12.6269	11.5892	8.72338	12.1559	11.8549	12.3341
5429	5429	POLH	0.16126	4.87078	0.0921921	0.761409	1	83	653	1042	1200	606	465	339	687	514	645	34.9285	31.8322	34.6266	34.8268	34.7814	30.106	30.8044	29.0979	33.8524	29.0347
55056	55056	FLJ10038	0.16126	2.70297	0.0410938	0.839357	1	33	206	296	350	161	118	96	227	153	252	13.8872	10.042	9.83636	10.1578	9.24059	7.63979	8.72338	9.61461	10.0767	11.3438
9260	9260	PDLIM7	0.161254	8.1972	0.0513912	0.82066	1	1519	8927	12578	14433	7371	6367	4562	9618	6117	10002	639.234	435.17	417.979	418.879	423.058	412.225	414.542	407.371	402.87	450.24
10908	10908	PNPLA6	0.161242	5.92283	0.0479642	0.826644	1	268	1882	2832	3268	1506	1329	936	1999	1313	1929	112.781	91.743	94.11	94.845	86.4368	86.0448	85.0529	84.6678	86.475	86.834
23625	23625	FAM89B	0.161057	4.85467	0.0498979	0.823241	1	164	878	1244	1315	711	662	433	946	619	984	69.0154	42.8004	41.3393	38.1644	40.8078	42.8605	39.3461	40.0679	40.7677	44.2948
5425	5425	POLD2	0.160811	5.52315	0.048951	0.824899	1	210	1533	2146	2557	1192	1079	729	1620	947	1557	88.3734	74.7301	71.3136	74.2101	68.4148	69.8588	66.2431	68.6152	62.37	70.0884
55794	55794	DDX28	0.160684	2.33538	0.0267085	0.870182	1	23	156	199	244	118	97	69	156	103	172	9.67899	7.60463	6.61296	7.08145	6.77261	6.28017	6.26993	6.60739	6.78365	7.74259
7430	7430	EZR	0.160609	7.08635	0.0974982	0.754853	1	393	3824	5678	6766	3520	2719	1817	3916	2434	3838	165.384	186.411	188.685	196.365	202.03	176.039	165.108	165.863	160.305	172.768
25979	25979	DHRS7B	0.160458	2.6547	0.0425735	0.83653	1	32	197	261	333	162	132	109	214	128	206	13.4664	9.60328	8.67328	9.66444	9.29799	8.54621	9.90467	9.06399	8.43016	9.2731
1609	1609	DGKQ	0.160354	3.69341	0.0407421	0.840037	1	79	387	506	697	304	258	203	419	316	476	33.2452	18.8653	16.8149	20.2286	17.4481	16.704	18.4463	17.7468	20.812	21.4272
154091	154091	SLC2A12	0.160346	2.92223	0.0973796	0.754997	1	23	159	269	347	147	142	79	180	126	173	9.67899	7.75087	8.93912	10.0707	8.43706	9.19365	7.17861	7.62392	8.29844	7.7876
5471	5471	PPAT	0.160215	3.29188	0.031618	0.858869	1	33	313	511	545	221	215	129	327	211	298	13.8872	15.258	16.981	15.8172	12.6843	13.92	11.722	13.8501	13.8966	13.4145
65993	65993	MRPS34	0.160203	4.58561	0.0398795	0.841716	1	112	779	1105	1275	723	542	380	870	558	799	47.1325	37.9744	36.7202	37.0035	41.4966	35.0913	34.53	36.8489	36.7502	35.967
541468	541468	LURAP1	0.159717	1.54845	0.0330135	0.855821	1	13	93	143	147	68	68	41	107	54	94	5.47073	4.53353	4.75203	4.26628	3.90286	4.40259	3.72561	4.53199	3.55648	4.23141
80346	80346	REEP4	0.159709	3.27797	0.0297334	0.863097	1	46	362	505	615	227	237	165	347	225	353	19.358	17.6466	16.7816	17.8487	13.0287	15.3443	14.9933	14.6972	14.8186	15.8903
84069	84069	PLEKHN1	0.159588	1.53897	0.0556294	0.813542	1	11	93	109	146	78	57	36	76	65	105	4.62908	4.53353	3.62217	4.23726	4.47681	3.69041	3.27127	3.21899	4.28094	4.72658
27161	27161	AGO2	0.159514	3.23796	0.0623807	0.802772	1	40	238	363	434	204	170	131	285	204	209	16.833	11.6019	12.0628	12.5957	11.7086	11.0065	11.9038	12.0712	13.4356	9.40814
29107	29107	NXT1	0.159451	2.9883	0.0250788	0.874171	1	36	275	362	458	227	184	132	270	196	258	15.1497	13.4056	12.0296	13.2922	13.0287	11.9129	11.9946	11.4359	12.9087	11.6139
51343	51343	FZR1	0.159428	4.75389	0.0293354	0.864007	1	141	913	1231	1498	679	592	454	914	665	916	59.3364	44.5066	40.9073	43.4755	38.9712	38.3285	41.2543	38.7126	43.7973	41.2338
100507507	100507507	LOC100507507	0.159415	2.21618	0.0373146	0.846826	1	22	175	242	265	132	107	72	150	127	190	9.25816	8.53083	8.04189	7.69092	7.57614	6.92761	6.54253	6.35326	8.3643	8.55286
285368	285368	PRRT3	0.159315	2.23306	0.0375568	0.846336	1	20	154	202	282	163	107	100	160	94	155	8.41651	7.50713	6.71265	8.1843	9.35538	6.92761	9.08685	6.77681	6.1909	6.97733
90701	90701	SEC11C	0.159244	3.26045	0.035615	0.850313	1	35	361	481	610	261	237	160	306	236	315	14.7289	17.5979	15.9841	17.7036	14.9801	15.3443	14.539	12.9607	15.5431	14.1797
23234	23234	DNAJC9	0.15923	4.2133	0.0297673	0.863019	1	65	717	959	1170	562	455	329	673	423	621	27.3537	34.952	31.8685	33.9561	32.256	29.4585	29.8957	28.505	27.8591	27.9543
84286	84286	TMEM175	0.159103	3.40858	0.0328496	0.856176	1	65	359	472	540	253	245	183	344	243	400	27.3537	17.5004	15.685	15.6721	14.5209	15.8623	16.6289	14.5702	16.0041	18.006
1059	1059	CENPB	0.158842	6.14266	0.0518234	0.81992	1	358	2241	3201	3787	1965	1576	1174	2558	1573	2371	150.656	109.243	106.372	109.908	112.781	102.037	106.68	108.344	103.599	106.731
4361	4361	MRE11A	0.158693	3.41966	0.0432366	0.83528	1	40	317	531	611	292	243	159	358	224	345	16.833	15.453	17.6456	17.7326	16.7593	15.7328	14.4481	15.1631	14.7528	15.5302
4692	4692	NDN	0.158542	1.58536	0.025159	0.873972	1	11	121	162	184	72	67	46	114	65	114	4.62908	5.89846	5.38341	5.34011	4.13244	4.33785	4.17995	4.82848	4.28094	5.13171
617	617	BCS1L	0.158478	2.80118	0.04533	0.831398	1	32	222	280	413	178	128	127	220	164	221	13.4664	10.822	9.30467	11.9862	10.2163	8.28723	11.5403	9.31812	10.8011	9.94832
5435	5435	POLR2F	0.158449	4.03464	0.0593996	0.807447	1	64	480	708	776	389	315	211	493	321	548	26.9328	23.3989	23.5275	22.5213	22.3266	20.3944	19.1733	20.8811	21.1413	24.6682
993	993	CDC25A	0.158322	2.58773	0.0585345	0.808827	1	18	160	250	284	123	100	72	182	112	152	7.57486	7.79962	8.30774	8.24234	7.05958	6.4744	6.54253	7.70863	7.37639	6.84228
23609	23609	MKRN2	0.15818	4.76917	0.0609752	0.804961	1	96	885	1184	1485	604	511	410	855	545	830	40.3993	43.1417	39.3454	43.0982	34.6666	33.0842	37.2561	36.2136	35.8941	37.3625
4217	4217	MAP3K5	0.158163	2.84687	0.0509241	0.821463	1	22	223	330	395	198	136	98	249	167	203	9.25816	10.8707	10.9662	11.4638	11.3642	8.80519	8.90511	10.5464	10.9987	9.13805
55269	55269	PSPC1	0.158142	4.73183	0.0665485	0.79643	1	87	820	1154	1358	739	593	393	770	539	759	36.6118	39.9731	38.3485	39.4123	42.4149	38.3932	35.7113	32.6134	35.4989	34.1664
10005	10005	ACOT8	0.158128	2.39654	0.036831	0.84781	1	30	175	257	257	122	124	73	200	119	187	12.6248	8.53083	8.54035	7.45874	7.00219	8.02826	6.6334	8.47102	7.83742	8.41781
26230	26230	TIAM2	0.157983	1.9732	0.0700117	0.79132	1	14	76	133	196	87	78	39	110	67	96	5.89156	3.70482	4.41972	5.68838	4.99336	5.05003	3.54387	4.65906	4.41266	4.32144
11047	11047	ADRM1	0.157874	6.22467	0.0503457	0.822463	1	352	2319	3216	3714	1873	1555	1138	2484	1518	2520	148.131	113.046	106.871	107.789	107.501	100.677	103.408	105.21	99.9765	113.438
79863	79863	RBFA	0.157818	3.5152	0.0454913	0.831103	1	46	368	517	631	324	245	186	398	239	367	19.358	17.9391	17.1804	18.3131	18.596	15.8623	16.9015	16.8573	15.7407	16.5205
51422	51422	PRKAG2	0.157537	3.12787	0.054348	0.815663	1	32	253	382	517	266	203	132	278	183	282	13.4664	12.3331	12.6942	15.0045	15.2671	13.143	11.9946	11.7747	12.0525	12.6942
80774	80774	LIMD2	0.157293	2.2219	0.039884	0.841707	1	24	134	235	220	102	90	69	146	112	157	10.0998	6.53218	7.80927	6.38491	5.85429	5.82696	6.26993	6.18384	7.37639	7.06736
124565	124565	SLC38A10	0.157116	6.30179	0.0347796	0.852058	1	419	2742	3900	4386	2271	1877	1398	2915	1930	2800	176.326	133.666	129.601	127.292	130.344	121.525	127.034	123.465	127.111	126.042
389432	389432	SAMD5	0.157104	3.70854	0.0612539	0.804525	1	39	380	610	688	281	261	172	371	272	351	16.4122	18.5241	20.2709	19.9674	16.128	16.8982	15.6294	15.7137	17.9141	15.8003
54893	54893	MTMR10	0.157039	4.63824	0.0506389	0.821955	1	71	729	1069	1189	614	445	314	814	467	679	29.8786	35.537	35.5239	34.5076	35.2405	28.8111	28.5327	34.477	30.7569	30.5652
2747	2747	GLUD2	0.156983	2.10765	0.0670903	0.795621	1	21	117	157	174	114	77	63	112	101	127	8.83734	5.70347	5.21726	5.04989	6.54303	4.98529	5.72472	4.74377	6.65193	5.71691
54890	54890	ALKBH5	0.156871	6.51857	0.0864418	0.76875	1	304	2523	3557	4269	1957	1643	1191	2615	1613	2473	127.931	122.99	118.202	123.896	112.322	106.374	108.224	110.759	106.233	111.322
79897	79897	RPP21	0.156801	2.90437	0.0449038	0.832181	1	43	201	302	381	207	165	115	246	154	281	18.0955	9.79827	10.0357	11.0575	11.8808	10.6828	10.4499	10.4194	10.1425	12.6492
79643	79643	CHMP6	0.156721	3.61316	0.0277224	0.867763	1	68	476	637	742	304	325	193	478	312	466	28.6161	23.2039	21.1681	21.5346	17.4481	21.0418	17.5376	20.2457	20.5485	20.977
9746	9746	CLSTN3	0.156692	3.50431	0.055072	0.814462	1	44	344	459	592	327	219	171	383	235	358	18.5163	16.7692	15.253	17.1812	18.7682	14.1789	15.5385	16.222	15.4773	16.1154
6625	6625	SNRNP70	0.156641	6.39582	0.0432347	0.835284	1	383	2686	3646	4613	2366	1907	1435	2832	1737	2763	161.176	130.936	121.16	133.88	135.797	123.467	130.396	119.95	114.4	124.377
51278	51278	IER5	0.156631	4.71591	0.0519406	0.81972	1	75	755	1113	1235	623	454	354	737	531	690	31.5619	36.8045	36.986	35.8426	35.7571	29.3938	32.1675	31.2157	34.972	31.0604
51809	51809	GALNT7	0.15635	3.32933	0.0451828	0.831668	1	32	322	465	550	226	187	162	291	206	296	13.4664	15.6967	15.4524	15.9623	12.9713	12.1071	14.7207	12.3253	13.5673	13.3244
2294	2294	FOXF1	0.156254	6.21596	0.0314009	0.859349	1	291	2213	3170	3452	1632	1445	1038	2256	1467	2112	122.46	107.878	105.342	100.185	93.6686	93.5551	94.3215	95.5531	96.6176	95.0717
1647	1647	GADD45A	0.156124	5.55246	0.115179	0.734323	1	93	885	1255	1483	743	626	419	836	575	808	39.1368	43.1417	41.7048	43.0401	42.6445	40.5298	38.0739	35.4089	37.8699	36.3721
92312	92312	MEX3A	0.155979	3.50596	0.0346142	0.852406	1	46	337	382	494	277	200	170	317	210	331	19.358	16.428	12.6942	14.337	15.8984	12.9488	15.4476	13.4266	13.8307	14.9
26090	26090	ABHD12	0.155838	4.99081	0.0511206	0.821125	1	117	1033	1485	1739	799	703	455	1002	672	1035	49.2366	50.3563	49.348	50.4698	45.8586	45.515	41.3452	42.4398	44.2584	46.5906
55643	55643	BTBD2	0.155797	5.89613	0.0720684	0.788349	1	295	1617	2245	2607	1311	1074	887	1794	1176	1792	124.144	78.8249	74.6035	75.6612	75.2448	69.5351	80.6004	75.985	77.4521	80.6669
10298	10298	PAK4	0.155668	4.04873	0.0410063	0.839526	1	77	516	740	831	421	356	259	547	354	531	32.4036	25.1538	24.5909	24.1176	24.1633	23.0489	23.5349	23.1682	23.3147	23.903
57215	57215	THAP11	0.155629	3.36597	0.0279711	0.867177	1	47	389	503	541	246	229	160	355	242	359	19.7788	18.9628	16.7152	15.7011	14.1192	14.8264	14.539	15.0361	15.9383	16.1604
140606	140606	SELM	0.155527	5.93864	0.0497786	0.823449	1	345	1874	2679	3001	1372	1329	889	2062	1359	2160	145.185	91.3531	89.0257	87.096	78.7459	86.0448	80.7821	87.3362	89.5046	97.2325
3995	3995	FADS3	0.15544	5.68273	0.0538634	0.816472	1	235	1511	2143	2713	1297	1058	788	1647	1036	1736	98.894	73.6577	71.2139	78.7376	74.4413	68.4992	71.6044	69.7588	68.2316	78.1461
404636	404636	FAM45A	0.155166	2.47336	0.0369689	0.847528	1	21	174	277	316	153	114	91	202	120	174	8.83734	8.48209	9.20497	9.17106	8.78143	7.38082	8.26903	8.55573	7.90328	7.83262
113246	113246	C12orf57	0.155125	5.25251	0.0567444	0.811718	1	180	1028	1626	1843	885	754	480	1201	820	1281	75.7486	50.1126	54.0335	53.4882	50.7946	48.817	43.6169	50.8685	54.0057	57.6643
224	224	ALDH3A2	0.154624	3.49332	0.062068	0.803257	1	24	359	520	599	268	215	151	356	216	290	10.0998	17.5004	17.2801	17.3844	15.3819	13.92	13.7211	15.0784	14.2259	13.0544
221150	221150	SKA3	0.154583	2.45159	0.0359008	0.84972	1	15	203	277	304	157	122	95	189	109	161	6.31238	9.89577	9.20497	8.82279	9.01101	7.89877	8.63251	8.00511	7.17881	7.24742
80017	80017	C14orf159	0.154514	2.92964	0.0427811	0.836138	1	39	262	345	467	196	162	135	270	190	266	16.4122	12.7719	11.4647	13.5534	11.2494	10.4885	12.2672	11.4359	12.5135	11.974
91056	91056	AP5B1	0.154047	3.30019	0.0298892	0.862742	1	49	314	379	449	223	193	148	313	230	274	20.6205	15.3068	12.5945	13.031	12.7991	12.4956	13.4485	13.2571	15.1479	12.3341
5096	5096	PCCB	0.153704	3.46753	0.0423886	0.836881	1	51	315	502	602	262	237	177	364	225	345	21.4621	15.3555	16.6819	17.4714	15.0375	15.3443	16.0837	15.4173	14.8186	15.5302
8228	8228	PNPLA4	0.153589	2.46916	0.0307446	0.860812	1	27	175	274	336	160	132	100	216	114	194	11.3623	8.53083	9.10528	9.7515	9.1832	8.54621	9.08685	9.1487	7.50811	8.73292
100462977	100462977	MTRNR2L1	0.153418	10.0545	0.0417053	0.838183	1	805	8015	10408	13444	7387	5574	3449	7120	4694	9195	338.765	390.712	345.868	390.176	423.977	360.883	313.405	301.568	309.15	413.913
10131	10131	TRAP1	0.152724	5.51641	0.0581332	0.809471	1	185	1398	1921	2299	1189	1020	717	1419	900	1322	77.8527	68.1492	63.8367	66.7223	68.2426	66.0389	65.1527	60.1019	59.2746	59.5099
64788	64788	LMF1	0.152701	3.59404	0.0422455	0.837152	1	62	400	505	687	289	251	204	437	265	401	26.0912	19.4991	16.7816	19.9383	16.5871	16.2507	18.5372	18.5092	17.4531	18.051
9667	9667	SAFB2	0.152667	5.67975	0.115824	0.733609	1	132	1080	1549	1873	949	739	576	1123	716	1035	55.549	52.6474	51.4747	54.3588	54.4678	47.8458	52.3403	47.5648	47.1562	46.5906
780	780	DDR1	0.152574	4.60077	0.0347212	0.852181	1	109	800	1097	1269	589	499	393	791	536	795	45.87	38.9981	36.4543	36.8293	33.8056	32.3073	35.7113	33.5029	35.3013	35.7869
3339	3339	HSPG2	0.152211	8.48945	0.0491087	0.824621	1	1445	8661	16135	16035	9852	7253	5899	11303	6898	8852	608.093	422.203	536.181	465.373	565.455	469.588	536.033	478.74	454.307	398.473
83860	83860	TAF3	0.152198	4.2151	0.112615	0.737187	1	41	290	451	538	343	251	159	339	218	311	17.2539	14.1368	14.9872	15.614	19.6865	16.2507	14.4481	14.3584	14.3576	13.9997
92714	92714	ARRDC1	0.15207	2.71223	0.0272674	0.868843	1	36	236	289	362	172	148	117	224	138	268	15.1497	11.5044	9.60374	10.5061	9.87194	9.58211	10.6316	9.48754	9.08877	12.064
4135	4135	MAP6	0.152035	2.88015	0.0365096	0.848467	1	32	244	364	429	237	164	125	279	169	271	13.4664	11.8944	12.0961	12.4506	13.6026	10.618	11.3586	11.8171	11.1304	12.1991
125488	125488	TTC39C	0.152025	4.97354	0.0328799	0.85611	1	103	1001	1428	1618	754	643	416	1001	665	916	43.345	48.7964	47.4538	46.9581	43.2758	41.6304	37.8013	42.3974	43.7973	41.2338
79633	79633	FAT4	0.151776	4.11565	0.0260597	0.871755	1	55	478	867	810	441	376	222	548	354	459	23.1454	23.3014	28.8112	23.5081	25.3112	24.3437	20.1728	23.2106	23.3147	20.6619
84062	84062	DTNBP1	0.151691	2.95227	0.0420358	0.837552	1	30	240	356	429	211	154	105	286	179	249	12.6248	11.6994	11.8302	12.4506	12.1103	9.97058	9.54119	12.1136	11.7891	11.2087
89890	89890	KBTBD6	0.151687	3.27905	0.0262753	0.87123	1	25	294	425	469	238	167	123	310	192	265	10.5206	14.3318	14.1232	13.6115	13.66	10.8122	11.1768	13.1301	12.6452	11.929
23414	23414	ZFPM2	0.151645	1.73014	0.0359994	0.849517	1	6	112	156	171	71	57	40	95	73	89	2.52495	5.45973	5.18403	4.96282	4.07504	3.69041	3.63474	4.02373	4.80783	4.00634
63933	63933	MCUR1	0.151289	3.2351	0.0471919	0.828024	1	38	309	425	525	238	194	135	332	226	286	15.9914	15.063	14.1232	15.2367	13.66	12.5603	12.2672	14.0619	14.8845	12.8743
29894	29894	CPSF1	0.151221	5.94008	0.0467465	0.828825	1	301	1730	2489	3142	1497	1206	973	2039	1254	1962	126.669	84.3334	82.7118	91.1882	85.9203	78.0813	88.4151	86.362	82.5893	88.3195
127687	127687	C1orf122	0.151157	3.45539	0.0372521	0.846953	1	81	379	591	485	156	244	173	401	295	388	34.0869	18.4754	19.6395	14.0758	8.95362	15.7975	15.7203	16.9844	19.4289	17.4658
6272	6272	SORT1	0.151093	5.12939	0.0680881	0.794141	1	84	955	1558	1796	851	633	475	1031	675	872	35.3494	46.554	51.7738	52.1241	48.8431	40.983	43.1625	43.6681	44.4559	39.2531
3017	3017	HIST1H2BD	0.150933	2.20112	0.0380478	0.845347	1	10	114	214	229	145	104	71	126	78	115	4.20826	5.55723	7.11142	6.64611	8.32227	6.73338	6.45166	5.33674	5.13713	5.17673
57418	57418	WDR18	0.150901	4.76371	0.0329767	0.855901	1	160	902	1310	1392	682	623	491	1025	585	978	67.3321	43.9704	43.5325	40.3991	39.1434	40.3355	44.6164	43.414	38.5285	44.0247
8986	8986	RPS6KA4	0.150828	5.1819	0.037899	0.845646	1	192	1193	1701	1881	922	835	571	1251	882	1238	80.7985	58.1559	56.5258	54.591	52.9182	54.0612	51.8859	52.9862	58.0891	55.7286
203069	203069	R3HCC1	0.150738	4.05832	0.0492937	0.824297	1	71	496	703	867	480	363	275	548	335	519	29.8786	24.1788	23.3614	25.1624	27.5496	23.5021	24.9888	23.2106	22.0633	23.3628
26173	26173	INTS1	0.150605	5.95888	0.0359436	0.849632	1	320	1841	2910	3135	1615	1328	1033	2057	1473	2013	134.664	89.7444	96.7021	90.985	92.6929	85.98	93.8672	87.1244	97.0127	90.6153
23295	23295	MGRN1	0.150472	5.96622	0.0429489	0.835822	1	299	1810	2737	3182	1640	1270	1035	2083	1427	1870	125.827	88.2332	90.9531	92.3491	94.1278	82.2249	94.0489	88.2257	93.9831	84.1781
55898	55898	UNC45A	0.150372	5.19777	0.0579252	0.809806	1	138	1125	1550	1845	849	710	523	1139	782	1044	58.0739	54.8411	51.508	53.5462	48.7283	45.9682	47.5242	48.2424	51.503	46.9957
90379	90379	DCAF15	0.150365	3.73712	0.0501966	0.822722	1	68	357	507	637	271	245	185	414	291	392	28.6161	17.4029	16.8481	18.4872	15.554	15.8623	16.8107	17.535	19.1654	17.6459
221927	221927	BRAT1	0.150343	3.85657	0.0436223	0.834558	1	76	445	635	757	309	326	214	488	295	495	31.9827	21.6927	21.1017	21.9699	17.735	21.1065	19.4459	20.6693	19.4289	22.2824
30827	30827	CXXC1	0.150109	4.67586	0.0728935	0.787169	1	86	619	891	1205	551	447	325	664	444	679	36.191	30.1748	29.6088	34.9719	31.6246	28.9406	29.5323	28.1238	29.2421	30.5652
134549	134549	SHROOM1	0.150057	2.98025	0.0481072	0.82639	1	29	234	335	385	180	159	127	246	133	214	12.2039	11.4069	11.1324	11.1736	10.3311	10.2943	11.5403	10.4194	8.75947	9.63322
381	381	ARF5	0.149875	6.21848	0.0298874	0.862746	1	436	2339	3318	3957	2088	1741	1297	2708	1662	2758	183.48	114.021	110.26	114.841	119.841	112.719	117.856	114.698	109.46	124.151
57552	57552	NCEH1	0.149843	4.53955	0.045029	0.831951	1	50	617	983	998	525	439	258	619	394	553	21.0413	30.0773	32.666	28.9643	30.1324	28.4226	23.4441	26.2178	25.9491	24.8933
8216	8216	LZTR1	0.149795	5.17279	0.0396205	0.842224	1	178	1033	1479	1921	869	708	596	1114	793	1174	74.907	50.3563	49.1486	55.7519	49.8762	45.8388	54.1576	47.1836	52.2275	52.8476
11284	11284	PNKP	0.149788	3.82511	0.0537546	0.816654	1	62	421	559	805	343	327	210	483	256	441	26.0912	20.5228	18.5761	23.363	19.6865	21.1713	19.0824	20.4575	16.8603	19.8516
30851	30851	TAX1BP3	0.149522	6.4272	0.0294636	0.863713	1	424	2904	4387	4800	2226	1925	1376	3116	2136	3072	178.43	141.563	145.784	139.307	127.761	124.632	125.035	131.978	140.678	138.286
79077	79077	DCTPP1	0.149499	2.67939	0.0318414	0.858376	1	31	213	281	353	181	148	95	230	154	221	13.0456	10.3832	9.3379	10.2449	10.3885	9.58211	8.63251	9.74167	10.1425	9.94832
1890	1890	TYMP	0.149499	3.0387	0.0575604	0.810394	1	43	238	313	404	181	176	129	224	148	298	18.0955	11.6019	10.4013	11.725	10.3885	11.3949	11.722	9.48754	9.74738	13.4145
63035	63035	BCORL1	0.149471	4.95799	0.0957301	0.757015	1	73	614	991	1009	575	450	331	692	412	553	30.7203	29.931	32.9319	29.2835	33.0021	29.1348	30.0775	29.3097	27.1346	24.8933
6909	6909	TBX2	0.149468	6.07633	0.0261755	0.871472	1	379	2206	2890	3274	1684	1472	1144	2276	1508	2333	159.493	107.537	96.0374	95.0191	96.6531	95.3032	103.954	96.4002	99.3179	105.02
7566	7566	ZNF18	0.149356	2.26753	0.0234222	0.878364	1	24	142	201	220	102	89	78	165	94	139	10.0998	6.92216	6.67942	6.38491	5.85429	5.76222	7.08774	6.98859	6.1909	6.25709
25915	25915	NDUFAF3	0.149324	3.87554	0.0483363	0.825984	1	84	467	681	718	310	301	221	519	348	508	35.3494	22.7651	22.6303	20.838	17.7924	19.4879	20.0819	21.9823	22.9195	22.8676
51368	51368	TEX264	0.148992	3.86774	0.0269373	0.869632	1	75	510	669	782	388	324	262	519	329	510	31.5619	24.8613	22.2315	22.6955	22.2693	20.9771	23.8075	21.9823	21.6682	22.9577
3164	3164	NR4A1	0.148931	3.02992	0.0393795	0.842699	1	43	259	368	462	209	182	151	255	187	286	18.0955	12.6256	12.229	13.4083	11.9956	11.7834	13.7211	10.8005	12.3159	12.8743
10397	10397	NDRG1	0.148888	6.40041	0.0941723	0.758939	1	258	2164	2953	3551	1826	1361	1132	2286	1355	2043	108.573	105.49	98.131	103.058	104.803	88.1166	102.863	96.8237	89.2412	91.9657
5634	5634	PRPS2	0.14882	3.86501	0.047757	0.827013	1	40	519	708	831	378	293	224	492	303	457	16.833	25.3	23.5275	24.1176	21.6953	18.97	20.3545	20.8387	19.9558	20.5719
3911	3911	LAMA5	0.148798	5.13609	0.0549709	0.814629	1	167	888	1587	1535	792	706	549	1111	685	959	70.2779	43.2879	52.7375	44.5493	45.4568	45.7093	49.8868	47.0565	45.1145	43.1694
23024	23024	PDZRN3	0.148782	5.73259	0.0436803	0.83445	1	195	1356	1986	2293	1145	947	699	1513	997	1284	82.061	66.1018	65.9967	66.5482	65.7173	61.3126	63.5171	64.0833	65.6631	57.7993
221061	221061	FAM171A1	0.1487	4.45529	0.0455557	0.830985	1	71	717	1025	1172	591	447	316	739	484	660	29.8786	34.952	34.0617	34.0142	33.9204	28.9406	28.7144	31.3004	31.8766	29.7099
2122	2122	MECOM	0.148628	2.32711	0.0234247	0.878358	1	14	153	195	234	112	96	76	136	79	128	5.89156	7.45839	6.48003	6.79123	6.42824	6.21543	6.90601	5.76029	5.20299	5.76192
4047	4047	LSS	0.148344	5.80351	0.0567664	0.811682	1	259	1631	2277	2660	1308	1140	841	1792	1159	1623	108.994	79.5074	75.6669	77.1994	75.0726	73.8082	76.4204	75.9003	76.3325	73.0594
65263	65263	PYCRL	0.148044	3.02343	0.0229549	0.879574	1	51	276	380	395	182	170	138	281	195	316	21.4621	13.4543	12.6278	11.4638	10.4459	11.0065	12.5399	11.9018	12.8428	14.2247
64221	64221	ROBO3	0.147984	2.78705	0.0339831	0.853743	1	31	231	308	414	212	159	147	239	132	233	13.0456	11.2607	10.2351	12.0152	12.1677	10.2943	13.3577	10.1229	8.69361	10.4885
140458	140458	ASB5	0.147821	3.31555	0.0195066	0.888924	1	37	381	505	572	257	230	158	342	232	339	15.5705	18.5728	16.7816	16.6008	14.7505	14.8911	14.3572	14.4854	15.2797	15.2601
1535	1535	CYBA	0.147788	4.70479	0.0383884	0.844665	1	144	870	1195	1221	528	536	373	873	634	902	60.5989	42.4104	39.711	35.4363	30.3046	34.7028	33.894	36.976	41.7557	40.6036
115290	115290	FBXO17	0.147577	3.37799	0.0326087	0.856698	1	51	347	484	564	264	208	188	363	235	358	21.4621	16.9154	16.0838	16.3686	15.1523	13.4668	17.0833	15.3749	15.4773	16.1154
2950	2950	GSTP1	0.14745	7.23197	0.0518491	0.819876	1	802	4348	6143	6763	3271	2979	2119	4601	3228	5195	337.502	211.955	204.138	196.278	187.739	192.872	192.55	194.876	212.598	233.853
167681	167681	PRSS35	0.147324	2.6693	0.0236321	0.877825	1	11	184	270	304	144	106	82	151	117	167	4.62908	8.96956	8.97236	8.82279	8.26488	6.86287	7.45122	6.39562	7.7057	7.51751
64595	64595	TTTY15	0.147209	2.44168	0.027399	0.86853	1	20	199	280	341	157	131	84	215	131	178	8.41651	9.70078	9.30467	9.89662	9.01101	8.48147	7.63295	9.10634	8.62775	8.01268
11116	11116	FGFR1OP	0.147186	2.43347	0.0463227	0.82959	1	18	179	204	286	140	115	74	160	116	156	7.57486	8.72583	6.77911	8.30039	8.0353	7.44556	6.72427	6.77681	7.63984	7.02234
23061	23061	TBC1D9B	0.147072	6.45177	0.0332953	0.855214	1	451	3043	4305	4938	2210	1985	1532	3222	2096	3025	189.792	148.339	143.059	143.312	126.843	128.517	139.211	136.468	138.044	136.17
84545	84545	MRPL43	0.14697	4.56443	0.0305024	0.861355	1	115	807	1142	1326	637	578	380	859	511	871	48.3949	39.3393	37.9497	38.4836	36.5606	37.422	34.53	36.383	33.6548	39.2081
55270	55270	NUDT15	0.146736	3.03824	0.0268451	0.869853	1	28	317	456	516	239	199	138	331	193	269	11.7831	15.453	15.1533	14.9755	13.7174	12.8841	12.5399	14.0195	12.7111	12.109
79029	79029	SPATA5L1	0.146631	2.22523	0.0848338	0.770851	1	16	112	149	171	78	76	37	129	72	116	6.73321	5.45973	4.95141	4.96282	4.47681	4.92054	3.36213	5.46381	4.74197	5.22174
4728	4728	NDUFS8	0.14662	5.03394	0.0300112	0.862465	1	187	1055	1521	1633	858	790	531	1166	680	1261	78.6944	51.4287	50.5443	47.3935	49.2449	51.1478	48.2512	49.386	44.7852	56.764
5498	5498	PPOX	0.146122	1.76738	0.0392917	0.842872	1	14	85	156	181	93	74	45	105	72	115	5.89156	4.14355	5.18403	5.25304	5.33773	4.79106	4.08908	4.44728	4.74197	5.17673
63941	63941	NECAB3	0.146036	2.80967	0.0389126	0.843622	1	34	182	249	360	168	128	90	241	157	208	14.3081	8.87207	8.27451	10.448	9.64236	8.28723	8.17817	10.2076	10.3401	9.36313
84133	84133	ZNRF3	0.145755	2.38491	0.0253727	0.873442	1	21	160	234	240	106	98	76	151	109	155	8.83734	7.79962	7.77604	6.96536	6.08387	6.34491	6.90601	6.39562	7.17881	6.97733
345757	345757	FAM174A	0.145745	2.9249	0.0345139	0.852618	1	23	232	363	385	222	174	109	232	157	227	9.67899	11.3094	12.0628	11.1736	12.7417	11.2655	9.90467	9.82638	10.3401	10.2184
8427	8427	ZNF282	0.145661	4.74437	0.0519855	0.819644	1	118	694	1061	1213	553	529	364	777	514	745	49.6574	33.8309	35.258	35.2041	31.7394	34.2496	33.0761	32.9099	33.8524	33.5362
338799	338799	LINC01089	0.145373	1.90127	0.0607323	0.805342	1	14	106	137	197	71	74	42	122	61	112	5.89156	5.16725	4.55264	5.7174	4.07504	4.79106	3.81648	5.16732	4.0175	5.04168
706	706	TSPO	0.145341	5.53989	0.0333266	0.855147	1	268	1690	2213	2428	989	1071	666	1678	1135	1824	112.781	82.3835	73.5401	70.4662	56.7636	69.3408	60.5184	71.0718	74.7518	82.1074
145864	145864	HAPLN3	0.14517	3.49369	0.0557275	0.813381	1	49	301	429	579	248	228	165	330	207	340	20.6205	14.673	14.2561	16.8039	14.234	14.7616	14.9933	13.9772	13.6332	15.3051
100129434	100129434	LOC100129434	0.145162	1.68863	0.0641416	0.800066	1	10	91	108	150	89	70	53	81	58	68	4.20826	4.43603	3.58894	4.35335	5.10815	4.53208	4.81603	3.43076	3.81992	3.06102
9600	9600	PITPNM1	0.144899	5.12169	0.0282702	0.866475	1	184	1117	1658	1857	885	792	624	1195	817	1139	77.4319	54.4511	55.0969	53.8945	50.7946	51.2773	56.7019	50.6143	53.8082	51.2721
57465	57465	TBC1D24	0.144622	2.88761	0.0235632	0.878002	1	31	241	342	397	195	164	120	242	163	238	13.0456	11.7482	11.365	11.5219	11.192	10.618	10.9042	10.2499	10.7353	10.7136
83590	83590	TMUB1	0.144613	4.36516	0.0308162	0.860651	1	119	647	924	988	574	459	402	715	445	696	50.0783	31.5397	30.7054	28.6741	32.9447	29.7175	36.5291	30.2839	29.308	31.3305
6601	6601	SMARCC2	0.144513	5.88098	0.0491378	0.82457	1	189	1617	2431	3053	1615	1141	890	1802	1113	1689	79.536	78.8249	80.7844	88.6052	92.6929	73.8729	80.873	76.3239	73.3029	76.0304
10465	10465	PPIH	0.144512	3.12505	0.0468211	0.82869	1	23	263	399	472	259	169	143	274	174	252	9.67899	12.8206	13.2591	13.6985	14.8653	10.9417	12.9942	11.6053	11.4598	11.3438
4048	4048	LTA4H	0.144226	4.94141	0.0525386	0.818703	1	108	937	1374	1655	746	646	466	966	607	909	45.4492	45.6765	45.6593	48.032	42.8167	41.8246	42.3447	40.915	39.9774	40.9187
26262	26262	TSPAN17	0.144173	4.51624	0.0283994	0.866173	1	97	856	1156	1444	621	546	383	838	547	843	40.8201	41.728	38.415	41.9082	35.6423	35.3502	34.8026	35.4936	36.0258	37.9477
155061	155061	ZNF746	0.144056	4.03671	0.0344	0.852859	1	66	452	653	773	316	304	230	483	304	450	27.7745	22.0339	21.6998	22.4343	18.1368	19.6822	20.8998	20.4575	20.0216	20.2568
51157	51157	ZNF580	0.143908	4.10529	0.0507755	0.821719	1	88	503	654	768	383	352	282	507	357	483	37.0327	24.5201	21.733	22.2892	21.9823	22.7899	25.6249	21.474	23.5123	21.7423
113878	113878	DTX2	0.143849	2.8101	0.0429626	0.835796	1	34	184	275	361	166	164	91	207	151	214	14.3081	8.96956	9.13851	10.4771	9.52757	10.618	8.26903	8.7675	9.94496	9.63322
56938	56938	ARNTL2	0.143799	2.27239	0.0324702	0.857	1	13	154	226	285	125	95	64	162	111	144	5.47073	7.50713	7.51019	8.27137	7.17437	6.15068	5.81558	6.86152	7.31053	6.48216
8111	8111	GPR68	0.143611	2.97072	0.0141886	0.905183	1	57	283	367	410	226	200	147	328	204	311	23.9871	13.7956	12.1958	11.8992	12.9713	12.9488	13.3577	13.8925	13.4356	13.9997
51222	51222	ZNF219	0.143422	4.99027	0.06493	0.798867	1	169	845	1248	1276	600	604	455	968	624	908	71.1195	41.1917	41.4722	37.0325	34.437	39.1054	41.3452	40.9997	41.097	40.8736
286223	286223	C9orf47	0.143348	1.59821	0.0256107	0.872855	1	26	82	149	109	64	75	53	109	78	98	10.9415	3.99731	4.95141	3.16343	3.67328	4.8558	4.81603	4.6167	5.13713	4.41147
5754	5754	PTK7	0.143337	7.49906	0.0497114	0.823566	1	721	5404	7594	8950	4284	3468	2751	5543	3804	5323	303.415	263.432	252.356	259.75	245.88	224.532	249.979	234.774	250.534	239.615
8771	8771	TNFRSF6B	0.143316	2.27826	0.0506036	0.822016	1	33	117	163	217	115	105	68	152	87	191	13.8872	5.70347	5.41664	6.29785	6.60042	6.79812	6.17906	6.43797	5.72988	8.59787
79091	79091	METTL22	0.143298	3.69641	0.0772426	0.781069	1	63	338	487	561	265	277	159	332	244	424	26.512	16.4767	16.1835	16.2815	15.2097	17.9341	14.4481	14.0619	16.07	19.0864
23649	23649	POLA2	0.143135	3.38113	0.032044	0.857931	1	39	342	494	597	292	230	171	388	217	323	16.4122	16.6717	16.4161	17.3263	16.7593	14.8911	15.5385	16.4338	14.2918	14.5399
125150	125150	ZSWIM7	0.142798	2.08844	0.0376933	0.84606	1	20	144	177	244	104	101	58	152	85	159	8.41651	7.01966	5.88188	7.08145	5.96908	6.53915	5.27037	6.43797	5.59816	7.15739
126328	126328	NDUFA11	0.142611	6.01362	0.0405705	0.840369	1	365	1845	2599	3125	1646	1431	1023	2195	1329	2226	153.601	89.9394	86.3672	90.6948	94.4721	92.6487	92.9585	92.9694	87.5288	100.203
26092	26092	TOR1AIP1	0.142567	5.58025	0.0412754	0.839007	1	127	1467	2272	2679	1112	868	684	1589	1008	1287	53.4449	71.5128	75.5007	77.7508	63.8232	56.1978	62.1541	67.3022	66.3875	57.9343
2146	2146	EZH2	0.14244	3.8398	0.0921677	0.761439	1	40	309	473	596	293	211	154	387	236	320	16.833	15.063	15.7182	17.2973	16.8167	13.661	13.9937	16.3914	15.5431	14.4048
374897	374897	SBSN	0.142427	4.11916	0.0296414	0.863306	1	70	582	742	943	542	419	311	563	340	579	29.4578	28.3711	24.6574	27.3681	31.1081	27.1277	28.2601	23.8459	22.3926	26.0637
4515	4515	MTCP1	0.142357	1.7949	0.0260815	0.871701	1	16	120	184	169	111	84	56	139	94	100	6.73321	5.84972	6.11449	4.90477	6.37084	5.4385	5.08864	5.88736	6.1909	4.5015
9811	9811	CTIF	0.142212	6.15255	0.0453623	0.831339	1	266	1992	2984	3419	1765	1366	1048	2127	1446	2042	111.94	97.1053	99.1611	99.2274	101.302	88.4403	95.2302	90.0893	95.2345	91.9207
23299	23299	BICD2	0.142173	5.52705	0.0428774	0.835956	1	175	1335	2117	2251	1081	956	660	1506	933	1282	73.6445	65.0781	70.3499	65.3293	62.044	61.8953	59.9732	63.7868	61.448	57.7093
55653	55653	BCAS4	0.142088	2.54479	0.0356914	0.850154	1	25	188	232	332	147	120	87	212	116	196	10.5206	9.16455	7.70958	9.63541	8.43706	7.76928	7.90556	8.97928	7.63984	8.82295
10459	10459	MAD2L2	0.141955	3.74958	0.0308155	0.860653	1	68	504	682	815	357	314	225	557	315	523	28.6161	24.5688	22.6635	23.6532	20.49	20.3296	20.4454	23.5918	20.7461	23.5429
2972	2972	BRF1	0.141941	4.39026	0.0529417	0.818021	1	86	533	860	1054	521	452	288	613	394	657	36.191	25.9825	28.5786	30.5895	29.9028	29.2643	26.1701	25.9637	25.9491	29.5749
11169	11169	WDHD1	0.141755	2.97701	0.0328854	0.856098	1	30	282	377	440	221	202	118	247	207	232	12.6248	13.7468	12.5281	12.7698	12.6843	13.0783	10.7225	10.4617	13.6332	10.4435
26121	26121	PRPF31	0.141722	5.27264	0.0355637	0.850419	1	164	1256	1819	2180	1044	903	645	1322	798	1307	69.0154	61.227	60.4471	63.2687	59.9204	58.4638	58.6102	55.9934	52.5568	58.8346
41	41	ASIC1	0.141606	2.68581	0.0307036	0.860903	1	29	195	285	375	213	163	113	220	124	241	12.2039	9.50579	9.47082	10.8834	12.2251	10.5533	10.2681	9.31812	8.16672	10.8486
152217	152217	NCBP2-AS2	0.141432	2.90476	0.0532091	0.81757	1	31	217	328	357	162	134	113	230	155	224	13.0456	10.5782	10.8998	10.361	9.29799	8.6757	10.2681	9.74167	10.2084	10.0834
51162	51162	EGFL7	0.141284	2.05198	0.0291776	0.86437	1	26	146	176	214	84	101	70	156	87	138	10.9415	7.11715	5.84865	6.21078	4.82118	6.53915	6.3608	6.60739	5.72988	6.21207
3679	3679	ITGA7	0.141264	2.21535	0.0516808	0.820164	1	20	115	165	258	121	94	72	128	93	143	8.41651	5.60598	5.48311	7.48776	6.94479	6.08594	6.54253	5.42145	6.12504	6.43715
25874	25874	MPC2	0.140996	4.09015	0.0218647	0.882448	1	72	669	924	1026	423	395	210	649	462	696	30.2994	32.6122	30.7054	29.7769	24.2781	25.5739	19.0824	27.4885	30.4276	31.3305
30844	30844	EHD4	0.140985	4.97302	0.0461015	0.829991	1	113	964	1376	1581	742	600	475	989	625	941	47.5533	46.9927	45.7258	45.8843	42.5871	38.8464	43.1625	41.8892	41.1629	42.3591
116535	116535	MRGPRF	0.140885	5.52878	0.0182439	0.892557	1	293	1503	2247	2249	963	1037	737	1718	1111	1669	123.302	73.2677	74.6699	65.2712	55.2714	67.1395	66.9701	72.766	73.1712	75.1301
171017	171017	ZNF384	0.140693	5.17332	0.036674	0.84813	1	130	1018	1514	1794	892	690	516	1072	770	1027	54.7073	49.6251	50.3117	52.0661	51.1963	44.6734	46.8881	45.4047	50.7127	46.2304
352954	352954	GATS	0.139945	2.79337	0.0305694	0.861205	1	29	213	304	424	206	148	127	248	143	233	12.2039	10.3832	10.1022	12.3055	11.8234	9.58211	11.5403	10.5041	9.41807	10.4885
23162	23162	MAPK8IP3	0.139886	4.64097	0.0537535	0.816656	1	105	599	771	1373	584	427	374	678	472	773	44.1867	29.1998	25.6211	39.8477	33.5187	27.6457	33.9848	28.7168	31.0862	34.7966
51514	51514	DTL	0.13983	3.31186	0.039535	0.842392	1	25	318	469	504	256	197	133	352	188	275	10.5206	15.5017	15.5853	14.6273	14.6931	12.7546	12.0855	14.909	12.3818	12.3791
57493	57493	HEG1	0.139804	7.09515	0.0369154	0.847637	1	427	4058	6300	6916	3724	2688	2012	4504	2925	3746	179.693	197.818	209.355	200.718	213.739	174.032	182.827	190.767	192.642	168.626
199990	199990	C1orf86	0.139737	4.04156	0.0371707	0.847118	1	108	530	740	742	413	405	286	579	355	614	45.4492	25.8362	24.5909	21.5346	23.7041	26.2213	25.9884	24.5236	23.3805	27.6392
254170	254170	FBXO33	0.139685	3.89274	0.0400487	0.841385	1	36	449	570	698	315	276	182	400	256	389	15.1497	21.8877	18.9416	20.2576	18.0794	17.8693	16.5381	16.942	16.8603	17.5108
768213	768213	MIR671	0.139558	2.27339	0.0139739	0.9059	1	29	188	312	299	122	123	98	197	127	209	12.2039	9.16455	10.3681	8.67768	7.00219	7.96351	8.90511	8.34395	8.3643	9.40814
284615	284615	ANKRD34A	0.139463	2.31873	0.0191372	0.889974	1	23	151	244	293	134	108	83	162	124	176	9.67899	7.36089	8.10835	8.50354	7.69093	6.99235	7.54209	6.86152	8.16672	7.92265
84067	84067	FAM160A2	0.139359	2.9809	0.0236025	0.877901	1	28	232	302	367	197	153	111	231	138	247	11.7831	11.3094	10.0357	10.6512	11.3068	9.90583	10.0864	9.78403	9.08877	11.1187
58189	58189	WFDC1	0.139335	3.90778	0.0258238	0.872331	1	78	481	744	805	440	379	251	550	336	551	32.8244	23.4476	24.7238	23.363	25.2538	24.538	22.808	23.2953	22.1292	24.8033
23604	23604	DAPK2	0.139272	2.56706	0.0686216	0.793354	1	29	139	222	243	123	107	71	184	101	187	12.2039	6.77592	7.37727	7.05243	7.05958	6.92761	6.45166	7.79334	6.65193	8.41781
254102	254102	EHBP1L1	0.13927	6.2575	0.0320077	0.858011	1	333	2567	3785	4642	2515	1822	1460	2905	1825	2545	140.135	125.135	125.779	134.722	144.348	117.964	132.668	123.042	120.196	114.563
2194	2194	FASN	0.139233	6.61665	0.0504823	0.822226	1	414	2325	4004	3879	2243	1884	1402	2900	1782	2471	174.222	113.338	133.057	112.578	128.737	121.978	127.398	122.83	117.364	111.232
949	949	SCARB1	0.139175	3.69803	0.0502025	0.822711	1	50	347	563	627	326	269	175	426	260	364	21.0413	16.9154	18.709	18.197	18.7108	17.4161	15.902	18.0433	17.1238	16.3855
114876	114876	OSBPL1A	0.139042	4.85674	0.036934	0.847599	1	95	1053	1480	1775	793	659	447	1042	693	949	39.9784	51.3313	49.1818	51.5146	45.5142	42.6663	40.6182	44.134	45.6414	42.7193
79883	79883	PODNL1	0.13892	3.40785	0.0277581	0.867679	1	61	318	494	559	264	244	178	370	245	374	25.6704	15.5017	16.4161	16.2235	15.1523	15.7975	16.1746	15.6714	16.1359	16.8356
51330	51330	TNFRSF12A	0.138882	6.64821	0.0304458	0.861482	1	482	3060	4251	4504	2264	2048	1410	3181	2133	3302	202.838	149.168	141.265	130.717	129.942	132.596	128.125	134.732	140.481	148.64
79050	79050	NOC4L	0.13886	3.4148	0.0417949	0.838011	1	50	329	416	488	233	209	161	318	225	324	21.0413	16.038	13.8241	14.1629	13.373	13.5315	14.6298	13.4689	14.8186	14.5849
10919	10919	EHMT2	0.138728	4.94864	0.0488747	0.825033	1	107	845	1281	1496	731	599	439	870	627	837	45.0283	41.1917	42.5688	43.4174	41.9557	38.7817	39.8913	36.8489	41.2946	37.6776
7260	7260	TSSC1	0.138722	2.69171	0.0276355	0.867969	1	38	214	291	359	160	165	83	265	139	262	15.9914	10.432	9.67021	10.419	9.1832	10.6828	7.54209	11.2241	9.15463	11.7939
4615	4615	MYD88	0.138707	5.47905	0.0982779	0.753906	1	127	942	1430	1741	829	667	452	1046	705	1053	53.4449	45.9203	47.5203	50.5279	47.5804	43.1843	41.0726	44.3034	46.4318	47.4008
10981	10981	RAB32	0.138631	3.32229	0.0303697	0.861654	1	45	350	489	525	228	223	149	330	229	357	18.9372	17.0617	16.2499	15.2367	13.0861	14.4379	13.5394	13.9772	15.0821	16.0704
6050	6050	RNH1	0.13857	6.67748	0.0275767	0.868108	1	572	3508	4819	5416	2555	2457	1737	3593	2402	3733	240.712	171.007	160.14	157.185	146.644	159.076	157.839	152.182	158.197	168.041
7343	7343	UBTF	0.138344	6.63432	0.0469539	0.828451	1	334	2900	4233	5185	2570	2010	1477	3097	1986	2852	140.556	141.368	140.667	150.481	147.505	130.135	134.213	131.174	130.799	128.383
2588	2588	GALNS	0.138343	4.80506	0.0328125	0.856256	1	150	850	1231	1417	728	625	445	989	640	941	63.1238	41.4355	40.9073	41.1246	41.7835	40.465	40.4365	41.8892	42.1508	42.3591
4037	4037	LRP3	0.138078	4.31755	0.0281674	0.866716	1	120	647	987	1050	473	475	321	710	479	777	50.4991	31.5397	32.7989	30.4735	27.1478	30.7534	29.1688	30.0721	31.5473	34.9767
23310	23310	NCAPD3	0.138063	3.56875	0.0283997	0.866173	1	36	359	595	680	327	257	186	427	251	323	15.1497	17.5004	19.7724	19.7352	18.7682	16.6392	16.9015	18.0856	16.531	14.5399
23598	23598	PATZ1	0.137854	3.66692	0.0205087	0.886125	1	58	351	547	677	303	235	189	413	294	413	24.4079	17.1104	18.1773	19.6481	17.3907	15.2148	17.1741	17.4927	19.363	18.5912
90231	90231	KIAA2013	0.137852	5.12861	0.0319771	0.858078	1	187	1136	1612	1809	862	767	594	1241	794	1212	78.6944	55.3773	53.5683	52.5014	49.4745	49.6587	53.9759	52.5627	52.2934	54.5582
11010	11010	GLIPR1	0.137803	5.94426	0.0248461	0.874751	1	229	2381	3426	4062	1854	1572	1083	2381	1545	2170	96.3691	116.068	113.849	117.889	106.41	101.778	98.4106	100.847	101.755	97.6826
100	100	ADA	0.137797	3.47763	0.0362786	0.848941	1	41	319	474	575	282	199	169	347	230	353	17.2539	15.5505	15.7515	16.6878	16.1854	12.8841	15.3568	14.6972	15.1479	15.8903
631	631	BFSP1	0.137619	1.65355	0.0436812	0.834448	1	9	99	137	166	83	62	47	109	69	74	3.78743	4.82602	4.55264	4.81771	4.76378	4.01413	4.27082	4.6167	4.54438	3.33111
23765	23765	IL17RA	0.137612	3.7025	0.0373692	0.846715	1	44	367	538	619	346	276	192	430	237	324	18.5163	17.8904	17.8782	17.9648	19.8587	17.8693	17.4468	18.2127	15.609	14.5849
25865	25865	PRKD2	0.137436	4.62816	0.0862282	0.769028	1	85	519	835	961	470	384	300	596	383	616	35.7702	25.3	27.7478	27.8905	26.9756	24.8617	27.2606	25.2436	25.2246	27.7293
10013	10013	HDAC6	0.137034	3.85927	0.0428164	0.836071	1	49	428	556	828	351	285	208	449	282	439	20.6205	20.864	18.4764	24.0305	20.1456	18.452	18.9006	19.0174	18.5727	19.7616
2873	2873	GPS1	0.137026	5.73903	0.0355022	0.850547	1	287	1632	2338	2728	1276	1188	833	1811	1191	1854	120.777	79.5561	77.694	79.1729	73.236	76.9159	75.6935	76.7051	78.44	83.4579
114787	114787	GPRIN1	0.136855	2.41762	0.0157975	0.899979	1	27	202	320	325	166	140	97	209	151	211	11.3623	9.84702	10.6339	9.43226	9.52757	9.06416	8.81425	8.85221	9.94496	9.49817
9013	9013	TAF1C	0.136813	3.95875	0.039023	0.843403	1	60	446	564	867	404	282	227	459	330	525	25.2495	21.7414	18.7423	25.1624	23.1876	18.2578	20.6272	19.441	21.734	23.6329
23231	23231	SEL1L3	0.136457	3.54275	0.0307483	0.860803	1	42	393	601	663	311	261	190	399	261	382	17.6747	19.1578	19.9718	19.2418	17.8498	16.8982	17.265	16.8997	17.1896	17.1957
2180	2180	ACSL1	0.136361	3.62281	0.0287569	0.865342	1	38	454	631	682	313	260	168	420	293	422	15.9914	22.1314	20.9687	19.7932	17.9646	16.8334	15.2659	17.7891	19.2972	18.9963
10040	10040	TOM1L1	0.135915	2.68286	0.0421421	0.837349	1	23	214	263	364	155	133	96	224	140	176	9.67899	10.432	8.73974	10.5641	8.89622	8.61095	8.72338	9.48754	9.22049	7.92265
5631	5631	PRPS1	0.135741	5.22787	0.023371	0.878496	1	115	1213	1769	2006	967	821	553	1165	786	1120	48.3949	59.1309	58.7855	58.2188	55.5009	53.1548	50.2503	49.3437	51.7665	50.4168
55915	55915	LANCL2	0.135721	4.23622	0.0287754	0.865299	1	70	590	819	979	492	359	314	626	407	538	29.4578	28.7611	27.2161	28.4129	28.2383	23.2431	28.5327	26.5143	26.8053	24.2181
84302	84302	TMEM246	0.135716	3.58265	0.0189592	0.890484	1	39	448	633	741	336	273	174	428	311	423	16.4122	21.8389	21.0352	21.5055	19.2847	17.6751	15.8111	18.128	20.4827	19.0414
402778	402778	IFITM10	0.135661	1.85626	0.0391297	0.843192	1	18	112	143	163	81	74	57	123	67	109	7.57486	5.45973	4.75203	4.73064	4.64899	4.79106	5.1795	5.20968	4.41266	4.90664
54963	54963	UCKL1	0.135398	3.86809	0.0351548	0.851272	1	72	432	637	741	357	309	232	499	287	510	30.2994	21.059	21.1681	21.5055	20.49	20.0059	21.0815	21.1352	18.902	22.9577
84284	84284	NTPCR	0.135387	2.445	0.0325794	0.856762	1	18	204	237	287	136	107	79	204	113	170	7.57486	9.94452	7.87573	8.32941	7.80572	6.92761	7.17861	8.64044	7.44225	7.65256
10982	10982	MAPRE2	0.135139	3.56085	0.0363246	0.848847	1	38	342	498	620	318	253	168	405	236	300	15.9914	16.6717	16.549	17.9938	18.2516	16.3802	15.2659	17.1538	15.5431	13.5045
6502	6502	SKP2	0.135009	2.86945	0.0256576	0.872739	1	18	250	388	389	175	149	92	250	165	218	7.57486	12.1869	12.8936	11.2897	10.0441	9.64686	8.3599	10.5888	10.867	9.81328
9902	9902	MRC2	0.135001	9.57981	0.0277197	0.86777	1	3773	23819	36028	39920	20333	17436	13082	26752	17260	24967	1587.78	1161.12	1197.24	1158.57	1167.01	1128.88	1188.74	1133.08	1136.75	1123.89
4298	4298	MLLT1	0.134989	6.04681	0.0320032	0.858021	1	284	2031	2829	3284	1643	1392	1026	2143	1373	2058	119.514	99.0064	94.0104	95.3093	94.3	90.1237	93.2311	90.767	90.4267	92.6409
29801	29801	ZDHHC8	0.134912	5	0.02743	0.868456	1	183	965	1370	1714	816	680	526	1148	774	1128	77.0111	47.0415	45.5264	49.7443	46.8343	44.0259	47.7968	48.6236	50.9761	50.777
9905	9905	SGSM2	0.134848	4.49341	0.04446	0.833	1	94	637	851	1187	547	417	347	729	455	678	39.5576	31.0522	28.2795	34.4495	31.3951	26.9983	31.5314	30.8769	29.9666	30.5202
682	682	BSG	0.134771	8.71738	0.0304136	0.861555	1	2063	13455	19300	22319	10581	9306	7252	14369	9339	13998	868.163	655.899	641.357	647.749	607.296	602.508	658.978	608.6	615.073	630.12
7773	7773	ZNF230	0.134719	1.80767	0.0266987	0.870206	1	13	90	149	174	86	67	57	89	73	99	5.47073	4.38729	4.95141	5.04989	4.93597	4.33785	5.1795	3.7696	4.80783	4.45649
148229	148229	ATP8B3	0.134644	1.46935	0.0355825	0.85038	1	12	83	101	148	74	56	53	79	56	79	5.04991	4.04605	3.35633	4.29531	4.24723	3.62566	4.81603	3.34605	3.6882	3.55619
220002	220002	CYB561A3	0.134548	4.06744	0.0264328	0.870848	1	72	593	869	1020	433	386	281	644	405	563	30.2994	28.9073	28.8777	29.6028	24.852	24.9912	25.5341	27.2767	26.6736	25.3435
84818	84818	IL17RC	0.134508	3.2158	0.0374803	0.84649	1	54	312	410	469	224	173	156	370	240	310	22.7246	15.2093	13.6247	13.6115	12.8565	11.2007	14.1755	15.6714	15.8066	13.9547
55330	55330	BLOC1S4	0.134292	2.55286	0.0279175	0.867303	1	25	207	260	296	141	125	81	182	133	219	10.5206	10.0908	8.64005	8.59061	8.09269	8.093	7.36035	7.70863	8.75947	9.85829
54555	54555	DDX49	0.13421	4.47766	0.0382937	0.844855	1	115	675	928	1031	539	504	343	707	455	748	48.3949	32.9046	30.8383	29.922	30.9359	32.631	31.1679	29.945	29.9666	33.6712
81606	81606	LBH	0.134168	5.83913	0.062008	0.80335	1	154	1626	2255	2648	1279	998	729	1627	1059	1490	64.8072	79.2636	74.9358	76.8511	73.4082	64.6145	66.2431	68.9117	69.7464	67.0724
11277	11277	TREX1	0.134094	2.19454	0.0633941	0.80121	1	23	119	171	187	91	88	66	122	86	133	9.67899	5.80097	5.68249	5.42718	5.22294	5.69747	5.99732	5.16732	5.66402	5.987
26071	26071	FAM127B	0.134064	4.87685	0.0226191	0.880452	1	133	1025	1329	1630	923	747	499	1056	657	1031	55.9698	49.9663	44.1639	47.3064	52.9756	48.3638	45.3434	44.727	43.2704	46.4105
51310	51310	SLC22A17	0.13393	4.52528	0.0363696	0.848754	1	126	677	967	1074	507	489	367	737	500	737	53.024	33.0021	32.1343	31.17	29.0993	31.6598	33.3487	31.2157	32.9303	33.1761
57176	57176	VARS2	0.133588	3.25498	0.0506408	0.821952	1	34	261	377	460	246	178	133	274	185	303	14.3081	12.7231	12.5281	13.3503	14.1192	11.5244	12.0855	11.6053	12.1842	13.6396
59307	59307	SIGIRR	0.133559	2.82718	0.0306051	0.861124	1	39	225	361	360	192	161	117	260	166	273	16.4122	10.9682	11.9964	10.448	11.0198	10.4238	10.6316	11.0123	10.9329	12.2891
10101	10101	NUBP2	0.133376	3.74052	0.0293267	0.864027	1	60	454	622	721	322	279	222	453	302	457	25.2495	22.1314	20.6696	20.9251	18.4812	18.0636	20.1728	19.1869	19.8899	20.5719
60386	60386	SLC25A19	0.133292	1.58349	0.0329067	0.856052	1	10	92	152	155	73	59	53	87	55	101	4.20826	4.48478	5.0511	4.49846	4.18983	3.8199	4.81603	3.68489	3.62234	4.54652
116225	116225	ZMYND19	0.133191	3.88857	0.018698	0.891236	1	73	502	643	849	423	348	270	502	333	535	30.7203	24.4713	21.3675	24.64	24.2781	22.5309	24.5345	21.2623	21.9316	24.083
50937	50937	CDON	0.133157	3.54625	0.0170622	0.896074	1	38	317	556	591	273	216	165	380	246	315	15.9914	15.453	18.4764	17.1522	15.6688	13.9847	14.9933	16.0949	16.2017	14.1797
657	657	BMPR1A	0.133154	5.06614	0.0246539	0.875232	1	103	1134	1675	1915	874	684	481	1189	784	1048	43.345	55.2798	55.6618	55.5778	50.1632	44.2849	43.7078	50.3602	51.6348	47.1758
23550	23550	PSD4	0.132983	3.50866	0.0164694	0.897885	1	54	424	555	694	337	297	212	458	263	381	22.7246	20.669	18.4432	20.1415	19.3421	19.229	19.2641	19.3986	17.3214	17.1507
374882	374882	TMEM205	0.132866	3.16098	0.0250856	0.874154	1	36	286	446	524	251	219	130	318	200	320	15.1497	13.9418	14.821	15.2077	14.4061	14.1789	11.8129	13.4689	13.1721	14.4048
93974	93974	ATPIF1	0.132735	5.54263	0.0275683	0.868128	1	180	1468	2104	2670	1485	1202	769	1643	949	1483	75.7486	71.5615	69.9179	77.4896	85.2315	77.8223	69.8779	69.5894	62.5018	66.7573
57670	57670	KIAA1549	0.132596	4.72333	0.0301171	0.862225	1	81	788	1275	1422	723	558	374	912	578	745	34.0869	38.4131	42.3695	41.2698	41.4966	36.1272	33.9848	38.6278	38.0675	33.5362
91647	91647	ATPAF2	0.132578	2.85119	0.050043	0.822989	1	28	190	275	350	186	150	96	204	137	229	11.7831	9.26205	9.13851	10.1578	10.6755	9.7116	8.72338	8.64044	9.02291	10.3084
726	726	CAPN5	0.132259	5.03735	0.0311253	0.859961	1	116	1048	1514	1773	886	651	541	1086	731	999	48.8158	51.0875	50.3117	51.4566	50.852	42.1484	49.1599	45.9976	48.1441	44.97
55108	55108	BSDC1	0.132031	5.29545	0.0285617	0.865795	1	152	1290	1681	2047	1013	838	584	1243	856	1280	63.9655	62.8844	55.8612	59.4087	58.1411	54.2555	53.0672	52.6474	56.3767	57.6192
169200	169200	TMEM64	0.131974	3.61693	0.0355871	0.850371	1	32	384	506	610	285	226	163	376	223	352	13.4664	18.7191	16.8149	17.7036	16.3576	14.6321	14.8116	15.9255	14.6869	15.8453
55170	55170	PRMT6	0.131933	3.50733	0.0192589	0.889627	1	43	414	566	670	330	275	194	400	275	370	18.0955	20.1815	18.8087	19.445	18.9403	17.8046	17.6285	16.942	18.1117	16.6556
375484	375484	SIMC1	0.131906	2.64754	0.0321987	0.857592	1	25	166	304	338	153	128	100	190	143	184	10.5206	8.09211	10.1022	9.80955	8.78143	8.28723	9.08685	8.04747	9.41807	8.28277
57449	57449	PLEKHG5	0.13188	4.25815	0.03543	0.850697	1	86	546	766	1034	467	391	317	645	380	573	36.191	26.6162	25.4549	30.0091	26.8035	25.3149	28.8053	27.319	25.027	25.7936
9755	9755	TBKBP1	0.131803	3.79697	0.0455357	0.831022	1	63	377	498	674	342	298	201	422	306	356	26.512	18.3779	16.549	19.5611	19.6291	19.2937	18.2646	17.8738	20.1534	16.0254
55556	55556	ENOSF1	0.131796	2.01985	0.0732085	0.786721	1	7	103	126	155	75	56	44	88	63	87	2.94578	5.02101	4.1871	4.49846	4.30462	3.62566	3.99821	3.72725	4.14922	3.91631
126129	126129	CPT1C	0.131756	4.3503	0.0385519	0.844339	1	79	599	871	1045	522	413	309	699	368	660	33.2452	29.1998	28.9442	30.3283	29.9602	26.7393	28.0784	29.6062	24.2367	29.7099
142	142	PARP1	0.131529	5.85429	0.0295584	0.863496	1	210	1928	2822	3207	1618	1337	947	2016	1288	1755	88.3734	93.9854	93.7777	93.0746	92.8651	86.5627	86.0525	85.3879	84.8285	79.0014
5635	5635	PRPSAP1	0.131491	4.14096	0.0261527	0.871528	1	73	621	867	998	466	413	290	615	385	629	30.7203	30.2723	28.8112	28.9643	26.7461	26.7393	26.3519	26.0484	25.3564	28.3145
25945	25945	PVRL3	0.13147	4.55322	0.0290645	0.86463	1	53	812	1112	1282	635	492	334	768	493	676	22.3038	39.5831	36.9528	37.2066	36.4458	31.8541	30.3501	32.5287	32.4693	30.4302
5955	5955	RCN2	0.131416	5.32839	0.0272529	0.868877	1	140	1456	2100	2331	1142	991	633	1473	898	1349	58.9156	70.9765	69.785	67.6511	65.5451	64.1613	57.5198	62.389	59.1429	60.7253
7283	7283	TUBG1	0.131329	4.5622	0.0232429	0.878827	1	101	818	1126	1325	660	560	398	821	520	835	42.5034	39.8756	37.418	38.4546	37.8807	36.2566	36.1657	34.7735	34.2475	37.5876
51319	51319	RSRC1	0.131221	3.65015	0.045534	0.831025	1	34	410	539	708	335	222	188	445	254	380	14.3081	19.9865	17.9115	20.5478	19.2273	14.3732	17.0833	18.848	16.7286	17.1057
5255	5255	PHKA1	0.131085	2.30442	0.0271275	0.869177	1	20	188	222	300	129	127	78	179	115	156	8.41651	9.16455	7.37727	8.7067	7.40395	8.22249	7.08774	7.58156	7.57397	7.02234
56975	56975	FAM20C	0.130948	5.8285	0.0213051	0.883951	1	311	2050	2982	3445	1502	1386	1015	2230	1534	2083	130.877	99.9326	99.0947	99.9819	86.2073	89.7352	92.2315	94.4519	101.03	93.7663
4354	4354	MPP1	0.130692	3.22319	0.0282355	0.866556	1	31	270	444	526	258	199	144	290	217	275	13.0456	13.1619	14.7545	15.2657	14.8079	12.8841	13.0851	12.283	14.2918	12.3791
54961	54961	SSH3	0.130616	4.29709	0.0280988	0.866877	1	94	614	889	1027	549	441	360	673	417	647	39.5576	29.931	29.5423	29.8059	31.5098	28.5521	32.7127	28.505	27.4639	29.1247
4215	4215	MAP3K3	0.130598	5.37024	0.02956	0.863492	1	164	1334	1879	2195	986	885	645	1405	912	1196	69.0154	65.0293	62.441	63.704	56.5915	57.2984	58.6102	59.5089	60.0649	53.838
3189	3189	HNRNPH3	0.130376	6.45341	0.0500739	0.822935	1	241	2630	3771	4708	2500	1847	1370	2692	1688	2468	101.419	128.206	125.314	136.637	143.487	119.582	124.49	114.02	111.173	111.097
23424	23424	TDRD7	0.1303	4.18152	0.068892	0.792957	1	39	319	453	507	251	252	150	299	194	313	16.4122	15.5505	15.0536	14.7143	14.4061	16.3155	13.6303	12.6642	12.777	14.0897
84288	84288	EFCAB2	0.130256	2.27182	0.0409521	0.83963	1	17	138	228	270	133	99	74	137	113	164	7.15404	6.72717	7.57666	7.83603	7.63353	6.40966	6.72427	5.80265	7.44225	7.38247
201191	201191	SAMD14	0.130219	3.02578	0.0331157	0.855601	1	36	244	350	455	228	182	128	283	162	293	15.1497	11.8944	11.6308	13.2052	13.0861	11.7834	11.6312	11.9865	10.6694	13.1894
26147	26147	PHF19	0.130143	4.08118	0.0291423	0.864451	1	57	567	811	1079	500	377	297	540	410	565	23.9871	27.6399	26.9503	31.3151	28.6975	24.4085	26.9879	22.8717	27.0029	25.4335
51428	51428	DDX41	0.130105	5.15063	0.043396	0.834981	1	136	1011	1386	1784	868	734	550	1078	646	1032	57.2323	49.2839	46.0581	51.7758	49.8188	47.5221	49.9777	45.6588	42.546	46.4555
26007	26007	DAK	0.130097	2.86046	0.028996	0.864788	1	34	253	324	433	203	186	123	253	167	251	14.3081	12.3331	10.7668	12.5667	11.6512	12.0424	11.1768	10.7158	10.9987	11.2988
10220	10220	GDF11	0.13006	4.46179	0.0659921	0.797264	1	73	515	774	1016	500	367	296	615	378	577	30.7203	25.105	25.7208	29.4867	28.6975	23.7611	26.8971	26.0484	24.8953	25.9737
80218	80218	NAA50	0.129967	6.60418	0.0193835	0.889273	1	321	3489	5058	5806	2797	2128	1577	3517	2421	3193	135.085	170.08	168.082	168.504	160.534	137.775	143.3	148.963	159.449	143.733
3931	3931	LCAT	0.129917	2.7726	0.0525136	0.818746	1	30	146	179	333	134	118	80	184	107	204	12.6248	7.11715	5.94834	9.66444	7.69093	7.63979	7.26948	7.79334	7.04709	9.18307
23549	23549	DNPEP	0.129913	4.62907	0.0373737	0.846706	1	110	811	1066	1303	582	551	360	824	542	817	46.2908	39.5343	35.4242	37.8161	33.4039	35.674	32.7127	34.9006	35.6965	36.7773
57541	57541	ZNF398	0.129883	4.01692	0.0182093	0.892658	1	51	423	676	736	382	311	202	474	322	417	21.4621	20.6202	22.4641	21.3604	21.9249	20.1354	18.3554	20.0763	21.2071	18.7713
7327	7327	UBE2G2	0.12954	5.53947	0.0360989	0.849311	1	174	1349	2036	2514	1261	986	721	1520	940	1468	73.2237	65.7605	67.6582	72.9621	72.3751	63.8376	65.5162	64.3797	61.909	66.0821
8502	8502	PKP4	0.129427	4.15146	0.0423285	0.836995	1	42	522	782	943	520	366	239	548	379	491	17.6747	25.4463	25.9866	27.3681	29.8454	23.6963	21.7176	23.2106	24.9612	22.1024
3670	3670	ISL1	0.129426	2.361	0.0250548	0.874231	1	17	143	219	235	103	89	71	143	97	145	7.15404	6.97091	7.27758	6.82025	5.91168	5.76222	6.45166	6.05678	6.38848	6.52718
610	610	HCN2	0.129166	2.66136	0.0518363	0.819898	1	28	157	276	280	118	119	81	162	143	181	11.7831	7.65338	9.17174	8.12625	6.77261	7.70454	7.36035	6.86152	9.41807	8.14772
6320	6320	CLEC11A	0.129104	5.25554	0.0169837	0.896312	1	230	1404	1805	2073	999	953	712	1499	867	1472	96.7899	68.4417	59.9819	60.1633	57.3376	61.701	64.6984	63.4903	57.1012	66.2621
57474	57474	ZNF490	0.12901	2.41599	0.0457057	0.830712	1	18	140	176	238	104	99	63	145	94	127	7.57486	6.82467	5.84865	6.90732	5.96908	6.40966	5.72472	6.14149	6.1909	5.71691
79980	79980	DSN1	0.12898	2.52749	0.0202008	0.886978	1	20	199	293	347	141	139	79	206	119	208	8.41651	9.70078	9.73667	10.0707	8.09269	8.99942	7.17861	8.72515	7.83742	9.36313
79735	79735	TBC1D17	0.1287	5.22836	0.0289906	0.864801	1	184	1170	1637	1971	958	748	627	1287	884	1268	77.4319	57.0347	54.3991	57.203	54.9844	48.4285	56.9746	54.511	58.2208	57.0791
8208	8208	CHAF1B	0.12863	2.95442	0.0256235	0.872823	1	29	271	385	489	239	212	142	262	145	294	12.2039	13.2106	12.7939	14.1919	13.7174	13.7257	12.9033	11.097	9.54979	13.2344
55320	55320	MIS18BP1	0.128514	4.04559	0.0307956	0.860697	1	40	546	831	942	420	331	255	586	350	439	16.833	26.6162	27.6149	27.339	24.1059	21.4303	23.1715	24.8201	23.0512	19.7616
79714	79714	CCDC51	0.128496	2.38096	0.0210357	0.884682	1	21	180	245	294	131	142	73	180	108	170	8.83734	8.77457	8.14158	8.53257	7.51874	9.19365	6.6334	7.62392	7.11295	7.65256
58509	58509	CACTIN	0.128475	4.25811	0.0618978	0.803521	1	82	470	654	832	374	311	279	516	334	542	34.5077	22.9114	21.733	24.1466	21.4657	20.1354	25.3523	21.8552	21.9975	24.3981
1822	1822	ATN1	0.128449	7.36751	0.0303272	0.86175	1	691	4948	7332	8441	4674	3621	2808	5503	3437	5109	290.791	241.203	243.649	244.978	268.264	234.438	255.159	233.08	226.363	229.982
4257	4257	MGST1	0.128338	6.16812	0.0229093	0.879693	1	255	2619	3778	4468	2128	1746	1212	2651	1667	2555	107.311	127.67	125.547	129.672	122.137	113.043	110.133	112.283	109.79	115.013
25799	25799	ZNF324	0.128317	2.39421	0.0149785	0.902593	1	19	179	240	280	127	109	83	179	109	163	7.99569	8.72583	7.97543	8.12625	7.28916	7.0571	7.54209	7.58156	7.17881	7.33745
55013	55013	CCDC109B	0.128114	2.20102	0.0275277	0.868224	1	11	174	238	300	138	110	67	174	101	164	4.62908	8.48209	7.90897	8.7067	7.92051	7.12184	6.08819	7.36979	6.65193	7.38247
10856	10856	RUVBL2	0.128076	5.30117	0.0331821	0.855457	1	186	1228	1799	2036	1109	916	662	1376	818	1370	78.2736	59.8621	59.7825	59.0895	63.651	59.3055	60.155	58.2806	53.874	61.6706
126321	126321	MFSD12	0.128057	4.96197	0.0433995	0.834975	1	140	854	1220	1365	667	566	440	899	662	929	58.9156	41.6305	40.5418	39.6155	38.2825	36.6451	39.9821	38.0772	43.5998	41.819
25804	25804	LSM4	0.127948	4.65257	0.0211349	0.884412	1	128	883	1306	1531	733	627	453	970	664	909	53.8657	43.0442	43.3996	44.4332	42.0705	40.5945	41.1634	41.0844	43.7315	40.9187
9253	9253	NUMBL	0.127875	5.50753	0.0192259	0.889721	1	203	1506	2074	2561	1130	969	777	1595	1002	1530	85.4276	73.4139	68.921	74.3262	64.8563	62.7369	70.6048	67.5564	65.9924	68.873
51088	51088	KLHL5	0.127716	6.74559	0.0312783	0.859621	1	331	3853	5789	6730	3188	2478	1759	4010	2592	3577	139.293	187.825	192.374	195.32	182.975	160.436	159.838	169.844	170.711	161.019
221749	221749	PXDC1	0.127677	5.91154	0.0266688	0.870278	1	202	1943	2639	2863	1503	1135	891	1871	1252	1858	85.0068	94.7166	87.6965	83.0909	86.2647	73.4845	80.9638	79.2464	82.4575	83.6379
5339	5339	PLEC	0.127627	9.66538	0.029206	0.864304	1	4036	22005	38266	37039	22959	17720	14312	28539	17909	23423	1698.45	1072.69	1271.62	1074.96	1317.73	1147.26	1300.51	1208.77	1179.5	1054.39
26155	26155	NOC2L	0.1276	5.70175	0.0355263	0.850497	1	198	1460	2201	2650	1429	1120	800	1591	1066	1577	83.3235	71.1715	73.1413	76.9092	82.0174	72.5133	72.6948	67.3869	70.2075	70.9887
7732	7732	RNF112	0.127591	1.93221	0.0229542	0.879576	1	17	111	134	211	81	88	64	106	72	102	7.15404	5.41099	4.45295	6.12371	4.64899	5.69747	5.81558	4.48964	4.74197	4.59153
20	20	ABCA2	0.127511	5.33347	0.024646	0.875252	1	189	1288	1888	2323	1096	919	731	1414	982	1254	79.536	62.7869	62.74	67.4189	62.9049	59.4997	66.4249	59.8901	64.6752	56.4488
2987	2987	GUK1	0.127496	6.10504	0.0316365	0.858828	1	342	2260	3277	3598	1850	1670	1087	2472	1529	2502	143.922	110.17	108.898	104.422	106.181	108.122	98.7741	104.702	100.701	112.628
7020	7020	TFAP2A	0.12747	5.79384	0.0258587	0.872246	1	188	1585	2386	2520	1410	1140	828	1665	1034	1535	79.1152	77.265	79.289	73.1363	80.9269	73.8082	75.2391	70.5212	68.0999	69.0981
196483	196483	FAM86A	0.127297	1.50693	0.0177997	0.893865	1	17	106	129	173	62	62	48	107	66	126	7.15404	5.16725	4.28679	5.02086	3.55849	4.01413	4.36169	4.53199	4.3468	5.67189
10616	10616	RBCK1	0.127248	5.57796	0.0391609	0.84313	1	233	1570	2054	2421	1149	1018	742	1648	1033	1681	98.0524	76.5338	68.2564	70.2631	65.9468	65.9094	67.4244	69.8012	68.0341	75.6703
10189	10189	ALYREF	0.127101	5.22652	0.0294899	0.863653	1	157	1211	1857	2079	1120	887	646	1289	837	1317	66.0696	59.0334	61.7099	60.3374	64.2824	57.4279	58.7011	54.5957	55.1254	59.2848
261734	261734	NPHP4	0.12707	2.61533	0.0224671	0.880851	1	34	172	269	336	145	134	107	220	133	197	14.3081	8.38459	8.93912	9.7515	8.32227	8.6757	9.72293	9.31812	8.75947	8.86796
7105	7105	TSPAN6	0.126956	3.14711	0.0251604	0.873968	1	40	311	433	507	191	199	125	325	196	333	16.833	15.1605	14.389	14.7143	10.9624	12.8841	11.3586	13.7654	12.9087	14.99
63934	63934	ZNF667	0.126849	2.54223	0.0262369	0.871323	1	26	165	261	280	130	102	83	169	140	199	10.9415	8.04336	8.67328	8.12625	7.46135	6.60389	7.54209	7.15801	9.22049	8.95799
79697	79697	C14orf169	0.126821	3.49709	0.0161105	0.898998	1	45	395	509	613	294	268	183	377	245	358	18.9372	19.2553	16.9146	17.7907	16.8741	17.3514	16.6289	15.9679	16.1359	16.1154
10974	10974	ADIRF	0.126765	2.24481	0.0216241	0.883092	1	19	171	265	281	122	108	85	185	110	158	7.99569	8.33584	8.8062	8.15528	7.00219	6.99235	7.72382	7.83569	7.24467	7.11237
83552	83552	MFRP	0.126751	3.25375	0.0265236	0.870628	1	52	288	430	432	225	215	154	331	210	296	21.8829	14.0393	14.2893	12.5376	12.9139	13.92	13.9937	14.0195	13.8307	13.3244
114902	114902	C1QTNF5	0.126751	3.25375	0.0265236	0.870628	1	52	288	430	432	225	215	154	331	210	296	21.8829	14.0393	14.2893	12.5376	12.9139	13.92	13.9937	14.0195	13.8307	13.3244
84861	84861	KLHL22	0.126454	3.96659	0.0200041	0.887526	1	73	479	726	869	380	343	252	515	365	526	30.7203	23.3501	24.1257	25.2204	21.8101	22.2072	22.8989	21.8129	24.0391	23.6779
115752	115752	DIS3L	0.12644	3.12828	0.025217	0.873828	1	34	257	433	512	218	190	151	298	184	268	14.3081	12.5281	14.389	14.8594	12.5121	12.3014	13.7211	12.6218	12.1184	12.064
4218	4218	RAB8A	0.126257	5.82712	0.0384948	0.844453	1	226	1567	2353	2891	1421	1166	895	1800	1134	1611	95.1066	76.3875	78.1924	83.9036	81.5583	75.4915	81.3273	76.2392	74.686	72.5192
64410	64410	KLHL25	0.126188	1.9852	0.0245185	0.875573	1	19	110	156	182	89	77	44	151	87	116	7.99569	5.36224	5.18403	5.28206	5.10815	4.98529	3.99821	6.39562	5.72988	5.22174
3315	3315	HSPB1	0.126054	8.1389	0.0217321	0.882802	1	1704	9451	13539	13159	6993	6723	4981	10321	6281	10449	717.087	460.714	449.914	381.905	401.363	435.274	452.616	437.147	413.671	470.362
84319	84319	CMSS1	0.125956	3.38024	0.0205552	0.885997	1	42	351	536	658	334	269	172	418	258	345	17.6747	17.1104	17.8118	19.0967	19.1699	17.4161	15.6294	17.7044	16.992	15.5302
5272	5272	SERPINB9	0.12584	2.70978	0.0692581	0.79242	1	14	138	171	246	127	67	77	170	95	118	5.89156	6.72717	5.68249	7.13949	7.28916	4.33785	6.99687	7.20037	6.25676	5.31177
79629	79629	OCEL1	0.125777	2.16311	0.0217555	0.882739	1	18	132	224	251	122	109	68	167	97	134	7.57486	6.43469	7.44373	7.28461	7.00219	7.0571	6.17906	7.0733	6.38848	6.03201
54952	54952	TRNAU1AP	0.125533	2.7549	0.0306486	0.861027	1	25	243	325	398	145	150	96	220	148	247	10.5206	11.8457	10.8001	11.5509	8.32227	9.7116	8.72338	9.31812	9.74738	11.1187
5789	5789	PTPRD	0.12546	2.47684	0.0285726	0.86577	1	15	198	278	288	171	99	108	187	132	157	6.31238	9.65203	9.2382	8.35843	9.81454	6.40966	9.8138	7.9204	8.69361	7.06736
3159	3159	HMGA1	0.125453	8.76713	0.0284049	0.86616	1	1829	14651	20726	23974	12866	10448	7483	15748	9663	14364	769.69	714.201	688.745	695.781	738.444	676.445	679.969	667.008	636.411	646.596
4034	4034	LRCH4	0.125378	5.14787	0.0690543	0.792719	1	124	757	1042	1410	679	584	452	774	519	899	52.1824	36.902	34.6266	40.9215	38.9712	37.8105	41.0726	32.7828	34.1817	40.4685
22832	22832	CEP162	0.125207	2.22214	0.062107	0.803196	1	11	129	145	227	108	76	57	114	96	113	4.62908	6.28844	4.81849	6.58807	6.19866	4.92054	5.1795	4.82848	6.32262	5.0867
3191	3191	HNRNPL	0.125151	7.00474	0.0254518	0.873247	1	486	4406	6018	7338	3361	2875	1983	4324	2930	4388	204.521	214.782	199.984	212.966	192.905	186.139	180.192	183.143	192.972	197.526
8884	8884	SLC5A6	0.125097	3.15701	0.0350116	0.851571	1	32	274	378	464	225	168	120	267	216	288	13.4664	13.3568	12.5613	13.4664	12.9139	10.877	10.9042	11.3088	14.2259	12.9643
7804	7804	LRP8	0.125068	2.64694	0.0237977	0.877401	1	18	210	279	326	148	146	92	197	112	174	7.57486	10.237	9.27143	9.46128	8.49446	9.45263	8.3599	8.34395	7.37639	7.83262
56949	56949	XAB2	0.125051	4.93905	0.0515713	0.820351	1	110	770	1158	1280	589	546	409	795	518	816	46.2908	37.5357	38.4814	37.1486	33.8056	35.3502	37.1652	33.6723	34.1158	36.7323
30818	30818	KCNIP3	0.124819	3.46126	0.020853	0.88518	1	51	350	522	552	302	216	210	359	250	378	21.4621	17.0617	17.3466	16.0203	17.3333	13.9847	19.0824	15.2055	16.4652	17.0157
57494	57494	RIMKLB	0.124588	3.50207	0.0225918	0.880523	1	34	395	572	780	358	252	197	433	272	388	14.3081	19.2553	19.0081	22.6374	20.5474	16.3155	17.9011	18.3398	17.9141	17.4658
113452	113452	TMEM54	0.124587	3.04242	0.0276019	0.868048	1	38	303	352	463	214	186	120	302	186	321	15.9914	14.7705	11.6973	13.4373	12.2825	12.0424	10.9042	12.7912	12.2501	14.4498
2050	2050	EPHB4	0.124547	5.64511	0.0233698	0.878499	1	183	1641	2371	2663	1226	1046	752	1701	1079	1612	77.0111	79.9949	78.7906	77.2865	70.3662	67.7222	68.3331	72.046	71.0636	72.5642
10587	10587	TXNRD2	0.124524	2.90373	0.0441097	0.83365	1	32	230	283	345	157	143	94	237	155	232	13.4664	11.212	9.40436	10.0127	9.01101	9.25839	8.54164	10.0382	10.2084	10.4435
10250	10250	SRRM1	0.124474	6.16444	0.0359862	0.849544	1	199	1886	2923	3542	1921	1385	1058	2219	1267	1834	83.7443	91.938	97.1341	102.797	110.256	89.6705	96.1389	93.9859	83.4454	82.5576
79595	79595	SAP130	0.124474	5.08571	0.0375128	0.846425	1	122	944	1399	1615	817	676	511	1050	618	945	51.3407	46.0178	46.4901	46.8711	46.8917	43.767	46.4338	44.4728	40.7019	42.5392
8612	8612	PPAP2C	0.124415	3.53056	0.0242862	0.876159	1	56	391	547	660	287	273	212	405	247	400	23.5662	19.0603	18.1773	19.1547	16.4724	17.6751	19.2641	17.1538	16.2676	18.006
6919	6919	TCEA2	0.124372	3.12581	0.0237989	0.877398	1	44	283	413	512	213	187	130	296	215	363	18.5163	13.7956	13.7244	14.8594	12.2251	12.1071	11.8129	12.5371	14.16	16.3405
56937	56937	PMEPA1	0.124356	4.72872	0.0184642	0.891914	1	89	792	1151	1320	637	526	422	815	504	743	37.4535	38.6081	38.2488	38.3095	36.5606	34.0553	38.3465	34.5194	33.1938	33.4462
4245	4245	MGAT1	0.124334	6.8077	0.020389	0.886456	1	524	4021	5732	6397	3114	2630	2008	4349	2719	3890	220.513	196.014	190.48	185.656	178.728	170.277	182.464	184.202	179.075	175.108
23677	23677	SH3BP4	0.124261	6.1563	0.0201593	0.887093	1	257	2277	3156	3655	2007	1518	1071	2404	1539	2255	108.152	110.998	104.877	106.077	115.192	98.2814	97.3202	101.822	101.36	101.509
729967	729967	MORN2	0.124104	2.32591	0.019378	0.889288	1	23	186	237	308	131	118	86	192	119	179	9.67899	9.06706	7.87573	8.93888	7.51874	7.63979	7.81469	8.13218	7.83742	8.05769
9775	9775	EIF4A3	0.124076	5.16191	0.0391571	0.843138	1	126	1158	1574	1780	849	693	481	1132	816	1117	53.024	56.4498	52.3055	51.6598	48.7283	44.8676	43.7078	47.946	53.7423	50.2818
140876	140876	FAM65C	0.124076	3.0406	0.0290301	0.86471	1	27	258	294	411	191	136	118	220	168	267	11.3623	12.5769	9.7699	11.9282	10.9624	8.80519	10.7225	9.31812	11.0646	12.019
23457	23457	ABCB9	0.124037	1.92065	0.0264107	0.870901	1	22	112	168	189	73	89	57	126	88	115	9.25816	5.45973	5.5828	5.48522	4.18983	5.76222	5.1795	5.33674	5.79574	5.17673
408	408	ARRB1	0.123953	2.99534	0.0214912	0.883449	1	28	254	349	470	233	149	146	282	190	228	11.7831	12.3819	11.5976	13.6405	13.373	9.64686	13.2668	11.9441	12.5135	10.2634
2869	2869	GRK5	0.123768	4.49583	0.0343498	0.852965	1	89	747	1008	1173	553	456	365	785	455	732	37.4535	36.4145	33.4968	34.0432	31.7394	29.5233	33.167	33.2487	29.9666	32.951
6920	6920	TCEA3	0.1236	3.97736	0.0329457	0.855968	1	59	490	695	832	469	351	276	497	317	512	24.8287	23.8863	23.0955	24.1466	26.9182	22.7251	25.0797	21.0505	20.8778	23.0477
8402	8402	SLC25A11	0.123548	4.33242	0.0284987	0.865942	1	99	631	918	1065	479	443	318	676	458	701	41.6617	30.7598	30.506	30.9088	27.4922	28.6816	28.8962	28.632	30.1642	31.5555
5310	5310	PKD1	0.123406	5.93215	0.0286548	0.865579	1	276	1681	2789	3062	1547	1270	966	2046	1398	1803	116.148	81.9448	92.6811	88.8664	88.79	82.2249	87.779	86.6585	92.0732	81.1621
64285	64285	RHBDF1	0.123383	5.53747	0.0184022	0.892094	1	240	1498	2066	2658	1233	1046	836	1613	1094	1653	100.998	73.0239	68.6551	77.1414	70.768	67.7222	75.9661	68.3188	72.0516	74.4098
8525	8525	DGKZ	0.123351	5.2407	0.0248901	0.874641	1	205	1169	1815	2080	1003	871	697	1422	891	1252	86.2693	56.986	60.3142	60.3665	57.5672	56.392	63.3353	60.2289	58.6818	56.3588
6932	6932	TCF7	0.123244	3.31934	0.0246697	0.875193	1	33	328	435	531	246	211	140	341	203	303	13.8872	15.9892	14.4555	15.4109	14.1192	13.661	12.7216	14.4431	13.3697	13.6396
1633	1633	DCK	0.12317	3.63163	0.0221586	0.881666	1	40	492	676	737	332	302	172	467	305	450	16.833	23.9838	22.4641	21.3895	19.0551	19.5527	15.6294	19.7798	20.0875	20.2568
100463482	100463482	MTRNR2L6	0.123054	7.09233	0.0274778	0.868343	1	106	1071	1292	1796	967	765	473	950	661	1131	44.6075	52.2087	42.9344	52.1241	55.5009	49.5292	42.9808	40.2373	43.5339	50.912
3661	3661	IRF3	0.12301	4.42851	0.0269328	0.869643	1	84	630	829	1235	501	457	320	679	412	681	35.3494	30.711	27.5485	35.8426	28.7549	29.588	29.0779	28.7591	27.1346	30.6552
643911	643911	CRNDE	0.123008	1.415	0.0243166	0.876082	1	7	113	132	157	70	68	30	90	59	110	2.94578	5.50848	4.38649	4.55651	4.01765	4.40259	2.72606	3.81196	3.88578	4.95165
23348	23348	DOCK9	0.123007	3.44241	0.0335613	0.854643	1	28	325	478	557	307	225	153	392	202	283	11.7831	15.843	15.8844	16.1654	17.6203	14.5674	13.9029	16.6032	13.3039	12.7393
79447	79447	PAGR1	0.122916	4.97621	0.0204602	0.886259	1	135	982	1440	1742	909	675	524	1115	712	1087	56.8115	47.8702	47.8526	50.5569	52.172	43.7022	47.6151	47.2259	46.8928	48.9313
9917	9917	FAM20B	0.122915	5.49439	0.0205122	0.886116	1	167	1612	2368	2805	1310	985	756	1790	1167	1503	70.2779	78.5812	78.6909	81.4076	75.1874	63.7729	68.6966	75.8156	76.8594	67.6576
650	650	BMP2	0.122899	2.35194	0.0305136	0.86133	1	11	158	192	220	108	82	47	161	90	145	4.62908	7.70213	6.38034	6.38491	6.19866	5.30901	4.27082	6.81917	5.92746	6.52718
3223	3223	HOXC6	0.122811	1.38874	0.0219714	0.882163	1	10	87	91	146	49	52	29	87	48	91	4.20826	4.24104	3.02402	4.23726	2.81235	3.36669	2.63519	3.68489	3.16131	4.09637
1759	1759	DNM1	0.122773	4.96399	0.035318	0.850931	1	107	892	1287	1660	772	586	479	948	634	936	45.0283	43.4829	42.7682	48.1771	44.3089	37.94	43.526	40.1526	41.7557	42.1341
125988	125988	C19orf70	0.122752	3.52261	0.0305218	0.861311	1	67	353	493	538	229	247	130	387	272	460	28.1953	17.2079	16.3829	15.614	13.1435	15.9918	11.8129	16.3914	17.9141	20.7069
6675	6675	UAP1	0.122703	5.6337	0.0202533	0.886832	1	167	1866	2757	3120	1483	1185	775	1875	1291	1823	70.2779	90.9631	91.6177	90.5497	85.1168	76.7217	70.4231	79.4158	85.0261	82.0624
139886	139886	SPIN4	0.12267	2.08575	0.0151899	0.901911	1	8	191	219	250	126	104	73	157	89	131	3.36661	9.3108	7.27758	7.25558	7.23177	6.73338	6.6334	6.64975	5.8616	5.89697
1949	1949	EFNB3	0.122648	3.18525	0.0279216	0.867293	1	39	286	422	484	225	196	137	302	212	301	16.4122	13.9418	14.0235	14.0468	12.9139	12.6898	12.449	12.7912	13.9625	13.5495
56928	56928	SPPL2B	0.122605	4.16287	0.0338743	0.853974	1	88	524	703	898	414	422	249	578	381	554	37.0327	25.5438	23.3614	26.0621	23.7615	27.322	22.6263	24.4812	25.0929	24.9383
23152	23152	CIC	0.122496	5.82267	0.0218011	0.882617	1	264	1634	2430	2696	1472	1148	925	1892	1248	1734	111.098	79.6536	80.7512	78.2442	84.4854	74.3261	84.0534	80.1358	82.1941	78.0561
81579	81579	PLA2G12A	0.122332	3.62362	0.0209436	0.884933	1	42	457	670	756	359	294	222	438	314	397	17.6747	22.2777	22.2647	21.9409	20.6048	19.0347	20.1728	18.5515	20.6802	17.871
127281	127281	FAM213B	0.122332	4.55283	0.0243552	0.875985	1	120	765	1106	1214	636	536	402	811	560	838	50.4991	37.2919	36.7534	35.2331	36.5032	34.7028	36.5291	34.35	36.882	37.7226
79172	79172	CENPO	0.122303	2.44745	0.016662	0.897293	1	18	201	290	314	182	124	104	193	127	196	7.57486	9.79827	9.63697	9.11301	10.4459	8.02826	9.45032	8.17453	8.3643	8.82295
2052	2052	EPHX1	0.122196	4.8942	0.0405578	0.840394	1	104	870	1228	1402	680	581	423	932	558	835	43.7659	42.4104	40.8076	40.6893	39.0286	37.6163	38.4374	39.4749	36.7502	37.5876
3621	3621	ING1	0.122071	4.30145	0.0455581	0.830981	1	73	459	625	752	421	369	234	524	306	497	30.7203	22.3752	20.7693	21.8248	24.1633	23.8905	21.2632	22.1941	20.1534	22.3725
140467	140467	ZNF358	0.121878	5.31767	0.0391125	0.843226	1	213	1055	1531	1777	961	781	615	1262	848	1296	89.6359	51.4287	50.8766	51.5727	55.1566	50.5651	55.8841	53.4521	55.8498	58.3395
5985	5985	RFC5	0.12187	2.41711	0.0255736	0.872946	1	17	175	273	313	139	114	94	191	110	161	7.15404	8.53083	9.07205	9.08399	7.9779	7.38082	8.54164	8.08982	7.24467	7.24742
2876	2876	GPX1	0.121636	6.06565	0.038755	0.843935	1	335	1959	2958	2942	1286	1293	938	2207	1369	2246	140.977	95.4966	98.2971	85.3837	73.8099	83.714	85.2347	93.4777	90.1632	101.104
25974	25974	MMACHC	0.121616	1.54382	0.019587	0.888697	1	17	90	122	144	65	67	47	102	68	89	7.15404	4.38729	4.05418	4.17922	3.73067	4.33785	4.27082	4.32022	4.47852	4.00634
1854	1854	DUT	0.121561	3.51662	0.0291132	0.864518	1	49	384	531	628	256	256	151	387	267	406	20.6205	18.7191	17.6456	18.226	14.6931	16.5745	13.7211	16.3914	17.5848	18.2761
513	513	ATP5D	0.121529	4.76491	0.0359141	0.849693	1	144	844	1144	1183	613	542	421	885	603	922	60.5989	41.143	38.0162	34.3334	35.1831	35.0913	38.2556	37.4843	39.714	41.5039
136647	136647	MPLKIP	0.121432	2.90022	0.0191968	0.889804	1	34	269	364	394	207	180	139	273	159	253	14.3081	13.1131	12.0961	11.4348	11.8808	11.6539	12.6307	11.5629	10.4718	11.3888
23564	23564	DDAH2	0.121427	4.80371	0.0255197	0.873079	1	130	935	1348	1508	698	644	468	924	646	987	54.7073	45.579	44.7953	43.7657	40.0617	41.6951	42.5265	39.1361	42.546	44.4298
6009	6009	RHEB	0.121193	6.15271	0.0218839	0.882396	1	260	2510	3613	4208	2311	1799	1220	2593	1649	2488	109.415	122.357	120.063	122.126	132.64	116.474	110.86	109.827	108.604	111.997
2318	2318	FLNC	0.120996	8.73339	0.0228106	0.879951	1	1641	11980	20202	21024	12312	9365	6994	14564	8899	12338	690.575	583.997	671.332	610.166	706.647	606.328	635.534	616.86	586.094	555.395
92999	92999	ZBTB47	0.120931	5.47762	0.0301156	0.862228	1	192	1361	1962	2392	1249	949	717	1508	1033	1476	80.7985	66.3455	65.1991	69.4214	71.6863	61.4421	65.1527	63.8715	68.0341	66.4422
23251	23251	KIAA1024	0.120852	2.0498	0.018499	0.891813	1	13	124	190	180	96	87	49	126	91	108	5.47073	6.04471	6.31388	5.22402	5.50992	5.63273	4.45256	5.33674	5.99332	4.86162
6687	6687	SPG7	0.120756	4.90603	0.0287247	0.865416	1	120	876	1256	1689	828	684	481	942	618	983	50.4991	42.7029	41.7381	49.0187	47.523	44.2849	43.7078	39.8985	40.7019	44.2498
5696	5696	PSMB8	0.12075	3.57032	0.0365776	0.848328	1	40	371	543	592	280	234	170	360	249	379	16.833	18.0854	18.0444	17.1812	16.0706	15.1501	15.4476	15.2478	16.3993	17.0607
2622	2622	GAS8	0.12061	2.86655	0.0331696	0.855484	1	27	218	305	397	194	145	115	246	135	249	11.3623	10.627	10.1354	11.5219	11.1346	9.38788	10.4499	10.4194	8.89119	11.2087
27304	27304	MOCS3	0.120588	2.80289	0.0112708	0.915452	1	32	228	322	353	171	162	118	257	144	206	13.4664	11.1145	10.7004	10.2449	9.81454	10.4885	10.7225	10.8853	9.48393	9.2731
65108	65108	MARCKSL1	0.120519	5.66804	0.0270858	0.869276	1	192	1536	2187	2537	1230	1033	733	1588	1077	1577	80.7985	74.8764	72.6761	73.6297	70.5958	66.8806	66.6066	67.2599	70.9319	70.9887
5164	5164	PDK2	0.120462	4.91302	0.0236654	0.877739	1	149	868	1206	1431	824	631	501	972	635	1014	62.703	42.3129	40.0765	41.531	47.2935	40.8535	45.5251	41.1691	41.8215	45.6452
4522	4522	MTHFD1	0.120285	5.53058	0.0252751	0.873683	1	145	1544	2326	2605	1328	1077	738	1561	1007	1489	61.0197	75.2663	77.2952	75.6032	76.2205	69.7293	67.061	66.1163	66.3217	67.0274
25777	25777	SUN2	0.120079	5.79172	0.0189334	0.890557	1	235	1968	2818	3320	1677	1388	1001	2169	1260	1932	98.894	95.9353	93.6448	96.3541	96.2514	89.8647	90.9594	91.8682	82.9844	86.969
8864	8864	PER2	0.119895	2.79432	0.0300729	0.862325	1	20	225	306	363	186	136	127	214	138	185	8.41651	10.9682	10.1687	10.5351	10.6755	8.80519	11.5403	9.06399	9.08877	8.32778
4043	4043	LRPAP1	0.119836	6.31765	0.0381709	0.8451	1	361	2293	3276	3845	1762	1597	1135	2497	1710	2521	151.918	111.778	108.865	111.591	101.13	103.396	103.136	105.761	112.622	113.483
10300	10300	KATNB1	0.119535	3.17282	0.0218798	0.882407	1	41	290	443	519	234	189	149	338	221	310	17.2539	14.1368	14.7213	15.0626	13.4304	12.2366	13.5394	14.316	14.5552	13.9547
11247	11247	NXPH4	0.119421	2.52592	0.0301095	0.862242	1	20	213	243	323	140	123	97	181	115	195	8.41651	10.3832	8.07512	9.37421	8.0353	7.96351	8.81425	7.66627	7.57397	8.77793
10733	10733	PLK4	0.119353	2.19156	0.0172649	0.895462	1	16	148	223	249	135	114	80	172	87	129	6.73321	7.21465	7.4105	7.22656	7.74832	7.38082	7.26948	7.28508	5.72988	5.80694
9351	9351	SLC9A3R2	0.118922	5.4733	0.0288536	0.865117	1	203	1400	1915	2178	1095	955	678	1471	1008	1420	85.4276	68.2467	63.6373	63.2106	62.8475	61.8305	61.6088	62.3043	66.3875	63.9213
64434	64434	NOM1	0.118782	3.74836	0.0338181	0.854094	1	45	371	542	646	329	252	178	437	249	398	18.9372	18.0854	18.0112	18.7484	18.8829	16.3155	16.1746	18.5092	16.3993	17.916
6542	6542	SLC7A2	0.118643	2.79819	0.0195042	0.888931	1	17	266	345	372	194	136	109	247	157	220	7.15404	12.9669	11.4647	10.7963	11.1346	8.80519	9.90467	10.4617	10.3401	9.90331
7127	7127	TNFAIP2	0.118536	5.08385	0.0660678	0.797151	1	91	604	804	1032	467	418	320	624	428	626	38.2951	29.4436	26.7177	29.951	26.8035	27.063	29.0779	26.4296	28.1884	28.1794
203259	203259	FAM219A	0.118504	4.17843	0.0220142	0.882049	1	65	546	789	960	424	361	260	572	357	604	27.3537	26.6162	26.2192	27.8614	24.3355	23.3726	23.6258	24.2271	23.5123	27.1891
51295	51295	ECSIT	0.11844	3.09417	0.0235171	0.87812	1	50	273	393	389	212	206	158	312	169	289	21.0413	13.3081	13.0598	11.2897	12.1677	13.3373	14.3572	13.2148	11.1304	13.0093
254295	254295	PHYHD1	0.11828	1.72737	0.0235994	0.877909	1	11	116	147	200	80	55	45	120	80	124	4.62908	5.65472	4.88495	5.80447	4.5916	3.56092	4.08908	5.08261	5.26885	5.58186
1997	1997	ELF1	0.118143	5.60949	0.0204737	0.886222	1	140	1518	2164	2515	1155	896	706	1518	1031	1394	58.9156	73.9989	71.9118	72.9912	66.2912	58.0106	64.1532	64.295	67.9023	62.751
71	71	ACTG1	0.118137	11.2464	0.0319036	0.858239	1	10539	72099	104199	115173	57612	51178	35588	77288	50406	77769	4435.08	3514.66	3462.63	3342.59	3306.64	3313.47	3233.83	3273.54	3319.77	3500.77
83475	83475	DOHH	0.118014	2.63139	0.026266	0.871252	1	34	202	280	261	136	131	101	206	145	196	14.3081	9.84702	9.30467	7.57483	7.80572	8.48147	9.17772	8.72515	9.54979	8.82295
2355	2355	FOSL2	0.117973	5.23964	0.016417	0.898047	1	120	1093	1619	1860	955	760	571	1114	763	1043	50.4991	53.2812	53.8009	53.9815	54.8122	49.2054	51.8859	47.1836	50.2517	46.9507
23345	23345	SYNE1	0.117832	6.06927	0.023561	0.878007	1	184	1705	2755	2956	1613	1209	962	1904	1176	1621	77.4319	83.1147	91.5513	85.79	92.5781	78.2755	87.4155	80.6441	77.4521	72.9694
7726	7726	TRIM26	0.117642	5.8833	0.0565396	0.812051	1	171	1306	1801	2218	1142	949	671	1410	854	1364	71.9612	63.6644	59.8489	64.3715	65.5451	61.4421	60.9728	59.7207	56.245	61.4005
27043	27043	PELP1	0.117432	4.84566	0.0410411	0.839459	1	98	761	1118	1312	680	584	416	801	504	772	41.2409	37.0969	37.1522	38.0773	39.0286	37.8105	37.8013	33.9264	33.1938	34.7516
847	847	CAT	0.117398	4.61743	0.0259086	0.872124	1	100	830	1112	1382	592	521	383	842	595	778	42.0826	40.4605	36.9528	40.1089	33.9778	33.7316	34.8026	35.663	39.1871	35.0217
83443	83443	SF3B5	0.11738	4.48229	0.0248111	0.874839	1	98	730	1020	1192	562	478	340	770	523	771	41.2409	35.5858	33.8956	34.5946	32.256	30.9476	30.8953	32.6134	34.4451	34.7066
113189	113189	CHST14	0.117371	4.62811	0.0304569	0.861458	1	110	737	1044	1256	574	552	353	740	551	803	46.2908	35.927	34.6931	36.4521	32.9447	35.7387	32.0766	31.3428	36.2892	36.1471
55646	55646	LYAR	0.1173	3.1166	0.0286896	0.865498	1	27	275	420	450	252	199	124	306	190	256	11.3623	13.4056	13.957	13.0601	14.4635	12.8841	11.2677	12.9607	12.5135	11.5238
6334	6334	SCN8A	0.117293	3.33262	0.0239357	0.877049	1	25	285	447	514	287	195	126	322	233	271	10.5206	13.8931	14.8542	14.9175	16.4724	12.6251	11.4494	13.6383	15.3455	12.1991
91373	91373	UAP1L1	0.116991	4.91508	0.0325777	0.856766	1	118	774	1147	1418	634	551	395	892	578	881	49.6574	37.7307	38.1159	41.1537	36.3884	35.674	35.8931	37.7807	38.0675	39.6582
287	287	ANK2	0.116965	2.83774	0.021592	0.883178	1	26	284	342	403	208	183	125	268	168	212	10.9415	13.8443	11.365	11.696	11.9382	11.8482	11.3586	11.3512	11.0646	9.54319
3750	3750	KCND1	0.116667	2.41564	0.0225598	0.880607	1	28	157	262	306	171	128	98	197	131	198	11.7831	7.65338	8.70651	8.88083	9.81454	8.28723	8.90511	8.34395	8.62775	8.91298
1434	1434	CSE1L	0.11663	5.66366	0.0204351	0.886329	1	145	1819	2534	3069	1406	1143	811	1855	1116	1614	61.0197	88.6719	84.2072	89.0695	80.6973	74.0024	73.6944	78.5687	73.5005	72.6543
54993	54993	ZSCAN2	0.116336	2.12309	0.0177973	0.893872	1	21	106	180	230	101	97	69	141	86	125	8.83734	5.16725	5.98157	6.67514	5.79689	6.28017	6.26993	5.97207	5.66402	5.62688
54868	54868	TMEM104	0.116248	4.94682	0.0164961	0.897803	1	129	965	1371	1582	802	698	521	1015	646	938	54.2865	47.0415	45.5596	45.9133	46.0308	45.1913	47.3425	42.9904	42.546	42.2241
55199	55199	FAM86C1	0.116238	1.76724	0.0123317	0.911578	1	13	115	149	194	104	71	54	126	70	134	5.47073	5.60598	4.95141	5.63033	5.96908	4.59682	4.9069	5.33674	4.61025	6.03201
58986	58986	TMEM8A	0.116142	5.78449	0.0277604	0.867673	1	301	1592	2463	2754	1184	1190	898	1855	1235	1813	126.669	77.6062	81.8478	79.9275	67.9557	77.0454	81.5999	78.5687	81.3379	81.6123
8140	8140	SLC7A5	0.116075	7.69743	0.0178542	0.893703	1	930	7505	10422	11952	6030	5094	3747	7901	4828	7435	391.368	365.851	346.333	346.875	346.092	329.806	340.484	334.648	317.975	334.687
9738	9738	CCP110	0.115895	3.37179	0.024576	0.875428	1	28	319	413	535	252	216	119	337	223	264	11.7831	15.5505	13.7244	15.5269	14.4635	13.9847	10.8134	14.2737	14.6869	11.884
8021	8021	NUP214	0.115863	5.48916	0.0342827	0.853107	1	137	1139	1780	1956	1108	849	641	1319	774	1112	57.6531	55.5235	59.1511	56.7677	63.5936	54.9677	58.2467	55.8664	50.9761	50.0567
85395	85395	FAM207A	0.115812	2.68433	0.0254867	0.87316	1	29	197	291	324	148	143	99	224	132	200	12.2039	9.60328	9.67021	9.40324	8.49446	9.25839	8.99598	9.48754	8.69361	9.00301
23154	23154	NCDN	0.115811	4.64655	0.0185426	0.891686	1	116	764	1191	1328	614	540	389	919	578	814	48.8158	37.2432	39.5781	38.5417	35.2405	34.9618	35.3478	38.9243	38.0675	36.6422
5504	5504	PPP1R2	0.115728	5.09702	0.0579144	0.809823	1	78	861	1249	1415	745	565	408	844	580	829	32.8244	41.9717	41.5055	41.0666	42.7593	36.5804	37.0744	35.7477	38.1992	37.3175
54780	54780	NSMCE4A	0.115566	2.68872	0.0197985	0.888101	1	19	236	308	364	179	160	87	227	139	216	7.99569	11.5044	10.2351	10.5641	10.2737	10.359	7.90556	9.61461	9.15463	9.72325
28960	28960	DCPS	0.115466	3.13499	0.0185607	0.891633	1	45	294	417	475	228	198	161	302	203	324	18.9372	14.3318	13.8573	13.7856	13.0861	12.8193	14.6298	12.7912	13.3697	14.5849
92922	92922	CCDC102A	0.115426	2.99598	0.0229608	0.879559	1	47	232	357	361	196	184	136	262	192	254	19.7788	11.3094	11.8634	10.4771	11.2494	11.9129	12.3581	11.097	12.6452	11.4338
2316	2316	FLNA	0.115212	11.3692	0.0268888	0.869748	1	11099	76906	123187	131263	68090	57243	42901	89992	57095	77788	4670.74	3748.99	4093.62	3809.56	3908.02	3706.14	3898.35	3811.62	3760.31	3501.63
56952	56952	PRTFDC1	0.115098	2.00526	0.02621	0.871389	1	16	134	190	218	84	86	52	141	92	133	6.73321	6.53218	6.31388	6.32687	4.82118	5.56798	4.72516	5.97207	6.05918	5.987
80262	80262	C16orf70	0.115075	3.52638	0.0243817	0.875918	1	38	351	484	572	258	231	155	323	253	334	15.9914	17.1104	16.0838	16.6008	14.8079	14.9559	14.0846	13.6807	16.6627	15.035
55388	55388	MCM10	0.115067	2.41697	0.0190505	0.890222	1	26	160	242	285	141	132	78	191	111	193	10.9415	7.79962	8.04189	8.27137	8.09269	8.54621	7.08774	8.08982	7.31053	8.6879
60	60	ACTB	0.115045	12.0057	0.0258797	0.872194	1	17159	129592	187433	213285	109244	93791	64691	138261	87659	137213	7220.95	6317.3	6228.58	6190.03	6270.06	6072.41	5878.37	5856.06	5773.28	6176.65
28952	28952	CCDC22	0.114987	2.93072	0.0255242	0.873068	1	33	250	349	370	189	168	127	239	172	239	13.8872	12.1869	11.5976	10.7383	10.8477	10.877	11.5403	10.1229	11.328	10.7586
10004	10004	NAALADL1	0.114791	1.42786	0.0154999	0.90092	1	16	81	121	147	78	56	46	102	72	103	6.73321	3.94856	4.02094	4.26628	4.47681	3.62566	4.17995	4.32022	4.74197	4.63655
126526	126526	C19orf47	0.114606	3.16113	0.017019	0.896205	1	46	302	399	453	241	206	162	314	213	292	19.358	14.7218	13.2591	13.1471	13.8322	13.3373	14.7207	13.2995	14.0283	13.1444
3688	3688	ITGB1	0.114458	11.2039	0.0154723	0.901008	1	7363	88594	129745	150631	77531	60830	42890	91658	55667	79949	3098.54	4318.75	4311.55	4371.66	4449.89	3938.38	3897.35	3882.18	3666.26	3598.91
692312	692312	PPAN-P2RY11	0.114389	4.32576	0.0185076	0.891788	1	81	588	814	988	545	419	323	676	389	612	34.0869	28.6636	27.05	28.6741	31.2803	27.1277	29.3505	28.632	25.6198	27.5492
2517	2517	FUCA1	0.114385	3.15304	0.0442887	0.833317	1	37	227	338	415	160	145	118	272	165	262	15.5705	11.0657	11.2321	12.0443	9.1832	9.38788	10.7225	11.5206	10.867	11.7939
2309	2309	FOXO3	0.114323	4.09801	0.0212239	0.884171	1	47	444	769	826	397	340	251	473	315	434	19.7788	21.6439	25.5546	23.9724	22.7858	22.013	22.808	20.034	20.7461	19.5365
2870	2870	GRK6	0.114254	4.02096	0.0225042	0.880754	1	93	547	793	892	451	398	286	652	392	613	39.1368	26.665	26.3521	25.8879	25.8851	25.7681	25.9884	27.6155	25.8174	27.5942
51112	51112	TRAPPC12	0.114242	4.7566	0.0314564	0.859226	1	124	763	1154	1303	580	592	396	866	549	807	52.1824	37.1944	38.3485	37.8161	33.2891	38.3285	35.9839	36.6795	36.1575	36.3271
8706	8706	B3GALNT1	0.114175	1.99416	0.0179227	0.893501	1	15	143	222	235	93	64	57	143	119	158	6.31238	6.97091	7.37727	6.82025	5.33773	4.14362	5.1795	6.05678	7.83742	7.11237
1466	1466	CSRP2	0.113761	3.99255	0.0261283	0.871587	1	41	483	732	811	359	310	194	440	342	494	17.2539	23.5451	24.3251	23.5371	20.6048	20.0706	17.6285	18.6362	22.5243	22.2374
158135	158135	TTLL11	0.113732	2.03887	0.028441	0.866076	1	13	119	131	193	109	67	46	135	83	126	5.47073	5.80097	4.35325	5.60131	6.25605	4.33785	4.17995	5.71794	5.46643	5.67189
100130311	100130311	C17orf107	0.113494	1.55899	0.0107595	0.917385	1	19	97	146	174	76	80	54	116	83	97	7.99569	4.72852	4.85172	5.04989	4.36202	5.17952	4.9069	4.91319	5.46643	4.36646
79886	79886	CAAP1	0.113327	3.19343	0.0249209	0.874564	1	34	302	482	471	234	219	152	307	199	280	14.3081	14.7218	16.0173	13.6695	13.4304	14.1789	13.812	13.003	13.1063	12.6042
9772	9772	KIAA0195	0.113286	4.38415	0.0210593	0.884618	1	96	619	909	1111	508	442	330	712	452	695	40.3993	30.1748	30.2069	32.2438	29.1567	28.6169	29.9866	30.1568	29.769	31.2854
2134	2134	EXTL1	0.113225	2.32015	0.0110453	0.916299	1	31	185	269	319	144	146	84	229	146	186	13.0456	9.01831	8.93912	9.25812	8.26488	9.45263	7.63295	9.69932	9.61566	8.3728
23136	23136	EPB41L3	0.113222	3.73596	0.0222989	0.881295	1	36	427	657	748	388	285	184	504	290	413	15.1497	20.8152	21.8327	21.7087	22.2693	18.452	16.7198	21.347	19.0996	18.5912
54512	54512	EXOSC4	0.113192	2.75814	0.017554	0.894595	1	41	188	326	320	166	144	120	244	140	263	17.2539	9.16455	10.8333	9.28715	9.52757	9.32314	10.9042	10.3346	9.22049	11.839
23678	23678	SGK3	0.113158	2.72737	0.0252726	0.87369	1	26	209	312	346	166	147	98	266	117	217	10.9415	10.1883	10.3681	10.0417	9.52757	9.51737	8.90511	11.2665	7.7057	9.76826
6877	6877	TAF5	0.113147	2.18546	0.0177982	0.893869	1	12	140	228	216	108	96	67	150	84	120	5.04991	6.82467	7.57666	6.26882	6.19866	6.21543	6.08819	6.35326	5.53229	5.4018
344595	344595	LINC00883	0.113084	1.56365	0.0169626	0.896376	1	11	115	132	183	80	71	47	112	75	92	4.62908	5.60598	4.38649	5.31109	4.5916	4.59682	4.27082	4.74377	4.93955	4.14138
145173	145173	B3GALTL	0.112988	3.84461	0.0142865	0.904858	1	50	482	810	835	405	303	250	532	330	520	21.0413	23.4964	26.9171	24.2336	23.245	19.6174	22.7171	22.5329	21.734	23.4078
5585	5585	PKN1	0.112958	5.91367	0.0245254	0.875555	1	293	2097	2844	3359	1511	1296	1013	2213	1486	2190	123.302	102.224	94.5088	97.486	86.7238	83.9082	92.0498	93.7318	97.8689	98.5829
3614	3614	IMPDH1	0.112953	5.16423	0.0190377	0.890258	1	173	1257	1770	1975	940	848	605	1287	858	1339	72.8028	61.2758	58.8188	57.3191	53.9513	54.9029	54.9754	54.511	56.5084	60.2751
151246	151246	SGOL2	0.112913	2.79266	0.0191091	0.890054	1	18	229	349	434	192	155	113	250	153	201	7.57486	11.1632	11.5976	12.5957	11.0198	10.0353	10.2681	10.5888	10.0767	9.04802
148137	148137	PROSER3	0.112855	2.83632	0.0128389	0.909786	1	32	182	322	380	186	149	129	242	129	232	13.4664	8.87207	10.7004	11.0285	10.6755	9.64686	11.722	10.2499	8.49602	10.4435
84219	84219	WDR24	0.112849	3.07725	0.0162096	0.89869	1	45	256	391	457	183	205	119	303	186	305	18.9372	12.4794	12.9933	13.2632	10.5033	13.2725	10.8134	12.8336	12.2501	13.7296
55615	55615	PRR5	0.112806	3.54453	0.0187091	0.891204	1	60	382	530	596	243	232	198	414	278	372	25.2495	18.6216	17.6124	17.2973	13.947	15.0206	17.992	17.535	18.3093	16.7456
4628	4628	MYH10	0.112695	6.91487	0.027091	0.869264	1	339	3362	5473	5844	3252	2570	1745	3806	2383	3070	142.66	163.89	181.873	169.607	186.648	166.392	158.566	161.203	156.946	138.196
56927	56927	GPR108	0.112615	5.00747	0.0345533	0.852535	1	144	877	1277	1550	693	664	483	980	664	908	60.5989	42.7517	42.4359	44.9846	39.7747	42.99	43.8895	41.508	43.7315	40.8736
7216	7216	TRO	0.112592	4.24739	0.0204776	0.886211	1	67	557	749	1056	502	383	291	597	413	566	28.1953	27.1524	24.89	30.6476	28.8123	24.797	26.4427	25.286	27.2004	25.4785
11119	11119	BTN3A1	0.112577	3.08142	0.0298613	0.862805	1	31	255	341	439	211	175	109	271	175	283	13.0456	12.4306	11.3318	12.7408	12.1103	11.3302	9.90467	11.4782	11.5256	12.7393
27163	27163	NAAA	0.112524	1.86438	0.0373558	0.846742	1	14	104	133	174	80	94	44	95	64	104	5.89156	5.06975	4.41972	5.04989	4.5916	6.08594	3.99821	4.02373	4.21508	4.68156
23096	23096	IQSEC2	0.11252	3.51347	0.022054	0.881943	1	51	361	452	587	287	279	197	368	238	304	21.4621	17.5979	15.0204	17.0361	16.4724	18.0636	17.9011	15.5867	15.6748	13.6846
55684	55684	RABL6	0.112509	5.72043	0.0238658	0.877227	1	246	1710	2354	2855	1371	1200	930	1780	1182	1757	103.523	83.3584	78.2257	82.8588	78.6885	77.6928	84.5077	75.3921	77.8473	79.0914
3077	3077	HFE	0.112478	1.91542	0.0340212	0.853662	1	11	95	185	178	91	71	52	126	69	105	4.62908	4.63102	6.14773	5.16598	5.22294	4.59682	4.72516	5.33674	4.54438	4.72658
6468	6468	FBXW4	0.112436	3.58321	0.0398757	0.841724	1	39	380	524	568	253	226	163	358	240	371	16.4122	18.5241	17.413	16.4847	14.5209	14.6321	14.8116	15.1631	15.8066	16.7006
57719	57719	ANO8	0.112415	2.24864	0.023863	0.877234	1	18	129	169	213	131	82	69	166	94	129	7.57486	6.28844	5.61603	6.18176	7.51874	5.30901	6.26993	7.03095	6.1909	5.80694
9399	9399	STOML1	0.112284	2.34521	0.0184978	0.891816	1	34	160	197	271	120	135	82	171	124	184	14.3081	7.79962	6.5465	7.86505	6.8874	8.74044	7.45122	7.24272	8.16672	8.28277
22826	22826	DNAJC8	0.112193	5.99932	0.0268097	0.869938	1	214	1995	2831	3544	1810	1440	1023	2135	1279	2017	90.0567	97.2515	94.0768	102.855	103.885	93.2314	92.9585	90.4281	84.2358	90.7953
9531	9531	BAG3	0.112163	6.55255	0.0190828	0.890129	1	391	2969	4315	4740	2388	2091	1510	3197	1974	2995	164.543	144.732	143.392	137.566	137.059	135.38	137.211	135.409	130.009	134.82
7169	7169	TPM2	0.112136	10.1124	0.0249609	0.874464	1	4194	35493	51293	62188	33761	27166	18982	38045	23517	36200	1764.94	1730.2	1704.51	1804.84	1937.71	1758.84	1724.87	1611.4	1548.84	1629.54
51096	51096	UTP18	0.111993	3.56489	0.0290098	0.864756	1	34	353	548	571	256	235	162	351	236	326	14.3081	17.2079	18.2106	16.5718	14.6931	15.2148	14.7207	14.8666	15.5431	14.6749
51339	51339	DACT1	0.11199	4.53639	0.0104169	0.918707	1	75	744	1010	1129	534	461	330	714	490	670	31.5619	36.2682	33.5633	32.7662	30.6489	29.847	29.9866	30.2415	32.2717	30.1601
5798	5798	PTPRN	0.111463	3.73401	0.0243038	0.876114	1	52	419	623	733	343	287	235	473	279	397	21.8829	20.4253	20.7029	21.2734	19.6865	18.5815	21.3541	20.034	18.3751	17.871
119710	119710	C11orf74	0.111426	2.35431	0.0177832	0.893914	1	16	216	233	303	152	148	68	214	109	165	6.73321	10.5295	7.74281	8.79377	8.72404	9.58211	6.17906	9.06399	7.17881	7.42748
23513	23513	SCRIB	0.11139	4.87862	0.0237983	0.877399	1	157	917	1358	1518	741	714	476	1015	661	1072	66.0696	44.7016	45.1276	44.0559	42.5297	46.2272	43.2534	42.9904	43.5339	48.2561
439	439	ASNA1	0.111386	5.16102	0.0285935	0.865721	1	140	1089	1443	1821	852	728	542	1161	711	1106	58.9156	53.0862	47.9523	52.8497	48.9005	47.1336	49.2507	49.1743	46.8269	49.7866
9945	9945	GFPT2	0.111369	4.15051	0.0345999	0.852437	1	49	489	753	839	395	329	232	520	326	490	20.6205	23.8376	25.0229	24.3497	22.671	21.3008	21.0815	22.0246	21.4706	22.0574
10199	10199	MPHOSPH10	0.11124	5.56191	0.0125754	0.910712	1	139	1526	2086	2718	1450	1046	751	1563	1066	1443	58.4948	74.3889	69.3198	78.8827	83.2227	67.7222	68.2422	66.201	70.2075	64.9567
5577	5577	PRKAR2B	0.111197	3.94426	0.0213755	0.883761	1	45	548	826	959	383	342	227	538	363	543	18.9372	26.7137	27.4488	27.8324	21.9823	22.1425	20.6272	22.787	23.9074	24.4432
23463	23463	ICMT	0.111116	6.51667	0.0194638	0.889045	1	323	3079	4548	5660	2582	2039	1502	3441	2228	2957	135.927	150.094	151.134	164.266	148.194	132.013	136.484	145.744	146.738	133.109
113235	113235	SLC46A1	0.110962	2.29497	0.0147712	0.903266	1	21	137	218	274	108	114	86	152	98	134	8.83734	6.67842	7.24435	7.95212	6.19866	7.38082	7.81469	6.43797	6.45434	6.03201
80332	80332	ADAM33	0.110903	5.77562	0.0346165	0.852401	1	221	1410	1856	2794	1300	1009	784	1584	1033	1759	93.0025	68.7342	61.6766	81.0884	74.6135	65.3267	71.2409	67.0905	68.0341	79.1814
10609	10609	LEPREL4	0.110747	6.06485	0.0179414	0.893446	1	291	2221	3075	3754	1806	1601	1150	2363	1396	2332	122.46	108.268	102.185	108.95	103.655	103.655	104.499	100.085	91.9415	104.975
56342	56342	PPAN	0.110743	4.17749	0.0151076	0.902176	1	77	523	734	894	508	379	293	620	374	558	32.4036	25.495	24.3915	25.946	29.1567	24.538	26.6245	26.2602	24.6319	25.1184
91304	91304	TMEM259	0.110581	6.44521	0.0290487	0.864667	1	388	2551	3355	4213	2039	1762	1318	2681	1793	2791	163.28	124.355	111.49	122.271	117.028	114.079	119.765	113.554	118.088	125.637
8844	8844	KSR1	0.110549	3.4041	0.0463074	0.829618	1	23	172	305	344	177	127	111	211	142	182	9.67899	8.38459	10.1354	9.98368	10.1589	8.22249	10.0864	8.93692	9.35221	8.19274
64748	64748	LPPR2	0.110435	5.63183	0.0222877	0.881324	1	221	1483	2120	2492	1188	1077	774	1680	1057	1501	93.0025	72.2927	70.4496	72.3237	68.1852	69.7293	70.3322	71.1566	69.6147	67.5676
64105	64105	CENPK	0.110302	2.18019	0.0159437	0.89952	1	15	177	286	312	131	103	71	186	137	179	6.31238	8.62833	9.50405	9.05497	7.51874	6.66863	6.45166	7.87805	9.02291	8.05769
5364	5364	PLXNB1	0.110224	4.08663	0.0217818	0.882669	1	76	516	686	895	441	377	265	592	345	559	31.9827	25.1538	22.7964	25.975	25.3112	24.4085	24.0802	25.0742	22.7219	25.1634
2633	2633	GBP1	0.110087	4.95089	0.0444857	0.832953	1	82	836	1183	1368	819	595	405	908	560	799	34.5077	40.753	39.3122	39.7026	47.0065	38.5227	36.8017	38.4584	36.882	35.967
54795	54795	TRPM4	0.110019	4.5349	0.0334276	0.85493	1	87	659	909	1186	539	449	324	711	462	735	36.6118	32.1247	30.2069	34.4205	30.9359	29.0701	29.4414	30.1145	30.4276	33.086
9672	9672	SDC3	0.109989	6.52642	0.0177975	0.893871	1	363	2911	4569	5346	2684	2054	1666	3256	2141	3042	152.76	141.904	151.832	155.153	154.048	132.984	151.387	137.908	141.008	136.936
5256	5256	PHKA2	0.109973	2.94785	0.0236482	0.877783	1	28	237	297	428	197	154	122	247	154	246	11.7831	11.5532	9.86959	12.4216	11.3068	9.97058	11.086	10.4617	10.1425	11.0737
79724	79724	ZNF768	0.109711	4.65991	0.0219044	0.882342	1	122	764	1057	1239	643	588	365	828	589	820	51.3407	37.2432	35.1251	35.9587	36.905	38.0695	33.167	35.07	38.7919	36.9123
22913	22913	RALY	0.10964	6.28445	0.0183488	0.89225	1	355	2764	3927	4608	2291	2023	1381	2973	1777	2902	149.393	134.738	130.498	133.735	131.492	130.977	125.489	125.922	117.034	130.634
90678	90678	LRSAM1	0.109615	3.85924	0.0589268	0.8082	1	46	349	508	547	247	241	158	378	233	348	19.358	17.0129	16.8813	15.8752	14.1766	15.6033	14.3572	16.0102	15.3455	15.6652
5983	5983	RFC3	0.109608	2.27178	0.0165793	0.897547	1	13	166	283	289	134	120	64	187	107	172	5.47073	8.09211	9.40436	8.38745	7.69093	7.76928	5.81558	7.9204	7.04709	7.74259
2648	2648	KAT2A	0.109601	4.26998	0.0404453	0.840612	1	66	509	678	946	443	381	257	498	346	592	27.7745	24.8125	22.5306	27.4551	25.426	24.6675	23.3532	21.0928	22.7878	26.6489
273	273	AMPH	0.109578	2.79741	0.0343379	0.85299	1	21	201	278	378	145	132	101	196	139	191	8.83734	9.79827	9.2382	10.9704	8.32227	8.54621	9.17772	8.3016	9.15463	8.59787
2063	2063	NR2F6	0.109578	4.19174	0.0171539	0.895797	1	113	669	927	905	383	438	353	655	460	642	47.5533	32.6122	30.8051	26.2652	21.9823	28.3579	32.0766	27.7426	30.2959	28.8996
4716	4716	NDUFB10	0.109563	5.36222	0.0173277	0.895273	1	214	1379	1995	2118	1096	975	752	1466	991	1412	90.0567	67.223	66.2957	61.4693	62.9049	63.1254	68.3331	62.0926	65.2679	63.5612
6237	6237	RRAS	0.109475	5.89132	0.0322484	0.857484	1	245	1760	2530	2734	1279	1112	830	1767	1216	2046	103.102	85.7958	84.0743	79.3471	73.4082	71.9953	75.4209	74.8414	80.0866	92.1008
8324	8324	FZD7	0.109458	7.39366	0.012933	0.909457	1	663	5530	8064	8924	4668	3628	2681	6051	3899	5636	279.007	269.574	267.974	258.995	267.92	234.891	243.618	256.291	256.791	253.705
23731	23731	TMEM245	0.109253	5.41906	0.0380858	0.845271	1	105	1127	1669	1928	872	762	506	1194	771	1001	44.1867	54.9386	55.4625	55.9551	50.0484	49.3349	45.9795	50.572	50.7786	45.06
1351	1351	COX8A	0.109131	5.20929	0.0272775	0.868819	1	147	1204	1726	1872	892	813	535	1253	786	1258	61.8614	58.6921	57.3566	54.3298	51.1963	52.6369	48.6147	53.0709	51.7665	56.6289
54509	54509	RHOF	0.109102	2.06596	0.0171421	0.895832	1	17	131	194	209	118	83	71	137	92	149	7.15404	6.38594	6.4468	6.06567	6.77261	5.37375	6.45166	5.80265	6.05918	6.70724
64116	64116	SLC39A8	0.109041	1.53584	0.0179208	0.893506	1	8	102	160	165	75	70	44	87	66	103	3.36661	4.97226	5.31695	4.78869	4.30462	4.53208	3.99821	3.68489	4.3468	4.63655
9882	9882	TBC1D4	0.109034	4.22703	0.0151916	0.901906	1	46	603	850	966	485	374	242	584	419	550	19.358	29.3948	28.2463	28.0356	27.8366	24.2143	21.9902	24.7354	27.5956	24.7583
54539	54539	NDUFB11	0.109007	4.57954	0.0255361	0.873038	1	123	755	1010	1087	515	538	329	804	529	800	51.7616	36.8045	33.5633	31.5473	29.5584	34.8323	29.8957	34.0535	34.8403	36.012
10273	10273	STUB1	0.108924	5.64892	0.0167965	0.896882	1	269	1735	2424	2827	1295	1303	866	1878	1137	1899	113.202	84.5771	80.5518	82.0461	74.3265	84.3614	78.6921	79.5429	74.8836	85.4835
54531	54531	MIER2	0.108767	4.35141	0.0253331	0.87354	1	86	569	846	901	454	381	279	630	391	692	36.191	27.7374	28.1134	26.1491	26.0573	24.6675	25.3523	26.6837	25.7515	31.1504
22870	22870	PPP6R1	0.108686	6.30406	0.0198587	0.887932	1	370	2492	3525	4118	2085	1751	1310	2761	1755	2721	155.705	121.479	117.139	119.514	119.669	113.367	119.038	116.942	115.585	122.486
64598	64598	MOSPD3	0.10867	3.44522	0.0195519	0.888796	1	41	390	538	579	290	251	168	380	257	371	17.2539	19.0116	17.8782	16.8039	16.6445	16.2507	15.2659	16.0949	16.9262	16.7006
8570	8570	KHSRP	0.108657	6.91866	0.0247768	0.874924	1	424	3595	5331	6332	3238	2525	1954	3997	2430	3660	178.43	175.248	177.154	183.769	185.845	163.479	177.557	169.293	160.041	164.755
6341	6341	SCO1	0.108437	3.46909	0.0137914	0.906514	1	26	379	561	670	326	232	174	418	231	363	10.9415	18.4754	18.6426	19.445	18.7108	15.0206	15.8111	17.7044	15.2138	16.3405
1627	1627	DBN1	0.108421	7.84399	0.0228087	0.879956	1	1050	6724	9709	11097	5983	4986	3675	7657	4745	7481	441.867	327.779	322.639	322.061	343.394	322.814	333.942	324.313	312.509	336.757
83746	83746	L3MBTL2	0.108319	4.24543	0.0213988	0.883698	1	89	550	826	1023	519	435	328	662	424	582	37.4535	26.8112	27.4488	29.6898	29.788	28.1636	29.8049	28.0391	27.9249	26.1987
146542	146542	ZNF688	0.108292	1.99253	0.0142014	0.905141	1	23	112	202	212	94	80	73	119	118	138	9.67899	5.45973	6.71265	6.15273	5.39513	5.17952	6.6334	5.04026	7.77156	6.21207
8531	8531	YBX3	0.108201	6.90969	0.0440798	0.833705	1	409	3124	4660	5242	2889	2325	1620	3537	2168	3314	172.118	152.288	154.856	152.135	165.814	150.53	147.207	149.81	142.786	149.18
266655	266655	LINC00094	0.108127	4.17879	0.0153722	0.901327	1	84	665	938	1030	461	445	313	653	443	665	35.3494	32.4172	31.1706	29.893	26.4591	28.8111	28.4418	27.6579	29.1763	29.935
55004	55004	LAMTOR1	0.108014	5.32633	0.0147634	0.903291	1	203	1335	1980	2085	1108	1013	654	1431	980	1457	85.4276	65.0781	65.7973	60.5116	63.5936	65.5857	59.428	60.6101	64.5434	65.5869
55326	55326	AGPAT5	0.108009	3.11466	0.019527	0.888866	1	27	293	427	513	222	190	125	336	180	287	11.3623	14.2831	14.1896	14.8885	12.7417	12.3014	11.3586	14.2313	11.8549	12.9193
100506988	100506988	NA	0.107889	3.03008	0.0190132	0.890329	1	30	250	326	354	221	168	140	269	151	209	12.6248	12.1869	10.8333	10.2739	12.6843	10.877	12.7216	11.3935	9.94496	9.40814
25927	25927	CNRIP1	0.107777	4.90659	0.0202	0.88698	1	113	978	1463	1666	735	676	450	1020	655	1033	47.5533	47.6752	48.6169	48.3512	42.1853	43.767	40.8908	43.2022	43.1387	46.5005
619208	619208	FAM229B	0.107759	1.98202	0.0164412	0.897972	1	21	125	190	246	84	98	63	148	100	128	8.83734	6.09345	6.31388	7.13949	4.82118	6.34491	5.72472	6.26855	6.58607	5.76192
7284	7284	TUFM	0.107728	6.45644	0.0273329	0.868687	1	408	2579	3640	4097	2043	1955	1287	2830	1766	2833	171.697	125.72	120.961	118.905	117.258	126.575	116.948	119.865	116.31	127.528
56655	56655	POLE4	0.107685	2.75342	0.018163	0.892793	1	31	227	324	399	155	161	89	265	170	230	13.0456	11.0657	10.7668	11.5799	8.89622	10.4238	8.0873	11.2241	11.1963	10.3535
9656	9656	MDC1	0.10766	4.85997	0.018217	0.892635	1	79	864	1230	1451	824	621	437	953	511	822	33.2452	42.1179	40.8741	42.1114	47.2935	40.206	39.7095	40.3644	33.6548	37.0024
143903	143903	LAYN	0.107602	6.10876	0.0224166	0.880984	1	222	2210	3204	3694	1711	1482	1043	2350	1397	2087	93.4233	107.732	106.472	107.209	98.2028	95.9506	94.7759	99.5345	92.0073	93.9464
24147	24147	FJX1	0.107139	2.71596	0.0121162	0.912351	1	47	222	284	349	163	160	123	270	172	239	19.7788	10.822	9.43759	10.1288	9.35538	10.359	11.1768	11.4359	11.328	10.7586
10536	10536	LEPREL2	0.107036	6.41111	0.0292105	0.864294	1	390	2702	3589	4158	1878	1892	1227	2802	1769	2847	164.122	131.716	119.266	120.675	107.788	122.496	111.496	118.679	116.507	128.158
10482	10482	NXF1	0.10697	6.60633	0.0432193	0.835313	1	151	1320	1832	2524	1155	938	661	1365	916	1465	63.5447	64.3469	60.8791	73.2524	66.2912	60.7299	60.0641	57.8147	60.3284	65.947
28956	28956	LAMTOR2	0.106967	3.85534	0.0148673	0.902953	1	69	508	728	781	417	356	252	568	342	513	29.037	24.7638	24.1921	22.6664	23.9337	23.0489	22.8989	24.0577	22.5243	23.0927
636	636	BICD1	0.106953	3.93795	0.0133768	0.907923	1	54	487	746	857	449	340	270	526	352	471	22.7246	23.7401	24.7903	24.8721	25.7703	22.013	24.5345	22.2788	23.1829	21.2021
57001	57001	ACN9	0.106539	1.83651	0.0197731	0.888173	1	12	135	150	199	84	85	49	122	67	128	5.04991	6.58093	4.98464	5.77544	4.82118	5.50324	4.45256	5.16732	4.41266	5.76192
5931	5931	RBBP7	0.10631	5.65781	0.0140521	0.905639	1	187	1910	2756	3040	1577	1316	853	1906	1252	1885	78.6944	93.108	91.5845	88.2279	90.5119	85.2031	77.5108	80.7288	82.4575	84.8533
3490	3490	IGFBP7	0.10627	7.8303	0.0417576	0.838082	1	1027	6557	9414	8906	4053	4128	2941	6676	4793	6929	432.188	319.638	312.836	258.473	232.622	267.263	267.244	282.763	315.67	311.909
10095	10095	ARPC1B	0.106209	6.97562	0.0134936	0.907524	1	662	4551	6499	7415	3313	3129	2254	4971	3132	4839	278.587	221.85	215.968	215.201	190.15	202.584	204.818	210.547	206.276	217.828
4150	4150	MAZ	0.106149	6.76543	0.0251362	0.874028	1	466	3396	4768	5392	2652	2318	1695	3505	2439	3481	196.105	165.547	158.445	156.488	152.211	150.077	154.022	148.455	160.634	156.697
79587	79587	CARS2	0.106085	4.45324	0.0486402	0.825447	1	70	596	801	1055	493	426	298	605	382	630	29.4578	29.0536	26.618	30.6186	28.2957	27.5809	27.0788	25.6248	25.1588	28.3595
9145	9145	SYNGR1	0.106081	3.54422	0.0197005	0.888377	1	46	384	551	586	301	258	158	364	298	402	19.358	18.7191	18.3103	17.0071	17.2759	16.704	14.3572	15.4173	19.6265	18.096
3996	3996	LLGL1	0.106038	5.75328	0.0176516	0.894305	1	276	1724	2447	2845	1263	1154	949	1896	1268	1793	116.148	84.0409	81.3161	82.5685	72.4899	74.7146	86.2342	80.3053	83.5113	80.712
6118	6118	RPA2	0.105987	4.20533	0.013132	0.908766	1	64	663	888	1091	546	452	300	655	437	622	26.9328	32.3197	29.5091	31.6634	31.3377	29.2643	27.2606	27.7426	28.7811	27.9993
3020	3020	H3F3A	0.105957	6.65291	0.0147027	0.903489	1	388	3623	5335	6233	2788	2365	1672	3715	2472	3824	163.28	176.613	177.287	180.896	160.017	153.12	151.932	157.349	162.808	172.137
5214	5214	PFKP	0.105952	6.74105	0.0226858	0.880277	1	404	3337	4846	5561	2844	2426	1693	3527	2229	3405	170.014	162.671	161.037	161.393	163.231	157.069	153.84	149.386	146.803	153.276
9158	9158	FIBP	0.105947	5.56761	0.0193058	0.889493	1	226	1545	2261	2631	1171	1072	740	1626	1134	1805	95.1066	75.3151	75.1352	76.3578	67.2095	69.4056	67.2427	68.8694	74.686	81.2521
7528	7528	YY1	0.105758	5.32977	0.0243891	0.875899	1	155	1181	1789	1979	827	751	586	1296	887	1146	65.228	57.5709	59.4502	57.4352	47.4656	48.6228	53.2489	54.8922	58.4184	51.5872
7042	7042	TGFB2	0.105733	3.36683	0.0172447	0.895523	1	32	322	524	559	274	217	174	363	224	290	13.4664	15.6967	17.413	16.2235	15.7262	14.0495	15.8111	15.3749	14.7528	13.0544
29952	29952	DPP7	0.105678	5.60927	0.0243599	0.875973	1	245	1392	2059	2307	1114	970	778	1609	1031	1651	103.102	67.8567	68.4225	66.9545	63.938	62.8017	70.6957	68.1493	67.9023	74.3198
8742	8742	TNFSF12	0.105669	3.59135	0.0229937	0.879473	1	49	392	552	629	335	292	182	422	266	398	20.6205	19.1091	18.3435	18.255	19.2273	18.9053	16.5381	17.8738	17.5189	17.916
54535	54535	CCHCR1	0.105614	3.18506	0.0244587	0.875723	1	34	304	374	517	247	204	156	311	204	261	14.3081	14.8193	12.4284	15.0045	14.1766	13.2078	14.1755	13.1724	13.4356	11.7489
84299	84299	MIEN1	0.105606	3.62501	0.0177795	0.893925	1	68	403	574	602	289	270	203	418	291	472	28.6161	19.6453	19.0746	17.4714	16.5871	17.4809	18.4463	17.7044	19.1654	21.2471
5978	5978	REST	0.105495	5.338	0.0129942	0.909244	1	110	1293	2078	2281	1132	886	659	1437	844	1202	46.2908	63.0307	69.0539	66.1999	64.9711	57.3632	59.8823	60.8643	55.5864	54.1081
7768	7768	ZNF225	0.105487	2.05983	0.0118672	0.913253	1	11	105	158	217	88	90	50	124	62	107	4.62908	5.1185	5.25049	6.29785	5.05076	5.82696	4.54343	5.25203	4.08336	4.81661
80020	80020	FOXRED2	0.105479	3.39153	0.0289365	0.864926	1	33	313	444	586	277	206	170	347	226	291	13.8872	15.258	14.7545	17.0071	15.8984	13.3373	15.4476	14.6972	14.8845	13.0994
576	576	BAI2	0.105404	3.80491	0.0128721	0.90967	1	69	479	741	808	405	310	275	511	368	533	29.037	23.3501	24.6241	23.45	23.245	20.0706	24.9888	21.6435	24.2367	23.993
2030	2030	SLC29A1	0.105357	3.47139	0.013306	0.908166	1	43	420	591	682	331	297	185	436	267	402	18.0955	20.474	19.6395	19.7932	18.9977	19.229	16.8107	18.4668	17.5848	18.096
92979	92979	2009-03-01	0.105211	1.79008	0.0156288	0.900512	1	12	124	161	199	102	81	71	109	81	100	5.04991	6.04471	5.35018	5.77544	5.85429	5.24426	6.45166	4.6167	5.33471	4.5015
51084	51084	CRYL1	0.105153	2.46817	0.0215246	0.883359	1	17	184	303	284	154	129	84	189	127	177	7.15404	8.96956	10.069	8.24234	8.83883	8.35198	7.63295	8.00511	8.3643	7.96766
5271	5271	SERPINB8	0.105147	5.08078	0.0109299	0.916736	1	113	1286	1750	2081	1061	837	592	1289	815	1180	47.5533	62.6894	58.1542	60.3955	60.8961	54.1907	53.7942	54.5957	53.6764	53.1177
79616	79616	CCNJL	0.105073	1.74401	0.0167059	0.897159	1	12	118	155	190	86	86	54	103	65	121	5.04991	5.75222	5.1508	5.51424	4.93597	5.56798	4.9069	4.36257	4.28094	5.44682
84617	84617	TUBB6	0.104958	8.12327	0.0165723	0.897569	1	1320	9512	13512	15764	7766	6879	4768	10300	6460	10321	555.49	463.687	449.017	457.508	445.729	445.374	433.261	436.257	425.46	464.6
8175	8175	SF3A2	0.104907	4.79173	0.0207691	0.88541	1	120	884	1123	1454	636	571	430	898	631	870	50.4991	43.0929	37.3184	42.1985	36.5032	36.9688	39.0735	38.0349	41.5581	39.1631
57491	57491	AHRR	0.10489	6.30057	0.014867	0.902954	1	301	2296	3489	4073	1840	1628	1161	2461	1722	2426	126.669	111.925	115.943	118.208	105.607	105.403	105.498	104.236	113.412	109.206
284361	284361	EMC10	0.104875	6.03591	0.0225855	0.88054	1	308	2017	2767	3243	1509	1371	1061	2257	1378	2084	129.614	98.324	91.95	94.1194	86.609	88.764	96.4115	95.5954	90.756	93.8113
150472	150472	CBWD2	0.104852	1.76057	0.0281023	0.866869	1	8	114	113	167	91	70	53	97	69	74	3.36661	5.55723	3.7551	4.84673	5.22294	4.53208	4.81603	4.10844	4.54438	3.33111
91752	91752	ZNF804A	0.104848	3.65987	0.0187659	0.89104	1	46	395	518	549	294	282	170	389	255	342	19.358	19.2553	17.2136	15.9333	16.8741	18.2578	15.4476	16.4761	16.7945	15.3951
11336	11336	EXOC3	0.104824	5.1191	0.0296411	0.863307	1	123	1022	1393	1771	865	675	505	1128	738	1010	51.7616	49.8201	46.2907	51.3986	49.6467	43.7022	45.8886	47.7765	48.6052	45.4652
10422	10422	UBAC1	0.104714	3.99498	0.0159769	0.899415	1	75	537	729	922	422	370	260	580	380	586	31.5619	26.1775	24.2254	26.7586	24.2207	23.9553	23.6258	24.566	25.027	26.3788
51729	51729	WBP11	0.104676	5.83303	0.0189483	0.890515	1	196	1750	2610	2980	1587	1198	954	1918	1188	1736	82.4818	85.3083	86.7328	86.4866	91.0858	77.5633	86.6886	81.2371	78.2425	78.1461
4682	4682	NUBP1	0.104546	3.67693	0.0161154	0.898983	1	44	432	580	758	297	308	197	419	275	386	18.5163	21.059	19.2739	21.9989	17.0463	19.9412	17.9011	17.7468	18.1117	17.3758
5833	5833	PCYT2	0.104508	3.62371	0.0155448	0.900778	1	46	441	641	742	332	301	199	461	283	441	19.358	21.4977	21.301	21.5346	19.0551	19.4879	18.0828	19.5257	18.6386	19.8516
23355	23355	VPS8	0.104408	4.08224	0.0238945	0.877154	1	65	552	792	965	457	370	285	632	379	529	27.3537	26.9087	26.3189	28.0066	26.2295	23.9553	25.8975	26.7684	24.9612	23.813
92799	92799	SHKBP1	0.104344	4.97677	0.0178802	0.893626	1	138	1084	1544	1679	830	692	545	1097	777	1078	58.0739	52.8424	51.3086	48.7285	47.6378	44.8029	49.5233	46.4635	51.1737	48.5262
93622	93622	LOC93622	0.10433	2.69975	0.0158281	0.899883	1	23	212	314	397	148	159	103	224	125	213	9.67899	10.3345	10.4345	11.5219	8.49446	10.2943	9.35946	9.48754	8.23258	9.5882
84936	84936	ZFYVE19	0.104261	3.18185	0.0190903	0.890108	1	55	276	385	444	233	203	154	359	198	327	23.1454	13.4543	12.7939	12.8859	13.373	13.143	13.9937	15.2055	13.0404	14.7199
26275	26275	HIBCH	0.104122	2.74971	0.0194851	0.888985	1	24	221	291	383	169	121	113	248	145	214	10.0998	10.7732	9.67021	11.1156	9.69975	7.83403	10.2681	10.5041	9.54979	9.63322
2051	2051	EPHB6	0.104045	3.13138	0.0112855	0.915397	1	53	295	445	490	280	203	191	347	243	328	22.3038	14.3806	14.7878	14.2209	16.0706	13.143	17.3559	14.6972	16.0041	14.7649
191	191	AHCY	0.10398	6.43888	0.0215397	0.883318	1	359	2692	3732	4506	2172	1849	1434	2815	1881	2722	151.076	131.229	124.018	130.775	124.662	119.712	130.305	119.23	123.884	122.531
399474	399474	TMEM200B	0.103931	4.2179	0.0149749	0.902605	1	57	657	852	1028	505	387	308	608	395	632	23.9871	32.0272	28.3128	29.835	28.9845	25.0559	27.9875	25.7519	26.015	28.4495
127435	127435	PODN	0.103859	6.31554	0.0140451	0.905662	1	433	2483	3636	4220	2113	1864	1447	2803	1829	2887	182.218	121.04	120.828	122.474	121.276	120.683	131.487	118.721	120.459	129.958
6183	6183	MRPS12	0.103818	3.32292	0.015969	0.89944	1	43	336	492	630	240	229	166	387	207	381	18.0955	16.3792	16.3496	18.2841	13.7748	14.8264	15.0842	16.3914	13.6332	17.1507
8805	8805	TRIM24	0.103791	3.89855	0.0225534	0.880624	1	33	399	631	695	368	270	204	417	273	388	13.8872	19.4503	20.9687	20.1705	21.1214	17.4809	18.5372	17.6621	17.98	17.4658
26024	26024	PTCD1	0.103598	3.13982	0.0151256	0.902118	1	32	272	380	441	216	179	121	276	198	283	13.4664	13.2594	12.6278	12.7988	12.3973	11.5892	10.9951	11.69	13.0404	12.7393
4973	4973	OLR1	0.103453	2.50628	0.0136269	0.907071	1	15	195	299	292	169	112	84	209	145	171	6.31238	9.50579	9.93605	8.47452	9.69975	7.25133	7.63295	8.85221	9.54979	7.69757
4860	4860	PNP	0.103302	5.17431	0.0533108	0.817399	1	81	774	1112	1388	662	533	360	856	481	868	34.0869	37.7307	36.9528	40.283	37.9955	34.5086	32.7127	36.256	31.679	39.073
27258	27258	LSM3	0.1033	3.85569	0.014983	0.902578	1	56	509	735	888	391	368	192	546	365	538	23.5662	24.8125	24.4247	25.7718	22.4414	23.8258	17.4468	23.1259	24.0391	24.2181
51070	51070	NOSIP	0.103248	4.52492	0.0305529	0.861242	1	99	666	991	1060	552	472	342	754	476	726	41.6617	32.4659	32.9319	30.7637	31.682	30.5592	31.077	31.9357	31.3497	32.6809
56834	56834	GPR137	0.103126	4.09366	0.0194524	0.889077	1	71	565	770	927	455	398	271	597	382	572	29.8786	27.5424	25.5878	26.9037	26.1147	25.7681	24.6254	25.286	25.1588	25.7486
147495	147495	APCDD1	0.103022	4.13221	0.0153319	0.901456	1	73	517	733	831	429	323	306	562	356	535	30.7203	25.2025	24.3583	24.1176	24.6224	20.9123	27.8058	23.8036	23.4464	24.083
9644	9644	SH3PXD2A	0.10264	7.96252	0.034676	0.852276	1	722	6314	10022	11766	6214	4378	3786	7177	4958	6044	303.836	307.793	333.041	341.477	356.652	283.449	344.028	303.982	326.537	272.071
84439	84439	HHIPL1	0.102597	1.54813	0.0165689	0.897579	1	16	84	116	166	61	56	43	90	83	98	6.73321	4.0948	3.85479	4.81771	3.50109	3.62566	3.90735	3.81196	5.46643	4.41147
89941	89941	RHOT2	0.102558	5.31985	0.0284501	0.866055	1	177	1006	1425	1902	847	760	612	1137	754	1176	74.4861	49.0401	47.3541	55.2005	48.6135	49.2054	55.6115	48.1577	49.6589	52.9377
771	771	CA12	0.102477	4.53561	0.0150941	0.90222	1	76	826	1223	1388	669	519	395	889	540	795	31.9827	40.2655	40.6414	40.283	38.3972	33.6021	35.8931	37.6537	35.5648	35.7869
6253	6253	RTN2	0.102155	3.56329	0.0143446	0.904666	1	60	411	579	645	285	247	230	412	274	451	25.2495	20.0353	19.2407	18.7194	16.3576	15.9918	20.8998	17.4503	18.0458	20.3018
7423	7423	VEGFB	0.102125	5.04694	0.0356231	0.850296	1	121	837	1287	1492	767	626	466	944	616	957	50.9199	40.8018	42.7682	43.3013	44.022	40.5298	42.3447	39.9832	40.5702	43.0794
84296	84296	GINS4	0.10193	2.26258	0.0208998	0.885052	1	14	147	219	283	123	115	74	170	83	143	5.89156	7.1659	7.27758	8.21332	7.05958	7.44556	6.72427	7.20037	5.46643	6.43715
23644	23644	EDC4	0.101782	5.39439	0.0212566	0.884082	1	169	1203	1697	2127	983	833	672	1283	876	1254	71.1195	58.6434	56.3929	61.7305	56.4193	53.9318	61.0636	54.3416	57.6939	56.4488
645	645	BLVRB	0.101767	3.42256	0.023876	0.877201	1	30	395	519	562	289	234	169	324	224	391	12.6248	19.2553	17.2469	16.3106	16.5871	15.1501	15.3568	13.723	14.7528	17.6009
128989	128989	TANGO2	0.10175	3.77559	0.0166694	0.897271	1	71	439	607	726	341	303	234	479	320	490	29.8786	21.4002	20.1712	21.0702	19.5717	19.6174	21.2632	20.2881	21.0754	22.0574
3801	3801	KIFC3	0.101738	5.37294	0.0180275	0.893192	1	220	1385	1846	2233	1010	962	717	1498	984	1442	92.5816	67.5155	61.3443	64.8069	57.9689	62.2837	65.1527	63.4479	64.8069	64.9117
26035	26035	GLCE	0.101566	4.96882	0.0103947	0.918793	1	107	1144	1704	1994	929	796	543	1184	798	1040	45.0283	55.7673	56.6255	57.8705	53.3199	51.5362	49.3416	50.1484	52.5568	46.8156
2013	2013	EMP2	0.101558	4.9843	0.0207183	0.885549	1	88	995	1519	1756	943	668	498	1099	684	994	37.0327	48.5039	50.4778	50.9632	54.1235	43.249	45.2525	46.5482	45.0487	44.7449
10376	10376	TUBA1B	0.10152	7.2768	0.0142568	0.904957	1	600	5381	7810	8856	4558	3832	2547	5592	3658	5505	252.495	262.311	259.534	257.022	261.606	248.099	231.442	236.85	240.918	247.808
79651	79651	RHBDF2	0.101402	3.2694	0.0139366	0.906026	1	51	355	447	570	263	240	153	400	241	380	21.4621	17.3054	14.8542	16.5427	15.0949	15.5386	13.9029	16.942	15.8724	17.1057
80728	80728	ARHGAP39	0.101313	2.36078	0.0175081	0.894733	1	19	159	270	247	117	116	85	172	99	154	7.99569	7.75087	8.97236	7.16852	6.71521	7.51031	7.72382	7.28508	6.5202	6.93231
80789	80789	INTS5	0.101195	3.90756	0.0181034	0.892969	1	62	465	685	731	329	309	231	516	325	438	26.0912	22.6676	22.7632	21.2153	18.8829	20.0059	20.9906	21.8552	21.4047	19.7166
4773	4773	NFATC2	0.10117	1.31567	0.0176945	0.894177	1	11	45	68	84	46	38	24	67	44	56	4.62908	2.19364	2.2597	2.43788	2.64017	2.46027	2.18084	2.83779	2.89787	2.52084
11213	11213	IRAK3	0.101129	2.16046	0.0193888	0.889258	1	17	138	229	244	88	89	74	168	87	133	7.15404	6.72717	7.60989	7.08145	5.05076	5.76222	6.72427	7.11566	5.72988	5.987
10424	10424	PGRMC2	0.10089	5.8654	0.0117407	0.913714	1	183	1964	2848	3401	1586	1250	926	2021	1353	1922	77.0111	95.7403	94.6417	98.705	91.0284	80.93	84.1442	85.5996	89.1095	86.5189
8520	8520	HAT1	0.100854	4.79376	0.0149274	0.902758	1	85	979	1405	1563	799	669	438	980	606	933	35.7702	47.7239	46.6895	45.3619	45.8586	43.3137	39.8004	41.508	39.9116	41.999
9136	9136	RRP9	0.100818	3.57405	0.0203672	0.886516	1	44	354	525	581	340	282	181	366	253	370	18.5163	17.2567	17.4462	16.862	19.5143	18.2578	16.4472	15.502	16.6627	16.6556
84866	84866	TMEM25	0.100813	2.52661	0.0147071	0.903475	1	25	166	259	340	148	133	79	216	131	197	10.5206	8.09211	8.60682	9.86759	8.49446	8.61095	7.17861	9.1487	8.62775	8.86796
51495	51495	PTPLAD1	0.100751	5.86249	0.0163493	0.898256	1	177	1953	2899	3370	1555	1334	897	2048	1269	1875	74.4861	95.2041	96.3365	97.8053	89.2492	86.3685	81.509	86.7432	83.5772	84.4032
22874	22874	PLEKHA6	0.100748	4.26048	0.0233926	0.878441	1	69	553	814	941	501	382	330	618	359	559	29.037	26.9574	27.05	27.31	28.7549	24.7322	29.9866	26.1754	23.644	25.1634
2963	2963	GTF2F2	0.100536	4.08917	0.0180819	0.893032	1	64	576	753	908	481	383	242	628	388	578	26.9328	28.0786	25.0229	26.3523	27.607	24.797	21.9902	26.599	25.5539	26.0187
55346	55346	TCP11L1	0.100513	3.71982	0.014931	0.902747	1	50	387	531	674	350	249	177	475	308	400	21.0413	18.8653	17.6456	19.5611	20.0882	16.1213	16.0837	20.1187	20.2851	18.006
84191	84191	FAM96A	0.100447	3.39713	0.0124693	0.911088	1	44	375	506	634	266	264	138	394	237	432	18.5163	18.2804	16.8149	18.4002	15.2671	17.0924	12.5399	16.6879	15.609	19.4465
7837	7837	PXDN	0.10039	9.49172	0.0176116	0.894424	1	2706	21749	34192	36290	19498	15681	11837	24727	15813	21274	1138.75	1060.21	1136.23	1053.22	1119.09	1015.25	1075.61	1047.31	1041.45	957.65
7468	7468	WHSC1	0.100328	5.39223	0.0185263	0.891733	1	163	1374	2057	2388	1218	946	744	1521	1024	1319	68.5946	66.9792	68.3561	69.3053	69.9071	61.2478	67.6062	64.4221	67.4413	59.3748
7371	7371	UCK2	0.100229	4.09174	0.0139225	0.906073	1	67	544	769	888	467	367	250	594	395	583	28.1953	26.5187	25.5546	25.7718	26.8035	23.7611	22.7171	25.1589	26.015	26.2438
1841	1841	DTYMK	0.100105	2.75034	0.0131395	0.90874	1	30	210	366	378	187	169	101	228	171	263	12.6248	10.237	12.1625	10.9704	10.7329	10.9417	9.17772	9.65696	11.2622	11.839
29083	29083	GTPBP8	0.0999943	2.62844	0.0201856	0.88702	1	25	178	242	350	117	126	85	184	134	190	10.5206	8.67708	8.04189	10.1578	6.71521	8.15775	7.72382	7.79334	8.82533	8.55286
9567	9567	GTPBP1	0.0999117	5.6843	0.042437	0.836789	1	145	1155	1686	1970	995	807	635	1266	775	1193	61.0197	56.3035	56.0274	57.174	57.108	52.2484	57.7015	53.6215	51.042	53.7029
1175	1175	AP2S1	0.0998662	4.85466	0.0122263	0.911955	1	144	1063	1591	1753	730	717	471	1156	780	1137	60.5989	51.8187	52.8704	50.8762	41.8983	46.4215	42.7991	48.9625	51.3713	51.1821
84875	84875	PARP10	0.0998339	2.20491	0.0287825	0.865282	1	12	82	108	147	88	78	39	94	49	101	5.04991	3.99731	3.58894	4.26628	5.05076	5.05003	3.54387	3.98138	3.22717	4.54652
1292	1292	COL6A2	0.0997349	12.2638	0.0115331	0.914478	1	28729	168160	245420	252982	125466	118776	90520	188081	121511	182833	12089.9	8197.4	8155.54	7342.13	7201.12	7690.03	8225.42	7966.19	8002.79	8230.23
10156	10156	RASA4	0.0993763	5.19535	0.0159349	0.899547	1	115	1123	1493	1915	947	796	512	1098	739	1155	48.3949	54.7436	49.6138	55.5778	54.353	51.5362	46.5247	46.5059	48.671	51.9924
7249	7249	TSC2	0.0992515	6.02269	0.0231682	0.87902	1	259	1846	2681	3290	1711	1365	1029	2177	1304	1992	108.994	89.9881	89.0922	95.4835	98.2028	88.3756	93.5037	92.207	85.8823	89.6699
6794	6794	STK11	0.0991229	5.0316	0.0237586	0.877501	1	153	997	1422	1630	710	678	519	1141	701	1023	64.3863	48.6014	47.2544	47.3064	40.7504	43.8964	47.1608	48.3272	46.1683	46.0504
60509	60509	AGBL5	0.0991043	3.3186	0.0213502	0.883829	1	40	304	439	506	265	210	168	303	232	312	16.833	14.8193	14.5884	14.6853	15.2097	13.5962	15.2659	12.8336	15.2797	14.0447
5757	5757	PTMA	0.099035	9.24432	0.0291033	0.864541	1	1773	17349	25518	30300	15906	12647	8865	18181	11543	17701	746.124	845.723	847.987	879.377	912.925	818.818	805.549	770.058	760.229	796.811
201562	201562	PTPLB	0.0989656	3.87959	0.0180164	0.893224	1	31	451	628	751	339	296	204	425	293	353	13.0456	21.9852	20.869	21.7958	19.4569	19.1642	18.5372	18.0009	19.2972	15.8903
9894	9894	TELO2	0.0989445	3.58206	0.0147506	0.903333	1	55	421	578	692	287	285	204	402	274	460	23.1454	20.5228	19.2075	20.0835	16.4724	18.452	18.5372	17.0267	18.0458	20.7069
51143	51143	DYNC1LI1	0.0989437	5.40792	0.0215782	0.883215	1	119	1185	1819	2081	992	808	563	1274	844	1194	50.0783	57.7659	60.4471	60.3955	56.9358	52.3132	51.159	53.9604	55.5864	53.7479
10287	10287	RGS19	0.0989193	2.35005	0.0116259	0.914136	1	30	144	247	274	125	112	86	200	134	169	12.6248	7.01966	8.20804	7.95212	7.17437	7.25133	7.81469	8.47102	8.82533	7.60754
54433	54433	GAR1	0.0987348	4.1523	0.0162431	0.898585	1	52	634	863	988	506	448	278	624	367	560	21.8829	30.906	28.6783	28.6741	29.0419	29.0053	25.2614	26.4296	24.1709	25.2084
84709	84709	MGARP	0.0987234	3.43619	0.016337	0.898294	1	34	362	569	629	291	253	125	407	254	411	14.3081	17.6466	18.9084	18.255	16.7019	16.3802	11.3586	17.2385	16.7286	18.5012
163786	163786	SASS6	0.0986498	1.69242	0.0145222	0.904081	1	7	93	151	173	82	66	42	101	72	84	2.94578	4.53353	5.01787	5.02086	4.70639	4.2731	3.81648	4.27786	4.74197	3.78126
93164	93164	HTR7P1	0.0986298	2.26093	0.0129881	0.909265	1	16	156	213	280	125	105	79	166	101	148	6.73321	7.60463	7.07819	8.12625	7.17437	6.79812	7.17861	7.03095	6.65193	6.66222
29978	29978	UBQLN2	0.0986067	5.56409	0.0124979	0.910987	1	154	1593	2283	2502	1223	1030	753	1595	1011	1512	64.8072	77.655	75.8663	72.6139	70.1941	66.6863	68.424	67.5564	66.5851	68.0627
78999	78999	LRFN4	0.0985533	4.28935	0.0125023	0.910971	1	139	638	972	1096	481	485	384	748	536	796	58.4948	31.101	32.3005	31.8085	27.607	31.4008	34.8935	31.6816	35.3013	35.832
2553	2553	GABPB1	0.0984617	3.8998	0.0325108	0.856911	1	48	443	609	754	312	280	193	472	290	452	20.1996	21.5952	20.2376	21.8828	17.9072	18.1283	17.5376	19.9916	19.0996	20.3468
127700	127700	OSCP1	0.0984212	1.74143	0.0143968	0.904494	1	14	107	152	191	83	67	60	119	75	109	5.89156	5.216	5.0511	5.54327	4.76378	4.33785	5.45211	5.04026	4.93955	4.90664
100463488	100463488	MTRNR2L10	0.0983929	6.93095	0.0176369	0.894348	1	81	977	1181	1557	923	693	449	864	536	1049	34.0869	47.6264	39.2457	45.1878	52.9756	44.8676	40.8	36.5948	35.3013	47.2208
246175	246175	CNOT6L	0.0983467	4.11888	0.0151524	0.902032	1	49	564	801	899	411	363	244	556	364	513	20.6205	27.4937	26.618	26.0911	23.5893	23.5021	22.1719	23.5494	23.9733	23.0927
84865	84865	CCDC142	0.0982892	2.00564	0.0209238	0.884987	1	13	116	134	198	92	76	42	146	75	110	5.47073	5.65472	4.45295	5.74642	5.28034	4.92054	3.81648	6.18384	4.93955	4.95165
115209	115209	OMA1	0.0982712	1.99122	0.0174534	0.894896	1	14	125	174	179	115	90	54	130	94	115	5.89156	6.09345	5.78218	5.195	6.60042	5.82696	4.9069	5.50616	6.1909	5.17673
23729	23729	SHPK	0.098249	3.09119	0.016331	0.898313	1	37	253	409	490	202	199	127	327	194	261	15.5705	12.3331	13.5915	14.2209	11.5938	12.8841	11.5403	13.8501	12.777	11.7489
9397	9397	NMT2	0.0981107	3.5829	0.0163055	0.898392	1	44	393	599	684	312	271	191	436	236	448	18.5163	19.1578	19.9053	19.8513	17.9072	17.5456	17.3559	18.4668	15.5431	20.1667
55129	55129	ANO10	0.0981094	5.32307	0.0148509	0.903006	1	150	1450	1947	2297	1151	973	670	1455	948	1367	63.1238	70.6841	64.7007	66.6643	66.0616	62.9959	60.8819	61.6267	62.4359	61.5355
80014	80014	WWC2	0.0977542	5.3849	0.0171183	0.895904	1	113	1244	1960	2205	1170	887	632	1322	898	1214	47.5533	60.642	65.1327	63.9942	67.1521	57.4279	57.4289	55.9934	59.1429	54.6482
55715	55715	DOK4	0.0977366	4.44564	0.0129341	0.909453	1	104	715	1007	1174	577	534	357	786	504	754	43.7659	34.8546	33.4636	34.0722	33.1169	34.5733	32.4401	33.2911	33.1938	33.9413
23230	23230	VPS13A	0.0975053	3.84622	0.0227996	0.879979	1	37	407	619	740	300	265	204	429	270	377	15.5705	19.8403	20.57	21.4765	17.2185	17.1572	18.5372	18.1703	17.7824	16.9707
10498	10498	CARM1	0.0974413	6.34517	0.0229145	0.87968	1	355	2313	3372	3731	1922	1602	1203	2609	1741	2570	149.393	112.753	112.055	108.282	110.313	103.72	109.315	110.504	114.663	115.689
29985	29985	SLC39A3	0.097207	3.34608	0.0084602	0.926714	1	56	405	496	577	267	250	174	382	291	410	23.5662	19.7428	16.4826	16.7459	15.3245	16.186	15.8111	16.1796	19.1654	18.4562
9562	9562	MINPP1	0.0971992	3.9346	0.0224735	0.880834	1	41	489	729	682	316	298	197	442	338	410	17.2539	23.8376	24.2254	19.7932	18.1368	19.2937	17.9011	18.7209	22.2609	18.4562
23261	23261	CAMTA1	0.0971906	3.87307	0.0192288	0.889713	1	57	438	667	758	375	323	198	533	295	507	23.9871	21.3515	22.165	21.9989	21.5231	20.9123	17.992	22.5753	19.4289	22.8226
10113	10113	PREB	0.0971678	4.45148	0.0107347	0.91748	1	93	715	1054	1246	589	490	356	849	551	688	39.1368	34.8546	35.0254	36.1618	33.8056	31.7246	32.3492	35.9595	36.2892	30.9703
55650	55650	PIGV	0.0971479	2.08541	0.0136167	0.907105	1	21	138	209	210	108	107	55	157	109	148	8.83734	6.72717	6.94527	6.09469	6.19866	6.92761	4.99777	6.64975	7.17881	6.66222
633	633	BGN	0.0970775	9.90563	0.0123616	0.911471	1	4192	32557	46011	53823	27917	23682	17433	35164	21390	33444	1764.1	1587.08	1528.99	1562.07	1602.3	1533.27	1584.11	1489.37	1408.76	1505.48
23277	23277	CLUH	0.0970747	5.52479	0.0173148	0.895312	1	196	1338	1990	2242	1187	1029	697	1496	971	1490	82.4818	65.2243	66.1296	65.0681	68.1278	66.6216	63.3353	63.3632	63.9507	67.0724
7942	7942	TFEB	0.0970272	2.80136	0.0198521	0.887951	1	29	221	335	330	176	166	110	221	146	233	12.2039	10.7732	11.1324	9.57737	10.1015	10.7475	9.99554	9.36047	9.61566	10.4885
83439	83439	TCF7L1	0.0969506	4.96225	0.0326385	0.856633	1	98	827	1129	1423	751	616	444	858	591	772	41.2409	40.3143	37.5177	41.2988	43.1036	39.8823	40.3456	36.3407	38.9236	34.7516
353116	353116	RILPL1	0.0968851	4.63423	0.0249522	0.874486	1	79	687	1035	1260	702	542	359	778	542	669	33.2452	33.4896	34.394	36.5681	40.2913	35.0913	32.6218	32.9523	35.6965	30.1151
80227	80227	PAAF1	0.0967893	3.00677	0.0151132	0.902158	1	28	265	380	463	254	197	138	311	168	258	11.7831	12.9181	12.6278	13.4373	14.5783	12.7546	12.5399	13.1724	11.0646	11.6139
23076	23076	RRP1B	0.0967301	4.93505	0.0140873	0.905521	1	116	1019	1462	1621	709	666	482	1027	692	968	48.8158	49.6738	48.5836	47.0452	40.693	43.1195	43.7986	43.4987	45.5756	43.5745
5422	5422	POLA1	0.0967256	3.1222	0.0197688	0.888185	1	27	262	376	460	224	181	135	293	173	245	11.3623	12.7719	12.4948	13.3503	12.8565	11.7187	12.2672	12.41	11.3939	11.0287
83544	83544	DNAL1	0.0965283	3.11793	0.0175446	0.894624	1	21	234	410	451	210	157	110	294	178	244	8.83734	11.4069	13.6247	13.0891	12.0529	10.1648	9.99554	12.4524	11.7232	10.9837
5190	5190	PEX6	0.0963462	3.11011	0.0306048	0.861125	1	41	187	302	372	163	162	113	226	168	245	17.2539	9.11581	10.0357	10.7963	9.35538	10.4885	10.2681	9.57225	11.0646	11.0287
63925	63925	ZNF335	0.0962825	3.83209	0.0179271	0.893488	1	55	374	545	722	294	278	222	392	275	401	23.1454	18.2316	18.1109	20.9541	16.8741	17.9988	20.1728	16.6032	18.1117	18.051
23144	23144	ZC3H3	0.0962508	3.86501	0.0177254	0.894085	1	62	432	575	650	347	324	201	478	281	447	26.0912	21.059	19.1078	18.8645	19.9161	20.9771	18.2646	20.2457	18.5068	20.1217
1489	1489	CTF1	0.0961081	2.78777	0.0133654	0.907963	1	34	205	372	356	162	173	122	244	140	238	14.3081	9.99326	12.3619	10.332	9.29799	11.2007	11.086	10.3346	9.22049	10.7136
266727	266727	MDGA1	0.0959643	2.34565	0.0164834	0.897842	1	25	150	230	247	139	102	90	195	130	139	10.5206	7.31214	7.64312	7.16852	7.9779	6.60389	8.17817	8.25924	8.56188	6.25709
1173	1173	AP2M1	0.0959396	8.73111	0.0145732	0.903913	1	1758	13968	19592	23628	11566	9601	7486	14858	9373	14500	739.811	680.907	651.061	685.74	663.83	621.607	680.242	629.312	617.312	652.718
54785	54785	C17orf59	0.0959247	2.02663	0.00930737	0.923144	1	18	137	186	197	94	94	45	138	100	152	7.57486	6.67842	6.18096	5.7174	5.39513	6.08594	4.08908	5.845	6.58607	6.84228
10749	10749	KIF1C	0.09592	7.9325	0.0355758	0.850394	1	763	6524	9180	11317	6210	4623	3530	7247	4610	6523	321.09	318.03	305.06	328.446	356.423	299.312	320.766	306.947	303.618	293.633
136	136	ADORA2B	0.0958076	1.66408	0.0085951	0.926134	1	11	116	163	169	105	73	52	119	74	124	4.62908	5.65472	5.41664	4.90477	6.02647	4.72631	4.72516	5.04026	4.87369	5.58186
23031	23031	MAST3	0.0956882	3.07834	0.0164205	0.898036	1	26	209	360	395	210	188	106	254	155	227	10.9415	10.1883	11.9631	11.4638	12.0529	12.1719	9.63206	10.7582	10.2084	10.2184
57194	57194	ATP10A	0.0956705	5.165	0.025587	0.872913	1	114	991	1337	1617	786	714	456	1020	663	961	47.9741	48.3089	44.4298	46.9291	45.1125	46.2272	41.436	43.2022	43.6656	43.2594
90480	90480	GADD45GIP1	0.0956581	5.05292	0.0149336	0.902738	1	150	1129	1527	1741	954	836	588	1179	721	1145	63.1238	55.0361	50.7437	50.5279	54.7548	54.126	53.4307	49.9367	47.4855	51.5422
27090	27090	ST6GALNAC4	0.095542	3.88496	0.0137762	0.906565	1	74	491	721	829	395	330	263	590	345	547	31.1411	23.9351	23.9595	24.0595	22.671	21.3655	23.8984	24.9895	22.7219	24.6232
2990	2990	GUSB	0.095442	4.84422	0.0261308	0.871581	1	101	824	1119	1336	681	566	436	858	510	862	42.5034	40.168	37.1854	38.7738	39.086	36.6451	39.6187	36.3407	33.5889	38.803
93436	93436	ARMC6	0.0951429	3.68921	0.0129555	0.909379	1	77	414	579	635	313	291	230	500	280	483	32.4036	20.1815	19.2407	18.4292	17.9646	18.8405	20.8998	21.1775	18.441	21.7423
27429	27429	HTRA2	0.0947621	3.19833	0.0168492	0.896721	1	36	275	371	514	220	215	128	285	206	285	15.1497	13.4056	12.3287	14.9175	12.6269	13.92	11.6312	12.0712	13.5673	12.8293
81890	81890	QTRT1	0.0947222	3.16698	0.0174677	0.894853	1	47	286	338	444	210	191	163	299	170	315	19.7788	13.9418	11.2321	12.8859	12.0529	12.3661	14.8116	12.6642	11.1963	14.1797
58485	58485	TRAPPC1	0.0946529	5.2009	0.011375	0.915064	1	202	1280	1649	2003	1035	925	638	1435	934	1314	85.0068	62.397	54.7978	58.1317	59.4038	59.8882	57.9741	60.7796	61.5138	59.1498
65018	65018	PINK1	0.0946261	6.68586	0.023695	0.877663	1	359	2911	4289	4924	2380	2088	1520	3057	2010	2986	151.076	141.904	142.528	142.906	136.6	135.185	138.12	129.48	132.38	134.415
10043	10043	TOM1	0.094575	4.65585	0.0147591	0.903305	1	110	822	1136	1284	627	559	466	826	500	851	46.2908	40.0705	37.7504	37.2647	35.9867	36.1919	42.3447	34.9853	32.9303	38.3078
147040	147040	KCTD11	0.0944969	4.29523	0.0102779	0.919249	1	80	625	989	1047	535	418	323	693	461	709	33.6661	30.4673	32.8654	30.3864	30.7063	27.063	29.3505	29.3521	30.3618	31.9157
27440	27440	CECR5	0.0943932	3.41752	0.0149677	0.902628	1	42	346	528	595	289	223	191	372	239	382	17.6747	16.8667	17.5459	17.2683	16.5871	14.4379	17.3559	15.7561	15.7407	17.1957
4221	4221	MEN1	0.0943321	4.40997	0.0115519	0.914409	1	81	639	950	1150	594	475	355	719	442	695	34.0869	31.1497	31.5694	33.3757	34.0926	30.7534	32.2583	30.4533	29.1104	31.2854
29763	29763	PACSIN3	0.0942258	4.39952	0.011895	0.913152	1	90	730	995	1182	614	510	358	749	491	784	37.8743	35.5858	33.0648	34.3044	35.2405	33.0194	32.5309	31.724	32.3376	35.2918
51690	51690	LSM7	0.0942124	3.46574	0.0113095	0.915308	1	56	408	492	591	283	284	185	411	254	397	23.5662	19.889	16.3496	17.1522	16.2428	18.3873	16.8107	17.4079	16.7286	17.871
10712	10712	FAM189B	0.0940389	4.97749	0.0136572	0.906968	1	146	1031	1553	1674	766	751	515	1127	747	1050	61.4405	50.2588	51.6077	48.5834	43.9646	48.6228	46.7973	47.7342	49.1979	47.2658
83858	83858	ATAD3B	0.0939676	2.78304	0.0300091	0.86247	1	24	191	220	323	166	123	88	201	139	200	10.0998	9.3108	7.31081	9.37421	9.52757	7.96351	7.99643	8.51337	9.15463	9.00301
149345	149345	SHISA4	0.0939486	4.18269	0.0210374	0.884677	1	76	532	752	907	445	401	289	586	371	548	31.9827	25.9337	24.9897	26.3233	25.5408	25.9623	26.261	24.8201	24.4343	24.6682
93185	93185	IGSF8	0.0938529	3.65524	0.0153558	0.90138	1	47	405	581	676	351	279	192	426	312	406	19.7788	19.7428	19.3072	19.6191	20.1456	18.0636	17.4468	18.0433	20.5485	18.2761
6390	6390	SDHB	0.0937363	4.78097	0.0247526	0.874985	1	107	785	1097	1225	579	514	358	848	551	855	45.0283	38.2669	36.4543	35.5524	33.2317	33.2784	32.5309	35.9171	36.2892	38.4879
51287	51287	COA4	0.0937345	3.4542	0.0149839	0.902575	1	55	328	465	580	267	261	166	379	233	394	23.1454	15.9892	15.4524	16.833	15.3245	16.8982	15.0842	16.0526	15.3455	17.7359
4351	4351	MPI	0.0936731	3.08218	0.0158173	0.899917	1	38	249	358	415	189	174	141	281	163	269	15.9914	12.1382	11.8967	12.0443	10.8477	11.2655	12.8125	11.9018	10.7353	12.109
27336	27336	HTATSF1	0.0935088	6.04778	0.0166176	0.897429	1	199	2122	3302	3836	2034	1637	1098	2307	1437	2089	83.7443	103.442	109.729	111.33	116.741	105.986	99.7736	97.7132	94.6418	94.0364
79022	79022	TMEM106C	0.09349	3.10941	0.0147428	0.903358	1	21	299	437	569	231	193	106	334	195	322	8.83734	14.5755	14.5219	16.5137	13.2582	12.4956	9.63206	14.1466	12.8428	14.4948
10808	10808	HSPH1	0.0933862	6.44345	0.0252194	0.873822	1	230	2614	3792	4163	1891	1739	1146	2497	1748	2350	96.7899	127.426	126.012	120.82	108.534	112.59	104.135	105.761	115.124	105.785
5074	5074	PAWR	0.0930808	4.14175	0.0136571	0.906968	1	51	579	780	866	456	385	249	553	393	493	21.4621	28.2249	25.9201	25.1333	26.1721	24.9264	22.6263	23.4224	25.8832	22.1924
10312	10312	TCIRG1	0.0930489	5.80845	0.0137194	0.906757	1	259	1709	2260	3041	1306	1197	922	1807	1222	1895	108.994	83.3097	75.1019	88.2569	74.9578	77.4986	83.7808	76.5356	80.4817	85.3035
5725	5725	PTBP1	0.0929711	7.57627	0.0173485	0.895211	1	856	5942	8678	9489	4882	4181	3089	6431	4390	6389	360.227	289.658	288.378	275.393	280.202	270.695	280.693	272.386	289.128	287.601
2539	2539	G6PD	0.0929451	6.77342	0.0164236	0.898027	1	479	3470	5011	5684	2633	2399	1742	3686	2424	3790	201.575	169.154	166.52	164.963	151.121	155.321	158.293	156.121	159.646	170.607
64077	64077	LHPP	0.0928701	2.63329	0.021002	0.884774	1	22	202	255	292	146	128	97	210	113	182	9.25816	9.84702	8.47389	8.47452	8.37967	8.28723	8.81425	8.89457	7.44225	8.19274
1445	1445	CSK	0.0927671	4.67365	0.011138	0.91595	1	122	841	1222	1435	699	600	430	939	636	926	51.3407	40.9968	40.6082	41.647	40.1191	38.8464	39.0735	39.7714	41.8874	41.6839
9200	9200	PTPLA	0.0927343	3.75684	0.0169042	0.896554	1	57	466	658	669	331	336	214	486	297	420	23.9871	22.7164	21.866	19.4159	18.9977	21.754	19.4459	20.5846	19.5606	18.9063
170463	170463	SSBP4	0.0925908	4.34975	0.0143139	0.904768	1	110	694	1038	1106	438	477	331	716	550	744	46.2908	33.8309	34.4937	32.0987	25.139	30.8829	30.0775	30.3262	36.2234	33.4912
100505935	100505935	NA	0.0925424	3.76919	0.0179004	0.893567	1	55	400	618	676	338	298	172	452	296	493	23.1454	19.4991	20.5367	19.6191	19.3995	19.2937	15.6294	19.1445	19.4948	22.1924
79171	79171	RBM42	0.0925089	5.14181	0.0112691	0.915459	1	198	1169	1720	1829	886	810	616	1340	866	1340	83.3235	56.986	57.1572	53.0818	50.852	52.4426	55.975	56.7558	57.0353	60.3201
10763	10763	NES	0.0924919	8.25749	0.0259366	0.872055	1	976	8470	12453	14699	7965	6540	4594	9378	5726	8315	410.726	412.892	413.825	426.599	457.151	423.426	417.45	397.206	377.118	374.3
977	977	CD151	0.0924419	7.68451	0.0100322	0.920217	1	1076	7228	10236	11836	5092	4804	3389	7779	5341	8224	452.808	352.348	340.152	343.508	292.255	311.03	307.953	329.48	351.762	370.204
2752	2752	GLUL	0.0923367	7.46115	0.0431904	0.835367	1	418	4070	5942	6937	3261	2723	1985	4270	2825	3938	175.905	198.403	197.458	201.328	187.165	176.298	180.374	180.856	186.056	177.269
64840	64840	PORCN	0.0921681	2.27233	0.0129032	0.909561	1	25	174	203	252	114	105	73	170	129	175	10.5206	8.48209	6.74588	7.31363	6.54303	6.79812	6.6334	7.20037	8.49602	7.87763
728392	728392	LOC728392	0.0921072	5.86701	0.0123602	0.911477	1	223	1835	2594	2933	1457	1219	920	1894	1268	1885	93.8441	89.4519	86.2011	85.1225	83.6245	78.9229	83.599	80.2205	83.5113	84.8533
6305	6305	SBF1	0.0918934	6.38354	0.0183492	0.892249	1	390	2474	3579	4195	1977	1705	1362	2892	1952	2534	164.122	120.602	118.934	121.749	113.47	110.389	123.763	122.491	128.56	114.068
84769	84769	MPV17L2	0.0918276	3.30843	0.0160057	0.899325	1	47	272	411	464	236	217	142	305	206	345	19.7788	13.2594	13.6579	13.4664	13.5452	14.0495	12.9033	12.9183	13.5673	15.5302
285958	285958	SNHG15	0.0917892	1.87172	0.0224623	0.880864	1	8	112	138	156	89	62	37	118	60	121	3.36661	5.45973	4.58587	4.52748	5.10815	4.01413	3.36213	4.9979	3.95164	5.44682
10522	10522	DEAF1	0.0917176	4.06895	0.0104516	0.918572	1	88	535	849	987	427	356	299	633	437	659	37.0327	26.08	28.2131	28.645	24.5077	23.0489	27.1697	26.8108	28.7811	29.6649
738	738	VPS51	0.0914746	5.36924	0.0187856	0.890983	1	192	1202	1693	1869	889	830	630	1306	872	1299	80.7985	58.5946	56.26	54.2427	51.0241	53.7375	57.2472	55.3157	57.4305	58.4745
593	593	BCKDHA	0.0914047	3.87132	0.0175971	0.894467	1	53	430	672	725	361	296	222	498	299	458	22.3038	20.9615	22.3312	21.0412	20.7196	19.1642	20.1728	21.0928	19.6923	20.6169
7869	7869	SEMA3B	0.0914009	4.65679	0.013766	0.9066	1	144	810	1054	1169	585	573	429	919	569	832	60.5989	39.4856	35.0254	33.9271	33.5761	37.0983	38.9826	38.9243	37.4747	37.4525
100499466	100499466	LINC00674	0.0913197	4.83704	0.019442	0.889107	1	96	913	1368	1655	756	614	487	988	664	859	40.3993	44.5066	45.4599	48.032	43.3906	39.7528	44.253	41.8468	43.7315	38.6679
9374	9374	PPT2	0.0912796	3.57253	0.013752	0.906647	1	47	368	514	614	280	259	183	372	251	389	19.7788	17.9391	17.0807	17.8197	16.0706	16.7687	16.6289	15.7561	16.531	17.5108
1727	1727	CYB5R3	0.0912778	8.69612	0.0168899	0.896597	1	1717	12955	18305	20882	11081	9308	6883	14122	8785	13397	722.558	631.526	608.292	606.044	635.994	602.637	625.448	598.139	578.586	603.066
8233	8233	ZRSR2	0.0912391	2.37482	0.0231439	0.879083	1	16	139	191	228	146	92	86	153	94	140	6.73321	6.77592	6.34711	6.61709	8.37967	5.95645	7.81469	6.48033	6.1909	6.3021
9016	9016	SLC25A14	0.0912319	1.90347	0.0107211	0.917532	1	13	144	179	225	90	99	52	139	73	144	5.47073	7.01966	5.94834	6.53003	5.16555	6.40966	4.72516	5.88736	4.80783	6.48216
57799	57799	RAB40C	0.0910875	3.6883	0.0129049	0.909555	1	54	409	578	659	327	296	182	399	297	476	22.7246	19.9378	19.2075	19.1257	18.7682	19.1642	16.5381	16.8997	19.5606	21.4272
11040	11040	PIM2	0.090834	2.0943	0.0343942	0.852871	1	10	102	132	145	94	76	46	94	68	95	4.20826	4.97226	4.38649	4.20824	5.39513	4.92054	4.17995	3.98138	4.47852	4.27643
5261	5261	PHKG2	0.0907338	3.178	0.0194907	0.888969	1	37	257	372	435	207	214	131	285	155	285	15.5705	12.5281	12.3619	12.6247	11.8808	13.8552	11.9038	12.0712	10.2084	12.8293
4627	4627	MYH9	0.0906994	10.7014	0.0148825	0.902904	1	6546	48653	77897	81897	49864	40492	28267	58019	34533	49817	2754.72	2371.72	2588.59	2376.84	2861.94	2621.61	2568.58	2457.4	2274.37	2242.51
7431	7431	VIM	0.0906622	12.2142	0.018114	0.892937	1	19116	150317	215976	242734	124921	107291	75527	162415	101816	158396	8044.5	7327.6	7177.09	7044.71	7169.84	6946.45	6863.03	6879.1	6705.67	7130.2
92579	92579	G6PC3	0.0906272	5.03386	0.0116044	0.914215	1	151	1105	1548	1763	896	800	575	1187	728	1168	63.5447	53.8661	51.4415	51.1664	51.4259	51.7952	52.2494	50.2755	47.9466	52.5776
22827	22827	PUF60	0.0906243	5.91889	0.0124178	0.911271	1	270	1984	2787	3193	1566	1402	925	2110	1453	2132	113.623	96.7153	92.6147	92.6683	89.8805	90.7711	84.0534	89.3692	95.6955	95.972
29889	29889	GNL2	0.0905247	5.73707	0.0164466	0.897956	1	170	1663	2350	2765	1379	1182	786	1691	1108	1641	71.5404	81.0673	78.0927	80.2468	79.1477	76.5274	71.4226	71.6225	72.9736	73.8697
100506995	100506995	NA	0.0903981	2.19817	0.00963358	0.921813	1	24	171	243	283	130	139	87	198	99	172	10.0998	8.33584	8.07512	8.21332	7.46135	8.99942	7.90556	8.38631	6.5202	7.74259
5575	5575	PRKAR1B	0.0903863	2.61684	0.0162042	0.898706	1	27	176	293	315	144	137	97	229	133	177	11.3623	8.57958	9.73667	9.14204	8.26488	8.86993	8.81425	9.69932	8.75947	7.96766
79102	79102	RNF26	0.0903269	4.77682	0.0102822	0.919232	1	136	1008	1380	1589	812	745	518	1022	715	985	57.2323	49.1376	45.8587	46.1165	46.6047	48.2343	47.0699	43.2869	47.0904	44.3398
8558	8558	CDK10	0.0903092	3.84116	0.0170946	0.895976	1	65	417	551	816	354	330	202	495	310	490	27.3537	20.3278	18.3103	23.6822	20.3178	21.3655	18.3554	20.9658	20.4168	22.0574
23015	23015	GOLGA8A	0.0901595	1.50864	0.0228858	0.879754	1	8	83	79	159	66	52	29	69	57	104	3.36661	4.04605	2.62524	4.61455	3.78807	3.36669	2.63519	2.9225	3.75406	4.68156
6497	6497	SKI	0.0901426	6.85597	0.0214619	0.883528	1	398	3199	4883	5413	2832	2277	1717	3575	2411	3174	167.489	155.944	162.267	157.098	162.543	147.422	156.021	151.419	158.79	142.878
92856	92856	IMP4	0.0900931	4.49176	0.0125386	0.910843	1	95	745	1022	1192	546	505	362	746	483	810	39.9784	36.317	33.962	34.5946	31.3377	32.6957	32.8944	31.5969	31.8107	36.4622
7156	7156	TOP3A	0.0900875	3.66409	0.0202432	0.88686	1	46	285	480	582	276	254	161	370	228	335	19.358	13.8931	15.9509	16.891	15.841	16.445	14.6298	15.6714	15.0162	15.08
2077	2077	ERF	0.0900731	6.16329	0.0103431	0.918994	1	237	2290	2899	3422	1854	1368	1152	2290	1412	2202	99.7357	111.632	96.3365	99.3144	106.41	88.5698	104.681	96.9932	92.9952	99.1231
3417	3417	IDH1	0.0900518	4.77397	0.0161265	0.898948	1	72	904	1402	1599	664	574	414	907	633	851	30.2994	44.0679	46.5898	46.4067	38.1103	37.1631	37.6196	38.4161	41.6898	38.3078
388677	388677	NOTCH2NL	0.0900331	2.52161	0.0132918	0.908215	1	11	170	290	318	181	116	97	199	112	171	4.62908	8.2871	9.63697	9.2291	10.3885	7.51031	8.81425	8.42866	7.37639	7.69757
78991	78991	PCYOX1L	0.0897872	2.59293	0.0233588	0.878528	1	24	160	236	289	129	117	86	183	119	175	10.0998	7.79962	7.8425	8.38745	7.40395	7.57505	7.81469	7.75098	7.83742	7.87763
6821	6821	SUOX	0.0897249	2.90328	0.0084047	0.926955	1	26	236	343	409	206	165	118	267	159	242	10.9415	11.5044	11.3982	11.8701	11.8234	10.6828	10.7225	11.3088	10.4718	10.8936
23382	23382	AHCYL2	0.0896922	3.17763	0.0252099	0.873845	1	23	225	342	440	199	133	114	261	190	231	9.67899	10.9682	11.365	12.7698	11.4216	8.61095	10.359	11.0547	12.5135	10.3985
84924	84924	ZNF566	0.0896149	2.52696	0.0256739	0.872699	1	17	142	217	247	99	100	66	155	108	131	7.15404	6.92216	7.21112	7.16852	5.6821	6.4744	5.99732	6.56504	7.11295	5.89697
[truncated: 8,829 more rows]
