# Supplementary material for: Nuclear-cytoplasmic compartmentalization of the herpes simplex virus 1 infected cell transcriptome is co-ordinated by the viral endoribonuclease vhs and cofactors to facilitate the translation of late proteins
Source: PLoS Pathog. 2018 Nov 26;14(11):e1007331. doi: 10.1371/journal.ppat.1007331 (PMC6283614; doi:10.1371/journal.ppat.1007331)
Supplement: S4 Table — Raw counts and counts per million for all cell and virus genes in each biological replicate are listed, with genes expressed at a low level filtered out by keeping genes with at least 5 counts per million (CPM) in at least 2 samples. Genes are ordered according to highest to the lowest Log2 FC. (XLSX) [file ppat.1007331.s004.xlsx]

## Sheet: ERCCnorm_Joint_Results_Filtered
	EntrezID	GeneSymbol	logFC	logCPM	LR	PValue	FDR	counts_22D12_29_S8	counts_22D12_30_S9	counts_22D12_32_S10	counts_22D12_34_S11	counts_22D12_35_S12	counts_MI_1_S1	counts_MI_2_S2	counts_MI_3_S3	counts_MI_4_S4	counts_MI_5_S5	CPM_22D12_29_S8	CPM_22D12_30_S9	CPM_22D12_32_S10	CPM_22D12_34_S11	CPM_22D12_35_S12	CPM_MI_1_S1	CPM_MI_2_S2	CPM_MI_3_S3	CPM_MI_4_S4	CPM_MI_5_S5
UL54	UL54	UL54	19.7686	11.7283	38.7791	4.74587e-10	4.885e-06	226848	146072	192084	60656	202672	0	0	0	0	0	7716.38	8053.8	8188.09	8628.18	7475.34	0	0	0	0	0
UL11	UL11	UL11	19.3186	11.2558	33.3001	7.89785e-09	7.28797e-06	161277	97276	140644	46245	160067	0	0	0	0	0	5485.94	5363.39	5995.32	6578.25	5903.9	0	0	0	0	0
UL16	UL16	UL16	18.7296	11.033	29.5437	5.46687e-08	2.37262e-05	108755	67100	92159	27409	115764	0	0	0	0	0	3699.37	3699.61	3928.52	3898.87	4269.83	0	0	0	0	0
US4	US4	US4	18.6151	11.1824	30.4169	3.48482e-08	1.70146e-05	104130	55554	86154	29004	97746	0	0	0	0	0	3542.05	3063.01	3672.54	4125.75	3605.26	0	0	0	0	0
UL41	UL41	UL41	18.4713	10.4803	25.8806	3.63197e-07	6.9778e-05	95753	53626	72491	22854	101544	0	0	0	0	0	3257.1	2956.71	3090.12	3250.93	3745.34	0	0	0	0	0
UL5	UL5	UL5	18.391	10.6191	36.9663	1.20186e-09	4.885e-06	91272	56359	71077	22767	79641	0	0	0	0	0	3104.68	3107.4	3029.85	3238.55	2937.47	0	0	0	0	0
UL21	UL21	UL21	18.2266	10.8017	27.6	1.49181e-07	3.88468e-05	85359	48676	60501	17600	83718	0	0	0	0	0	2903.54	2683.79	2579.02	2503.56	3087.85	0	0	0	0	0
UL15	UL15	UL15	17.911	9.88955	34.0711	5.31342e-09	7.28797e-06	69705	39530	47748	14769	64200	0	0	0	0	0	2371.06	2179.52	2035.39	2100.86	2367.95	0	0	0	0	0
UL38	UL38	UL38	17.8063	9.68717	26.612	2.48689e-07	5.32736e-05	55185	37966	47992	12634	66884	0	0	0	0	0	1877.15	2093.29	2045.79	1797.16	2466.94	0	0	0	0	0
UL30	UL30	UL30	17.4585	12.1159	33.5037	7.11273e-09	7.28797e-06	272607	170508	207177	62558	256492	0	0	2	0	0	9272.9	9401.09	8831.47	8898.73	9460.43	0	0	0.18276	0	0
UL12	UL12	UL12	17.4175	12.9298	32.9401	9.50442e-09	7.28797e-06	505714	319268	437800	131716	509687	1	0	2	1	0	17202.2	17603.1	18662.4	18736.3	18799.3	0.139687	0	0.18276	0.142085	0
UL13	UL13	UL13	17.3513	11.1495	32.392	1.26006e-08	7.98486e-06	146049	98761	123026	35721	148948	0	0	0	0	1	4967.95	5445.27	5244.31	5081.23	5493.79	0	0	0	0	0.0971155
UL37	UL37	UL37	17.2621	11.667	30.1084	4.08561e-08	1.91501e-05	155671	110268	134363	36521	155310	1	0	0	0	0	5295.25	6079.71	5727.58	5195.03	5728.44	0.139687	0	0	0	0
UL14	UL14	UL14	17.167	9.07753	32.9599	9.40807e-09	7.28797e-06	34637	26190	30803	8334	40114	0	0	0	0	0	1178.2	1444.01	1313.06	1185.49	1479.56	0	0	0	0	0
UL23	UL23	UL23	17.036	11.0226	36.8888	1.25064e-09	4.885e-06	123848	81727	99530	29768	97633	0	0	1	0	0	4212.77	4506.08	4242.73	4234.43	3601.09	0	0	0.0913798	0	0
UL50	UL50	UL50	17.0295	10.9109	33.1729	8.43184e-09	7.28797e-06	139723	91014	112261	32154	126183	1	0	0	0	0	4752.77	5018.13	4785.42	4573.83	4654.12	0.139687	0	0	0	0
UL40	UL40	UL40	17.0115	13.1372	33.3127	7.84669e-09	7.28797e-06	514195	324743	425610	131706	456477	1	0	5	0	0	17490.7	17905	18142.8	18734.9	16836.7	0.139687	0	0.456899	0	0
UL9	UL9	UL9	16.8952	9.23384	33.9837	5.55749e-09	7.28797e-06	32868	20955	24692	7542	28965	0	0	0	0	0	1118.03	1155.37	1052.56	1072.83	1068.34	0	0	0	0	0
UL29	UL29	UL29	16.8839	12.5822	35.7936	2.19362e-09	6.42622e-06	342967	233161	290636	82770	302246	0	0	1	1	2	11666.2	12855.5	12389.1	11773.8	11148	0	0	0.0913798	0.142085	0.194231
UL8	UL8	UL8	16.6825	8.86104	35.1058	3.12268e-09	7.28797e-06	26025	18225	22240	6028	27704	0	0	0	0	0	885.257	1004.85	948.039	857.469	1021.83	0	0	0	0	0
UL19	UL19	UL19	16.6653	14.1861	27.7299	1.39491e-07	3.88468e-05	837755	624052	747788	188346	956565	3	1	7	0	2	28496.8	34407.6	31876.4	26791.8	35281.9	0.419061	0.196051	0.639659	0	0.194231
UL48	UL48	UL48	16.665	14.4603	26.6496	2.43907e-07	5.32736e-05	1636281	954307	1234208	354505	1574514	4	0	15	0	6	55659.1	52616.5	52611.4	50427.5	58074.2	0.558748	0	1.3707	0	0.582693
UL25	UL25	UL25	16.5699	10.4212	26.9001	2.14244e-07	5.17008e-05	82026	56645	68997	18109	92455	0	0	1	0	0	2790.17	3123.17	2941.18	2575.96	3410.1	0	0	0.0913798	0	0
US8A	US8A	US8A	16.4675	12.2048	28.5565	9.10029e-08	3.14113e-05	192508	118322	170433	49898	198442	1	0	2	0	0	6548.28	6523.78	7265.16	7097.88	7319.32	0.139687	0	0.18276	0	0
UL33	UL33	UL33	16.4252	8.34794	30.7265	2.97076e-08	1.58233e-05	23918	15139	17248	4859	23646	0	0	0	0	0	813.586	834.701	735.242	691.182	872.157	0	0	0	0	0
US2	US2	US2	16.34	11.1463	24.07	9.2898e-07	0.000162474	125091	66716	90662	31663	131698	0	0	1	0	1	4255.05	3678.44	3864.71	4503.99	4857.54	0	0	0.0913798	0	0.0971155
UL53	UL53	UL53	16.2521	10.331	32.7043	1.07298e-08	7.39598e-06	82242	49720	65363	20312	71788	1	0	0	0	0	2797.51	2741.35	2786.27	2889.34	2647.82	0.139687	0	0	0	0
UL34	UL34	UL34	16.2347	11.2155	29.4361	5.77901e-08	2.41852e-05	178905	102109	134773	40192	174498	1	0	2	0	0	6085.57	5629.86	5745.06	5717.22	6436.17	0.139687	0	0.18276	0	0
UL42	UL42	UL42	16.2295	13.188	26.8826	2.16192e-07	5.17008e-05	526873	333489	408548	111797	535656	1	0	5	0	5	17921.9	18387.2	17415.4	15902.9	19757.1	0.139687	0	0.456899	0	0.485577
US12	US12	US12	16.1667	12.5062	26.9984	2.03621e-07	5.07665e-05	266925	160548	200942	65006	259685	1	0	3	1	0	9079.62	8851.94	8565.69	9246.95	9578.2	0.139687	0	0.274139	0.142085	0
US3	US3	US3	16.1013	10.8894	31.2458	2.27344e-08	1.33201e-05	122003	72119	90400	29513	110606	1	0	0	0	1	4150.01	3976.34	3853.54	4198.16	4079.58	0.139687	0	0	0	0.0971155
UL35	UL35	UL35	16.0636	11.5091	25.7422	3.90191e-07	7.37461e-05	164823	92089	133298	40256	173139	0	1	2	0	0	5606.56	5077.4	5682.18	5726.32	6386.04	0	0.196051	0.18276	0	0
UL3	UL3	UL3	16.0493	10.7725	22.8385	1.76204e-06	0.000303641	64387	38610	45027	12957	59551	0	0	1	0	0	2190.16	2128.79	1919.4	1843.1	2196.47	0	0	0.0913798	0	0
UL39	UL39	UL39	16.0459	13.4013	34.4155	4.45155e-09	7.28797e-06	562183	378193	462893	131242	496685	3	1	4	0	4	19123	20852	19732	18668.9	18319.7	0.419061	0.196051	0.365519	0	0.388462
UL31	UL31	UL31	16.0103	11.4045	26.2749	2.96113e-07	6.19616e-05	145074	89574	116867	34202	158955	1	0	1	0	1	4934.78	4938.73	4981.77	4865.16	5862.88	0.139687	0	0.0913798	0	0.0971155
UL24	UL24	UL24	15.9976	8.37558	28.9906	7.27321e-08	2.74927e-05	16605	10435	13350	4023	17704	0	0	0	0	0	564.83	575.342	569.079	572.263	652.993	0	0	0	0	0
UL17	UL17	UL17	15.9896	10.0528	27.6546	1.45028e-07	3.88468e-05	55847	35898	46830	12999	60639	0	0	1	0	0	1899.67	1979.26	1996.25	1849.08	2236.6	0	0	0.0913798	0	0
RL2	RL2	RL2	15.9132	12.2272	32.8508	9.95114e-09	7.28797e-06	276508	166292	209152	60354	288506	3	0	2	0	1	9405.6	9168.64	8915.66	8585.22	10641.2	0.419061	0	0.18276	0	0.0971155
UL18	UL18	UL18	15.8913	13.6623	28.0606	1.17574e-07	3.69082e-05	695505	416851	541655	157627	684323	5	1	6	1	3	23658	22983.4	23089.5	22422.1	25240.5	0.698436	0.196051	0.548279	0.142085	0.291346
UL52	UL52	UL52	15.8807	9.58444	33.9676	5.60384e-09	7.28797e-06	56188	37268	42508	12618	47831	0	0	1	0	0	1911.27	2054.8	1812.02	1794.88	1764.19	0	0	0.0913798	0	0
UL49A	UL49A	UL49A	15.7914	8.07756	18.1097	2.08538e-05	0.00105467	16440	9536	11077	2589	16761	0	0	0	0	0	559.217	525.775	472.186	368.279	618.211	0	0	0	0	0
US10	US10	US10	15.6925	14.2089	26.143	3.17044e-07	6.40539e-05	869246	557223	689546	191030	911370	3	4	11	0	6	29568	30722.9	29393.7	27173.6	33614.9	0.419061	0.784202	1.00518	0	0.582693
UL46	UL46	UL46	15.6831	12.9865	29.0905	6.90757e-08	2.6981e-05	461148	320596	398154	106242	539086	3	0	4	2	5	15686.2	17676.3	16972.4	15112.7	19883.6	0.419061	0	0.365519	0.28417	0.485577
UL32	UL32	UL32	15.5981	9.80388	25.3938	4.67422e-07	8.69405e-05	49235	29299	42283	12618	53371	1	0	0	0	0	1674.76	1615.42	1802.42	1794.88	1968.53	0.139687	0	0	0	0
UL6	UL6	UL6	15.5817	9.77585	28.7102	8.40613e-08	3.07822e-05	48495	31681	39693	11127	55763	1	0	0	0	0	1649.59	1746.76	1692.02	1582.79	2056.76	0.139687	0	0	0	0
UL28	UL28	UL28	15.5805	11.5587	27.6899	1.42403e-07	3.88468e-05	129412	82591	103705	30897	118705	1	1	1	0	0	4402.03	4553.72	4420.7	4395.03	4378.31	0.139687	0.196051	0.0913798	0	0
US1	US1	US1	15.5685	13.9917	29.8956	4.55943e-08	2.0549e-05	763507	457709	582402	179505	681733	7	0	7	1	8	25971.2	25236.2	24826.4	25534.2	25145	0.97781	0	0.639659	0.142085	0.776924
UL26	UL26	UL26	15.5664	12.261	27.0454	1.98737e-07	5.0626e-05	244709	180703	250303	59428	351922	2	1	2	1	2	8323.93	9963.2	10669.8	8453.5	12980.3	0.279374	0.196051	0.18276	0.142085	0.194231
UL26.5	UL26.5	UL26.5	15.5653	11.8603	26.0943	3.25143e-07	6.45767e-05	182700	136564	193626	45383	275284	2	1	2	0	1	6214.66	7529.57	8253.82	6455.63	10153.6	0.279374	0.196051	0.18276	0	0.0971155
US7	US7	US7	15.5589	14.5442	25.2523	5.02995e-07	9.20952e-05	811852	451308	721956	226963	829240	5	0	12	2	9	27615.7	24883.2	30775.3	32285	30585.6	0.698436	0	1.09656	0.28417	0.874039
US11	US11	US11	15.5188	13.6858	26.15	3.15891e-07	6.40539e-05	605912	361307	457655	148436	582142	3	3	6	0	6	20610.5	19920.9	19508.8	21114.7	21471.7	0.419061	0.588152	0.548279	0	0.582693
US5	US5	US5	15.4863	7.54875	27.6158	1.47966e-07	3.88468e-05	11963	6803	9849	2764	12573	0	0	0	0	0	406.929	375.089	419.84	393.173	463.741	0	0	0	0	0
UL36	UL36	UL36	15.4696	12.9023	28.0261	1.19689e-07	3.69082e-05	332737	234006	303502	82787	362149	3	1	3	1	3	11318.3	12902.1	12937.6	11776.3	13357.5	0.419061	0.196051	0.274139	0.142085	0.291346
UL4	UL4	UL4	15.448	9.40382	32.3393	1.29469e-08	7.98486e-06	39988	24431	31751	9712	39848	0	0	1	0	0	1360.22	1347.02	1353.47	1381.51	1469.75	0	0	0.0913798	0	0
US9	US9	US9	15.3071	12.1449	25.8804	3.63241e-07	6.9778e-05	180228	106877	160743	50857	177331	2	0	5	0	0	6130.57	5892.75	6852.1	7234.29	6540.66	0.279374	0	0.456899	0	0
US6	US6	US6	15.2669	14.2816	24.3384	8.0813e-07	0.000145687	617177	379113	526418	158071	615682	5	0	14	1	6	20993.7	20902.7	22440	22485.2	22708.8	0.698436	0	1.27932	0.142085	0.582693
UL2	UL2	UL2	15.2278	11.8074	28.5536	9.11406e-08	3.14113e-05	141515	85720	108754	32178	134072	1	0	3	1	0	4813.72	4726.24	4635.93	4577.25	4945.1	0.139687	0	0.274139	0.142085	0
UL51	UL51	UL51	15.1965	10.5702	24.1879	8.73793e-07	0.000155138	92073	55442	71167	21367	95808	0	1	1	0	1	3131.92	3056.84	3033.68	3039.41	3533.77	0	0.196051	0.0913798	0	0.0971155
US8	US8	US8	15.0987	12.8541	27.8174	1.33325e-07	3.88468e-05	280260	182186	239963	69331	277353	3	1	5	0	3	9533.22	10045	10229.1	9862.18	10229.9	0.419061	0.196051	0.456899	0	0.291346
UL20	UL20	UL20	15.0977	7.0403	29.3047	6.18441e-08	2.49893e-05	9717	6205	7156	1903	8792	0	0	0	0	0	330.53	342.118	305.043	270.697	324.283	0	0	0	0	0
UL10	UL10	UL10	15.0875	12.3229	21.7528	3.10137e-06	0.000519169	228000	144076	176315	48829	240304	3	1	5	0	0	7755.57	7943.75	7515.89	6945.81	8863.35	0.419061	0.196051	0.456899	0	0
UL44	UL44	UL44	14.9993	13.6945	19.2793	1.12925e-05	0.00105467	371821	223067	313534	93151	403132	3	0	8	3	4	12647.7	12299	13365.2	13250.5	14869.1	0.419061	0	0.731038	0.426255	0.388462
UL27	UL27	UL27	14.9691	15.3456	26.7343	2.33439e-07	5.26046e-05	1477201	925655	1274446	382060	1402001	20	3	30	5	13	50247.9	51036.7	54326.6	54347.2	51711.3	2.79374	0.588152	2.74139	0.710426	1.2625
UL1	UL1	UL1	14.9506	11.5279	26.7954	2.26178e-07	5.22575e-05	114455	64743	87008	25398	104838	0	0	2	1	2	3893.26	3569.66	3708.95	3612.81	3866.84	0	0	0.18276	0.142085	0.194231
UL7	UL7	UL7	14.7632	9.77319	27.7059	1.41229e-07	3.88468e-05	45271	27355	37089	11142	45555	1	0	1	0	0	1539.92	1508.24	1581.02	1584.92	1680.25	0.139687	0	0.0913798	0	0
UL45	UL45	UL45	14.7151	12.2706	22.1384	2.5369e-06	0.000430832	152252	101443	134297	34797	181008	1	1	5	0	2	5178.95	5593.14	5724.77	4949.79	6676.28	0.139687	0.196051	0.456899	0	0.194231
UL56	UL56	UL56	14.713	9.267	28.4466	9.63172e-08	3.2247e-05	28948	16606	22530	6711	25958	1	0	0	0	0	984.685	915.585	960.401	954.624	957.433	0.139687	0	0	0	0
RS1	RS1	RS1	14.6057	9.41037	30.8509	2.78638e-08	1.5548e-05	30445	24664	31664	7386	43389	0	0	2	0	0	1035.61	1359.87	1349.76	1050.64	1600.36	0	0	0.18276	0	0
UL22	UL22	UL22	14.2433	12.4079	26.7846	2.27439e-07	5.22575e-05	199041	128775	170172	47704	209267	3	1	6	3	2	6770.51	7100.11	7254.03	6785.78	7718.59	0.419061	0.196051	0.548279	0.426255	0.194231
UL47	UL47	UL47	14.1457	10.9365	20.792	5.11964e-06	0.000844956	82520	67155	78909	16191	113825	2	1	1	0	3	2806.97	3702.64	3363.71	2303.13	4198.31	0.279374	0.196051	0.0913798	0	0.291346
UL55	UL55	UL55	14.1127	8.39342	28.0545	1.17945e-07	3.69082e-05	20168	11026	17145	5349	19432	0	1	0	0	0	686.027	607.927	730.851	760.883	716.728	0	0.196051	0	0	0
UL43	UL43	UL43	12.813	6.66232	26.6015	2.50047e-07	5.32736e-05	6197	4411	5749	1163	7376	0	0	0	0	1	210.795	243.204	245.066	165.434	272.056	0	0	0	0	0.0971155
RL1	RL1	RL1	11.7004	3.90911	30.5489	3.25562e-08	1.65867e-05	637	458	776	224	1013	0	0	0	0	0	21.668	25.2522	33.0791	31.8635	37.3634	0	0	0	0	0
5013	5013	OTX1	8.49871	0.887403	11.0991	0.000863705	0.00121858	108	42	71	26	94	0	0	0	0	0	3.67369	2.3157	3.02656	3.69844	3.46709	0	0	0	0	0
91734	91734	IDI2	7.97943	0.752972	9.00816	0.00268777	0.00292056	70	34	30	22	71	0	0	0	0	0	2.38109	1.87462	1.27883	3.12945	2.61876	0	0	0	0	0
149647	149647	FAM71A	7.60966	1.09436	8.23534	0.00410824	0.00435266	71	22	27	10	68	0	0	0	0	0	2.41511	1.21299	1.15095	1.42248	2.50811	0	0	0	0	0
51191	51191	HERC5	5.85145	3.54621	15.5236	8.14815e-05	0.00105467	481	283	307	123	314	0	1	1	1	8	16.3615	15.6034	13.0867	17.4965	11.5815	0	0.196051	0.0913798	0.142085	0.776924
286006	286006	LSMEM1	5.6553	3.81632	11.1915	0.000821733	0.00118873	741	374	451	143	730	3	2	5	3	5	25.2056	20.6208	19.2251	20.3414	26.9253	0.419061	0.392101	0.456899	0.426255	0.485577
4938	4938	OAS1	5.05793	1.78883	12.7476	0.000356473	0.00105467	366	211	240	71	163	1	0	2	3	7	12.4497	11.6337	10.2306	10.0996	6.01208	0.139687	0	0.18276	0.426255	0.679808
8638	8638	OASL	5.03175	3.27513	15.8723	6.77631e-05	0.00105467	312	215	176	73	225	2	1	2	2	5	10.6129	11.8542	7.50247	10.3841	8.29888	0.279374	0.196051	0.18276	0.28417	0.485577
3662	3662	IRF4	4.88926	1.52498	12.2562	0.000463714	0.00105467	122	62	86	24	170	0	0	2	1	3	4.14991	3.41842	3.66598	3.41395	6.27027	0	0	0.18276	0.142085	0.291346
128346	128346	C1orf162	4.62122	1.63944	9.98595	0.00157739	0.00183499	183	71	108	45	170	1	3	1	0	3	6.22486	3.91464	4.60379	6.40115	6.27027	0.139687	0.588152	0.0913798	0	0.291346
57402	57402	S100A14	4.5312	0.844859	7.14434	0.00752009	0.00780863	95	40	57	21	91	0	1	4	0	0	3.23149	2.20543	2.42978	2.9872	3.35644	0	0.196051	0.365519	0	0
23237	23237	ARC	4.49482	2.80762	19.6051	9.52135e-06	0.00105467	280	169	207	66	334	2	2	7	3	4	9.52438	9.31795	8.82392	9.38835	12.3192	0.279374	0.392101	0.639659	0.426255	0.388462
5630	5630	PRPH	4.38808	0.942161	4.96463	0.0258708	0.0263865	61	35	38	15	65	0	2	1	0	0	2.07495	1.92975	1.61985	2.13372	2.39745	0	0.392101	0.0913798	0	0
199800	199800	ADM5	3.7789	1.40371	12.2527	0.000464573	0.00105467	167	79	88	37	149	2	2	4	3	3	5.68061	4.35573	3.75123	5.26317	5.4957	0.279374	0.392101	0.365519	0.426255	0.291346
91543	91543	RSAD2	3.3948	1.98525	7.42735	0.00642398	0.00669836	187	121	140	33	130	1	0	5	6	12	6.36092	6.67143	5.96787	4.69417	4.79491	0.139687	0	0.456899	0.852511	1.16539
10018	10018	BCL2L11	3.35517	6.1481	8.94279	0.00278567	0.00301631	3387	1708	2040	591	2722	60	39	107	79	102	115.211	94.1719	86.9604	84.0684	100.398	8.38123	7.64597	9.77764	11.2247	9.90578
28514	28514	DLL1	3.31097	3.82311	9.62681	0.00191757	0.00216075	809	333	437	157	829	8	14	29	18	28	27.5187	18.3602	18.6283	22.3329	30.5768	1.1175	2.74471	2.65001	2.55753	2.71923
4939	4939	OAS2	3.26485	2.35896	10.4465	0.00122883	0.00151563	415	250	278	89	198	6	5	3	8	30	14.1165	13.7839	11.8505	12.66	7.30302	0.838123	0.980253	0.274139	1.13668	2.91346
4599	4599	MX1	3.13053	5.82469	9.2987	0.00229317	0.00252764	4440	2458	2991	1084	2282	112	72	114	97	211	151.029	135.524	127.499	154.197	84.1691	15.645	14.1156	10.4173	13.7823	20.4914
6236	6236	RRAD	3.09092	3.84462	12.5792	0.000390056	0.00105467	622	351	456	138	629	20	13	25	16	22	21.1577	19.3527	19.4382	19.6302	23.2	2.79374	2.54866	2.28449	2.27336	2.13654
10964	10964	IFI44L	2.97151	1.43707	7.4146	0.00646967	0.00674361	230	137	139	50	91	4	3	6	8	12	7.8236	7.5536	5.92524	7.11239	3.35644	0.558748	0.588152	0.548279	1.13668	1.16539
3433	3433	IFIT2	2.86052	7.74249	6.68489	0.00972333	0.0100492	2768	1661	1958	715	1556	92	64	111	71	137	94.1553	91.5806	83.4649	101.707	57.3914	12.8512	12.5472	10.1432	10.088	13.3048
129607	129607	CMPK2	2.81509	2.29294	9.8879	0.00166369	0.00191787	384	212	284	79	201	16	5	17	12	14	13.062	11.6888	12.1063	11.2376	7.41367	2.23499	0.980253	1.55346	1.70502	1.35962
4885	4885	NPTX2	2.67866	2.50761	6.00427	0.0142713	0.0146386	204	94	149	42	154	6	5	14	2	13	6.93919	5.18276	6.35152	5.9744	5.68012	0.838123	0.980253	1.27932	0.28417	1.2625
3902	3902	LAG3	2.62538	0.833226	4.61167	0.0317551	0.0323262	58	32	44	16	52	3	2	2	2	3	1.97291	1.76435	1.87562	2.27596	1.91796	0.419061	0.392101	0.18276	0.28417	0.291346
162979	162979	ZNF296	2.55202	2.14981	10.5001	0.00119369	0.00148486	153	111	155	56	153	2	4	19	7	15	5.20439	6.12007	6.60729	7.96587	5.64324	0.279374	0.784202	1.73622	0.994596	1.45673
4549	4549	RNR11	2.40784	11.6705	5.55671	0.01841	0.0188376	133105	75543	108430	35968	120135	6704	4872	8513	5108	9399	4527.65	4165.12	4622.12	5116.37	4431.05	936.462	955.158	777.916	725.771	912.788
80063	80063	ATF7IP2	2.34546	2.99826	5.06805	0.0243708	0.0248696	420	192	292	80	354	25	16	18	15	18	14.2866	10.5861	12.4473	11.3798	13.0569	3.49218	3.13681	1.64484	2.13128	1.74808
2353	2353	FOS	2.34323	3.74719	7.34024	0.00674279	0.00702141	714	376	533	172	682	36	20	57	41	32	24.2872	20.7311	22.7205	24.4666	25.1548	5.02874	3.92101	5.20865	5.82549	3.1077
2354	2354	FOSB	2.24529	3.23048	5.22547	0.0222585	0.0227398	338	155	219	70	369	16	15	30	16	10	11.4973	8.54605	9.33546	9.95734	13.6102	2.23499	2.94076	2.74139	2.27336	0.971155
64135	64135	IFIH1	2.12088	4.33378	5.96115	0.0146245	0.0149969	862	474	563	213	425	44	21	66	42	67	29.3215	26.1344	23.9994	30.2988	15.6757	6.14623	4.11706	6.03107	5.96757	6.50674
4600	4600	MX2	1.99116	4.41024	5.38805	0.0202751	0.0207298	1153	618	811	299	593	57	38	88	65	109	39.22	34.0739	34.571	42.5321	21.8722	7.96217	7.44992	8.04142	9.23553	10.5856
467	467	ATF3	1.80361	5.19823	3.56318	0.0590746	0.0599183	758	386	513	157	801	51	31	87	50	65	25.7839	21.2824	21.868	22.3329	29.544	7.12404	6.07757	7.95004	7.10426	6.31251
150094	150094	SIK1	1.80292	2.9469	7.14503	0.00751722	0.00780634	431	211	239	85	441	19	23	46	24	39	14.6607	11.6337	10.188	12.0911	16.2658	2.65406	4.50916	4.20347	3.41004	3.7875
51655	51655	RASD1	1.75495	5.29554	4.28313	0.0384925	0.0391439	476	279	401	109	522	29	36	46	39	40	16.1914	15.3829	17.0937	15.505	19.2534	4.05093	7.05782	4.20347	5.54132	3.88462
11274	11274	USP18	1.70061	3.89896	3.38751	0.0656922	0.0665958	627	340	393	131	352	43	33	51	27	64	21.3278	18.7462	16.7527	18.6344	12.9831	6.00655	6.46967	4.66037	3.8363	6.21539
3434	3434	IFIT1	1.51742	6.32933	3.22461	0.072539	0.073505	2664	1468	1762	634	1283	215	109	265	174	348	90.6177	80.9394	75.1099	90.185	47.3221	30.0327	21.3695	24.2156	24.7228	33.7962
55008	55008	HERC6	1.3866	3.53068	4.02667	0.0447863	0.0455086	563	408	463	136	336	53	27	78	56	80	19.1508	22.4954	19.7366	19.3457	12.393	7.40342	5.29336	7.12762	7.95677	7.76924
6507	6507	SLC1A3	1.37093	1.1913	2.03948	0.153262	0.154595	67	41	48	12	80	6	5	7	10	5	2.27905	2.26057	2.04613	1.70697	2.95071	0.838123	0.980253	0.639659	1.42085	0.485577
100462977	100462977	MTRNR2L1	1.3414	10.3804	3.04723	0.0808751	0.0818672	57837	34747	43804	11634	51042	5574	3449	7120	4694	9195	1967.36	1915.8	1867.26	1654.91	1882.63	778.616	676.178	650.624	666.948	892.977
4940	4940	OAS3	1.30812	4.86235	3.82121	0.0506076	0.0513793	1824	1117	1151	401	804	159	97	209	149	239	62.0445	61.5867	49.0644	57.0413	29.6547	22.2103	19.0169	19.0984	21.1707	23.2106
25841	25841	ABTB2	1.2729	4.95817	3.79987	0.0512566	0.0520291	1480	673	935	310	1303	128	93	185	134	193	50.3431	37.1064	39.8569	44.0968	48.0597	17.88	18.2327	16.9053	19.0394	18.7433
100463482	100463482	MTRNR2L6	1.26792	7.42083	2.78682	0.0950426	0.0961504	7486	4502	5665	1396	6439	765	473	950	661	1131	254.641	248.221	241.486	198.578	237.496	106.861	92.7319	86.8108	93.9183	109.838
100463486	100463486	MTRNR2L8	1.2585	10.6544	3.00662	0.082925	0.083935	69780	40745	55421	16511	63310	7705	4747	9315	6145	11790	2373.61	2246.51	2362.47	2348.65	2335.12	1076.29	930.652	851.203	873.113	1144.99
100463488	100463488	MTRNR2L10	1.20198	7.26857	2.49228	0.114406	0.11561	6159	3510	5063	1317	5701	693	449	864	536	1049	209.502	193.527	215.824	187.34	210.275	96.8032	88.0267	78.9521	76.1576	101.874
94240	94240	EPSTI1	1.18606	2.64675	2.62911	0.10492	0.106079	348	170	195	72	185	31	19	36	34	44	11.8374	9.37309	8.31239	10.2418	6.82352	4.3303	3.72496	3.28967	4.83089	4.27308
9118	9118	INA	1.16589	4.11717	2.50235	0.113676	0.114892	811	397	538	164	636	82	47	125	65	121	27.5867	21.8889	22.9337	23.3286	23.4582	11.4543	9.21438	11.4225	9.23553	11.751
100463487	100463487	MTRNR2L9	1.15707	8.62135	2.58383	0.10796	0.109143	17303	11027	12478	3353	15033	1879	1064	2335	1666	3258	588.573	607.982	531.908	476.957	554.476	262.472	208.598	213.372	236.714	316.402
100462981	100462981	MTRNR2L2	1.14831	11.68	2.46849	0.11615	0.117341	127424	68185	108273	34394	120135	16339	10652	19157	11475	22535	4334.41	3759.43	4615.42	4892.47	4431.05	2282.35	2088.33	1750.56	1630.43	2188.5
4550	4550	RNR21	1.12323	12.8882	2.42727	0.119241	0.120443	301089	166796	253354	77684	280000	38553	24731	45658	27807	54965	10241.7	9196.43	10799.9	11050.4	10327.5	5385.36	4848.53	4172.22	3950.96	5337.95
3437	3437	IFIT3	1.1152	6.80382	1.62838	0.201927	0.203333	2364	1499	1791	630	1336	209	170	392	255	412	80.413	82.6486	76.3461	89.6161	49.2769	29.1946	33.3286	35.8209	36.2317	40.0116
100463285	100463285	MTRNR2L4	1.07285	3.15626	2.37257	0.123484	0.124719	442	319	272	55	368	55	23	63	39	79	15.0349	17.5883	11.5947	7.82362	13.5733	7.68279	4.50916	5.75693	5.54132	7.67212
85462	85462	FHDC1	0.953861	2.39995	2.47177	0.115907	0.117117	251	92	152	39	202	24	17	38	22	39	8.53793	5.07249	6.4794	5.54766	7.45055	3.35249	3.33286	3.47243	3.12587	3.7875
93953	93953	ACRC	0.94519	2.10717	1.61816	0.203349	0.204746	218	87	112	34	171	27	17	33	16	23	7.41541	4.79681	4.7743	4.83642	6.30715	3.77155	3.33286	3.01553	2.27336	2.23366
2261	2261	FGFR3	0.89048	3.72785	1.89599	0.168528	0.169876	522	273	309	101	451	61	49	98	47	80	17.7562	15.0521	13.1719	14.367	16.6346	8.52091	9.60648	8.95522	6.678	7.76924
100507062	100507062	PSMD6-AS2	0.881082	1.05416	0.963967	0.326189	0.327756	95	32	24	11	54	4	5	8	11	14	3.23149	1.76435	1.02306	1.56472	1.99173	0.558748	0.980253	0.731038	1.56294	1.35962
1839	1839	HBEGF	0.875954	3.72755	1.84907	0.173891	0.175237	634	306	432	130	631	75	56	105	79	118	21.5659	16.8716	18.4151	18.4922	23.2738	10.4765	10.9788	9.59488	11.2247	11.4596
8851	8851	CDK5R1	0.869391	1.81301	1.41915	0.233544	0.235048	126	53	88	31	111	18	13	21	15	16	4.28597	2.9222	3.75123	4.40968	4.09411	2.51437	2.54866	1.91898	2.13128	1.55385
126917	126917	IFFO2	0.863748	6.32539	1.94898	0.162697	0.164083	3561	1670	2155	766	3538	428	295	703	450	550	121.13	92.0768	91.8626	108.962	130.495	59.7861	57.8349	64.24	63.9383	53.4135
10580	10580	SORBS1	0.815451	2.20624	0.804914	0.369628	0.37118	109	44	67	24	127	12	13	20	10	23	3.7077	2.42598	2.85605	3.41395	4.68426	1.67625	2.54866	1.8276	1.42085	2.23366
10984	10984	KCNQ1OT1	0.81393	3.13847	1.23806	0.265845	0.267419	505	195	258	70	335	47	47	56	52	68	17.1779	10.7515	10.9979	9.95734	12.3561	6.56529	9.21438	5.11727	7.38843	6.60385
1326	1326	MAP3K8	0.796114	2.53595	1.73948	0.187205	0.188556	251	125	159	47	217	24	25	48	25	52	8.53793	6.89197	6.7778	6.68564	8.00381	3.35249	4.90126	4.38623	3.55213	5.05001
400793	400793	C1orf226	0.692815	2.54389	1.11682	0.290604	0.2922	254	125	151	56	241	46	17	54	29	53	8.63997	6.89197	6.43678	7.96587	8.88902	6.42561	3.33286	4.93451	4.12047	5.14712
80149	80149	ZC3H12A	0.679092	4.70292	1.35588	0.244253	0.245784	1076	538	666	210	964	120	128	226	119	212	36.6008	29.6631	28.39	29.872	35.5561	16.7625	25.0945	20.6518	16.9081	20.5885
9636	9636	ISG15	0.675743	4.31363	0.912344	0.339493	0.341036	935	561	573	231	553	133	65	169	138	221	31.8046	30.9312	24.4256	32.8592	20.3968	18.5784	12.7433	15.4432	19.6077	21.4625
441250	441250	TYW1B	0.649901	1.46179	0.944644	0.331086	0.332648	134	49	79	28	120	10	14	39	18	19	4.5581	2.70165	3.36758	3.98294	4.42607	1.39687	2.74471	3.56381	2.55753	1.84519
85028	85028	SNHG12	0.633407	3.53727	0.969539	0.324795	0.326383	495	235	334	88	407	77	46	99	59	92	16.8377	12.9569	14.2376	12.5178	15.0118	10.7559	9.01832	9.0466	8.38302	8.93462
378938	378938	MALAT1	0.62593	10.5447	0.557169	0.455403	0.456806	54944	20744	31076	8823	24756	5801	5602	7941	5590	8105	1868.96	1143.74	1324.7	1255.05	913.098	810.325	1098.28	725.647	794.256	787.121
54739	54739	XAF1	0.617192	3.74535	0.834708	0.360915	0.362492	672	337	431	143	389	81	56	122	103	139	22.8585	18.5808	18.3725	20.3414	14.3478	11.3147	10.9788	11.1483	14.6348	13.4991
677769	677769	SCARNA17	0.583086	1.52177	0.411409	0.521255	0.522593	74	32	57	16	55	9	11	20	6	13	2.51716	1.76435	2.42978	2.27596	2.02862	1.25718	2.15656	1.8276	0.852511	1.2625
5820	5820	PVT1	0.581778	2.85337	0.820267	0.365102	0.366667	344	168	230	87	300	43	35	84	47	92	11.7014	9.26281	9.80436	12.3756	11.0652	6.00655	6.86177	7.6759	6.678	8.93462
10561	10561	IFI44	0.565813	2.34238	0.778327	0.377653	0.379174	179	93	117	43	113	23	16	38	20	53	6.0888	5.12763	4.98744	6.11665	4.16788	3.2128	3.13681	3.47243	2.8417	5.14712
115123	115123	2003-03-01	0.511168	2.80694	0.623371	0.429797	0.431159	283	148	204	58	251	34	35	75	47	59	9.62643	8.1601	8.69604	8.25037	9.25786	4.74936	6.86177	6.85348	6.678	5.72981
2537	2537	IFI6	0.494577	4.64808	0.700096	0.402751	0.4042	1430	884	1032	325	723	212	133	323	205	388	48.6424	48.74	43.9917	46.2305	26.6671	29.6137	26.0747	29.5157	29.1274	37.6808
387763	387763	C11orf96	0.438869	1.59752	0.435001	0.509545	0.510897	55	48	56	14	95	12	8	24	13	19	1.87086	2.64652	2.38715	1.99147	3.50397	1.67625	1.5684	2.19312	1.84711	1.84519
4084	4084	MXD1	0.389768	4.81831	0.407356	0.523315	0.524613	1190	587	747	242	1131	207	152	281	180	289	40.4786	32.3647	31.8429	34.4239	41.7157	28.9152	29.7997	25.6777	25.5753	28.0664
100506168	100506168	NA	0.381381	5.41202	0.347111	0.555753	0.556894	1840	696	977	295	1432	261	207	339	239	415	62.5888	38.3745	41.6472	41.9631	52.8178	36.4583	40.5825	30.9778	33.9583	40.3029
4514	4514	COX3	0.374263	12.0819	0.406204	0.523903	0.525157	152564	87786	98939	39434	126682	31460	17480	35623	22456	47951	5189.56	4840.15	4217.54	5609.4	4672.53	4394.56	3426.96	3255.22	3190.66	4656.78
23586	23586	DDX58	0.362362	4.92098	0.366596	0.544866	0.54603	1201	738	768	247	619	172	141	277	194	303	40.8528	40.6902	32.738	35.1352	22.8311	24.0262	27.6431	25.3122	27.5645	29.426
3665	3665	IRF7	0.342632	2.81946	0.276436	0.599046	0.600122	358	239	315	107	236	69	52	106	62	114	12.1776	13.1775	13.4277	15.2205	8.7046	9.63841	10.1946	9.68626	8.80928	11.0712
7286	7286	TUFT1	0.340627	4.94177	0.301893	0.582698	0.583844	1250	588	738	222	1038	201	143	317	193	275	42.5195	32.4198	31.4592	31.579	38.2855	28.0771	28.0352	28.9674	27.4224	26.7068
26504	26504	CNNM4	0.310194	4.86519	0.276097	0.599271	0.600296	1068	531	604	183	855	165	120	278	170	247	36.3287	29.2771	25.7471	26.0313	31.5357	23.0484	23.5261	25.4036	24.1545	23.9875
3202	3202	HOXA5	0.297502	2.45386	0.286149	0.592699	0.593814	230	117	147	39	187	47	29	54	30	56	7.8236	6.45089	6.26626	5.54766	6.89729	6.56529	5.68547	4.93451	4.26255	5.43847
259217	259217	HSPA12A	0.229262	3.91367	0.164981	0.684611	0.685371	571	341	395	99	442	85	67	195	109	150	19.4229	18.8013	16.8379	14.0825	16.3027	11.8734	13.1354	17.8191	15.4873	14.5673
8793	8793	TNFRSF10D	0.205108	8.09857	0.128093	0.720418	0.721156	11039	5446	7165	2200	9692	1978	1435	3277	2096	2861	375.499	300.27	305.427	312.945	357.479	276.301	281.333	299.452	297.81	277.847
283120	283120	H19	0.0913618	4.60668	0.0283544	0.866278	0.866944	902	440	720	230	774	154	163	309	204	280	30.6821	24.2598	30.6919	32.717	28.5482	21.5118	31.9562	28.2364	28.9854	27.1923
4512	4512	COX1	0.0860082	12.6182	0.0231597	0.879043	0.879643	200023	125875	119982	50776	158910	50471	26845	56407	34836	79047	6803.91	6940.22	5114.55	7222.77	5861.22	7050.15	5262.98	5154.46	4949.68	7676.69
6446	6446	SGK1	0.042696	6.56093	0.00451681	0.946417	0.94674	3172	1552	2133	592	3219	715	492	1033	610	986	107.898	85.5708	90.9248	84.2106	118.729	99.8763	96.4569	94.3953	86.6719	95.7559
85441	85441	HELZ2	0.0280905	5.03994	0.00248423	0.960248	0.960412	1495	943	1075	366	836	298	280	480	287	473	50.8534	51.9931	45.8247	52.0627	30.835	41.6268	54.8942	43.8623	40.7784	45.9356
83593	83593	RASSF5	0.00258496	1.71671	1.4958e-05	0.996914	0.996914	89	36	39	17	59	12	11	37	13	22	3.02739	1.98489	1.66248	2.41821	2.17615	1.67625	2.15656	3.38105	1.84711	2.13654
23210	23210	JMJD6	-0.00450551	5.74099	4.60617e-05	0.994585	0.99467	1736	753	931	301	1700	364	220	539	391	492	59.0511	41.5173	39.6863	42.8166	62.7027	50.8461	43.1311	49.2537	55.5553	47.7808
2872	2872	MKNK2	-0.037753	6.76159	0.00411414	0.948857	0.9491	4253	1972	2649	940	3930	893	688	1406	968	1405	144.669	108.728	112.921	133.713	144.954	124.741	134.883	128.48	137.538	136.447
26502	26502	NARF	-0.0714125	5.13785	0.0146634	0.903618	0.904003	1209	582	708	243	1202	277	198	434	255	393	41.1249	32.089	30.1804	34.5662	44.3345	38.6933	38.818	39.6588	36.2317	38.1664
10482	10482	NXF1	-0.0725766	7.00123	0.0163047	0.898394	0.898855	4096	1834	2474	865	4244	938	661	1365	916	1465	139.328	101.119	105.461	123.044	156.535	131.027	129.589	124.733	130.15	142.274
22849	22849	CPEB3	-0.0873977	2.47772	0.0179178	0.893515	0.89405	174	71	84	34	97	36	22	49	40	38	5.91872	3.91464	3.58072	4.83642	3.57774	5.02874	4.31311	4.47761	5.6834	3.69039
84875	84875	PARP10	-0.142865	2.54075	0.0570778	0.811176	0.811869	237	144	186	72	154	78	39	94	49	101	8.06171	7.93955	7.92874	10.2418	5.68012	10.8956	7.64597	8.5897	6.96217	9.80866
94015	94015	TTYH2	-0.170904	1.90942	0.0699024	0.791479	0.792223	110	63	73	17	93	23	19	43	24	41	3.74172	3.47356	3.11182	2.41821	3.4302	3.2128	3.72496	3.92933	3.41004	3.98174
10057	10057	ABCC5	-0.241999	5.0325	0.181616	0.669988	0.670789	1064	459	606	175	979	238	186	371	262	357	36.1926	25.3073	25.8324	24.8933	36.1094	33.2455	36.4654	33.9019	37.2263	34.6702
9830	9830	TRIM14	-0.248911	4.62119	0.209143	0.64744	0.64827	877	603	692	244	519	225	187	389	246	364	29.8317	33.2469	29.4983	34.7084	19.1428	31.4296	36.6615	35.5467	34.9529	35.35
54625	54625	PARP14	-0.266045	5.54407	0.240889	0.623565	0.624471	1853	1127	1282	375	898	498	325	671	472	603	63.031	62.138	54.6486	53.3429	33.1218	69.5642	63.7164	61.3158	67.0642	58.5606
6046	6046	BRD2	-0.269733	9.07424	0.255371	0.613318	0.614262	15652	7227	10055	3327	14494	4155	3100	5969	3934	5782	532.413	398.466	428.621	473.258	534.595	580.4	607.757	545.446	558.963	561.522
64761	64761	PARP12	-0.27855	4.38048	0.272954	0.601357	0.602333	760	435	548	179	469	195	152	279	195	313	25.8519	23.9841	23.36	25.4623	17.2986	27.239	29.7997	25.495	27.7066	30.3971
8313	8313	AXIN2	-0.280511	2.14133	0.236452	0.62678	0.627637	159	69	78	22	154	33	33	57	34	51	5.40849	3.80437	3.32496	3.12945	5.68012	4.60967	6.46967	5.20865	4.83089	4.95289
5209	5209	PFKFB3	-0.371895	6.14721	0.403904	0.52508	0.526293	2008	1000	1125	385	1788	520	390	843	534	783	68.3034	55.1358	47.9561	54.7654	65.9484	72.6373	76.4597	77.0332	75.8734	76.0414
55601	55601	DDX60	-0.372319	3.0316	0.452864	0.500978	0.50235	276	183	186	51	150	57	53	130	79	109	9.38832	10.0899	7.92874	7.25463	5.53259	7.96217	10.3907	11.8794	11.2247	10.5856
2043	2043	EPHA4	-0.401289	5.28795	0.468042	0.493889	0.495284	1076	582	671	161	924	293	188	487	306	392	36.6008	32.089	28.6032	22.9019	34.0807	40.9283	36.8575	44.502	43.478	38.0693
2766	2766	GMPR	-0.417546	2.97776	0.530204	0.466521	0.467919	324	194	215	72	139	80	59	142	108	110	11.0211	10.6963	9.16494	10.2418	5.12686	11.175	11.567	12.9759	15.3452	10.6827
1746	1746	DLX2	-0.458607	2.45219	0.514701	0.473111	0.474488	88	44	53	24	68	26	22	34	27	39	2.99338	2.42598	2.25927	3.41395	2.50811	3.63186	4.31311	3.10691	3.8363	3.7875
642475	642475	MROH6	-0.460995	2.09702	0.696544	0.403947	0.405366	125	93	87	32	123	47	37	60	39	59	4.25195	5.12763	3.70861	4.55193	4.53672	6.56529	7.25387	5.48279	5.54132	5.72981
4536	4536	ND2	-0.463067	10.6311	0.766389	0.381336	0.382806	41638	22103	29618	12461	37000	15661	10354	18452	11102	22819	1416.34	1218.67	1262.55	1772.55	1364.7	2187.64	2029.91	1686.14	1577.43	2216.08
4535	4535	ND1	-0.470859	11.0154	0.780256	0.377063	0.378614	52330	30539	33578	16101	43351	19627	11828	22075	13716	32415	1780.04	1683.79	1431.35	2290.33	1598.95	2741.64	2318.89	2017.21	1948.84	3148
8503	8503	PIK3R3	-0.514696	4.91817	0.683874	0.408256	0.409654	670	361	490	156	650	210	155	370	241	299	22.7905	19.904	20.8875	22.1906	23.9745	29.3343	30.3878	33.8105	34.2425	29.0375
84851	84851	TRIM52	-0.524515	2.38927	0.763667	0.382183	0.383624	162	71	81	31	132	52	26	63	56	60	5.51053	3.91464	3.45284	4.40968	4.86868	7.26373	5.09731	5.75693	7.95677	5.82693
151636	151636	DTX3L	-0.525604	5.21758	0.767394	0.381024	0.382526	1357	858	1001	357	714	440	304	655	470	610	46.1592	47.3065	42.6703	50.7824	26.3351	61.4623	59.5994	59.8538	66.78	59.2404
4519	4519	CYTB	-0.533881	12.0691	0.972823	0.323977	0.325589	108122	65637	65167	29286	90487	41033	23441	46221	29831	68580	3677.84	3618.95	2777.92	4165.87	3337.51	5731.78	4595.62	4223.67	4238.54	6660.18
83666	83666	PARP9	-0.534567	4.45588	0.746137	0.387702	0.38913	907	510	689	181	430	277	194	425	258	371	30.8522	28.1193	29.3705	25.7468	15.8601	38.6933	38.0338	38.8364	36.658	36.0298
3431	3431	SP110	-0.547527	4.22692	0.986006	0.320721	0.322344	672	351	417	128	344	207	123	297	182	276	22.8585	19.3527	17.7757	18.2077	12.6881	28.9152	24.1142	27.1398	25.8595	26.8039
4508	4508	ATP6	-0.549251	11.6481	1.03588	0.308781	0.31037	79667	41980	55159	26646	67499	33807	20154	36699	22733	48659	2709.92	2314.6	2351.3	3790.33	2489.63	4722.4	3951.2	3353.55	3230.02	4725.54
29841	29841	GRHL1	-0.566434	1.54311	0.638256	0.424343	0.425724	94	50	49	17	68	27	20	55	24	32	3.19747	2.75679	2.08875	2.41821	2.50811	3.77155	3.92101	5.02589	3.41004	3.1077
25939	25939	SAMHD1	-0.568789	4.66231	1.10541	0.293081	0.294665	846	502	622	165	393	256	182	395	268	348	28.7772	27.6782	26.5144	23.4709	14.4954	35.7599	35.6812	36.095	38.0788	33.7962
1152	1152	CKB	-0.574374	3.98921	1.19496	0.274331	0.275908	405	233	263	98	349	137	99	199	136	208	13.7763	12.8466	11.2111	13.9403	12.8725	19.1371	19.409	18.1846	19.3236	20.2
2065	2065	ERBB3	-0.591821	1.90162	1.10185	0.29386	0.295423	114	44	48	23	111	34	24	66	27	45	3.87778	2.42598	2.04613	3.2717	4.09411	4.74936	4.70521	6.03107	3.8363	4.3702
51296	51296	SLC15A3	-0.604003	2.36489	0.85414	0.355384	0.356968	179	113	148	49	95	59	47	86	68	95	6.0888	6.23035	6.30889	6.97014	3.50397	8.24154	9.21438	7.85866	9.66179	9.22597
728448	728448	PPIEL	-0.609801	1.46684	0.682975	0.408564	0.409929	81	41	29	17	68	28	16	45	21	30	2.75527	2.26057	1.2362	2.41821	2.50811	3.91124	3.13681	4.11209	2.98379	2.91346
83860	83860	TAF3	-0.613484	4.62787	1.32404	0.249868	0.251391	658	320	461	161	568	251	159	339	218	311	22.3823	17.6435	19.6513	22.9019	20.9501	35.0615	31.172	30.9778	30.9746	30.2029
168374	168374	ZNF92	-0.621962	2.96797	1.23142	0.267131	0.26869	236	113	115	42	192	64	46	112	86	95	8.02769	6.23035	4.90218	5.9744	7.08171	8.93998	9.01832	10.2345	12.2193	9.22597
220001	220001	VWCE	-0.625936	1.69754	1.14345	0.284925	0.286539	74	34	64	21	96	29	19	33	34	56	2.51716	1.87462	2.72817	2.9872	3.54086	4.05093	3.72496	3.01553	4.83089	5.43847
92815	92815	HIST3H2A	-0.64164	1.84313	0.918316	0.337918	0.339482	46	42	48	11	47	13	11	32	24	42	1.56472	2.3157	2.04613	1.56472	1.73354	1.81593	2.15656	2.92415	3.41004	4.07885
55137	55137	FIGN	-0.650875	1.73023	1.13313	0.287108	0.28871	76	43	59	10	53	26	13	36	28	38	2.58519	2.37084	2.51503	1.42248	1.95485	3.63186	2.54866	3.28967	3.97838	3.69039
54663	54663	WDR74	-0.67455	4.62469	1.37136	0.241578	0.243113	592	322	376	141	632	227	158	325	207	345	20.1373	17.7537	16.028	20.0569	23.3106	31.709	30.976	29.6984	29.4116	33.5048
100505493	100505493	NA	-0.684743	2.69592	1.04972	0.305572	0.307171	156	56	78	30	135	45	36	66	43	85	5.30644	3.0876	3.32496	4.26743	4.97933	6.28592	7.05782	6.03107	6.10966	8.25482
80301	80301	PLEKHO2	-0.686021	6.31874	1.47139	0.225126	0.226615	2422	1257	1594	530	2074	874	567	1332	894	1192	82.3859	69.3057	67.9485	75.3913	76.4972	122.087	111.161	121.718	127.024	115.762
79132	79132	DHX58	-0.710178	2.56402	1.53709	0.215052	0.216493	185	86	95	38	94	58	37	81	56	87	6.29289	4.74168	4.04963	5.40541	3.46709	8.10185	7.25387	7.40176	7.95677	8.44905
100190986	100190986	LOC100190986	-0.736794	2.10252	1.58647	0.207831	0.209242	163	52	65	19	75	27	50	40	37	57	5.54455	2.86706	2.7708	2.70271	2.76629	3.77155	9.80253	3.65519	5.25715	5.53558
2232	2232	FDXR	-0.745535	4.05205	1.65431	0.198373	0.199771	487	243	329	109	361	189	122	245	165	267	16.5656	13.398	14.0245	15.505	13.3151	26.4009	23.9182	22.388	23.444	25.9298
4792	4792	NFKBIA	-0.74702	5.98802	1.75997	0.184629	0.185978	1637	743	988	356	1539	595	415	863	583	896	55.6836	40.9659	42.1161	50.6402	56.7643	83.1138	81.361	78.8608	82.8356	87.0155
7127	7127	TNFAIP2	-0.749618	5.51094	1.85953	0.172679	0.174045	1218	624	712	235	1047	418	320	624	428	626	41.431	34.4047	30.3509	33.4282	38.6175	58.3892	62.7362	57.021	60.8124	60.7943
114789	114789	SLC25A25	-0.750482	4.20688	1.71252	0.190658	0.192018	525	256	319	102	439	164	144	289	187	250	17.8582	14.1148	13.5982	14.5093	16.192	22.9087	28.2313	26.4088	26.5699	24.2789
92283	92283	ZNF461	-0.753729	2.56889	1.78157	0.181957	0.183333	150	69	129	28	134	56	35	96	41	104	5.10235	3.80437	5.49897	3.98294	4.94244	7.82248	6.86177	8.77246	5.82549	10.1
4744	4744	NEFH	-0.75574	2.23712	1.34011	0.247015	0.248543	89	43	56	22	89	44	24	41	32	50	3.02739	2.37084	2.38715	3.12945	3.28267	6.14623	4.70521	3.74657	4.54672	4.85577
54809	54809	SAMD9	-0.759716	5.92465	1.84669	0.174168	0.175501	1586	931	1113	355	809	613	398	876	535	771	53.9488	51.3314	47.4446	50.4979	29.8391	85.6282	78.0281	80.0487	76.0155	74.876
5272	5272	SERPINB9	-0.762713	3.10595	1.91428	0.166489	0.16785	275	128	157	60	180	67	77	170	95	118	9.3543	7.05738	6.69254	8.53486	6.6391	9.35904	15.0959	15.5346	13.4981	11.4596
91351	91351	DDX60L	-0.770622	4.11614	1.85248	0.173495	0.174853	559	323	366	98	230	196	131	264	172	269	19.0147	17.8089	15.6017	13.9403	8.4833	27.3787	25.6826	24.1243	24.4386	26.1241
8535	8535	CBX4	-0.778454	5.70963	1.9483	0.16277	0.164143	1035	659	894	331	931	474	350	730	412	696	35.2062	36.3345	38.1091	47.084	34.3389	66.2117	68.6177	66.7073	58.5391	67.5924
54855	54855	FAM46C	-0.77908	3.12273	1.2961	0.254927	0.256459	202	116	136	46	178	82	48	120	95	102	6.87116	6.39575	5.79736	6.54339	6.56534	11.4543	9.41043	10.9656	13.4981	9.90578
221955	221955	DAGLB	-0.781742	5.07066	2.05056	0.15215	0.153486	931	402	557	187	774	364	240	481	295	458	31.6686	22.1646	23.7436	26.6003	28.5482	50.8461	47.0521	43.9537	41.9151	44.4789
55633	55633	TBC1D22B	-0.787739	4.15765	2.01595	0.155653	0.156993	515	266	334	99	425	174	140	300	181	275	17.5181	14.6661	14.2376	14.0825	15.6757	24.3056	27.4471	27.4139	25.7174	26.7068
1969	1969	EPHA2	-0.790843	6.71316	1.91748	0.166135	0.167507	2902	1443	1751	638	2363	1097	767	1559	1052	1543	98.7134	79.561	74.641	90.754	87.1567	153.237	150.371	142.461	149.474	149.849
730101	730101	LOC730101	-0.797776	4.4862	2.23118	0.135251	0.136532	613	285	395	126	552	205	171	364	210	352	20.8516	15.7137	16.8379	17.9232	20.3599	28.6359	33.5246	33.2622	29.8379	34.1847
25888	25888	ZNF473	-0.79797	3.7501	2.11568	0.145797	0.147128	375	170	233	70	327	136	95	206	127	202	12.7559	9.37309	9.93224	9.95734	12.061	18.9974	18.6248	18.8242	18.0448	19.6173
23117	23117	NPIPB3	-0.808387	4.9084	2.23278	0.135111	0.136403	782	282	453	203	656	298	210	355	268	486	26.6002	15.5483	19.3103	28.8763	24.1958	41.6268	41.1706	32.4398	38.0788	47.1981
2081	2081	ERN1	-0.815291	3.06236	1.89726	0.168385	0.169747	224	109	111	30	201	59	68	122	79	94	7.6195	6.0098	4.73167	4.26743	7.41367	8.24154	13.3314	11.1483	11.2247	9.12886
83452	83452	RAB33B	-0.816112	3.92206	2.08634	0.148622	0.149966	380	223	296	79	349	145	91	255	180	228	12.9259	12.2953	12.6178	11.2376	12.8725	20.2546	17.8406	23.3018	25.5753	22.1423
57688	57688	ZSWIM6	-0.822069	5.06172	2.07764	0.149471	0.150809	807	379	504	179	680	312	220	449	303	433	27.4506	20.8965	21.4843	25.4623	25.0811	43.5824	43.1311	41.0295	43.0518	42.051
1647	1647	GADD45A	-0.827271	5.98541	2.22718	0.135601	0.136875	1458	786	1035	330	1217	626	419	836	575	808	49.5948	43.3367	44.1196	46.9417	44.8877	87.4441	82.1452	76.3935	81.6989	78.4693
4538	4538	ND4	-0.839222	12.5528	2.32409	0.127384	0.128636	135492	76351	83480	40398	110215	68210	38437	72816	43514	100882	4608.85	4209.67	3558.56	5746.52	4065.16	9528.06	7535.59	6653.91	6182.69	9797.2
8694	8694	DGAT1	-0.843427	4.67333	2.5592	0.109654	0.110846	593	368	384	144	576	204	195	364	278	385	20.1713	20.29	16.369	20.4837	21.2451	28.4962	38.2299	33.2622	39.4997	37.3895
3430	3430	IFI35	-0.847325	2.41078	1.44198	0.22982	0.23132	180	124	118	46	100	80	51	111	65	105	6.12282	6.83684	5.03006	6.54339	3.68839	11.175	9.99858	10.1432	9.23553	10.1971
23424	23424	TDRD7	-0.847505	4.61856	2.06854	0.150365	0.151698	571	291	402	130	331	252	150	299	194	313	19.4229	16.0445	17.1363	18.4922	12.2086	35.2012	29.4076	27.3226	27.5645	30.3971
3014	3014	H2AFX	-0.852281	6.16606	2.35635	0.124774	0.126011	1064	695	891	270	1151	518	341	737	505	729	36.1926	38.3194	37.9812	38.4069	42.4534	72.3579	66.8532	67.3469	71.753	70.7972
7318	7318	UBA7	-0.854251	3.68776	2.27588	0.1314	0.13268	423	245	226	90	174	140	99	224	140	239	14.3886	13.5083	9.63385	12.8023	6.4178	19.5562	19.409	20.4691	19.8919	23.2106
83716	83716	CRISPLD2	-0.855397	6.76284	2.19585	0.138383	0.13967	2404	1096	1495	481	2429	910	659	1436	997	1332	81.7736	60.4288	63.7283	68.4211	89.591	127.115	129.197	131.221	141.659	129.358
3200	3200	HOXA3	-0.863793	1.90398	2.16297	0.141372	0.142674	102	42	60	10	79	26	24	58	38	44	3.4696	2.3157	2.55766	1.42248	2.91383	3.63186	4.70521	5.30003	5.39923	4.27308
9903	9903	KLHL21	-0.879727	6.37432	2.49911	0.113911	0.115119	1975	1143	1293	366	1739	671	558	1258	837	1214	67.1809	63.0202	55.1176	52.0627	64.1411	93.7301	109.396	114.956	118.925	117.898
5698	5698	PSMB9	-0.896213	2.16578	2.46987	0.116047	0.117248	128	61	108	29	79	58	37	70	55	67	4.354	3.36328	4.60379	4.12518	2.91383	8.10185	7.25387	6.39659	7.81468	6.50674
100132247	100132247	NPIPB5	-0.906069	2.22591	2.42874	0.119129	0.12034	107	61	60	34	85	43	41	54	34	92	3.63967	3.36328	2.55766	4.83642	3.13513	6.00655	8.03807	4.93451	4.83089	8.93462
58496	58496	LY6G5B	-0.907361	2.35231	2.55154	0.110187	0.111375	138	49	90	30	106	43	45	57	59	83	4.69416	2.70165	3.83649	4.26743	3.9097	6.00655	8.82227	5.20865	8.38302	8.06059
4739	4739	NEDD9	-0.929529	4.10688	1.76479	0.184028	0.185388	296	152	185	47	251	118	75	164	125	172	10.0686	8.38064	7.88612	6.68564	9.25786	16.4831	14.7038	14.9863	17.7606	16.7039
5451	5451	POU2F1	-0.93431	2.94042	2.70566	0.0999929	0.101132	145	74	152	44	124	76	63	102	64	92	4.93227	4.08005	6.4794	6.2589	4.57361	10.6162	12.3512	9.32074	9.09345	8.93462
80174	80174	DBF4B	-0.950622	1.76227	2.81843	0.0931875	0.0942818	90	48	48	14	80	44	22	50	38	44	3.06141	2.64652	2.04613	1.99147	2.95071	6.14623	4.31311	4.56899	5.39923	4.27308
3475	3475	IFRD1	-0.95294	5.7221	2.65331	0.103335	0.104494	1524	721	972	261	1424	656	396	921	640	894	51.8398	39.7529	41.4341	37.1267	52.5227	91.6347	77.636	84.1608	90.9345	86.8212
23314	23314	SATB2	-0.956619	3.80451	2.8201	0.0930905	0.0941918	310	170	230	59	274	139	91	205	141	182	10.5448	9.37309	9.80436	8.39261	10.1062	19.4165	17.8406	18.7329	20.034	17.675
92	92	ACVR2A	-0.957012	3.61265	2.66378	0.102656	0.103817	279	159	190	46	285	132	80	214	107	160	9.49036	8.76659	8.09925	6.54339	10.5119	18.4387	15.684	19.5553	15.2031	15.5385
5359	5359	PLSCR1	-0.97246	3.8963	2.23671	0.134768	0.136068	508	305	345	110	230	182	138	310	230	305	17.2799	16.8164	14.7065	15.6472	8.4833	25.4231	27.055	28.3277	32.6796	29.6202
23368	23368	PPP1R13B	-0.973856	3.19657	3.1448	0.0761693	0.0771303	216	117	138	37	219	101	74	130	84	130	7.34738	6.45089	5.88262	5.26317	8.07758	14.1084	14.5077	11.8794	11.9351	12.625
4616	4616	GADD45B	-0.975077	5.67575	2.63359	0.104625	0.10579	886	413	557	211	779	455	272	516	356	531	30.1379	22.7711	23.7436	30.0143	28.7326	63.5576	53.3257	47.152	50.5823	51.5683
100507257	100507257	MEG9	-0.996719	3.34756	2.77748	0.0955983	0.0967041	233	102	154	49	195	81	76	111	94	193	7.92564	5.62385	6.56466	6.97014	7.19236	11.3147	14.8998	10.1432	13.356	18.7433
51540	51540	SCLY	-0.997652	2.71207	3.2021	0.073544	0.074517	165	79	143	31	132	79	38	114	85	100	5.61258	4.35573	6.09575	4.40968	4.86868	11.0353	7.44992	10.4173	12.0772	9.71155
340526	340526	RGAG4	-0.999755	3.78678	3.17851	0.0746127	0.0755867	332	205	250	63	306	154	119	226	153	205	11.2932	11.3028	10.6569	8.96161	11.2865	21.5118	23.33	20.6518	21.739	19.9087
4540	4540	ND5	-1.00009	11.7729	3.1747	0.0747869	0.0757567	74557	42549	45877	21006	63135	40647	23097	45264	27458	62469	2536.1	2345.97	1955.63	2988.06	2328.67	5677.86	4528.18	4136.22	3901.37	6066.71
8519	8519	IFITM1	-1.0012	4.91351	1.93953	0.163719	0.165086	950	561	736	215	608	397	271	625	440	693	32.3149	30.9312	31.374	30.5833	22.4254	55.4558	53.1297	57.1124	62.5174	67.301
6890	6890	TAP1	-1.01283	5.0817	3.16343	0.0753049	0.0762681	956	563	639	224	487	367	289	590	443	607	32.519	31.0415	27.2391	31.8635	17.9625	51.2652	56.6586	53.9141	62.9437	58.9491
1181	1181	CLCN2	-1.01703	2.6053	3.12277	0.0772056	0.0781729	156	55	73	37	102	61	50	74	43	105	5.30644	3.03247	3.11182	5.26317	3.76216	8.52091	9.80253	6.7621	6.10966	10.1971
9732	9732	DOCK4	-1.01933	2.87405	3.07469	0.0795199	0.0805023	134	78	109	33	145	63	45	116	74	93	4.5581	4.30059	4.64641	4.69417	5.34817	8.80029	8.82227	10.6001	10.5143	9.03174
9667	9667	SAFB2	-1.02162	6.11429	3.47775	0.0621993	0.0630604	1601	755	993	387	1712	739	576	1123	716	1035	54.459	41.6275	42.3293	55.0499	63.1453	103.229	112.925	102.62	101.733	100.515
1479	1479	CSTF3	-1.02959	5.07183	2.8592	0.0908529	0.0919356	962	403	553	167	740	392	272	577	382	510	32.723	22.2197	23.5731	23.7554	27.2941	54.7573	53.3257	52.7261	54.2765	49.5289
5366	5366	PMAIP1	-1.03521	6.14454	1.77742	0.182467	0.183832	768	395	518	156	627	342	230	519	359	464	26.124	21.7786	22.0811	22.1906	23.1262	47.773	45.0916	47.4261	51.0086	45.0616
51559	51559	NT5DC3	-1.04368	4.77468	3.25101	0.0713794	0.0723363	606	321	369	108	620	251	184	432	294	391	20.6135	17.6986	15.7296	15.3628	22.868	35.0615	36.0733	39.4761	41.773	37.9722
51056	51056	LAP3	-1.0489	5.90474	3.5838	0.0583454	0.0591889	1607	743	991	307	1113	683	439	1014	674	934	54.6631	40.9659	42.244	43.67	41.0518	95.4063	86.0662	92.6591	95.7654	90.7059
4741	4741	NEFM	-1.04897	3.61334	2.86108	0.0907465	0.0918359	230	88	172	59	258	117	89	178	99	148	7.8236	4.85195	7.33196	8.39261	9.51605	16.3434	17.4485	16.2656	14.0664	14.3731
56829	56829	ZC3HAV1	-1.06033	7.39847	3.16641	0.0751675	0.0761356	3212	1749	2267	735	1797	1502	1008	2226	1366	1872	109.258	96.4325	96.6369	104.552	66.2804	209.81	197.619	203.411	194.088	181.8
6737	6737	TRIM21	-1.06361	4.49134	3.27665	0.0702724	0.0712205	561	328	455	139	334	290	191	388	264	354	19.0828	18.0845	19.3956	19.7724	12.3192	40.5093	37.4457	35.4554	37.5105	34.3789
9473	9473	THEMIS2	-1.07779	1.96456	3.09167	0.0786942	0.0796733	89	39	65	21	44	35	25	65	40	52	3.02739	2.1503	2.7708	2.9872	1.62289	4.88905	4.90126	5.93969	5.6834	5.05001
79133	79133	NDUFAF5	-1.09222	2.35428	3.51688	0.0607467	0.0615983	142	67	72	29	113	68	36	85	59	100	4.83022	3.6941	3.06919	4.12518	4.16788	9.49872	7.05782	7.76728	8.38302	9.71155
8493	8493	PPM1D	-1.10662	5.11006	3.19368	0.0739234	0.0748949	735	365	460	129	613	313	239	506	333	449	25.0015	20.1246	19.6087	18.35	22.6098	43.7221	46.8561	46.2382	47.3143	43.6049
36	36	ACADSB	-1.10859	4.06045	3.87501	0.04901	0.0497746	406	215	282	75	335	180	130	303	194	259	13.8103	11.8542	12.021	10.6686	12.3561	25.1437	25.4866	27.6881	27.5645	25.1529
89782	89782	LMLN	-1.11037	3.58302	3.61769	0.0571682	0.0579998	223	120	157	63	201	103	103	182	93	165	7.58549	6.6163	6.69254	8.96161	7.41367	14.3878	20.1932	16.6311	13.2139	16.0241
7561	7561	ZNF14	-1.11251	1.91987	3.14994	0.07593	0.0768946	95	54	69	17	91	58	29	65	49	59	3.23149	2.97733	2.94131	2.41821	3.35644	8.10185	5.68547	5.93969	6.96217	5.72981
23204	23204	ARL6IP1	-1.12114	6.16029	4.16243	0.0413301	0.0420076	1735	868	1138	315	1573	825	562	1250	822	1085	59.0171	47.8579	48.5103	44.808	58.0184	115.242	110.18	114.225	116.794	105.37
8556	8556	CDC14A	-1.1298	2.648	3.37126	0.0663431	0.0672498	124	54	74	27	109	67	34	84	62	76	4.21794	2.97733	3.15445	3.84069	4.02035	9.35904	6.66572	7.6759	8.80928	7.38078
10157	10157	AASS	-1.14461	3.38386	3.91748	0.0477865	0.0485446	279	116	154	42	236	121	90	172	123	150	9.49036	6.39575	6.56466	5.9744	8.7046	16.9021	17.6445	15.7173	17.4765	14.5673
4615	4615	MYD88	-1.15135	5.92026	4.39327	0.0360811	0.0366981	1446	826	1011	328	855	667	452	1046	705	1053	49.1866	45.5422	43.0966	46.6572	31.5357	93.1713	88.6148	95.5833	100.17	102.263
7994	7994	KAT6A	-1.16379	6.14621	4.17323	0.0410674	0.0417443	1547	771	1029	317	1379	679	603	1197	789	947	52.6222	42.5097	43.8639	45.0925	50.8629	94.8475	118.218	109.382	112.105	91.9684
3304	3304	HSPA1B	-1.1646	4.83039	3.79172	0.0515068	0.0522786	491	252	348	101	414	285	147	373	246	316	16.7017	13.8942	14.8344	14.367	15.2699	39.8108	28.8194	34.0847	34.9529	30.6885
728888	728888	NPIPB11	-1.16636	2.00242	3.82875	0.0503804	0.0511531	71	41	65	13	90	45	30	50	40	63	2.41511	2.26057	2.7708	1.84922	3.31955	6.28592	5.88152	4.56899	5.6834	6.11828
57018	57018	CCNL1	-1.1664	4.88997	3.86223	0.0493846	0.0501507	659	331	411	128	506	346	208	477	286	413	22.4163	18.2499	17.52	18.2077	18.6633	48.3317	40.7785	43.5882	40.6363	40.1087
132864	132864	CPEB2	-1.16743	5.10906	3.76014	0.0524883	0.0532702	892	408	526	151	566	407	263	548	392	516	30.342	22.4954	22.4221	21.4794	20.8763	56.8527	51.5613	50.0761	55.6974	50.1116
10620	10620	ARID3B	-1.17199	2.21506	3.32471	0.068246	0.0691728	90	65	77	23	115	52	47	85	52	80	3.06141	3.58383	3.28233	3.2717	4.24165	7.26373	9.21438	7.76728	7.38843	7.76924
1974	1974	EIF4A2	-1.17553	7.44769	4.40146	0.0359081	0.0365253	4079	1877	2568	711	3474	1971	1256	2698	1920	2796	138.75	103.49	109.468	101.138	128.135	275.323	246.239	246.543	272.803	271.535
688	688	KLF5	-1.18002	4.55702	3.91506	0.0478553	0.0486103	540	221	340	113	445	243	189	405	243	342	18.3684	12.185	14.4934	16.074	16.4133	33.944	37.0536	37.0088	34.5267	33.2135
3481	3481	IGF2	-1.18219	8.18509	3.55789	0.0592632	0.0601044	6165	3460	5091	1465	8360	3676	2765	5692	3414	5284	209.706	190.77	217.017	208.393	308.35	513.49	542.08	520.134	485.079	513.158
723961	723961	INS-IGF2	-1.1845	8.17505	3.56583	0.0589803	0.0598278	6130	3435	5050	1452	8291	3647	2745	5657	3396	5264	208.516	189.391	215.27	206.544	305.805	509.439	538.159	516.936	482.521	511.216
9246	9246	UBE2L6	-1.18471	5.17872	3.48784	0.0618214	0.0626826	978	575	642	233	551	482	316	744	428	755	33.2673	31.7031	27.367	33.1437	20.323	67.3292	61.952	67.9866	60.8124	73.3222
3400	3400	ID4	-1.19537	3.80092	3.52651	0.0603946	0.0612466	187	108	128	32	161	82	65	143	91	151	6.36092	5.95467	5.45634	4.55193	5.93831	11.4543	12.7433	13.0673	12.9297	14.6644
127544	127544	RNF19B	-1.20667	4.30292	4.0437	0.0443366	0.0450556	381	201	246	87	252	162	140	292	193	263	12.96	11.0823	10.4864	12.3756	9.29475	22.6293	27.4471	26.6829	27.4224	25.5414
283970	283970	PDXDC2P	-1.2094	3.08314	3.63613	0.0565382	0.0573655	220	100	118	44	194	98	64	152	108	178	7.48344	5.51358	5.03006	6.2589	7.15548	13.6893	12.5472	13.8897	15.3452	17.2866
7706	7706	TRIM25	-1.21195	6.25837	4.18441	0.0407973	0.0414733	1915	1169	1402	425	1038	958	694	1403	981	1338	65.1399	64.4537	59.764	60.4553	38.2855	133.82	136.059	128.206	139.385	129.941
8844	8844	KSR1	-1.2148	3.8522	3.8322	0.0502769	0.0510524	233	124	182	65	267	127	111	211	142	182	7.92564	6.83684	7.75823	9.2461	9.84801	17.7403	21.7616	19.2811	20.1761	17.675
5447	5447	POR	-1.21648	5.7163	4.96415	0.025878	0.0263915	1151	568	729	247	931	551	403	827	582	857	39.152	31.3171	31.0756	35.1352	34.3389	76.9676	79.0084	75.5711	82.6935	83.228
2959	2959	GTF2B	-1.21681	5.46832	4.60389	0.0318996	0.0324704	883	426	652	196	858	479	318	739	450	687	30.0358	23.4878	27.7932	27.8806	31.6464	66.9101	62.3441	67.5297	63.9383	66.7183
26747	26747	NUFIP1	-1.21815	4.01015	4.6287	0.0314414	0.0320124	351	177	239	76	316	183	122	273	191	257	11.9395	9.75904	10.188	10.8108	11.6553	25.5627	23.9182	24.9467	27.1383	24.9587
153572	153572	IRX2	-1.21973	3.4613	4.53448	0.0332186	0.0338013	212	100	131	44	182	95	70	169	112	150	7.21132	5.51358	5.58422	6.2589	6.71287	13.2703	13.7235	15.4432	15.9135	14.5673
54799	54799	MBTD1	-1.22069	4.01642	4.25657	0.0390989	0.0397536	375	155	228	68	239	171	105	261	189	209	12.7559	8.54605	9.7191	9.67284	8.81526	23.8865	20.5853	23.8501	26.8541	20.2971
7556	7556	ZNF10	-1.22559	1.93478	4.18813	0.0407079	0.041386	63	40	60	15	74	55	29	40	43	47	2.14299	2.20543	2.55766	2.13372	2.72941	7.68279	5.68547	3.65519	6.10966	4.56443
5430	5430	POLR2A	-1.22769	8.88998	4.56745	0.032585	0.0331623	9170	4377	5683	2169	9204	5051	3832	7288	4322	6629	311.923	241.329	242.253	308.535	339.48	705.56	751.266	665.976	614.092	643.779
8660	8660	IRS2	-1.23484	4.46148	4.26594	0.0388837	0.0395383	427	306	312	99	311	228	168	380	238	330	14.5247	16.8716	13.2998	14.0825	11.4709	31.8487	32.9365	34.7243	33.8163	32.0481
23239	23239	PHLPP1	-1.23634	4.2823	3.94857	0.0469111	0.0476595	334	165	197	68	266	150	124	255	150	248	11.3612	9.09741	8.39765	9.67284	9.81112	20.9531	24.3103	23.3018	21.3128	24.0846
645460	645460	NA	-1.24081	2.11539	4.44943	0.0349129	0.0355192	116	37	51	17	76	45	38	63	43	64	3.94581	2.04002	2.17401	2.41821	2.80318	6.28592	7.44992	5.75693	6.10966	6.21539
6772	6772	STAT1	-1.24285	7.27278	2.99701	0.0834185	0.0844272	4367	2737	3102	911	2226	2171	1460	3274	2234	3260	148.546	150.907	132.231	129.588	82.1036	303.261	286.234	299.177	317.418	316.596
23119	23119	HIC2	-1.24676	2.61816	3.70211	0.0543439	0.0551486	124	79	87	27	121	57	51	114	75	102	4.21794	4.35573	3.70861	3.84069	4.46295	7.96217	9.99858	10.4173	10.6564	9.90578
4860	4860	PNP	-1.24715	5.62638	4.89199	0.0269815	0.0275026	1020	522	674	207	994	533	360	856	481	868	34.696	28.7809	28.731	29.4453	36.6626	74.4532	70.5782	78.2211	68.3429	84.2962
6195	6195	RPS6KA1	-1.25308	2.38444	4.37783	0.0364094	0.0370288	117	44	71	28	103	61	40	91	57	85	3.97983	2.42598	3.02656	3.98294	3.79904	8.52091	7.84202	8.31556	8.09885	8.25482
64061	64061	TSPYL2	-1.2534	6.25605	5.11044	0.0237824	0.0242796	1571	741	1075	374	1361	796	615	1229	789	1281	53.4386	40.8556	45.8247	53.2006	50.199	111.191	120.571	112.306	112.105	124.405
6432	6432	SRSF7	-1.26194	6.5082	5.17488	0.0229158	0.0234051	1840	878	1214	394	1716	1020	686	1454	889	1446	62.5888	48.4092	51.75	56.0456	63.2928	142.481	134.491	132.866	126.314	140.429
26140	26140	TTLL3	-1.26331	3.55128	4.93704	0.0262871	0.0268063	282	129	137	58	198	139	90	207	100	219	9.59241	7.11252	5.83999	8.25037	7.30302	19.4165	17.6445	18.9156	14.2085	21.2683
29997	29997	GLTSCR2	-1.26395	6.73236	4.61676	0.0316611	0.0322332	2200	1296	1735	573	1992	1156	994	1972	1292	1864	74.8344	71.456	73.959	81.5079	73.4728	161.478	194.874	180.201	183.574	181.023
57664	57664	PLEKHA4	-1.26421	5.05977	4.78547	0.0287007	0.0292397	783	471	508	210	507	355	328	634	447	614	26.6342	25.969	21.6548	29.872	18.7001	49.5889	64.3046	57.9348	63.512	59.6289
3653	3653	IPW	-1.27301	3.31617	4.90967	0.0267068	0.0272272	221	153	154	31	187	112	90	173	110	178	7.51746	8.43578	6.56466	4.40968	6.89729	15.645	17.6445	15.8087	15.6294	17.2866
5504	5504	PPP1R2	-1.28008	5.54066	4.77265	0.0289153	0.0294558	1014	525	738	241	951	565	408	844	580	829	34.4919	28.9463	31.4592	34.2817	35.0766	78.9232	79.9886	77.1245	82.4094	80.5087
79969	79969	ATAT1	-1.29441	3.09959	4.81623	0.0281929	0.0287248	159	108	124	28	166	100	70	148	81	135	5.40849	5.95467	5.28583	3.98294	6.12273	13.9687	13.7235	13.5242	11.5089	13.1106
8780	8780	RIOK3	-1.30723	5.89145	4.87652	0.0272244	0.0277454	1346	703	922	267	1208	730	470	1194	736	1061	45.7851	38.7605	39.3027	37.9801	44.5558	101.972	92.1438	109.107	104.575	103.04
4509	4509	ATP8	-1.31189	10.3645	4.14178	0.0418372	0.0425194	24252	12861	15794	8222	19429	16900	9955	18402	11730	25763	824.947	709.101	673.261	1169.56	716.618	2360.71	1951.68	1681.57	1666.66	2501.99
11129	11129	CLASRP	-1.3218	4.86281	5.27878	0.0215868	0.0220574	603	287	374	163	541	323	273	499	323	498	20.5114	15.824	15.9427	23.1864	19.9542	45.1189	53.5218	45.5985	45.8935	48.3635
10212	10212	DDX39A	-1.32924	5.11876	5.4632	0.0194211	0.0198618	756	366	496	153	681	358	309	600	407	650	25.7158	20.1797	21.1433	21.7639	25.1179	50.008	60.5796	54.8279	57.8286	63.1251
5228	5228	PGF	-1.34017	2.50681	3.80177	0.0511983	0.0519745	85	54	40	22	75	50	20	84	52	83	2.89133	2.97733	1.70511	3.12945	2.76629	6.98436	3.92101	7.6759	7.38843	8.06059
54805	54805	CNNM2	-1.34079	3.73099	4.57138	0.0325105	0.0330893	239	118	169	52	166	121	88	201	127	196	8.12974	6.50602	7.20407	7.39688	6.12273	16.9021	17.2524	18.3673	18.0448	19.0346
90678	90678	LRSAM1	-1.35074	4.3069	5.6664	0.0172929	0.0177023	405	217	268	99	376	241	158	378	233	348	13.7763	11.9645	11.4242	14.0825	13.8684	33.6646	30.976	34.5416	33.1058	33.7962
54619	54619	CCNJ	-1.35758	3.86686	4.90017	0.0268541	0.027375	280	159	183	46	231	141	120	245	137	212	9.52438	8.76659	7.80086	6.54339	8.52018	19.6959	23.5261	22.388	19.4657	20.5885
28999	28999	KLF15	-1.35951	2.34964	4.68135	0.0304918	0.0310563	105	63	71	19	94	65	43	76	63	87	3.57164	3.47356	3.02656	2.70271	3.46709	9.07966	8.43017	6.94486	8.95136	8.44905
1375	1375	CPT1B	-1.3627	1.80781	4.42127	0.0354936	0.0361068	77	48	39	17	59	41	31	60	40	69	2.6192	2.64652	1.66248	2.41821	2.17615	5.72717	6.07757	5.48279	5.6834	6.70097
3303	3303	HSPA1A	-1.36304	5.74487	5.52389	0.0187586	0.0191926	924	466	728	206	914	603	408	826	551	731	31.4305	25.6933	31.0329	29.303	33.7119	84.2313	79.9886	75.4797	78.2889	70.9914
3708	3708	ITPR1	-1.36424	2.12284	5.0195	0.0250633	0.0255718	90	42	62	22	90	43	42	92	47	82	3.06141	2.3157	2.64291	3.12945	3.31955	6.00655	8.23412	8.40694	6.678	7.96347
5371	5371	PML	-1.36884	5.95122	5.61084	0.0178497	0.0182675	1203	758	957	342	794	743	519	1108	739	1116	40.9208	41.7929	40.7947	48.6487	29.2858	103.788	101.75	101.249	105.001	108.381
219285	219285	SAMD9L	-1.3711	4.77903	5.3234	0.021041	0.0215034	681	401	473	135	353	375	246	577	367	486	23.1647	22.1095	20.1629	19.2034	13.02	52.3827	48.2284	52.7261	52.1452	47.1981
100271849	100271849	MEF2B	-1.37264	1.63427	5.10138	0.0239068	0.0244045	62	45	44	6	66	45	24	52	34	52	2.10897	2.48111	1.87562	0.853486	2.43434	6.28592	4.70521	4.75175	4.83089	5.05001
2117	2117	ETV3	-1.37343	3.28377	3.91315	0.0479096	0.0486613	158	82	105	37	156	92	73	163	82	125	5.37447	4.52114	4.4759	5.26317	5.75389	12.8512	14.3117	14.8949	11.651	12.1394
166793	166793	ZBTB49	-1.39456	2.41471	3.99459	0.0456466	0.0463788	131	46	67	21	106	52	47	93	73	91	4.45605	2.53625	2.85605	2.9872	3.9097	7.26373	9.21438	8.49832	10.3722	8.83751
85378	85378	TUBGCP6	-1.40159	4.59537	4.97918	0.0256541	0.0261722	531	277	306	119	403	276	212	440	300	449	18.0623	15.2726	13.0441	16.9275	14.8642	38.5536	41.5627	40.2071	42.6255	43.6049
2784	2784	GNB3	-1.40744	2.23513	3.68748	0.0548222	0.0556293	93	43	53	27	80	37	51	82	47	96	3.16345	2.37084	2.25927	3.84069	2.95071	5.16842	9.99858	7.49314	6.678	9.32309
8398	8398	PLA2G6	-1.40753	2.01906	5.11916	0.023663	0.0241599	89	43	59	20	70	49	48	58	49	72	3.02739	2.37084	2.51503	2.84495	2.58187	6.84467	9.41043	5.30003	6.96217	6.99232
387496	387496	RASL11A	-1.41047	2.20364	5.34649	0.0207641	0.0212241	61	41	54	11	71	41	36	57	36	61	2.07495	2.26057	2.30189	1.56472	2.61876	5.72717	7.05782	5.20865	5.11506	5.92404
9518	9518	GDF15	-1.41094	4.58297	2.76096	0.09659	0.0976989	468	311	402	137	512	332	225	499	355	505	15.9193	17.1472	17.1363	19.4879	18.8846	46.3761	44.1114	45.5985	50.4402	49.0433
55621	55621	TRMT1	-1.42015	4.88738	5.91421	0.0150192	0.0153963	603	299	385	136	588	361	265	541	337	547	20.5114	16.4856	16.4116	19.3457	21.6877	50.427	51.9534	49.4365	47.8827	53.1222
57673	57673	BEND3	-1.42334	3.03856	4.91702	0.0265934	0.027114	147	79	74	20	137	71	50	137	82	114	5.0003	4.35573	3.15445	2.84495	5.0531	9.91778	9.80253	12.519	11.651	11.0712
6187	6187	RPS2	-1.43308	10.6617	5.75177	0.0164721	0.0168739	30604	18318	25028	7379	29098	19879	13757	30205	20261	31288	1041.01	1009.98	1066.88	1049.65	1073.25	2776.84	2697.07	2760.13	2878.79	3038.55
4678	4678	NASP	-1.44042	6.33192	6.32594	0.0118985	0.0122454	1658	762	1101	321	1473	988	707	1413	881	1391	56.3979	42.0135	46.933	45.6615	54.33	138.011	138.608	129.12	125.177	135.088
4931	4931	NVL	-1.45978	4.36297	4.96488	0.0258671	0.026385	477	209	261	90	391	266	173	399	270	371	16.2255	11.5234	11.1258	12.8023	14.4216	37.1568	33.9167	36.4605	38.363	36.0298
55802	55802	DCP1A	-1.46127	4.94365	5.17337	0.0229357	0.0234235	549	254	306	93	432	295	201	466	303	413	18.6746	14.0045	13.0441	13.229	15.9339	41.2077	39.4062	42.583	43.0518	40.1087
182	182	JAG1	-1.46196	4.9775	4.64189	0.0312007	0.03177	602	256	334	132	464	327	230	522	356	457	20.4774	14.1148	14.2376	18.7767	17.1141	45.6777	45.0916	47.7003	50.5823	44.3818
10068	10068	IL18BP	-1.46555	1.73836	4.85388	0.0275841	0.0281094	56	40	60	17	62	34	39	67	44	69	1.90488	2.20543	2.55766	2.41821	2.2868	4.74936	7.64597	6.12245	6.25174	6.70097
6232	6232	RPS27	-1.46661	8.46889	4.83212	0.0279342	0.0284637	7546	4426	5491	1479	6413	4686	2831	6927	5021	7311	256.682	244.031	234.068	210.384	236.537	654.574	555.019	632.988	713.409	710.011
100505759	100505759	NA	-1.46689	1.40782	5.46597	0.0193903	0.019832	51	22	37	18	31	33	20	47	34	50	1.7348	1.21299	1.57722	2.56046	1.1434	4.60967	3.92101	4.29485	4.83089	4.85577
5077	5077	PAX3	-1.46947	3.42426	5.97422	0.0145165	0.0148875	209	108	115	39	147	106	88	200	119	134	7.10927	5.95467	4.90218	5.54766	5.42194	14.8068	17.2524	18.276	16.9081	13.0135
5930	5930	RBBP6	-1.47054	6.53715	6.13788	0.0132316	0.0135947	1778	806	1077	324	1347	1000	745	1450	976	1304	60.4798	44.4395	45.91	46.0883	49.6826	139.687	146.058	132.501	138.675	126.639
6615	6615	SNAI1	-1.47114	4.94676	5.78674	0.0161475	0.0165457	353	205	287	106	370	230	218	387	224	372	12.0075	11.3028	12.2341	15.0783	13.647	32.128	42.739	35.364	31.8271	36.127
9441	9441	MED26	-1.47158	4.02628	5.50281	0.018986	0.0194219	272	158	182	63	256	178	118	284	169	252	9.25225	8.71146	7.75823	8.96161	9.44228	24.8643	23.134	25.9519	24.0124	24.4731
5872	5872	RAB13	-1.47468	7.87647	6.37002	0.0116064	0.0119522	4756	2609	3534	1049	3694	3047	2077	4443	2880	4258	161.778	143.849	150.646	149.218	136.249	425.627	407.197	406	409.205	413.518
54790	54790	TET2	-1.47491	4.0527	5.36895	0.0204983	0.0209561	375	168	219	58	276	215	122	299	216	274	12.7559	9.26281	9.33546	8.25037	10.18	30.0327	23.9182	27.3226	30.6904	26.6096
80311	80311	KLHL15	-1.47903	3.91357	6.08076	0.0136662	0.0140327	308	122	185	50	213	146	106	263	173	227	10.4768	6.72657	7.88612	7.11239	7.85627	20.3943	20.7814	24.0329	24.5807	22.0452
64849	64849	SLC13A3	-1.48065	2.0981	6.00843	0.0142377	0.0146054	80	44	59	18	81	57	45	70	51	68	2.72125	2.42598	2.51503	2.56046	2.9876	7.96217	8.82227	6.39659	7.24634	6.60385
79228	79228	THOC6	-1.48261	3.20151	6.26709	0.0123001	0.0126532	193	100	101	36	147	92	78	151	126	160	6.56502	5.51358	4.30539	5.12092	5.42194	12.8512	15.2919	13.7983	17.9027	15.5385
10723	10723	SLC12A7	-1.49174	3.28953	6.48938	0.0108521	0.0111901	248	104	129	33	125	122	73	209	118	149	8.43588	5.73412	5.49897	4.69417	4.61049	17.0418	14.3117	19.0984	16.766	14.4702
6142	6142	RPL18A	-1.49318	9.192	5.15152	0.023226	0.0237178	11276	7067	8679	2705	10682	7424	5273	11473	7659	12388	383.56	389.645	369.965	384.78	393.994	1037.04	1033.77	1048.4	1088.23	1203.07
51308	51308	REEP2	-1.49408	3.18873	6.42152	0.0112745	0.0116166	194	96	93	42	143	99	70	156	116	186	6.59903	5.29304	3.96437	5.9744	5.2744	13.829	13.7235	14.2552	16.4819	18.0635
2752	2752	GLUL	-1.49596	7.93108	6.74589	0.00939639	0.00971646	4461	2369	3042	968	3777	2723	1985	4270	2825	3938	151.744	130.617	129.673	137.696	139.311	380.368	389.16	390.192	401.39	382.441
1195	1195	CLK1	-1.49879	5.29875	5.76343	0.0163631	0.0167637	951	441	620	144	744	563	353	756	560	762	32.3489	24.3149	26.4291	20.4837	27.4416	78.6438	69.2058	69.0831	79.5677	74.002
6167	6167	RPL37	-1.49945	9.07371	5.0831	0.0241602	0.0246589	10775	6090	8626	2535	9969	7657	4757	11134	6913	11148	366.519	335.777	367.706	360.598	367.696	1069.58	932.612	1017.42	982.234	1082.64
49855	49855	SCAPER	-1.50081	2.69216	6.13941	0.0132202	0.0135842	144	87	77	26	121	82	68	137	77	121	4.89825	4.79681	3.28233	3.69844	4.46295	11.4543	13.3314	12.519	10.9406	11.751
81576	81576	CCDC130	-1.5043	4.41078	6.18096	0.0129132	0.0132769	426	189	272	104	378	249	197	372	253	430	14.4907	10.4207	11.5947	14.7938	13.9421	34.7821	38.622	33.9933	35.9475	41.7597
154091	154091	SLC2A12	-1.50771	3.36495	5.81942	0.0158502	0.0162453	187	119	171	46	99	142	79	180	126	173	6.36092	6.56116	7.28933	6.54339	3.65151	19.8356	15.488	16.4484	17.9027	16.801
51182	51182	HSPA14	-1.51218	3.60019	4.66208	0.0308358	0.031404	242	143	184	47	183	153	101	247	156	215	8.23178	7.88442	7.84349	6.68564	6.74976	21.3721	19.8011	22.5708	22.1653	20.8798
25861	25861	DFNB31	-1.51541	3.57159	5.81312	0.015907	0.0163007	193	122	129	50	181	143	86	178	137	212	6.56502	6.72657	5.49897	7.11239	6.67599	19.9753	16.8603	16.2656	19.4657	20.5885
87178	87178	PNPT1	-1.51598	4.79559	6.18846	0.0128586	0.0132219	669	356	393	137	321	366	230	563	414	538	22.7565	19.6283	16.7527	19.4879	11.8397	51.1255	45.0916	51.4468	58.8232	52.2481
2564	2564	GABRE	-1.51702	2.26514	5.73494	0.0166307	0.0170318	104	46	58	22	82	65	48	79	55	89	3.53763	2.53625	2.4724	3.12945	3.02448	9.07966	9.41043	7.219	7.81468	8.64328
23228	23228	PLCL2	-1.52244	2.58425	6.04998	0.0139065	0.0142769	123	56	68	21	102	68	58	111	61	94	4.18392	3.0876	2.89868	2.9872	3.76216	9.49872	11.3709	10.1432	8.66719	9.12886
4513	4513	COX2	-1.52303	11.4725	5.32211	0.0210564	0.0215174	47682	25985	32733	14913	37811	36357	22238	43077	27990	57063	1621.93	1432.7	1395.33	2121.34	1394.62	5078.6	4359.77	3936.37	3976.96	5541.7
9383	9383	TSIX	-1.52436	2.00641	6.39962	0.0114145	0.0117576	90	31	51	20	58	48	40	72	50	63	3.06141	1.70921	2.17401	2.84495	2.13927	6.70498	7.84202	6.57935	7.10426	6.11828
2146	2146	EZH2	-1.52455	4.29668	6.62565	0.0100521	0.0103853	358	162	210	84	365	211	154	387	236	320	12.1776	8.932	8.95181	11.9488	13.4626	29.474	30.1918	35.364	33.5321	31.077
63035	63035	BCORL1	-1.52492	5.42795	6.24945	0.0124232	0.0127787	689	324	455	157	605	450	331	692	412	553	23.4368	17.864	19.3956	22.3329	22.3148	62.8592	64.8927	63.2348	58.5391	53.7049
202018	202018	TAPT1	-1.52891	3.77784	6.38339	0.0115193	0.0118646	242	123	130	47	180	131	79	235	143	229	8.23178	6.7817	5.54159	6.68564	6.6391	18.299	15.488	21.4743	20.3182	22.2394
11232	11232	POLG2	-1.53742	2.5305	4.64647	0.0311175	0.0316881	88	35	51	14	70	52	40	75	36	72	2.99338	1.92975	2.17401	1.99147	2.58187	7.26373	7.84202	6.85348	5.11506	6.99232
25855	25855	BRMS1	-1.5398	5.44209	6.01363	0.0141958	0.0145637	872	462	604	206	865	601	392	906	584	892	29.6616	25.4727	25.7471	29.303	31.9046	83.952	76.8518	82.7901	82.9777	86.627
91316	91316	GUSBP11	-1.54006	2.11619	6.04785	0.0139233	0.0142916	90	44	40	14	83	37	39	82	49	88	3.06141	2.42598	1.70511	1.99147	3.06136	5.16842	7.64597	7.49314	6.96217	8.54616
55370	55370	PPP4R1L	-1.55084	1.74089	5.95508	0.0146749	0.015046	60	26	40	19	52	45	22	66	43	60	2.04094	1.43353	1.70511	2.70271	1.91796	6.28592	4.31311	6.03107	6.10966	5.82693
55225	55225	RAVER2	-1.55341	2.65326	5.74173	0.0165665	0.016969	135	72	92	30	67	80	45	133	99	105	4.59211	3.96978	3.92174	4.26743	2.47122	11.175	8.82227	12.1535	14.0664	10.1971
6404	6404	SELPLG	-1.55443	2.15872	6.16704	0.0130153	0.0133783	86	54	52	18	87	62	42	72	58	95	2.92534	2.97733	2.21664	2.56046	3.2089	8.6606	8.23412	6.57935	8.24094	9.22597
29116	29116	MYLIP	-1.55999	4.11658	6.40413	0.0113855	0.0117289	339	168	241	68	288	181	152	343	246	311	11.5313	9.26281	10.2733	9.67284	10.6226	25.2834	29.7997	31.3433	34.9529	30.2029
112476	112476	PRRT2	-1.56246	2.81643	4.89088	0.026999	0.027518	110	68	74	32	77	71	59	88	87	117	3.74172	3.74923	3.15445	4.55193	2.84006	9.91778	11.567	8.04142	12.3614	11.3625
100137049	100137049	PLA2G4B	-1.56305	1.45143	4.9699	0.0257921	0.0263108	53	32	26	13	42	27	26	60	30	54	1.80283	1.76435	1.10832	1.84922	1.54912	3.77155	5.09731	5.48279	4.26255	5.24424
9111	9111	NMI	-1.56356	3.15483	5.05437	0.0245639	0.0250644	229	113	161	43	101	135	93	191	135	177	7.78958	6.23035	6.86305	6.11665	3.72528	18.8578	18.2327	17.4535	19.1815	17.1894
55556	55556	ENOSF1	-1.56427	2.44999	6.57542	0.0103397	0.010674	87	58	60	18	77	56	44	88	63	87	2.95936	3.19788	2.55766	2.56046	2.84006	7.82248	8.62622	8.04142	8.95136	8.44905
11040	11040	PIM2	-1.56458	2.52646	6.56693	0.0103891	0.0107222	115	59	72	16	90	76	46	94	68	95	3.9118	3.25301	3.06919	2.27596	3.31955	10.6162	9.01832	8.5897	9.66179	9.22597
84879	84879	MFSD2A	-1.56738	1.7679	6.31177	0.0119939	0.0123426	66	28	37	12	48	53	22	52	36	49	2.24503	1.5438	1.57722	1.70697	1.77043	7.40342	4.31311	4.75175	5.11506	4.75866
84895	84895	FAM73B	-1.56927	3.97739	5.70369	0.0169293	0.0173346	325	168	195	58	283	207	129	289	191	338	11.0551	9.26281	8.31239	8.25037	10.4381	28.9152	25.2905	26.4088	27.1383	32.825
55337	55337	C19orf66	-1.57339	5.09302	4.92354	0.0264932	0.0270142	794	391	520	184	396	477	376	687	438	685	27.0084	21.5581	22.1664	26.1736	14.606	66.6308	73.715	62.7779	62.2333	66.5241
3659	3659	IRF1	-1.57478	5.06986	6.09259	0.013575	0.0139438	453	231	350	108	367	325	218	455	301	432	15.4091	12.7364	14.9197	15.3628	13.5364	45.3983	42.739	41.5778	42.7676	41.9539
4774	4774	NFIA	-1.57531	2.73379	6.14812	0.0131552	0.0135209	150	71	109	35	94	110	77	132	89	111	5.10235	3.91464	4.64641	4.97867	3.46709	15.3656	15.0959	12.0621	12.6456	10.7798
6773	6773	STAT2	-1.57563	6.55201	6.04155	0.013973	0.0143389	1983	1097	1379	414	1191	1221	881	1897	1230	1768	67.453	60.484	58.7835	58.8906	43.9287	170.558	172.721	173.347	174.765	171.7
57610	57610	RANBP10	-1.5771	4.28813	6.09021	0.0135933	0.0139602	415	207	267	83	312	249	188	433	247	345	14.1165	11.4131	11.3816	11.8066	11.5078	34.7821	36.8575	39.5675	35.095	33.5048
56971	56971	CEACAM19	-1.58442	1.53789	5.39973	0.0201399	0.0205951	61	29	39	17	34	37	22	69	42	53	2.07495	1.59894	1.66248	2.41821	1.25405	5.16842	4.31311	6.30521	5.96757	5.14712
84127	84127	NA	-1.585	1.87748	5.6286	0.0176697	0.0180849	87	36	35	10	82	46	31	89	56	45	2.95936	1.98489	1.49197	1.42248	3.02448	6.42561	6.07757	8.1328	7.95677	4.3702
64067	64067	NPAS3	-1.58585	1.88066	6.28007	0.0122103	0.0125619	74	45	47	11	54	54	27	69	42	70	2.51716	2.48111	2.0035	1.56472	1.99173	7.5431	5.29336	6.30521	5.96757	6.79808
54456	54456	MOV10L1	-1.58866	1.43682	5.69493	0.017014	0.0174198	43	29	53	13	29	42	25	56	25	55	1.46267	1.59894	2.25927	1.84922	1.06963	5.86686	4.90126	5.11727	3.55213	5.34135
728411	728411	GUSBP1	-1.59038	1.62708	6.32658	0.0118941	0.0122426	68	27	32	13	53	34	28	63	33	66	2.31306	1.48867	1.36408	1.84922	1.95485	4.74936	5.48942	5.75693	4.68881	6.40962
80223	80223	RAB11FIP1	-1.59219	3.41578	5.99532	0.0143439	0.0147118	253	119	170	28	196	147	88	227	168	199	8.60596	6.56116	7.2467	3.98294	7.22925	20.534	17.2524	20.7432	23.8703	19.326
80314	80314	EPC1	-1.59311	4.92561	6.03973	0.0139874	0.0143512	454	245	369	125	447	335	227	512	354	513	15.4431	13.5083	15.7296	17.781	16.4871	46.7952	44.5035	46.7865	50.2981	49.8202
57801	57801	HES4	-1.59704	1.74673	5.72011	0.0167717	0.0171747	60	29	29	10	35	26	23	48	36	56	2.04094	1.59894	1.2362	1.42248	1.29094	3.63186	4.50916	4.38623	5.11506	5.43847
7150	7150	TOP1	-1.5976	6.82557	6.89993	0.0086199	0.00892767	2267	1077	1492	463	1825	1479	1064	2138	1462	1961	77.1135	59.3813	63.6005	65.8607	67.3131	206.597	208.598	195.37	207.728	190.443
9284	9284	NPIPA1	-1.59905	1.61896	5.14735	0.0232819	0.0237729	45	33	44	15	33	38	22	50	36	68	1.5307	1.81948	1.87562	2.13372	1.21717	5.30811	4.31311	4.56899	5.11506	6.60385
100507338	100507338	NA	-1.60135	1.52769	5.21671	0.0223709	0.0228526	67	32	28	12	35	32	23	65	35	53	2.27905	1.76435	1.19357	1.70697	1.29094	4.46999	4.50916	5.93969	4.97298	5.14712
91768	91768	CABLES1	-1.60438	3.95171	7.30592	0.00687279	0.00715171	246	113	133	46	188	148	102	236	147	202	8.36785	6.23035	5.66948	6.54339	6.93418	20.6737	19.9972	21.5656	20.8865	19.6173
51593	51593	SRRT	-1.60461	7.02075	7.47936	0.00624101	0.00651106	2242	1116	1557	500	1956	1570	1128	2186	1431	2195	76.2631	61.5316	66.3713	71.1239	72.1449	219.309	221.145	199.756	203.324	213.168
51016	51016	EMC9	-1.61233	2.10892	7.06342	0.00786736	0.00816055	65	48	42	23	49	60	25	81	51	79	2.21102	2.64652	1.79036	3.2717	1.80731	8.38123	4.90126	7.40176	7.24634	7.67212
4904	4904	YBX1	-1.61277	10.2908	7.35028	0.00670524	0.00698356	21039	11414	17309	5338	18294	15369	11388	23402	14773	22026	715.655	629.32	737.842	759.318	674.754	2146.85	2232.62	2138.47	2099.02	2139.07
79088	79088	ZNF426	-1.61325	2.6624	6.4749	0.0109409	0.0112807	116	64	65	25	100	61	51	129	90	108	3.94581	3.52869	2.7708	3.55619	3.68839	8.52091	9.99858	11.788	12.7877	10.4885
10528	10528	NOP56	-1.61409	6.67032	7.20872	0.00725503	0.00754076	1840	941	1239	408	1691	1239	892	1936	1218	1883	62.5888	51.8828	52.8157	58.0371	62.3707	173.072	174.877	176.911	173.06	182.868
8787	8787	RGS9	-1.61516	1.61669	5.08922	0.024075	0.0245741	43	31	35	26	30	40	26	72	38	61	1.46267	1.70921	1.49197	3.69844	1.10652	5.58748	5.09731	6.57935	5.39923	5.92404
80312	80312	TET1	-1.61594	2.6857	5.55832	0.018393	0.0188219	125	60	84	20	84	77	51	117	83	96	4.25195	3.30815	3.58072	2.84495	3.09825	10.7559	9.99858	10.6914	11.7931	9.32309
9881	9881	TRANK1	-1.62017	3.2543	6.14585	0.0131721	0.0135371	194	128	139	45	77	129	99	177	131	169	6.59903	7.05738	5.92524	6.40115	2.84006	18.0196	19.409	16.1742	18.6131	16.4125
26986	26986	PABPC1	-1.6209	10.4544	6.98243	0.00823137	0.00853057	23821	13523	19764	6076	19245	17808	12862	26922	16751	24392	810.287	745.601	842.493	864.297	709.831	2487.55	2521.6	2460.13	2380.07	2368.84
10265	10265	IRX5	-1.62683	3.54744	4.53572	0.0331945	0.0337797	118	81	102	30	89	91	58	122	99	141	4.01385	4.466	4.34802	4.26743	3.28267	12.7115	11.3709	11.1483	14.0664	13.6933
132241	132241	RPL32P3	-1.63428	1.76006	6.33084	0.0118656	0.0122148	58	31	39	18	52	44	22	73	46	69	1.97291	1.70921	1.66248	2.56046	1.91796	6.14623	4.31311	6.67073	6.53592	6.70097
1352	1352	COX10	-1.63814	3.70995	6.61597	0.0101069	0.0104401	291	120	175	53	199	166	116	292	155	272	9.89855	6.6163	7.45984	7.53913	7.3399	23.1881	22.7419	26.6829	22.0232	26.4154
55188	55188	RIC8B	-1.63984	4.00189	7.15361	0.00748133	0.00777045	286	168	202	44	269	208	146	270	195	275	9.72847	9.26281	8.61079	6.2589	9.92177	29.0549	28.6234	24.6725	27.7066	26.7068
UL49	UL49	UL49	-1.64216	12.0414	0.376339	0.539569	0.540769	1	0	2	1	1	0	0	7	1	2	0.0340156	0	0.0852553	0.142248	0.0368839	0	0	0.639659	0.142085	0.194231
9567	9567	GTPBP1	-1.6435	6.15948	7.1203	0.0076216	0.00791193	1187	675	839	263	935	807	635	1266	775	1193	40.3766	37.2167	35.7646	37.4111	34.4865	112.727	124.492	115.687	110.116	115.859
100506548	100506548	LOC100506548	-1.64638	3.81455	6.04614	0.0139367	0.0143042	268	133	202	65	200	201	132	272	187	259	9.11619	7.33306	8.61079	9.2461	7.37678	28.0771	25.8787	24.8553	26.5699	25.1529
50618	50618	ITSN2	-1.64883	4.63781	6.59149	0.0102468	0.0105836	536	210	287	98	450	301	255	469	364	424	18.2324	11.5785	12.2341	13.9403	16.5978	42.0458	49.9929	42.8571	51.719	41.177
6672	6672	SP100	-1.65109	6.93737	7.52283	0.0060922	0.0063609	2304	1212	1515	487	1556	1539	1098	2281	1490	2125	78.372	66.8246	64.5809	69.2746	57.3914	214.978	215.263	208.437	211.707	206.37
27338	27338	UBE2S	-1.65934	5.52522	7.5696	0.00593611	0.00620512	726	461	567	145	669	531	324	850	541	882	24.6954	25.4176	24.1699	20.6259	24.6753	74.1739	63.5204	77.6728	76.868	85.6559
387841	387841	RPL13AP20	-1.65978	5.37057	6.04446	0.01395	0.0143165	778	480	607	173	685	547	362	848	683	873	26.4642	26.4652	25.875	24.6089	25.2655	76.4088	70.9703	77.4901	97.0441	84.7818
64332	64332	NFKBIZ	-1.66071	4.22479	5.07084	0.0243316	0.0248317	313	165	161	57	237	179	123	279	235	304	10.6469	9.09741	6.86305	8.10812	8.74149	25.004	24.1142	25.495	33.39	29.5231
1106	1106	CHD2	-1.66531	6.52088	7.04607	0.00794393	0.00823813	1860	807	1042	352	1504	1209	871	1804	1143	1552	63.2691	44.4946	44.418	50.0712	55.4734	168.882	170.76	164.849	162.403	150.723
55279	55279	ZNF654	-1.66544	4.11944	6.58697	0.0102728	0.0106096	342	192	208	50	246	196	138	316	226	358	11.6333	10.5861	8.86655	7.11239	9.07344	27.3787	27.055	28.876	32.1112	34.7673
9646	9646	CTR9	-1.67338	6.31102	7.03117	0.00801031	0.00830589	1498	684	922	280	1335	1015	742	1508	932	1390	50.9554	37.7129	39.3027	39.8294	49.24	141.782	145.469	137.801	132.423	134.991
54101	54101	RIPK4	-1.674	2.27904	5.515	0.0188541	0.0192886	99	46	57	20	64	64	51	92	57	81	3.36755	2.53625	2.42978	2.84495	2.36057	8.93998	9.99858	8.40694	8.09885	7.86635
79029	79029	SPATA5L1	-1.67519	2.67001	7.15497	0.00747567	0.00776526	113	60	72	15	97	76	37	129	72	116	3.84377	3.30815	3.06919	2.13372	3.57774	10.6162	7.25387	11.788	10.2301	11.2654
10420	10420	TESK2	-1.6767	2.48056	7.08505	0.00777297	0.00806407	86	34	66	16	73	49	50	76	62	83	2.92534	1.87462	2.81342	2.27596	2.69253	6.84467	9.80253	6.94486	8.80928	8.06059
7422	7422	VEGFA	-1.68551	6.22505	7.23292	0.00715789	0.00744308	1492	739	1005	323	1237	1036	780	1557	997	1495	50.7513	40.7454	42.8408	45.946	45.6254	144.716	152.919	142.278	141.659	145.188
10346	10346	TRIM22	-1.68648	4.95448	6.93698	0.00844317	0.00874698	667	364	399	139	317	417	264	582	485	634	22.6884	20.0694	17.0084	19.7724	11.6922	58.2495	51.7573	53.183	68.9113	61.5712
4034	4034	LRCH4	-1.69441	5.62341	7.70236	0.00551487	0.00577664	773	420	483	184	758	584	452	774	519	899	26.2941	23.157	20.5892	26.1736	27.958	81.5773	88.6148	70.728	73.7422	87.3068
1947	1947	EFNB1	-1.69593	5.21152	6.16762	0.013011	0.0133751	636	363	439	132	575	454	325	722	457	692	21.6339	20.0143	18.7135	18.7767	21.2083	63.4179	63.7164	65.9762	64.9329	67.2039
146705	146705	ENTHD2	-1.6978	3.39796	6.37034	0.0116044	0.0119511	176	92	118	45	142	104	97	190	119	228	5.98675	5.07249	5.03006	6.40115	5.23752	14.5275	19.0169	17.3622	16.9081	22.1423
9891	9891	NUAK1	-1.69881	5.12881	5.76666	0.016333	0.0167343	577	280	383	130	516	426	277	683	431	528	19.627	15.438	16.3264	18.4922	19.0321	59.5067	54.306	62.4124	61.2387	51.277
80221	80221	ACSF2	-1.70165	3.06493	6.47247	0.0109558	0.0112931	142	80	103	41	112	108	85	128	116	173	4.83022	4.41086	4.39065	5.83216	4.131	15.0862	16.6643	11.6966	16.4819	16.801
10155	10155	TRIM28	-1.70265	7.9625	7.77795	0.00528878	0.00554924	4206	2347	2658	877	3713	3043	2074	4448	3003	4560	143.07	129.404	113.304	124.751	136.95	425.068	406.609	406.457	426.682	442.847
22832	22832	CEP162	-1.70265	2.65499	7.42059	0.00644817	0.00672179	119	64	76	23	90	76	57	114	96	113	4.04786	3.52869	3.2397	3.2717	3.31955	10.6162	11.1749	10.4173	13.6402	10.9741
57631	57631	LRCH2	-1.70318	3.54252	6.10207	0.0135024	0.0138705	206	109	182	57	126	183	92	249	159	208	7.00722	6.0098	7.75823	8.10812	4.64737	25.5627	18.0366	22.7536	22.5915	20.2
1028	1028	CDKN1C	-1.70449	2.33334	5.20499	0.0225222	0.0230051	57	52	50	15	46	54	31	77	48	79	1.93889	2.86706	2.13138	2.13372	1.69666	7.5431	6.07757	7.03624	6.82009	7.67212
11177	11177	BAZ1A	-1.70464	5.85525	7.91808	0.00489433	0.00514927	958	481	629	198	776	680	481	1023	692	867	32.587	26.5203	26.8128	28.165	28.6219	94.9872	94.3003	93.4815	98.3229	84.1991
152992	152992	TRMT44	-1.70468	2.2084	7.046	0.00794426	0.00823813	93	53	54	20	59	66	39	99	64	90	3.16345	2.9222	2.30189	2.84495	2.17615	9.21935	7.64597	9.0466	9.09345	8.74039
7405	7405	UVRAG	-1.70525	4.29472	7.71112	0.00548818	0.00575125	350	200	241	68	326	226	187	420	252	379	11.9055	11.0272	10.2733	9.67284	12.0242	31.5693	36.6615	38.3795	35.8054	36.8068
6433	6433	SFSWAP	-1.70594	5.78328	7.69673	0.00553209	0.00579416	884	433	613	202	941	601	503	974	750	929	30.0698	23.8738	26.1307	28.734	34.7078	83.952	98.6134	89.0039	106.564	90.2203
25865	25865	PRKD2	-1.70834	5.10195	8.02695	0.00460863	0.00486172	555	325	342	150	362	384	300	596	383	616	18.8787	17.9191	14.5787	21.3372	13.352	53.6399	58.8152	54.4624	54.4186	59.8231
84329	84329	HVCN1	-1.71023	1.9528	7.54512	0.00601727	0.00628547	72	24	41	11	70	51	31	67	47	61	2.44913	1.32326	1.74773	1.56472	2.58187	7.12404	6.07757	6.12245	6.678	5.92404
54880	54880	BCOR	-1.71767	6.19583	6.49071	0.0108439	0.0111827	1028	487	594	210	910	655	550	1044	696	1048	34.9681	26.8511	25.3208	29.872	33.5644	91.4951	107.828	95.4005	98.8912	101.777
384	384	ARG2	-1.7178	1.46697	6.58584	0.0102793	0.0106154	49	24	29	9	43	38	26	38	38	44	1.66677	1.32326	1.2362	1.28023	1.58601	5.30811	5.09731	3.47243	5.39923	4.27308
26505	26505	CNNM3	-1.71863	3.89472	8.00528	0.00466411	0.00491626	217	155	162	44	139	153	114	280	143	238	7.38139	8.54605	6.90568	6.2589	5.12686	21.3721	22.3498	25.5863	20.3182	23.1135
5616	5616	PRKY	-1.71997	2.62681	7.30224	0.00688688	0.0071651	117	53	63	30	91	89	60	109	82	112	3.97983	2.9222	2.68554	4.26743	3.35644	12.4322	11.763	9.9604	11.651	10.8769
55253	55253	TYW1	-1.72084	2.71743	6.88967	0.00866952	0.0089775	110	61	80	30	117	81	76	134	95	114	3.74172	3.36328	3.41021	4.26743	4.31542	11.3147	14.8998	12.2449	13.4981	11.0712
55671	55671	SMEK1	-1.72189	6.16635	8.0097	0.00465276	0.0049065	1355	625	795	246	1104	937	606	1377	920	1248	46.0912	34.4599	33.889	34.9929	40.7198	130.887	118.807	125.83	130.718	121.2
440359	440359	YBX3P1	-1.72226	1.40396	6.35951	0.0116754	0.0120211	32	22	34	19	26	38	13	63	39	50	1.0885	1.21299	1.44934	2.70271	0.958982	5.30811	2.54866	5.75693	5.54132	4.85577
904	904	CCNT1	-1.72588	3.04011	5.34048	0.0208358	0.0212956	135	66	90	25	109	89	72	157	99	105	4.59211	3.63896	3.83649	3.55619	4.02035	12.4322	14.1156	14.3466	14.0664	10.1971
81622	81622	UNC93B1	-1.72631	4.67254	6.96806	0.00829776	0.00859862	407	297	351	91	360	350	226	467	346	529	13.8444	16.3753	14.9623	12.9445	13.2782	48.8905	44.3074	42.6744	49.1614	51.3741
7404	7404	UTY	-1.72833	3.55594	6.40855	0.0113572	0.0117007	230	102	144	39	171	149	104	254	139	208	7.8236	5.62385	6.13838	5.54766	6.30715	20.8134	20.3893	23.2105	19.7498	20.2
157506	157506	RDH10	-1.72896	5.74257	7.20243	0.00728049	0.00756655	894	537	575	161	720	619	448	933	665	930	30.41	29.6079	24.5109	22.9019	26.5564	86.4663	87.8306	85.2573	94.4866	90.3174
8906	8906	AP1G2	-1.73144	3.0351	6.54095	0.0105419	0.0108761	168	73	106	39	130	102	79	171	124	193	5.71463	4.02491	4.51853	5.54766	4.79491	14.2481	15.488	15.6259	17.6186	18.7433
51477	51477	ISYNA1	-1.73226	3.71957	7.28421	0.00695631	0.00723669	236	114	172	57	175	161	135	246	159	271	8.02769	6.28548	7.33196	8.10812	6.45469	22.4896	26.4668	22.4794	22.5915	26.3183
8637	8637	EIF4EBP3	-1.73328	1.90782	7.44968	0.00634476	0.00661812	62	42	55	17	35	54	29	90	48	67	2.10897	2.3157	2.34452	2.41821	1.29094	7.5431	5.68547	8.22418	6.82009	6.50674
10220	10220	GDF11	-1.73418	4.93007	7.51876	0.00610598	0.00637472	521	303	416	108	411	367	296	615	378	577	17.7221	16.7061	17.7331	15.3628	15.1593	51.2652	58.031	56.1986	53.7082	56.0356
57466	57466	SCAF4	-1.7358	6.11459	6.86362	0.00879683	0.00910692	1154	644	745	252	956	839	643	1336	784	1184	39.254	35.5075	31.7576	35.8464	35.261	117.197	126.06	122.083	111.395	114.985
1033	1033	CDKN3	-1.73592	1.95506	6.34387	0.0117787	0.0121264	74	53	45	15	50	64	46	80	39	73	2.51716	2.9222	1.91824	2.13372	1.8442	8.93998	9.01832	7.31038	5.54132	7.08943
24146	24146	CLDN15	-1.74123	1.55598	6.36154	0.011662	0.0120084	46	25	44	15	30	38	29	54	36	60	1.56472	1.37839	1.87562	2.13372	1.10652	5.30811	5.68547	4.93451	5.11506	5.82693
220	220	ALDH1A3	-1.74319	2.58085	8.11675	0.0043858	0.00463374	104	67	79	19	80	76	51	128	79	114	3.53763	3.6941	3.36758	2.70271	2.95071	10.6162	9.99858	11.6966	11.2247	11.0712
664	664	BNIP3	-1.7469	5.54449	7.86387	0.00504323	0.00530238	891	473	608	173	824	677	475	1028	623	936	30.3079	26.0792	25.9176	24.6089	30.3923	94.5682	93.124	93.9384	88.519	90.9001
347733	347733	TUBB2B	-1.74769	4.35095	7.58335	0.00589099	0.0061596	285	147	239	86	242	254	195	381	187	308	9.69446	8.10496	10.188	12.2333	8.92591	35.4805	38.2299	34.8157	26.5699	29.9116
114804	114804	RNF157	-1.74808	1.49398	5.36752	0.0205151	0.0209714	49	23	41	10	48	31	31	69	37	48	1.66677	1.26812	1.74773	1.42248	1.77043	4.3303	6.07757	6.30521	5.25715	4.66154
6934	6934	TCF7L2	-1.75123	5.39279	6.47264	0.0109548	0.0112931	658	365	508	185	497	570	385	847	459	706	22.3823	20.1246	21.6548	26.3158	18.3313	79.6217	75.4795	77.3987	65.2171	68.5635
116843	116843	SLC18B1	-1.75315	1.95291	6.81943	0.00901712	0.00933003	72	46	53	14	52	64	31	89	50	77	2.44913	2.53625	2.25927	1.99147	1.91796	8.93998	6.07757	8.1328	7.10426	7.47789
5042	5042	PABPC3	-1.75379	2.76955	7.50986	0.00613621	0.00640571	142	69	71	18	96	85	55	145	91	117	4.83022	3.80437	3.02656	2.56046	3.54086	11.8734	10.7828	13.2501	12.9297	11.3625
57669	57669	EPB41L5	-1.76334	3.8492	7.39297	0.00654793	0.00682457	286	153	172	41	230	181	138	289	216	268	9.72847	8.43578	7.33196	5.83216	8.4833	25.2834	27.055	26.4088	30.6904	26.027
54496	54496	PRMT7	-1.76401	3.90504	7.68512	0.00556778	0.00582998	254	142	158	54	218	191	148	291	152	293	8.63997	7.82928	6.73517	7.68138	8.04069	26.6802	29.0155	26.5915	21.5969	28.4548
3931	3931	LCAT	-1.77057	3.23344	6.71052	0.00958456	0.00990841	157	72	111	42	125	118	80	184	107	204	5.34046	3.96978	4.73167	5.9744	4.61049	16.4831	15.684	16.8139	15.2031	19.8116
6176	6176	RPLP1	-1.77317	9.5236	7.01235	0.00809493	0.00839289	12294	7167	9712	3032	10570	9859	6671	15008	10270	15304	418.188	395.158	414	431.295	389.863	1377.18	1307.85	1371.43	1459.21	1486.26
84173	84173	ELMOD3	-1.77713	3.31863	8.00783	0.00465755	0.00490978	197	92	125	33	150	144	81	210	137	198	6.70108	5.07249	5.32846	4.69417	5.53259	20.1149	15.8801	19.1898	19.4657	19.2289
643749	643749	TRAF3IP2-AS1	-1.77738	1.39346	7.32022	0.00681831	0.00709754	51	25	34	6	42	32	25	48	39	51	1.7348	1.37839	1.44934	0.853486	1.54912	4.46999	4.90126	4.38623	5.54132	4.95289
1185	1185	CLCN6	-1.77977	4.25627	6.8592	0.00881861	0.00912786	348	178	239	84	258	271	193	384	258	367	11.8374	9.81417	10.188	11.9488	9.51605	37.8552	37.8378	35.0898	36.658	35.6414
29950	29950	SERTAD1	-1.78027	4.49773	6.47255	0.0109553	0.0112931	310	178	202	64	220	211	132	333	238	403	10.5448	9.81417	8.61079	9.10385	8.11446	29.474	25.8787	30.4295	33.8163	39.1375
130271	130271	PLEKHH2	-1.78073	1.99089	7.108	0.00767407	0.00796499	72	35	44	25	46	37	39	91	67	89	2.44913	1.92975	1.87562	3.55619	1.69666	5.16842	7.64597	8.31556	9.5197	8.64328
79710	79710	MORC4	-1.78079	5.53628	7.54441	0.00601965	0.00628739	802	426	627	165	728	593	460	998	604	920	27.2805	23.4878	26.7275	23.4709	26.8515	82.8345	90.1832	91.197	85.8194	89.3462
57169	57169	ZNFX1	-1.78114	7.27503	6.93077	0.0084725	0.00877659	2443	1458	1645	617	1304	1729	1366	2770	1900	2445	83.1002	80.388	70.1225	87.7668	48.0966	241.519	267.805	253.122	269.962	237.447
2668	2668	GDNF	-1.78587	3.11562	7.45015	0.00634312	0.006617	112	53	72	21	101	78	54	146	79	114	3.80975	2.9222	3.06919	2.9872	3.72528	10.8956	10.5867	13.3415	11.2247	11.0712
150776	150776	LOC150776	-1.78637	2.0276	6.69271	0.00968078	0.0100061	81	30	44	20	48	61	33	75	51	87	2.75527	1.65407	1.87562	2.84495	1.77043	8.52091	6.46967	6.85348	7.24634	8.44905
10765	10765	KDM5B	-1.78711	7.14511	7.56827	0.00594047	0.00620802	2422	1230	1452	415	2191	1729	1237	2662	1710	2519	82.3859	67.817	61.8953	59.0328	80.8127	241.519	242.515	243.253	242.966	244.634
4582	4582	MUC1	-1.79241	3.28214	6.8277	0.00897548	0.00928777	148	121	132	40	112	125	104	203	115	220	5.03431	6.67143	5.62685	5.68991	4.131	17.4609	20.3893	18.5501	16.3398	21.3654
9026	9026	HIP1R	-1.79307	4.79383	8.54116	0.00347205	0.00370812	405	210	268	108	324	303	249	491	301	446	13.7763	11.5785	11.4242	15.3628	11.9504	42.3252	48.8166	44.8675	42.7676	43.3135
7378	7378	UPP1	-1.79908	3.75399	7.33061	0.00677902	0.00705852	229	169	173	73	235	189	161	298	232	343	7.78958	9.31795	7.37458	10.3841	8.66772	26.4009	31.5641	27.2312	32.9637	33.3106
26270	26270	FBXO6	-1.80247	1.74051	6.04036	0.0139824	0.0143473	72	39	46	16	34	44	45	72	48	71	2.44913	2.1503	1.96087	2.27596	1.25405	6.14623	8.82227	6.57935	6.82009	6.8952
4539	4539	ND4L	-1.80678	10.2173	5.95638	0.0146641	0.0150362	16644	9273	10430	5622	12603	17351	9495	17843	10134	24646	566.156	511.274	444.606	799.717	464.848	2423.71	1861.5	1630.49	1439.89	2393.51
2498	2498	FTH1P3	-1.81015	1.85602	6.51914	0.0106719	0.0110063	56	50	42	20	46	45	30	81	74	86	1.90488	2.75679	1.79036	2.84495	1.69666	6.28592	5.88152	7.40176	10.5143	8.35193
66035	66035	SLC2A11	-1.81148	2.15914	6.99721	0.00816366	0.00846116	71	45	47	24	58	71	49	81	49	100	2.41511	2.48111	2.0035	3.41395	2.13927	9.91778	9.60648	7.40176	6.96217	9.71155
7157	7157	TP53	-1.81184	6.29899	7.70393	0.00551009	0.00577214	1471	815	989	316	1117	1052	799	1764	1158	1593	50.037	44.9357	42.1587	44.9503	41.1993	146.951	156.644	161.194	164.535	154.705
55596	55596	ZCCHC8	-1.8119	4.32765	8.4792	0.0035923	0.00382783	345	172	242	68	282	278	179	333	290	369	11.7354	9.48336	10.3159	9.67284	10.4013	38.833	35.093	30.4295	41.2047	35.8356
4537	4537	ND3	-1.81377	9.00939	5.26003	0.0218206	0.0222944	8136	4384	6649	2377	6202	7043	5231	9270	6194	11075	276.751	241.715	283.431	338.123	228.754	983.816	1025.54	847.091	880.075	1075.55
6621	6621	SNAPC4	-1.81413	4.47117	7.49648	0.00618197	0.00645118	367	174	189	72	355	250	193	428	261	404	12.4837	9.59363	8.05663	10.2418	13.0938	34.9218	37.8378	39.1106	37.0842	39.2347
80864	80864	EGFL8	-1.81419	2.03057	6.05524	0.0138651	0.0142356	76	29	35	19	47	46	38	70	43	94	2.58519	1.59894	1.49197	2.70271	1.73354	6.42561	7.44992	6.39659	6.10966	9.12886
7464	7464	CORO2A	-1.81463	1.58099	7.78566	0.00526625	0.00552808	45	38	38	6	37	45	17	74	29	62	1.5307	2.09516	1.61985	0.853486	1.3647	6.28592	3.33286	6.7621	4.12047	6.02116
2962	2962	GTF2F1	-1.81599	7.01891	9.00282	0.00269564	0.00292829	2195	1057	1315	460	2146	1665	1184	2617	1649	2436	74.6643	58.2785	56.0554	65.4339	79.1529	232.579	232.124	239.141	234.298	236.573
4929	4929	NR4A2	-1.8163	1.74883	7.11625	0.00763882	0.00792911	51	23	31	12	64	37	28	77	53	46	1.7348	1.26812	1.32146	1.70697	2.36057	5.16842	5.48942	7.03624	7.53051	4.46731
6398	6398	SECTM1	-1.81639	3.6294	4.69205	0.0303024	0.0308661	217	137	198	57	174	173	135	315	202	262	7.38139	7.5536	8.44027	8.10812	6.4178	24.1659	26.4668	28.7846	28.7012	25.4443
23604	23604	DAPK2	-1.81712	3.02396	7.71033	0.00549058	0.00575325	151	72	83	39	109	107	71	184	101	187	5.13636	3.96978	3.53809	5.54766	4.02035	14.9465	13.9196	16.8139	14.3506	18.1606
23521	23521	RPL13A	-1.81974	9.79342	6.76309	0.00930622	0.00962407	15138	9105	11853	3436	12775	12175	8551	19003	12593	19149	514.929	502.011	505.266	488.763	471.192	1700.69	1676.43	1736.49	1789.28	1859.66
123720	123720	WHAMM	-1.82452	3.84905	8.44496	0.00366056	0.00389277	225	115	143	67	170	206	136	260	167	248	7.65352	6.34062	6.09575	9.5306	6.27027	28.7755	26.6629	23.7587	23.7282	24.0846
7538	7538	ZFP36	-1.82483	5.68207	8.06119	0.00452234	0.00477584	668	391	591	186	616	587	445	927	576	871	22.7224	21.5581	25.1929	26.4581	22.7205	81.9963	87.2425	84.7091	81.841	84.5876
55779	55779	CFAP44	-1.8289	1.58007	7.16681	0.00742649	0.00771486	70	21	25	13	33	35	32	73	31	52	2.38109	1.15785	1.06569	1.84922	1.21717	4.88905	6.27362	6.67073	4.40464	5.05001
100288142	100288142	NBPF20	-1.83011	1.30279	7.18676	0.00734435	0.00763089	47	23	20	10	34	36	26	38	35	44	1.59874	1.26812	0.852553	1.42248	1.25405	5.02874	5.09731	3.47243	4.97298	4.27308
6788	6788	STK3	-1.83109	4.76808	8.44687	0.00365672	0.00388975	468	242	337	95	388	336	242	569	424	492	15.9193	13.3429	14.3655	13.5135	14.311	46.9349	47.4442	51.9951	60.2441	47.7808
653162	653162	RPSAP9	-1.83134	1.85896	6.89978	0.00862063	0.00892767	55	32	51	9	49	40	38	61	42	76	1.87086	1.76435	2.17401	1.28023	1.80731	5.58748	7.44992	5.57417	5.96757	7.38078
114881	114881	OSBPL7	-1.83308	3.0312	6.56531	0.0103985	0.010731	153	65	90	27	113	101	69	156	89	197	5.20439	3.58383	3.83649	3.84069	4.16788	14.1084	13.5275	14.2552	12.6456	19.1318
8507	8507	ENC1	-1.83346	4.66015	5.39885	0.02015	0.0206036	383	180	214	54	288	258	187	392	259	355	13.028	9.92444	9.12232	7.68138	10.6226	36.0393	36.6615	35.8209	36.8	34.476
90990	90990	KIFC2	-1.83491	3.40832	7.12912	0.00758421	0.00787382	167	75	114	54	146	143	103	194	140	217	5.68061	4.13518	4.85955	7.68138	5.38505	19.9753	20.1932	17.7277	19.8919	21.0741
152926	152926	PPM1K	-1.83513	2.90438	7.26091	0.00704714	0.00732923	127	65	59	29	55	86	61	144	80	109	4.31999	3.58383	2.51503	4.12518	2.02862	12.0131	11.9591	13.1587	11.3668	10.5856
85415	85415	RHPN2	-1.83521	2.47844	7.50059	0.00616788	0.00643763	72	45	62	19	67	67	38	116	66	90	2.44913	2.48111	2.64291	2.70271	2.47122	9.35904	7.44992	10.6001	9.37762	8.74039
157	157	ADRBK2	-1.83685	1.41092	7.74515	0.00538568	0.00564738	61	19	34	5	32	34	23	50	39	43	2.07495	1.04758	1.44934	0.711239	1.18029	4.74936	4.50916	4.56899	5.54132	4.17597
4163	4163	MCC	-1.83704	4.51415	8.27452	0.00402053	0.00426397	398	210	229	82	316	259	215	461	337	409	13.5382	11.5785	9.76173	11.6643	11.6553	36.179	42.1509	42.1261	47.8827	39.7202
5332	5332	PLCB4	-1.83739	4.71658	8.65429	0.00326291	0.00349815	470	244	283	86	332	328	236	537	342	476	15.9874	13.4531	12.0636	12.2333	12.2455	45.8174	46.2679	49.0709	48.5931	46.227
124935	124935	SLC43A2	-1.8376	2.89549	8.99693	0.00270433	0.00293664	132	69	73	16	77	76	50	127	101	134	4.49006	3.80437	3.11182	2.27596	2.84006	10.6162	9.80253	11.6052	14.3506	13.0135
79729	79729	SH3D21	-1.83868	1.48945	7.78478	0.00526882	0.0055301	45	22	33	10	56	35	34	55	41	53	1.5307	1.21299	1.40671	1.42248	2.0655	4.88905	6.66572	5.02589	5.82549	5.14712
8436	8436	SDPR	-1.83995	1.42782	6.14467	0.0131809	0.013545	35	16	22	7	26	21	13	53	27	38	1.19055	0.882173	0.937808	0.995734	0.958982	2.93343	2.54866	4.84313	3.8363	3.69039
5429	5429	POLH	-1.84083	5.34871	7.77769	0.00528953	0.00554953	631	340	455	123	405	465	339	687	514	645	21.4639	18.7462	19.3956	17.4965	14.938	64.9545	66.4611	62.7779	73.0317	62.6395
57396	57396	CLK4	-1.84108	3.41817	8.01178	0.0046474	0.0049013	183	93	125	34	173	154	101	225	135	197	6.22486	5.12763	5.32846	4.83642	6.38092	21.5118	19.8011	20.5605	19.1815	19.1318
9668	9668	ZNF432	-1.84138	2.23909	7.56262	0.00595914	0.00622642	87	28	48	11	64	48	33	102	56	76	2.95936	1.5438	2.04613	1.56472	2.36057	6.70498	6.46967	9.32074	7.95677	7.38078
8718	8718	TNFRSF25	-1.84353	2.01511	5.81873	0.0158564	0.0162503	61	37	54	12	62	53	33	59	57	105	2.07495	2.04002	2.30189	1.70697	2.2868	7.40342	6.46967	5.39141	8.09885	10.1971
4598	4598	MVK	-1.8444	2.49158	6.78476	0.00919394	0.00950879	88	55	67	28	69	86	58	116	74	111	2.99338	3.03247	2.85605	3.98294	2.54499	12.0131	11.3709	10.6001	10.5143	10.7798
9451	9451	EIF2AK3	-1.84522	5.01014	5.73757	0.0166058	0.0170078	595	260	352	92	532	425	279	661	420	636	20.2393	14.3353	15.0049	13.0868	19.6222	59.367	54.6981	60.402	59.6757	61.7655
1119	1119	CHKA	-1.8465	3.66565	8.5759	0.00340641	0.003643	204	100	170	44	185	175	119	269	159	238	6.93919	5.51358	7.2467	6.2589	6.82352	24.4452	23.33	24.5812	22.5915	23.1135
64419	64419	MTMR14	-1.84726	4.5709	8.05743	0.00453175	0.00478492	425	238	280	82	423	306	268	528	321	529	14.4566	13.1223	11.9357	11.6643	15.6019	42.7443	52.5415	48.2485	45.6093	51.3741
9935	9935	MAFB	-1.8485	2.03934	4.46679	0.0345599	0.035163	24	15	16	6	18	17	14	33	18	33	0.816375	0.827037	0.682042	0.853486	0.66391	2.37468	2.74471	3.01553	2.55753	3.20481
5610	5610	EIF2AK2	-1.84922	4.64762	7.35395	0.00669155	0.00696992	455	256	293	101	273	330	254	541	350	460	15.4771	14.1148	12.4899	14.367	10.0693	46.0967	49.7968	49.4365	49.7298	44.6731
7178	7178	TPT1	-1.85032	11.3003	7.42964	0.00641582	0.00669045	41607	22857	33449	9672	33481	35126	23467	53357	34005	51361	1415.29	1260.24	1425.85	1375.82	1234.91	4906.65	4600.72	4875.75	4831.6	4987.95
6137	6137	RPL13	-1.85109	9.3188	6.65257	0.00990131	0.0102314	10026	6619	8015	2383	9623	8486	5971	13402	9357	14138	341.041	364.944	341.661	338.976	354.934	1185.38	1170.62	1224.67	1329.49	1373.02
79091	79091	METTL22	-1.85204	4.16525	8.295	0.00397543	0.00421728	322	163	243	57	279	277	159	332	244	424	10.953	8.98714	10.3585	8.10812	10.2906	38.6933	31.172	30.3381	34.6688	41.177
8178	8178	ELL	-1.85394	4.57612	7.08856	0.00775777	0.00804902	362	209	269	83	345	309	220	474	311	439	12.3137	11.5234	11.4668	11.8066	12.725	43.1633	43.1311	43.314	44.1885	42.6337
55716	55716	LMBR1L	-1.85558	3.95494	7.64469	0.00569397	0.00595838	258	169	186	57	253	215	154	335	246	326	8.77603	9.31795	7.92874	8.10812	9.33163	30.0327	30.1918	30.6122	34.9529	31.6596
27111	27111	SDCBP2	-1.8566	1.54533	8.22984	0.00412073	0.0043647	36	25	36	11	35	38	27	54	35	50	1.22456	1.37839	1.5346	1.56472	1.29094	5.30811	5.29336	4.93451	4.97298	4.85577
2049	2049	EPHB3	-1.8578	3.90448	5.6881	0.0170804	0.0174863	147	84	100	30	105	122	81	157	119	163	5.0003	4.63141	4.26277	4.26743	3.87281	17.0418	15.8801	14.3466	16.9081	15.8298
91544	91544	UBXN11	-1.85837	2.70458	7.735	0.00541605	0.00567769	133	55	65	23	81	82	69	129	83	121	4.52408	3.03247	2.7708	3.2717	2.9876	11.4543	13.5275	11.788	11.7931	11.751
283349	283349	RASSF3	-1.85849	4.26782	7.52676	0.00607893	0.00634761	343	208	233	63	243	264	190	403	293	335	11.6674	11.4682	9.93224	8.96161	8.96279	36.8774	37.2496	36.8261	41.6309	32.5337
8732	8732	RNGTT	-1.86059	4.38345	8.65019	0.00327027	0.00350476	353	194	208	66	291	282	167	460	253	389	12.0075	10.6963	8.86655	9.38835	10.7332	39.3918	32.7404	42.0347	35.9475	37.7779
100132406	100132406	NBPF10	-1.86133	2.98417	7.3077	0.00686598	0.00714589	147	68	86	27	80	89	84	163	102	120	5.0003	3.74923	3.66598	3.84069	2.95071	12.4322	16.4682	14.8949	14.4927	11.6539
57585	57585	CRAMP1L	-1.86231	4.74335	7.3855	0.00657519	0.00685177	419	227	276	87	380	303	272	528	330	468	14.2526	12.5158	11.7652	12.3756	14.0159	42.3252	53.3257	48.2485	46.8881	45.45
3621	3621	ING1	-1.8631	4.78114	7.1957	0.00730786	0.00759432	346	224	306	105	354	369	234	524	306	497	11.7694	12.3504	13.0441	14.936	13.0569	51.5445	45.8758	47.883	43.478	48.2664
64839	64839	FBXL17	-1.8631	4.64838	8.22996	0.00412044	0.0043647	430	246	324	90	345	395	204	544	374	492	14.6267	13.5634	13.8114	12.8023	12.725	55.1764	39.9943	49.7106	53.1398	47.7808
3301	3301	DNAJA1	-1.86401	7.18986	8.22107	0.00414068	0.00438425	2444	1321	1682	524	1788	1975	1298	2928	1988	2676	83.1342	72.8344	71.6997	74.5378	65.9484	275.882	254.474	267.56	282.465	259.881
83959	83959	SLC4A11	-1.86657	2.85452	6.88761	0.00867951	0.00898705	105	54	70	19	87	90	67	113	72	106	3.57164	2.97733	2.98394	2.70271	3.2089	12.5718	13.1354	10.3259	10.2301	10.2942
23764	23764	MAFF	-1.86844	5.24315	8.03872	0.00457879	0.00483154	634	328	504	149	639	562	408	910	507	753	21.5659	18.0845	21.4843	21.1949	23.5688	78.5042	79.9886	83.1556	72.0372	73.128
57674	57674	RNF213	-1.86913	6.2081	8.318	0.00392542	0.00416611	1458	810	946	236	655	996	779	1576	1024	1250	49.5948	44.66	40.3258	33.5705	24.159	139.128	152.723	144.015	145.495	121.394
10491	10491	CRTAP	-1.86943	8.7967	8.2723	0.00402545	0.00426825	6872	4245	5632	1555	5539	5814	4221	9173	5947	8428	233.755	234.051	240.079	221.195	204.3	812.141	827.529	838.227	844.98	818.489
400916	400916	CHCHD10	-1.86983	2.05414	6.6829	0.00973423	0.0100596	62	35	54	17	64	54	43	88	45	106	2.10897	1.92975	2.30189	2.41821	2.36057	7.5431	8.43017	8.04142	6.39383	10.2942
728642	728642	CDK11A	-1.87037	5.08581	8.47139	0.00360775	0.0038415	580	250	353	145	496	485	376	651	425	603	19.7291	13.7839	15.0476	20.6259	18.2944	67.7482	73.715	59.4882	60.3862	58.5606
604	604	BCL6	-1.87088	5.38287	6.17603	0.0129493	0.0133128	573	279	355	145	592	474	326	712	491	755	19.491	15.3829	15.1328	20.6259	21.8353	66.2117	63.9125	65.0624	69.7638	73.3222
55787	55787	TXLNG	-1.87241	3.89755	7.57878	0.00590593	0.00617412	257	132	165	40	226	206	125	291	204	280	8.74202	7.27793	7.03356	5.68991	8.33576	28.7755	24.5063	26.5915	28.9854	27.1923
2648	2648	KAT2A	-1.87276	4.74462	7.78815	0.00525899	0.00552144	445	247	300	117	316	381	257	498	346	592	15.137	13.6185	12.7883	16.643	11.6553	53.2208	50.385	45.5071	49.1614	57.4924
30827	30827	CXXC1	-1.87694	5.15217	7.61875	0.00577644	0.00604414	557	314	375	113	478	447	325	664	444	679	18.9467	17.3126	15.9854	16.074	17.6305	62.4401	63.7164	60.6762	63.0858	65.9414
81617	81617	CAB39L	-1.87875	4.32412	8.95292	0.00277026	0.00300101	307	187	221	66	305	262	178	413	292	374	10.4428	10.3104	9.42071	9.38835	11.2496	36.598	34.897	37.7399	41.4889	36.3212
153222	153222	CREBRF	-1.88115	4.0834	7.71187	0.0054859	0.00574938	379	161	203	62	251	235	199	369	270	360	12.8919	8.87686	8.65341	8.81936	9.25786	32.8265	39.0141	33.7191	38.363	34.9616
2633	2633	GBP1	-1.88405	5.42888	8.29703	0.00397099	0.00421295	693	392	459	208	401	595	405	908	560	799	23.5728	21.6132	19.5661	29.5875	14.7905	83.1138	79.4005	82.9729	79.5677	77.5953
10437	10437	IFI30	-1.88409	1.60776	8.20623	0.00417468	0.00441865	42	30	35	9	32	33	29	49	39	60	1.42866	1.65407	1.49197	1.28023	1.18029	4.60967	5.68547	4.47761	5.54132	5.82693
64772	64772	ENGASE	-1.88635	3.33669	9.07843	0.00258643	0.00281828	174	94	71	23	130	110	95	161	117	176	5.91872	5.18276	3.02656	3.2717	4.79491	15.3656	18.6248	14.7121	16.624	17.0923
11277	11277	TREX1	-1.88635	2.64413	8.21628	0.00415163	0.00439505	105	72	72	26	63	88	66	122	86	133	3.57164	3.96978	3.06919	3.69844	2.32369	12.2925	12.9393	11.1483	12.2193	12.9164
23131	23131	GPATCH8	-1.88663	6.56982	8.65238	0.00326634	0.00350118	1471	750	933	291	1247	1112	886	1789	1153	1565	50.037	41.3518	39.7716	41.3941	45.9942	155.332	173.701	163.478	163.824	151.986
55294	55294	FBXW7	-1.89255	3.99737	7.60136	0.00583242	0.0060989	261	124	167	36	226	196	138	294	192	273	8.87808	6.83684	7.11882	5.12092	8.33576	27.3787	27.055	26.8657	27.2803	26.5125
23303	23303	KIF13B	-1.89374	2.67343	6.79232	0.0091551	0.00946945	96	66	79	25	66	90	67	127	77	126	3.2655	3.63896	3.36758	3.55619	2.43434	12.5718	13.1354	11.6052	10.9406	12.2366
7423	7423	VEGFB	-1.89435	5.52669	8.00862	0.00465552	0.00490853	734	413	610	190	517	626	466	944	616	957	24.9675	22.7711	26.0029	27.0271	19.069	87.4441	91.3596	86.2625	87.5244	92.9395
8681	8681	JMJD7-PLA2G4B	-1.89509	2.44108	6.46094	0.0110272	0.0113647	93	53	59	21	70	58	52	129	77	121	3.16345	2.9222	2.51503	2.9872	2.58187	8.10185	10.1946	11.788	10.9406	11.751
56919	56919	DHX33	-1.89534	4.48246	7.78688	0.00526271	0.00552486	353	171	239	73	320	263	236	422	310	358	12.0075	9.42822	10.188	10.3841	11.8029	36.7377	46.2679	38.5623	44.0464	34.7673
10656	10656	KHDRBS3	-1.89553	3.76467	8.4575	0.00363541	0.00386884	240	120	152	53	191	203	140	305	172	261	8.16375	6.6163	6.4794	7.53913	7.04483	28.3565	27.4471	27.8708	24.4386	25.3471
5926	5926	ARID4A	-1.89634	4.65212	7.30336	0.00688258	0.00716126	426	190	262	108	356	334	241	504	342	536	14.4907	10.4758	11.1684	15.3628	13.1307	46.6555	47.2482	46.0554	48.5931	52.0539
283459	283459	GATC	-1.89641	4.85485	8.91657	0.00282595	0.00305597	494	261	309	94	404	382	267	569	425	541	16.8037	14.3904	13.1719	13.3713	14.9011	53.3605	52.3455	51.9951	60.3862	52.5395
825	825	CAPN3	-1.89852	1.64708	8.3743	0.00380565	0.00404229	52	31	25	10	35	38	30	45	47	54	1.76881	1.70921	1.06569	1.42248	1.29094	5.30811	5.88152	4.11209	6.678	5.24424
155435	155435	RBM33	-1.89882	5.24982	8.47872	0.00359326	0.00382849	710	305	388	107	559	431	401	786	500	687	24.1511	16.8164	16.5395	15.2205	20.6181	60.2051	78.6163	71.8245	71.0426	66.7183
4520	4520	MTF1	-1.89967	4.57771	8.179	0.0042378	0.00448303	366	189	241	64	324	282	216	429	328	360	12.4497	10.4207	10.2733	9.10385	11.9504	39.3918	42.3469	39.2019	46.6039	34.9616
60489	60489	APOBEC3G	-1.90057	1.37594	7.92349	0.00487969	0.00513564	44	26	36	13	28	32	37	62	35	52	1.49669	1.43353	1.5346	1.84922	1.03275	4.46999	7.25387	5.66555	4.97298	5.05001
81788	81788	NUAK2	-1.90101	2.91539	7.58134	0.00589757	0.00616593	125	64	60	27	103	113	53	148	100	137	4.25195	3.52869	2.55766	3.84069	3.79904	15.7846	10.3907	13.5242	14.2085	13.3048
29954	29954	POMT2	-1.90239	4.70269	8.1843	0.00422545	0.00447037	475	221	293	81	386	356	238	557	361	521	16.1574	12.185	12.4899	11.5221	14.2372	49.7286	46.66	50.8985	51.2927	50.5972
6136	6136	RPL12	-1.90366	9.67129	8.53219	0.00348919	0.00372439	12224	6841	10220	3297	10354	11174	7875	16837	10659	16712	415.807	377.184	435.655	468.991	381.896	1560.86	1543.9	1538.56	1514.49	1622.99
122622	122622	ADSSL1	-1.9091	1.68722	8.60839	0.00334619	0.00358186	42	26	40	10	39	40	33	58	33	62	1.42866	1.43353	1.70511	1.42248	1.43847	5.58748	6.46967	5.30003	4.68881	6.02116
9249	9249	DHRS3	-1.91255	3.03559	5.65308	0.0174247	0.0178357	132	66	82	35	58	82	85	154	88	163	4.49006	3.63896	3.49547	4.97867	2.13927	11.4543	16.6643	14.0725	12.5035	15.8298
58499	58499	ZNF462	-1.91257	2.92079	8.31411	0.00393383	0.00417466	129	70	71	23	79	88	71	163	87	128	4.38802	3.85951	3.02656	3.2717	2.91383	12.2925	13.9196	14.8949	12.3614	12.4308
55971	55971	BAIAP2L1	-1.91408	3.95605	8.70203	0.00317856	0.00341459	295	136	182	54	231	242	142	359	226	309	10.0346	7.49847	7.75823	7.68138	8.52018	33.8043	27.8392	32.8053	32.1112	30.0087
7087	7087	ICAM5	-1.9162	4.0385	8.69045	0.00319882	0.00343416	212	148	146	46	220	182	137	280	190	331	7.21132	8.1601	6.22364	6.54339	8.11446	25.4231	26.8589	25.5863	26.9962	32.1452
100131257	100131257	LOC100131257	-1.9164	3.30984	9.00342	0.00269475	0.0029276	156	60	86	50	117	119	96	217	134	154	5.30644	3.30815	3.66598	7.11239	4.31542	16.6228	18.8209	19.8294	19.0394	14.9558
8795	8795	TNFRSF10B	-1.91909	6.49774	7.7236	0.00545036	0.00571315	1662	928	1041	293	1225	1214	911	1942	1398	1849	56.534	51.166	44.3754	41.6786	45.1828	169.58	178.602	177.46	198.635	179.567
5090	5090	PBX3	-1.91914	6.21184	9.02081	0.00266923	0.00290311	1127	691	907	293	747	968	739	1499	993	1431	38.3356	38.0988	38.6633	41.6786	27.5523	135.217	144.881	136.978	141.091	138.972
3428	3428	IFI16	-1.92032	7.23876	7.92651	0.00487157	0.00512755	2895	1640	2157	662	1763	2352	1772	3622	2315	3396	98.4753	90.4227	91.9478	94.168	65.0263	328.544	347.402	330.978	328.927	329.804
10397	10397	NDRG1	-1.92129	6.88483	9.3849	0.0021878	0.00242541	1701	846	1142	391	1581	1361	1132	2286	1355	2043	57.8606	46.6449	48.6808	55.6189	58.3135	190.114	221.929	208.894	192.525	198.407
285195	285195	SLC9A9	-1.92456	1.16741	6.58049	0.0103102	0.0106445	45	22	35	5	26	32	25	50	30	47	1.5307	1.21299	1.49197	0.711239	0.958982	4.46999	4.90126	4.56899	4.26255	4.56443
222255	222255	ATXN7L1	-1.92597	2.90926	7.44508	0.00636101	0.00663389	128	78	82	36	97	110	80	200	120	132	4.354	4.30059	3.49547	5.12092	3.57774	15.3656	15.684	18.276	17.0502	12.8192
84954	84954	MPND	-1.9276	2.2083	8.00889	0.00465484	0.00490825	62	40	56	21	54	68	54	100	50	83	2.10897	2.20543	2.38715	2.9872	1.99173	9.49872	10.5867	9.13798	7.10426	8.06059
80830	80830	APOL6	-1.93069	4.70863	7.65709	0.00565495	0.00591808	491	286	349	120	278	397	310	632	417	530	16.7017	15.7688	14.877	17.0697	10.2537	55.4558	60.7757	57.752	59.2495	51.4712
7280	7280	TUBB2A	-1.93089	5.23602	8.86658	0.00290439	0.00313558	522	296	401	122	449	453	317	744	458	680	17.7562	16.3202	17.0937	17.3542	16.5609	63.2783	62.148	67.9866	65.075	66.0385
599	599	BCL2L2	-1.93346	5.92489	8.52206	0.00350868	0.00374382	1080	602	721	234	796	827	661	1398	892	1280	36.7369	33.1918	30.7345	33.286	29.3596	115.521	129.589	127.749	126.74	124.308
79144	79144	PPDPF	-1.93381	7.06155	7.67898	0.00558678	0.00584883	1936	1428	1623	501	1891	1846	1261	2961	1984	3069	65.8543	78.7339	69.1847	71.2661	69.7475	257.862	247.22	270.576	281.897	298.047
54812	54812	AFTPH	-1.93547	4.47109	9.01358	0.0026798	0.00291352	396	190	222	59	292	278	204	469	302	379	13.4702	10.4758	9.46334	8.39261	10.7701	38.833	39.9943	42.8571	42.9097	36.8068
221935	221935	SDK1	-1.93811	2.50867	7.79813	0.00523003	0.00549202	92	57	62	21	80	72	65	109	89	120	3.12944	3.14274	2.64291	2.9872	2.95071	10.0575	12.7433	9.9604	12.6456	11.6539
58191	58191	CXCL16	-1.93919	1.63815	6.74083	0.0094231	0.00974322	51	33	45	14	26	38	35	75	47	68	1.7348	1.81948	1.91824	1.99147	0.958982	5.30811	6.86177	6.85348	6.678	6.60385
84501	84501	SPIRE2	-1.93921	1.82016	6.30784	0.0120205	0.0123689	49	28	35	15	38	41	31	74	38	78	1.66677	1.5438	1.49197	2.13372	1.40159	5.72717	6.07757	6.7621	5.39923	7.57501
57701	57701	NCKAP5L	-1.94208	5.61619	8.42241	0.00370625	0.00393992	774	440	548	178	702	649	506	962	718	1043	26.3281	24.2598	23.36	25.3201	25.8925	90.6569	99.2016	87.9074	102.017	101.291
80332	80332	ADAM33	-1.94423	6.25826	7.3612	0.00666461	0.0069431	1374	723	851	280	921	1009	784	1584	1033	1759	46.7375	39.8632	36.2761	39.8294	33.9701	140.944	153.704	144.746	146.774	170.826
165215	165215	FAM171B	-1.94424	2.7086	6.86861	0.00877228	0.00908231	102	60	61	18	64	82	47	157	66	111	3.4696	3.30815	2.60029	2.56046	2.36057	11.4543	9.21438	14.3466	9.37762	10.7798
5581	5581	PRKCE	-1.94656	4.4309	8.84882	0.00293278	0.00316333	380	221	199	76	332	289	244	474	309	444	12.9259	12.185	8.4829	10.8108	12.2455	40.3696	47.8363	43.314	43.9043	43.1193
10520	10520	ZNF211	-1.94748	2.83798	8.30379	0.00395624	0.00419769	107	64	72	17	96	88	69	128	87	133	3.63967	3.52869	3.06919	2.41821	3.54086	12.2925	13.5275	11.6966	12.3614	12.9164
10629	10629	TAF6L	-1.94838	3.07599	7.53282	0.00605849	0.0063274	135	75	96	32	109	116	88	157	123	179	4.59211	4.13518	4.09225	4.55193	4.02035	16.2037	17.2524	14.3466	17.4765	17.3837
4144	4144	MAT2A	-1.94869	7.31996	8.98826	0.0027172	0.00294898	2903	1556	1823	576	2206	2425	1506	3481	2406	3593	98.7474	85.7913	77.7102	81.9347	81.3659	338.741	295.252	318.093	341.857	348.936
2634	2634	GBP2	-1.94983	3.36279	7.70496	0.00550694	0.00576988	173	109	131	34	131	140	110	246	149	209	5.88471	6.0098	5.58422	4.83642	4.83179	19.5562	21.5656	22.4794	21.1707	20.2971
113612	113612	CYP2U1	-1.95135	3.77617	8.66806	0.00323836	0.00347438	199	131	159	31	107	153	112	264	171	218	6.76911	7.22279	6.7778	4.40968	3.94658	21.3721	21.9577	24.1243	24.2966	21.1712
84656	84656	GLYR1	-1.95223	6.53655	8.3873	0.00377853	0.00401458	1430	722	1013	352	1290	1287	911	1895	1267	1810	48.6424	39.808	43.1818	50.0712	47.5803	179.777	178.602	173.165	180.022	175.779
23092	23092	ARHGAP26	-1.95248	3.03337	8.66403	0.00324552	0.00348142	127	60	77	26	103	103	68	152	105	153	4.31999	3.30815	3.28233	3.69844	3.79904	14.3878	13.3314	13.8897	14.9189	14.8587
79587	79587	CARS2	-1.9534	4.93315	9.76958	0.00177423	0.0020221	537	219	326	108	404	426	298	605	382	630	18.2664	12.0747	13.8966	15.3628	14.9011	59.5067	58.4231	55.2848	54.2765	61.1828
1937	1937	EEF1G	-1.95369	10.6462	7.42499	0.00643241	0.00670656	24851	14694	19375	5853	20701	22291	15718	34148	22522	33765	845.323	810.165	825.911	832.576	763.534	3113.77	3081.52	3120.44	3200.04	3279.1
54665	54665	RSBN1	-1.95939	4.39342	7.08912	0.00775533	0.00804719	297	159	225	49	251	229	174	386	282	336	10.1026	8.76659	9.59122	6.97014	9.25786	31.9883	34.1128	35.2726	40.068	32.6308
56949	56949	XAB2	-1.96027	5.42364	8.2722	0.00402566	0.00426825	624	337	387	158	525	546	409	795	518	816	21.2258	18.5808	16.4969	22.4751	19.3641	76.2692	80.1847	72.6469	73.6001	79.2462
55367	55367	PIDD1	-1.96143	2.89413	6.09134	0.0135846	0.0139525	115	57	71	35	86	92	65	135	112	176	3.9118	3.14274	3.02656	4.97867	3.17202	12.8512	12.7433	12.3363	15.9135	17.0923
22853	22853	LMTK2	-1.96442	4.42755	7.60229	0.00582941	0.0060963	332	175	216	59	303	274	224	410	293	340	11.2932	9.64876	9.20757	8.39261	11.1758	38.2743	43.9153	37.4657	41.6309	33.0193
55657	55657	ZNF692	-1.96773	2.49301	7.07397	0.00782118	0.00811337	119	38	58	23	66	72	61	119	69	138	4.04786	2.09516	2.4724	3.2717	2.43434	10.0575	11.9591	10.8742	9.80387	13.4019
6018	6018	RLF	-1.96774	4.78131	7.66167	0.00564062	0.00590413	407	246	204	100	365	348	241	570	355	527	13.8444	13.5634	8.69604	14.2248	13.4626	48.6111	47.2482	52.0865	50.4402	51.1799
5095	5095	PCCA	-1.96843	3.46742	8.96102	0.00275801	0.00298884	178	98	131	29	144	158	97	255	136	208	6.05478	5.40331	5.58422	4.12518	5.31128	22.0706	19.0169	23.3018	19.3236	20.2
5696	5696	PSMB8	-1.96982	4.03823	6.95515	0.00835785	0.00866011	259	186	204	77	135	234	170	360	249	379	8.81005	10.2553	8.69604	10.9531	4.97933	32.6868	33.3286	32.8967	35.3792	36.8068
115703	115703	ARHGAP33	-1.97201	1.46058	7.8117	0.00519091	0.00545338	49	19	23	9	40	35	29	47	31	64	1.66677	1.04758	0.980436	1.28023	1.47536	4.88905	5.68547	4.29485	4.40464	6.21539
10749	10749	KIF1C	-1.97431	8.42074	9.2519	0.00235251	0.00258599	5299	3009	3888	1199	4187	4623	3530	7247	4610	6523	180.249	165.904	165.736	170.555	154.433	645.774	692.058	662.229	655.012	633.484
51710	51710	ZNF44	-1.97548	1.9387	6.69725	0.00965617	0.00998156	65	28	41	21	25	53	45	81	41	76	2.21102	1.5438	1.74773	2.9872	0.922098	7.40342	8.82227	7.40176	5.82549	7.38078
23467	23467	NPTXR	-1.97632	4.09262	9.65416	0.00188923	0.00213358	216	171	171	59	131	192	159	323	224	282	7.34738	9.42822	7.28933	8.39261	4.83179	26.8199	31.172	29.5157	31.8271	27.3866
388524	388524	RPSAP58	-1.97679	4.35744	8.39589	0.0037607	0.00399636	337	186	214	60	243	225	159	409	332	446	11.4633	10.2553	9.12232	8.53486	8.96279	31.4296	31.172	37.3743	47.1723	43.3135
55227	55227	LRRC1	-1.97832	3.52249	7.37891	0.00659932	0.00687629	172	106	107	29	146	155	95	241	148	190	5.85069	5.84439	4.56116	4.12518	5.38505	21.6515	18.6248	22.0225	21.0286	18.4519
23590	23590	PDSS1	-1.97945	2.42612	9.22924	0.00238181	0.00261477	73	42	58	18	82	70	43	114	70	126	2.48314	2.3157	2.4724	2.56046	3.02448	9.7781	8.43017	10.4173	9.94596	12.2366
64864	64864	RFX7	-1.97993	5.22055	7.28164	0.0069663	0.00724579	538	285	320	95	435	416	303	715	453	593	18.3004	15.7137	13.6408	13.5135	16.0445	58.1098	59.4033	65.3366	64.3646	57.5895
11054	11054	OGFR	-1.98217	5.83255	9.86155	0.00168769	0.00194019	801	509	549	195	604	708	554	1072	711	1052	27.2465	28.0641	23.4026	27.7383	22.2779	98.8985	108.612	97.9591	101.023	102.165
894	894	CCND2	-1.98233	3.73545	8.14795	0.00431099	0.00455799	232	135	155	47	171	190	147	294	204	278	7.89163	7.44333	6.60729	6.68564	6.30715	26.5406	28.8194	26.8657	28.9854	26.9981
6170	6170	RPL39	-1.98351	6.71695	7.67054	0.00561296	0.00587571	1682	1022	1208	323	1310	1403	829	2072	1685	2455	57.2143	56.3488	51.4942	45.946	48.3179	195.981	162.526	189.339	239.413	238.419
55020	55020	TTC38	-1.98436	4.34095	9.79141	0.00175329	0.00200127	332	172	228	61	199	252	178	412	258	410	11.2932	9.48336	9.7191	8.67711	7.3399	35.2012	34.897	37.6485	36.658	39.8174
1890	1890	TYMP	-1.98494	3.50403	7.22253	0.00719943	0.00748561	199	117	110	44	168	176	129	224	148	298	6.76911	6.45089	4.68904	6.2589	6.1965	24.5849	25.2905	20.4691	21.0286	28.9404
57088	57088	PLSCR4	-1.98566	4.3797	7.67974	0.00558442	0.00584688	326	218	284	79	185	292	214	461	334	399	11.0891	12.0196	12.1063	11.2376	6.82352	40.7886	41.9548	42.1261	47.4564	38.7491
93643	93643	TJAP1	-1.98589	4.59573	9.20804	0.00240954	0.00264249	359	208	228	101	299	328	226	502	335	507	12.2116	11.4682	9.7191	14.367	11.0283	45.8174	44.3074	45.8727	47.5985	49.2376
147650	147650	SPACA6P	-1.98602	1.64217	8.29278	0.00398029	0.00422206	40	24	26	13	44	31	40	45	45	63	1.36063	1.32326	1.10832	1.84922	1.62289	4.3303	7.84202	4.11209	6.39383	6.11828
2517	2517	FUCA1	-1.98688	3.62589	8.64699	0.00327602	0.00350996	203	109	145	43	117	145	118	272	165	262	6.90517	6.0098	6.18101	6.11665	4.31542	20.2546	23.134	24.8553	23.444	25.4443
23548	23548	TTC33	-1.98743	3.52125	8.7791	0.00304702	0.0032808	182	90	112	27	149	136	96	222	159	204	6.19085	4.96222	4.7743	3.84069	5.4957	18.9974	18.8209	20.2863	22.5915	19.8116
201163	201163	FLCN	-1.98797	4.5077	9.0474	0.00263069	0.00286331	371	203	256	67	260	290	214	452	318	462	12.6198	11.1926	10.9127	9.5306	9.58982	40.5093	41.9548	41.3037	45.1831	44.8674
6168	6168	RPL37A	-1.98942	8.91237	7.35792	0.00667679	0.00695516	6918	3845	5786	1881	6281	6905	4642	10099	6683	10204	235.32	211.997	246.644	267.568	231.668	964.539	910.067	922.845	949.555	990.966
6224	6224	RPS20	-1.98995	8.75096	8.48712	0.00357669	0.00381223	6443	3730	5169	1484	5646	6023	3902	8897	6360	9325	219.163	205.657	220.342	211.096	208.247	841.335	764.989	813.006	903.661	905.602
27434	27434	POLM	-1.99526	3.54056	7.50404	0.00615609	0.00642589	162	84	122	52	137	146	119	220	173	230	5.51053	4.63141	5.20057	7.39688	5.0531	20.3943	23.33	20.1036	24.5807	22.3366
57176	57176	VARS2	-1.99658	3.72137	7.78157	0.00527818	0.00553862	234	105	146	43	186	178	133	274	185	303	7.95966	5.78926	6.22364	6.11665	6.86041	24.8643	26.0747	25.0381	26.2857	29.426
10392	10392	NOD1	-1.99898	2.76371	9.57808	0.00196914	0.00220892	108	51	51	23	63	85	47	114	96	122	3.67369	2.81193	2.17401	3.2717	2.32369	11.8734	9.21438	10.4173	13.6402	11.8481
29948	29948	OSGIN1	-2.00068	2.27261	7.18093	0.00736824	0.00765503	54	38	42	13	57	61	41	85	47	81	1.83684	2.09516	1.79036	1.84922	2.10238	8.52091	8.03807	7.76728	6.678	7.86635
6222	6222	RPS18	-2.00249	8.93204	7.76416	0.00532931	0.00559077	7940	4787	5810	1518	6406	7015	4394	10451	7393	11301	270.084	263.935	247.667	215.932	236.278	979.905	861.446	955.01	1050.44	1097.5
51320	51320	MEX3C	-2.00284	6.11689	9.18902	0.00243471	0.00266585	1108	636	747	213	887	898	637	1507	1034	1411	37.6893	35.0664	31.8429	30.2988	32.716	125.439	124.884	137.709	146.916	137.03
7726	7726	TRIM26	-2.00321	6.37734	9.69389	0.00184882	0.0020942	1066	554	727	238	804	949	671	1410	854	1364	36.2607	30.5452	30.9903	33.855	29.6547	132.563	131.55	128.846	121.341	132.466
79654	79654	HECTD3	-2.00497	5.73508	7.8101	0.0051955	0.00545723	805	423	524	196	685	698	550	1069	728	1031	27.3826	23.3224	22.3369	27.8806	25.2655	97.5016	107.828	97.685	103.438	100.126
8804	8804	CREG1	-2.00535	2.42822	8.87952	0.00288387	0.00311545	86	61	63	15	51	75	53	105	75	116	2.92534	3.36328	2.68554	2.13372	1.88108	10.4765	10.3907	9.59488	10.6564	11.2654
834	834	CASP1	-2.00679	1.85855	6.2437	0.0124636	0.0128191	57	36	46	21	43	56	44	85	57	99	1.93889	1.98489	1.96087	2.9872	1.58601	7.82248	8.62622	7.76728	8.09885	9.61443
770	770	CA11	-2.00959	2.80142	7.72035	0.00546019	0.00572294	102	65	102	22	68	87	67	140	106	161	3.4696	3.58383	4.34802	3.12945	2.50811	12.1528	13.1354	12.7932	15.061	15.6356
113157	113157	RPLP0P2	-2.00997	2.5001	8.24373	0.0040893	0.00433337	94	42	71	23	64	85	55	109	74	144	3.19747	2.3157	3.02656	3.2717	2.36057	11.8734	10.7828	9.9604	10.5143	13.9846
3638	3638	INSIG1	-2.0105	4.85156	7.7542	0.00535877	0.00562066	373	244	259	65	268	290	177	512	346	576	12.6878	13.4531	11.0406	9.2461	9.88489	40.5093	34.7009	46.7865	49.1614	55.9385
196883	196883	ADCY4	-2.0122	1.71448	8.08345	0.00446713	0.00471797	53	40	34	9	42	44	34	70	52	73	1.80283	2.20543	1.44934	1.28023	1.54912	6.14623	6.66572	6.39659	7.38843	7.08943
6132	6132	RPL8	-2.01233	9.68235	7.92333	0.00488014	0.00513565	12084	7094	9571	2924	10521	11694	7988	17524	11334	17655	411.045	391.133	407.989	415.932	388.056	1633.5	1566.05	1601.34	1610.39	1714.57
6161	6161	RPL32	-2.01357	9.23085	7.61395	0.00579185	0.00605972	9140	5346	7184	2165	7958	8545	5817	12932	8955	13620	310.903	294.756	306.237	307.966	293.522	1193.63	1140.43	1181.72	1272.37	1322.71
404734	404734	ANKHD1-EIF4EBP3	-2.01475	6.41712	8.70267	0.00317743	0.0034137	1287	667	837	284	1075	1157	787	1886	1089	1548	43.7781	36.7756	35.6793	40.3983	39.6502	161.618	154.292	172.342	154.731	150.335
91057	91057	CCDC34	-2.01545	2.47466	8.15275	0.00429959	0.00454676	79	41	44	16	52	67	49	103	49	96	2.68724	2.26057	1.87562	2.27596	1.91796	9.35904	9.60648	9.41212	6.96217	9.32309
55100	55100	WDR70	-2.01667	4.58688	9.32298	0.00226297	0.00249859	400	199	238	77	344	319	267	529	323	466	13.6063	10.972	10.1454	10.9531	12.6881	44.5602	52.3455	48.3399	45.8935	45.2558
25840	25840	METTL7A	-2.01668	2.08186	5.91685	0.0149967	0.0153746	57	29	30	21	49	47	46	85	58	74	1.93889	1.59894	1.27883	2.9872	1.80731	6.56529	9.01832	7.76728	8.24094	7.18655
63922	63922	CHTF18	-2.01875	2.88893	7.09509	0.00772953	0.00802113	95	45	61	26	75	84	63	113	85	138	3.23149	2.48111	2.60029	3.69844	2.76629	11.7337	12.3512	10.3259	12.0772	13.4019
1107	1107	CHD3	-2.01886	8.18037	8.66322	0.00324697	0.00348266	4079	2619	3283	1017	3084	3860	3109	6240	3878	5067	138.75	144.401	139.947	144.666	113.75	539.192	609.521	570.21	551.006	492.084
144108	144108	SPTY2D1	-2.02012	5.60695	7.73739	0.00540889	0.00567069	636	351	442	120	532	561	364	867	609	785	21.6339	19.3527	18.8414	17.0697	19.6222	78.3645	71.3624	79.2263	86.5298	76.2357
8526	8526	DGKE	-2.02193	2.67514	8.99098	0.00271315	0.00294513	117	28	66	25	71	74	57	149	96	105	3.97983	1.5438	2.81342	3.55619	2.61876	10.3368	11.1749	13.6156	13.6402	10.1971
32	32	ACACB	-2.02198	2.30333	7.92831	0.00486672	0.00512383	96	43	52	14	71	81	54	108	63	105	3.2655	2.37084	2.21664	1.99147	2.61876	11.3147	10.5867	9.86902	8.95136	10.1971
64283	64283	ARHGEF28	-2.0229	3.63583	8.94338	0.00278477	0.00301589	189	88	121	32	132	129	118	258	143	209	6.42896	4.85195	5.15795	4.55193	4.86868	18.0196	23.134	23.576	20.3182	20.2971
54901	54901	CDKAL1	-2.02416	3.40615	9.59367	0.00195249	0.00219235	157	74	113	35	135	145	90	251	143	179	5.34046	4.08005	4.81692	4.97867	4.97933	20.2546	17.6445	22.9363	20.3182	17.3837
339044	339044	PKD1P1	-2.02436	4.60081	7.00145	0.00814439	0.00844267	362	232	254	79	270	303	257	466	364	469	12.3137	12.7915	10.8274	11.2376	9.95866	42.3252	50.385	42.583	51.719	45.5472
3707	3707	ITPKB	-2.02553	4.06281	7.78452	0.00526959	0.0055301	290	165	194	57	191	233	199	373	220	369	9.86454	9.09741	8.26976	8.10812	7.04483	32.5471	39.0141	34.0847	31.2587	35.8356
10060	10060	ABCC9	-2.02755	1.51457	7.74258	0.00539336	0.00565492	35	33	26	8	27	44	32	50	38	34	1.19055	1.81948	1.10832	1.13798	0.995866	6.14623	6.27362	4.56899	5.39923	3.30193
57646	57646	USP28	-2.02885	4.42189	9.44279	0.00211981	0.00235829	347	178	222	79	240	280	204	494	314	412	11.8034	9.81417	9.46334	11.2376	8.85214	39.1124	39.9943	45.1416	44.6147	40.0116
54882	54882	ANKHD1	-2.02943	6.37451	8.73213	0.00312651	0.00336176	1244	637	799	270	1055	1120	771	1826	1054	1511	42.3155	35.1215	34.0595	38.4069	38.9125	156.45	151.155	166.86	149.758	146.742
23382	23382	AHCYL2	-2.02955	3.64974	8.45926	0.0036319	0.0038658	188	113	118	41	121	133	114	261	190	231	6.39494	6.23035	5.03006	5.83216	4.46295	18.5784	22.3498	23.8501	26.9962	22.4337
91746	91746	YTHDC1	-2.03086	6.08826	9.11663	0.00253296	0.0027649	944	532	626	206	768	843	611	1327	862	1179	32.1108	29.3322	26.6849	29.303	28.3268	117.756	119.787	121.261	122.477	114.499
9855	9855	FARP2	-2.03218	4.06995	8.94256	0.00278603	0.00301642	249	148	149	43	179	204	148	315	252	249	8.46989	8.1601	6.35152	6.11665	6.60222	28.4962	29.0155	28.7846	35.8054	24.1818
54984	54984	PINX1	-2.03247	2.82026	8.6961	0.00318891	0.00342414	98	60	78	26	86	95	82	144	94	135	3.33353	3.30815	3.32496	3.69844	3.17202	13.2703	16.0761	13.1587	13.356	13.1106
100507419	100507419	LOC100507419	-2.03356	1.91798	6.52605	0.0106306	0.0109656	56	29	38	14	27	39	43	67	44	72	1.90488	1.59894	1.61985	1.99147	0.995866	5.4478	8.43017	6.12245	6.25174	6.99232
8531	8531	YBX3	-2.03366	7.40011	9.57049	0.0019773	0.00221638	2308	1307	1909	595	1981	2325	1620	3537	2168	3314	78.5081	72.0625	81.3762	84.6374	73.067	324.773	317.602	323.21	308.041	321.841
79659	79659	DYNC2H1	-2.03485	3.88885	9.21652	0.0023984	0.00263126	242	148	143	35	125	182	137	284	190	273	8.23178	8.1601	6.09575	4.97867	4.61049	25.4231	26.8589	25.9519	26.9962	26.5125
6480	6480	ST6GAL1	-2.03996	2.62609	7.70478	0.00550747	0.00576992	101	44	73	11	70	82	61	120	78	92	3.43558	2.42598	3.11182	1.56472	2.58187	11.4543	11.9591	10.9656	11.0826	8.93462
203054	203054	ADCK5	-2.04026	3.09173	8.19231	0.00420683	0.00445188	106	73	72	31	107	110	73	166	100	199	3.60566	4.02491	3.06919	4.40968	3.94658	15.3656	14.3117	15.169	14.2085	19.326
284454	284454	LOC284454	-2.04052	2.48581	7.91379	0.00490593	0.00516048	106	51	52	16	69	86	53	117	64	138	3.60566	2.81193	2.21664	2.27596	2.54499	12.0131	10.3907	10.6914	9.09345	13.4019
22933	22933	SIRT2	-2.0406	4.90502	8.866	0.0029053	0.00313628	462	267	336	122	327	433	278	643	469	667	15.7152	14.7213	14.3229	17.3542	12.061	60.4845	54.502	58.7572	66.6379	64.776
8569	8569	MKNK1	-2.04067	4.29343	9.97313	0.00158842	0.00184578	303	149	207	68	222	257	193	401	267	389	10.3067	8.21523	8.82392	9.67284	8.18823	35.8996	37.8378	36.6433	37.9367	37.7779
7430	7430	EZR	-2.04144	7.57133	9.76004	0.00178346	0.00203049	3001	1439	1916	583	2554	2719	1817	3916	2434	3838	102.081	79.3404	81.6746	82.9304	94.2015	379.809	356.224	357.843	345.835	372.729
7562	7562	ZNF708	-2.04647	2.14711	9.00538	0.00269185	0.00292472	74	47	32	11	49	51	49	92	56	81	2.51716	2.59138	1.36408	1.56472	1.80731	7.12404	9.60648	8.40694	7.95677	7.86635
57484	57484	RNF150	-2.04691	3.81859	7.48384	0.00622553	0.00649548	196	127	141	33	104	151	149	265	159	203	6.66707	7.00225	6.0105	4.69417	3.83593	21.0928	29.2115	24.2156	22.5915	19.7144
57162	57162	PELI1	-2.04743	3.42638	8.72736	0.0031347	0.00336995	164	84	113	32	143	152	93	219	148	231	5.57856	4.63141	4.81692	4.55193	5.2744	21.2324	18.2327	20.0122	21.0286	22.4337
6095	6095	RORA	-2.05	2.08837	7.86376	0.00504355	0.00530238	77	34	34	17	34	45	45	103	57	74	2.6192	1.87462	1.44934	2.41821	1.25405	6.28592	8.82227	9.41212	8.09885	7.18655
3949	3949	LDLR	-2.05012	5.64734	7.22178	0.00720241	0.00748805	758	453	475	146	610	670	473	1063	653	1001	25.7839	24.9765	20.2481	20.7682	22.4992	93.5904	92.7319	97.1367	92.7816	97.2126
224	224	ALDH3A2	-2.05188	3.95816	7.65761	0.00565335	0.00591693	220	157	205	40	157	215	151	356	216	290	7.48344	8.65632	8.73867	5.68991	5.79077	30.0327	29.6036	32.5312	30.6904	28.1635
25821	25821	MTO1	-2.05217	3.81239	8.77924	0.00304677	0.0032808	214	139	164	41	163	192	126	298	222	309	7.27935	7.66388	6.99093	5.83216	6.01208	26.8199	24.7024	27.2312	31.5429	30.0087
92105	92105	INTS4	-2.05231	3.39611	8.30441	0.0039549	0.00419664	159	81	91	42	136	143	103	238	130	229	5.40849	4.466	3.87912	5.9744	5.01621	19.9753	20.1932	21.7484	18.4711	22.2394
23780	23780	APOL2	-2.053	4.91715	6.5434	0.0105274	0.010862	490	269	319	124	253	432	355	594	399	599	16.6677	14.8315	13.5982	17.6387	9.33163	60.3448	69.5979	54.2796	56.692	58.1722
158219	158219	TTC39B	-2.05433	2.6545	9.33542	0.00224767	0.0024838	106	62	70	16	63	80	66	136	90	120	3.60566	3.41842	2.98394	2.27596	2.32369	11.175	12.9393	12.4277	12.7877	11.6539
83394	83394	PITPNM3	-2.05465	3.23001	9.25273	0.00235145	0.00258507	140	76	98	26	102	123	104	169	118	165	4.76219	4.19032	4.17751	3.69844	3.76216	17.1815	20.3893	15.4432	16.766	16.0241
255104	255104	TMCO4	-2.05549	4.03105	8.34403	0.00386956	0.00410869	250	133	156	58	215	223	179	315	222	353	8.50391	7.33306	6.64991	8.25037	7.93004	31.1502	35.093	28.7846	31.5429	34.2818
862	862	RUNX1T1	-2.05628	3.84867	7.21674	0.0072227	0.00750781	245	129	159	31	191	186	170	294	190	281	8.33383	7.11252	6.7778	4.40968	7.04483	25.9818	33.3286	26.8657	26.9962	27.2895
57693	57693	ZNF317	-2.05634	5.23671	9.33199	0.00225188	0.00248798	542	278	348	112	474	496	315	751	532	680	18.4365	15.3278	14.8344	15.9317	17.483	69.2848	61.7559	68.6262	75.5893	66.0385
10308	10308	ZNF267	-2.05682	3.60719	8.45338	0.00364366	0.00387691	211	100	125	40	180	191	120	306	167	253	7.1773	5.51358	5.32846	5.68991	6.6391	26.6802	23.5261	27.9622	23.7282	24.5702
10507	10507	SEMA4D	-2.05875	1.65174	7.56211	0.00596083	0.00622762	38	25	34	11	27	45	25	61	46	47	1.29259	1.37839	1.44934	1.56472	0.995866	6.28592	4.90126	5.57417	6.53592	4.56443
6134	6134	RPL10	-2.05882	9.05134	7.75398	0.00535942	0.00562085	7927	5080	6078	1735	6582	7503	5128	11547	7866	12188	269.642	280.09	259.091	246.8	242.77	1048.07	1005.35	1055.16	1117.64	1183.64
5129	5129	CDK18	-2.05889	1.28813	7.75568	0.00535439	0.00561658	34	20	27	11	29	27	36	48	34	53	1.15653	1.10272	1.15095	1.56472	1.06963	3.77155	7.05782	4.38623	4.83089	5.14712
9814	9814	SFI1	-2.06059	2.96661	9.49878	0.00205608	0.00229415	128	56	61	25	105	105	81	151	92	161	4.354	3.0876	2.60029	3.55619	3.87281	14.6671	15.8801	13.7983	13.0718	15.6356
50804	50804	MYEF2	-2.0606	3.11828	7.60329	0.00582618	0.006094	124	67	132	31	84	120	81	192	128	201	4.21794	3.6941	5.62685	4.40968	3.09825	16.7625	15.8801	17.5449	18.1869	19.5202
3133	3133	HLA-E	-2.0624	8.10574	9.3522	0.00222719	0.00246418	4143	2431	2930	890	2917	3694	2501	5771	3962	5682	140.927	134.035	124.899	126.6	107.59	516.004	490.322	527.353	562.941	551.81
85363	85363	TRIM5	-2.06364	4.35835	7.19107	0.00732674	0.00761326	369	213	232	66	183	307	231	468	276	416	12.5518	11.7439	9.88961	9.38835	6.74976	42.8839	45.2877	42.7657	39.2155	40.4
84182	84182	FAM188B	-2.0639	1.91082	8.41444	0.00372253	0.00395688	59	35	45	11	62	51	39	92	56	100	2.00692	1.92975	1.91824	1.56472	2.2868	7.12404	7.64597	8.40694	7.95677	9.71155
54823	54823	SWT1	-2.06645	2.27448	9.25701	0.00234595	0.00258	64	28	47	10	55	49	41	93	55	78	2.177	1.5438	2.0035	1.42248	2.02862	6.84467	8.03807	8.49832	7.81468	7.57501
6205	6205	RPS11	-2.06768	9.73811	7.56402	0.00595451	0.00622212	12317	6765	10262	3241	10354	12653	9103	18509	11765	18251	418.971	372.994	437.445	461.025	381.896	1767.46	1784.65	1691.35	1671.63	1772.45
3909	3909	LAMA3	-2.06813	4.34806	7.32059	0.0068169	0.0070967	341	200	204	70	225	302	216	497	281	393	11.5993	11.0272	8.69604	9.95734	8.29888	42.1855	42.3469	45.4158	39.9259	38.1664
6206	6206	RPS12	-2.06881	8.32146	8.33717	0.00388421	0.00412312	4763	2724	3541	1085	3847	4473	2933	6850	4765	7035	162.016	150.19	150.945	154.339	141.892	624.82	575.016	625.952	677.036	683.207
5190	5190	PEX6	-2.06903	3.59145	9.06359	0.00260749	0.00284017	149	104	139	42	115	162	113	226	168	245	5.06833	5.73412	5.92524	5.9744	4.24165	22.6293	22.1537	20.6518	23.8703	23.7933
100505696	100505696	SH3BP5-AS1	-2.06911	1.79639	8.99724	0.00270388	0.00293643	59	21	45	9	44	50	32	57	57	75	2.00692	1.15785	1.91824	1.28023	1.62289	6.98436	6.27362	5.20865	8.09885	7.28366
6405	6405	SEMA3F	-2.06925	4.85387	8.9294	0.00280616	0.00303625	401	234	280	91	292	348	263	591	391	529	13.6403	12.9018	11.9357	12.9445	10.7701	48.6111	51.5613	54.0055	55.5553	51.3741
3633	3633	INPP5B	-2.07052	4.02196	8.14974	0.00430673	0.00455389	263	164	183	58	231	231	195	411	248	367	8.94611	9.04227	7.80086	8.25037	8.52018	32.2677	38.2299	37.5571	35.2371	35.6414
81558	81558	FAM117A	-2.0719	1.42968	7.94382	0.00482519	0.00508147	35	15	21	10	33	40	27	43	33	40	1.19055	0.827037	0.895181	1.42248	1.21717	5.58748	5.29336	3.92933	4.68881	3.88462
5493	5493	PPL	-2.07278	2.32718	6.56896	0.0103773	0.0107109	72	43	59	22	82	73	60	142	76	114	2.44913	2.37084	2.51503	3.12945	3.02448	10.1972	11.763	12.9759	10.7985	11.0712
149013	149013	NBPF12	-2.07358	2.24348	7.83539	0.00512331	0.00538381	78	36	42	17	57	70	57	100	65	71	2.65322	1.98489	1.79036	2.41821	2.10238	9.7781	11.1749	9.13798	9.23553	6.8952
93323	93323	HAUS8	-2.07429	2.65147	8.60543	0.00335162	0.00358735	83	41	61	22	59	85	54	108	59	144	2.8233	2.26057	2.60029	3.12945	2.17615	11.8734	10.5867	9.86902	8.38302	13.9846
57179	57179	KIAA1191	-2.07458	6.4827	10.1351	0.00145469	0.00172223	1255	702	931	278	1043	1172	798	1868	1204	1821	42.6896	38.7053	39.6863	39.5449	38.4699	163.713	156.448	170.697	171.07	176.847
56666	56666	PANX2	-2.075	2.58281	7.34024	0.00674279	0.00702141	83	34	53	29	48	75	49	117	72	133	2.8233	1.87462	2.25927	4.12518	1.77043	10.4765	9.60648	10.6914	10.2301	12.9164
23682	23682	RAB38	-2.07511	1.16036	6.2893	0.0121469	0.0124978	39	20	25	9	31	48	22	49	31	53	1.32661	1.10272	1.06569	1.28023	1.1434	6.70498	4.31311	4.47761	4.40464	5.14712
100506653	100506653	NA	-2.07517	2.51446	7.22131	0.00720431	0.00748937	77	34	52	16	76	59	55	108	67	118	2.6192	1.87462	2.21664	2.27596	2.80318	8.24154	10.7828	9.86902	9.5197	11.4596
8028	8028	MLLT10	-2.07524	5.13355	8.796	0.00301892	0.00325234	560	256	339	104	494	504	380	706	473	653	19.0488	14.1148	14.4508	14.7938	18.2207	70.4023	74.4992	64.5141	67.2063	63.4164
55175	55175	KLHL11	-2.07549	1.82095	7.31627	0.0068333	0.00711251	44	25	26	9	34	40	29	59	41	53	1.49669	1.37839	1.10832	1.28023	1.25405	5.58748	5.68547	5.39141	5.82549	5.14712
6322	6322	SCML1	-2.07685	3.38532	8.73665	0.00311877	0.00335374	161	76	134	34	132	177	105	224	139	211	5.47652	4.19032	5.71211	4.83642	4.86868	24.7246	20.5853	20.4691	19.7498	20.4914
4133	4133	MAP2	-2.07701	2.98267	9.93412	0.00162243	0.00187677	131	66	82	33	73	127	75	187	123	134	4.45605	3.63896	3.49547	4.69417	2.69253	17.7403	14.7038	17.088	17.4765	13.0135
139324	139324	HDX	-2.07765	2.25355	9.04261	0.00263758	0.00287055	56	37	28	15	41	68	31	91	46	68	1.90488	2.04002	1.19357	2.13372	1.51224	9.49872	6.07757	8.31556	6.53592	6.60385
29965	29965	CDIP1	-2.07923	3.01743	8.1287	0.004357	0.00460456	108	89	79	27	82	111	75	216	106	150	3.67369	4.90709	3.36758	3.84069	3.02448	15.5053	14.7038	19.738	15.061	14.5673
10469	10469	TIMM44	-2.08059	5.08243	9.36032	0.00221734	0.00245537	515	254	354	118	417	404	357	677	539	705	17.5181	14.0045	15.0902	16.7852	15.3806	56.4336	69.99	61.8641	76.5839	68.4664
85302	85302	FBF1	-2.08159	2.35491	7.97675	0.00473819	0.00499255	67	35	49	25	62	66	38	96	98	122	2.27905	1.92975	2.08875	3.55619	2.2868	9.21935	7.44992	8.77246	13.9243	11.8481
100506044	100506044	NA	-2.08377	1.90893	6.71967	0.0095355	0.00985857	63	24	48	16	38	60	31	102	57	73	2.14299	1.32326	2.04613	2.27596	1.40159	8.38123	6.07757	9.32074	8.09885	7.08943
1491	1491	CTH	-2.08563	2.91682	8.12194	0.00437328	0.00462093	104	62	75	30	86	119	64	154	120	148	3.53763	3.41842	3.19707	4.26743	3.17202	16.6228	12.5472	14.0725	17.0502	14.3731
285958	285958	SNHG15	-2.08597	2.31509	7.93478	0.00484936	0.00510601	63	38	58	14	63	62	37	118	60	121	2.14299	2.09516	2.4724	1.99147	2.32369	8.6606	7.25387	10.7828	8.52511	11.751
126295	126295	ZNF57	-2.08619	1.41707	6.81543	0.00903734	0.00935012	28	18	32	7	42	33	29	51	29	62	0.952438	0.992444	1.36408	0.995734	1.54912	4.60967	5.68547	4.66037	4.12047	6.02116
374500	374500	THSD1P1	-2.08655	1.61338	7.91805	0.0048944	0.00514927	45	21	27	10	35	40	27	66	40	55	1.5307	1.15785	1.15095	1.42248	1.29094	5.58748	5.29336	6.03107	5.6834	5.34135
26256	26256	CABYR	-2.08705	1.91002	9.62487	0.0019196	0.00216225	61	28	38	12	49	50	53	85	40	68	2.07495	1.5438	1.61985	1.70697	1.80731	6.98436	10.3907	7.76728	5.6834	6.60385
4300	4300	MLLT3	-2.08755	4.42937	9.86878	0.00168107	0.00193429	266	136	192	68	190	247	158	410	275	350	9.04816	7.49847	8.18451	9.67284	7.00794	34.5027	30.976	37.4657	39.0734	33.9904
284996	284996	RNF149	-2.0876	5.36667	10.4474	0.00122821	0.00151545	499	310	386	108	367	494	331	710	481	727	16.9738	17.0921	16.4543	15.3628	13.5364	69.0054	64.8927	64.8797	68.3429	70.603
10105	10105	PPIF	-2.08792	5.6135	10.7129	0.0010639	0.00137721	616	355	452	121	543	589	372	854	634	921	20.9536	19.5732	19.2677	17.212	20.028	82.2757	72.9308	78.0383	90.082	89.4434
115548	115548	FCHO2	-2.08967	4.69253	8.81643	0.0029853	0.00321878	326	202	242	59	288	338	207	478	304	464	11.0891	11.1374	10.3159	8.39261	10.6226	47.2142	40.5825	43.6795	43.1939	45.0616
6468	6468	FBXW4	-2.09171	4.05924	9.01742	0.00267418	0.00290795	277	131	202	49	183	226	163	358	240	371	9.42233	7.22279	8.61079	6.97014	6.74976	31.5693	31.9562	32.714	34.1004	36.0298
23387	23387	SIK3	-2.09174	5.36312	9.3118	0.00227683	0.00251152	530	278	391	151	533	555	427	871	533	742	18.0283	15.3278	16.6674	21.4794	19.6591	77.5263	83.7136	79.5918	75.7314	72.0597
27244	27244	SESN1	-2.09232	4.14882	7.808	0.00520155	0.00546309	263	122	159	37	191	206	131	340	248	286	8.94611	6.72657	6.7778	5.26317	7.04483	28.7755	25.6826	31.0691	35.2371	27.775
51004	51004	COQ6	-2.09458	3.25176	9.08939	0.00257096	0.00280325	131	72	113	23	126	144	97	192	107	194	4.45605	3.96978	4.81692	3.2717	4.64737	20.1149	19.0169	17.5449	15.2031	18.8404
8867	8867	SYNJ1	-2.09486	4.34675	8.51914	0.00351431	0.00374915	248	135	144	45	229	242	158	351	218	308	8.43588	7.44333	6.13838	6.40115	8.44642	33.8043	30.976	32.0743	30.9746	29.9116
57593	57593	EBF4	-2.09849	3.19379	8.26376	0.00404444	0.00428699	105	100	96	32	105	125	89	196	139	206	3.57164	5.51358	4.09225	4.55193	3.87281	17.4609	17.4485	17.9104	19.7498	20.0058
9911	9911	TMCC2	-2.09884	2.51166	9.00902	0.00268651	0.0029195	77	36	57	15	63	68	55	104	66	106	2.6192	1.98489	2.42978	2.13372	2.32369	9.49872	10.7828	9.5035	9.37762	10.2942
1838	1838	DTNB	-2.09932	1.99145	8.23216	0.00411544	0.00435989	57	33	51	13	50	58	45	99	61	70	1.93889	1.81948	2.17401	1.84922	1.8442	8.10185	8.82227	9.0466	8.66719	6.79808
3398	3398	ID2	-2.10041	7.23908	6.47116	0.0109639	0.0113005	1121	606	773	208	1006	1042	740	1549	1020	1619	38.1315	33.4123	32.9512	29.5875	37.1052	145.554	145.077	141.547	144.927	157.23
55553	55553	SOX6	-2.10228	1.44961	8.16147	0.00427897	0.00452535	31	20	27	10	29	35	27	58	28	56	1.05448	1.10272	1.15095	1.42248	1.06963	4.88905	5.29336	5.30003	3.97838	5.43847
3921	3921	RPSA	-2.10257	8.31355	9.35746	0.0022208	0.00245874	4534	2707	3351	929	3464	4257	2857	6572	4413	6703	154.227	149.253	142.845	132.148	127.766	594.648	560.116	600.548	627.022	650.965
9139	9139	CBFA2T2	-2.10464	4.62036	8.95222	0.00277132	0.00300188	340	170	219	76	239	317	215	479	294	440	11.5653	9.37309	9.33546	10.8108	8.81526	44.2808	42.1509	43.7709	41.773	42.7308
55140	55140	ELP3	-2.10514	4.97943	9.3554	0.00222329	0.0024608	442	254	310	108	395	423	318	700	473	598	15.0349	14.0045	13.2146	15.3628	14.5691	59.0876	62.3441	63.9659	67.2063	58.0751
54700	54700	RRN3	-2.10516	4.70736	9.11679	0.00253273	0.0027649	447	221	277	71	347	374	238	596	423	556	15.205	12.185	11.8079	10.0996	12.7987	52.243	46.66	54.4624	60.102	53.9962
8726	8726	EED	-2.10748	3.29887	9.38977	0.002182	0.00241967	137	73	94	18	124	120	66	192	137	197	4.66014	4.02491	4.007	2.56046	4.57361	16.7625	12.9393	17.5449	19.4657	19.1318
64843	64843	ISL2	-2.11052	2.72415	6.582	0.0103015	0.0106374	82	49	84	19	55	100	55	118	83	128	2.78928	2.70165	3.58072	2.70271	2.02862	13.9687	10.7828	10.7828	11.7931	12.4308
2495	2495	FTH1	-2.111	10.9455	9.32021	0.0022664	0.00250167	26933	15240	23741	7700	20831	27763	21836	43801	27614	40415	916.143	840.27	1012.02	1095.31	768.329	3878.13	4280.96	4002.53	3923.54	3924.92
84206	84206	MEX3B	-2.11131	4.03488	7.92256	0.00488221	0.00513737	213	113	121	27	116	138	124	264	163	258	7.24533	6.23035	5.15795	3.84069	4.27853	19.2768	24.3103	24.1243	23.1599	25.0558
79101	79101	TAF1D	-2.11374	4.58475	9.69222	0.0018505	0.00209569	375	183	258	82	249	349	247	536	334	445	12.7559	10.0899	10.9979	11.6643	9.18409	48.7508	48.4245	48.9796	47.4564	43.2164
57460	57460	PPM1H	-2.11454	2.19325	6.22907	0.012567	0.0129243	49	40	40	10	34	55	33	86	48	73	1.66677	2.20543	1.70511	1.42248	1.25405	7.68279	6.46967	7.85866	6.82009	7.08943
23380	23380	SRGAP2	-2.11547	5.36717	9.81156	0.00173419	0.00198198	679	355	417	136	551	641	424	997	635	824	23.0966	19.5732	17.7757	19.3457	20.323	89.5394	83.1254	91.1057	90.224	80.0232
136895	136895	C7orf31	-2.1161	2.32901	8.79901	0.00301394	0.00324757	82	43	46	23	46	77	48	105	80	115	2.78928	2.37084	1.96087	3.2717	1.69666	10.7559	9.41043	9.59488	11.3668	11.1683
8831	8831	SYNGAP1	-2.11614	4.71117	9.12612	0.00251986	0.00275214	339	183	277	93	289	324	279	579	348	476	11.5313	10.0899	11.8079	13.229	10.6595	45.2586	54.6981	52.9089	49.4456	46.227
5208	5208	PFKFB2	-2.11782	2.18048	8.52589	0.0035013	0.00373663	90	37	43	10	52	58	42	111	70	88	3.06141	2.04002	1.83299	1.42248	1.91796	8.10185	8.23412	10.1432	9.94596	8.54616
64895	64895	PAPOLG	-2.11932	4.14553	8.55966	0.00343694	0.0036733	268	117	172	53	216	240	182	353	254	304	9.11619	6.45089	7.33196	7.53913	7.96693	33.5249	35.6812	32.2571	36.0896	29.5231
284702	284702	HNRNPU-AS1	-2.12008	2.68495	10.1462	0.001446	0.00171431	111	37	59	19	62	91	72	105	77	111	3.77574	2.04002	2.51503	2.70271	2.2868	12.7115	14.1156	9.59488	10.9406	10.7798
23218	23218	NBEAL2	-2.12091	2.21508	7.85559	0.00506639	0.00532544	62	32	45	10	45	43	34	91	47	115	2.10897	1.76435	1.91824	1.42248	1.65978	6.00655	6.66572	8.31556	6.678	11.1683
8497	8497	PPFIA4	-2.12312	1.48289	8.18742	0.00421819	0.00446349	34	20	13	12	38	37	28	56	37	48	1.15653	1.10272	0.554159	1.70697	1.40159	5.16842	5.48942	5.11727	5.25715	4.66154
5010	5010	CLDN11	-2.12334	5.94503	5.86104	0.0154796	0.0158669	961	695	770	254	698	960	752	1626	1046	1476	32.689	38.3194	32.8233	36.1309	25.745	134.1	147.43	148.584	148.621	143.342
114915	114915	EPB41L4A-AS1	-2.12368	3.54779	8.56359	0.00342953	0.00366572	139	104	120	42	124	131	107	253	177	271	4.72817	5.73412	5.11532	5.9744	4.57361	18.299	20.9774	23.1191	25.1491	26.3183
10049	10049	DNAJB6	-2.12443	7.62223	9.9784	0.00158388	0.00184144	2795	1423	2010	641	2417	2882	1913	4193	2664	3886	95.0737	78.4582	85.6816	91.1808	89.1484	402.578	375.045	383.155	378.515	377.391
653784	653784	MZT2A	-2.12506	2.60284	7.39073	0.00655609	0.00683247	81	50	69	20	77	83	49	131	90	163	2.75527	2.75679	2.94131	2.84495	2.84006	11.594	9.60648	11.9708	12.7877	15.8298
984	984	CDK11B	-2.12664	3.29621	9.62819	0.00191613	0.00215979	171	68	90	26	143	124	118	178	151	205	5.81667	3.74923	3.83649	3.69844	5.2744	17.3212	23.134	16.2656	21.4549	19.9087
1783	1783	DYNC1LI2	-2.12664	7.31513	9.08547	0.00257649	0.00280849	2299	1313	1752	522	1669	2350	1620	3374	2251	3120	78.202	72.3933	74.6836	74.2533	61.5593	328.265	317.602	308.315	319.834	303
727910	727910	TLCD2	-2.12674	4.06671	8.54145	0.00347148	0.00370785	314	162	184	46	180	275	198	378	235	336	10.6809	8.932	7.84349	6.54339	6.6391	38.414	38.818	34.5416	33.39	32.6308
30817	30817	EMR2	-2.12726	2.29973	9.4799	0.00207736	0.00231612	80	35	46	6	68	64	49	96	58	89	2.72125	1.92975	1.96087	0.853486	2.50811	8.93998	9.60648	8.77246	8.24094	8.64328
60401	60401	EDA2R	-2.12851	4.68427	8.80499	0.00300407	0.00323753	420	233	280	89	334	404	293	640	399	527	14.2866	12.8466	11.9357	12.66	12.3192	56.4336	57.4428	58.4831	56.692	51.1799
5641	5641	LGMN	-2.12951	7.24321	10.1353	0.00145453	0.00172223	2224	1092	1477	514	1785	2101	1491	3183	2112	3103	75.6508	60.2083	62.961	73.1153	65.8378	293.483	292.311	290.862	300.084	301.349
100506948	100506948	NA	-2.13064	2.11841	10.1514	0.00144191	0.00171033	57	39	47	14	44	64	34	95	68	89	1.93889	2.1503	2.0035	1.99147	1.62289	8.93998	6.66572	8.68108	9.66179	8.64328
317781	317781	DDX51	-2.13065	3.44361	9.22514	0.00238714	0.00262013	149	86	98	37	134	149	111	220	161	211	5.06833	4.74168	4.17751	5.26317	4.94244	20.8134	21.7616	20.1036	22.8757	20.4914
79691	79691	QTRTD1	-2.13138	3.75813	8.72517	0.00313846	0.00337368	227	101	124	26	169	185	123	285	175	252	7.72155	5.56872	5.28583	3.69844	6.23338	25.8421	24.1142	26.0432	24.8649	24.4731
80021	80021	TMEM62	-2.13157	3.22396	10.7694	0.00103192	0.00135121	130	83	87	25	91	121	85	186	116	197	4.42203	4.57627	3.70861	3.55619	3.35644	16.9021	16.6643	16.9966	16.4819	19.1318
6169	6169	RPL38	-2.13267	7.74612	8.45699	0.00363642	0.00386956	3143	1823	2301	695	2605	3091	2018	4584	3256	5003	106.911	100.513	98.0862	98.8622	96.0826	431.773	395.63	418.885	462.629	485.869
375287	375287	RBM43	-2.13327	3.88433	8.9966	0.00270483	0.00293664	240	137	170	43	154	186	167	358	223	305	8.16375	7.5536	7.2467	6.11665	5.68012	25.9818	32.7404	32.714	31.685	29.6202
338773	338773	TMEM119	-2.13498	6.87729	6.52051	0.0106637	0.0109988	1502	890	1125	391	1191	1517	1104	2399	1525	2303	51.0915	49.0709	47.9561	55.6189	43.9287	211.905	216.44	219.22	216.68	223.657
9757	9757	KMT2B	-2.13511	5.47658	8.74977	0.0030964	0.00333183	573	302	392	135	523	593	420	835	591	782	19.491	16.651	16.71	19.2034	19.2903	82.8345	82.3412	76.3021	83.9723	75.9443
93611	93611	FBXO44	-2.13604	2.94086	7.7974	0.00523215	0.00549376	102	66	99	23	92	104	88	175	127	139	3.4696	3.63896	4.22014	3.2717	3.39332	14.5275	17.2524	15.9915	18.0448	13.4991
64421	64421	DCLRE1C	-2.13627	3.87313	9.60229	0.00194335	0.00218438	247	113	165	50	153	228	167	331	208	279	8.40186	6.23035	7.03356	7.11239	5.64324	31.8487	32.7404	30.2467	29.5537	27.0952
23642	23642	SNHG1	-2.13676	4.66673	10.6547	0.00109791	0.0014062	377	190	246	52	317	354	223	512	330	475	12.8239	10.4758	10.4864	7.39688	11.6922	49.4492	43.7193	46.7865	46.8881	46.1299
63874	63874	ABHD4	-2.13755	5.27262	6.44599	0.0111203	0.0114586	533	254	423	126	340	491	372	731	521	747	18.1303	14.0045	18.0315	17.9232	12.5405	68.5864	72.9308	66.7986	74.0263	72.5453
57576	57576	KIF17	-2.13781	1.40851	7.32406	0.00680376	0.00708365	35	17	24	10	22	37	24	45	32	53	1.19055	0.937309	1.02306	1.42248	0.811446	5.16842	4.70521	4.11209	4.54672	5.14712
4673	4673	NAP1L1	-2.13816	8.49488	9.47488	0.00208305	0.0023218	5334	3061	4070	1095	3765	5104	3554	8033	5210	7398	181.439	168.771	173.495	155.761	138.868	712.963	696.764	734.054	740.263	718.46
10464	10464	PIBF1	-2.1383	3.65065	9.88193	0.0016691	0.00192353	199	112	147	29	148	172	122	294	192	258	6.76911	6.17521	6.26626	4.12518	5.45882	24.0262	23.9182	26.8657	27.2803	25.0558
142678	142678	MIB2	-2.1384	4.78516	8.22718	0.00412676	0.00437069	342	199	303	104	338	397	284	575	400	576	11.6333	10.972	12.9162	14.7938	12.4668	55.4558	55.6784	52.5434	56.834	55.9385
10983	10983	CCNI	-2.13841	7.73788	9.81841	0.00172773	0.00197709	2949	1956	2508	688	2363	2984	2216	5038	3132	4585	100.312	107.846	106.91	97.8664	87.1567	416.826	434.448	460.371	445.011	445.275
25898	25898	RCHY1	-2.13858	3.05386	8.23758	0.00410318	0.00434769	99	65	87	29	92	106	88	187	114	152	3.36755	3.58383	3.70861	4.12518	3.39332	14.8068	17.2524	17.088	16.1977	14.7616
5423	5423	POLB	-2.13912	2.55706	7.87111	0.00502307	0.00528227	94	43	57	23	84	98	55	141	88	139	3.19747	2.37084	2.42978	3.2717	3.09825	13.6893	10.7828	12.8846	12.5035	13.4991
2332	2332	FMR1	-2.1394	5.44391	9.75863	0.00178483	0.00203158	671	364	447	114	407	599	411	954	587	782	22.8245	20.0694	19.0546	16.2162	15.0118	83.6726	80.5768	87.1763	83.404	75.9443
51222	51222	ZNF219	-2.1401	5.48169	9.40505	0.00216388	0.00240049	557	361	480	154	497	604	455	968	624	908	18.9467	19.904	20.4613	21.9061	18.3313	84.371	89.203	88.4556	88.6611	88.1809
6207	6207	RPS13	-2.14062	7.56739	8.16579	0.00426879	0.004515	2752	1634	1994	612	2229	2601	1619	4096	3075	4525	93.611	90.0919	84.9995	87.0556	82.2142	363.326	317.406	374.292	436.912	439.448
481	481	ATP1B1	-2.14161	4.08555	9.36948	0.00220628	0.00244452	213	112	135	39	165	197	141	304	182	282	7.24533	6.17521	5.75473	5.54766	6.08585	27.5184	27.6431	27.7795	25.8595	27.3866
79869	79869	CPSF7	-2.14219	6.23054	9.71387	0.00182882	0.00207516	1023	537	650	221	887	938	707	1519	976	1471	34.798	29.6079	27.708	31.4367	32.716	131.027	138.608	138.806	138.675	142.857
6558	6558	SLC12A2	-2.1423	4.17428	9.9153	0.0016391	0.00189306	230	137	156	23	200	217	125	315	236	285	7.8236	7.5536	6.64991	3.2717	7.37678	30.3121	24.5063	28.7846	33.5321	27.6779
133	133	ADM	-2.14603	6.45561	9.4462	0.00211588	0.00235431	1086	623	764	225	1075	1076	802	1614	1104	1701	36.941	34.3496	32.5675	32.0057	39.6502	150.303	157.233	147.487	156.862	165.193
402483	402483	LINC01000	-2.14704	3.71347	9.50918	0.00204446	0.0022827	202	83	104	43	187	188	132	268	180	267	6.87116	4.57627	4.43328	6.11665	6.89729	26.2612	25.8787	24.4898	25.5753	25.9298
6141	6141	RPL18	-2.14748	8.28233	8.60276	0.00335654	0.00359229	4206	2571	3394	1055	3678	4379	2929	6683	4654	7322	143.07	141.754	144.678	150.071	135.659	611.69	574.232	610.691	661.264	711.08
9644	9644	SH3PXD2A	-2.14891	8.45966	9.63074	0.00191347	0.0021575	5099	3011	3556	944	3225	4378	3786	7177	4958	6044	173.446	166.014	151.584	134.282	118.951	611.55	742.247	655.833	704.458	586.966
55756	55756	INTS9	-2.14894	3.57768	9.11979	0.00252859	0.00276065	160	103	117	36	143	141	130	263	187	226	5.4425	5.67899	4.98744	5.12092	5.2744	19.6959	25.4866	24.0329	26.5699	21.9481
7357	7357	UGCG	-2.14926	3.42181	8.87384	0.00289287	0.0031243	200	106	114	35	133	157	118	310	185	227	6.80313	5.84439	4.85955	4.97867	4.90556	21.9309	23.134	28.3277	26.2857	22.0452
79959	79959	CEP76	-2.14967	2.43084	8.9632	0.00275473	0.00298584	64	35	49	18	75	67	38	129	81	114	2.177	1.92975	2.08875	2.56046	2.76629	9.35904	7.44992	11.788	11.5089	11.0712
163059	163059	ZNF433	-2.14976	1.33598	9.20592	0.00241234	0.00264507	36	14	34	5	30	43	25	38	30	53	1.22456	0.771901	1.44934	0.711239	1.10652	6.00655	4.90126	3.47243	4.26255	5.14712
26507	26507	CNNM1	-2.14988	2.92484	8.28259	0.0040027	0.00424544	65	33	65	24	54	67	59	125	77	111	2.21102	1.81948	2.7708	3.41395	1.99173	9.35904	11.567	11.4225	10.9406	10.7798
8658	8658	TNKS	-2.14995	5.95176	9.87391	0.00167639	0.00193023	854	472	557	156	680	836	518	1244	862	1085	29.0494	26.0241	23.7436	22.1906	25.0811	116.778	101.554	113.676	122.477	105.37
6124	6124	RPL4	-2.15011	10.5455	8.8758	0.00288975	0.00312122	21603	12995	16357	4670	15911	21004	15035	32167	21843	32598	734.84	716.49	697.26	664.297	586.86	2933.99	2947.62	2939.41	3103.57	3165.77
4796	4796	TONSL	-2.15146	3.061	7.97839	0.00473391	0.00498849	108	50	59	38	81	111	78	157	102	177	3.67369	2.75679	2.51503	5.40541	2.9876	15.5053	15.2919	14.3466	14.4927	17.1894
23309	23309	SIN3B	-2.15157	5.44791	8.96111	0.00275787	0.00298884	550	311	431	162	466	545	481	888	629	811	18.7086	17.1472	18.3725	23.0441	17.1879	76.1295	94.3003	81.1453	89.3715	78.7607
4850	4850	CNOT4	-2.15333	5.45019	9.42052	0.00214571	0.00238371	567	293	399	119	491	568	422	855	560	717	19.2869	16.1548	17.0084	16.9275	18.11	79.3423	82.7333	78.1297	79.5677	69.6318
6175	6175	RPLP0	-2.1557	10.2556	9.27223	0.00232654	0.00256033	16165	10187	13021	3869	13484	16498	11743	26191	17663	26616	549.863	561.668	555.055	550.356	497.343	2304.56	2302.22	2393.33	2509.65	2584.83
1198	1198	CLK3	-2.15664	5.40519	9.34725	0.00223321	0.00246991	562	281	352	158	488	635	419	848	531	802	19.1168	15.4932	15.0049	22.4751	17.9994	88.7013	82.1452	77.4901	75.4472	77.8866
58509	58509	CACTIN	-2.15705	4.74918	10.5575	0.0011572	0.0014537	370	203	245	64	315	311	279	516	334	542	12.5858	11.1926	10.4438	9.10385	11.6184	43.4427	54.6981	47.152	47.4564	52.6366
84838	84838	ZNF496	-2.15799	4.15735	9.42084	0.00214534	0.00238353	254	153	166	57	222	230	186	386	274	390	8.63997	8.43578	7.07619	8.10812	8.18823	32.128	36.4654	35.2726	38.9313	37.875
6203	6203	RPS9	-2.15829	8.15387	8.38574	0.00378175	0.00401764	4131	2459	3038	863	3332	3985	2786	6289	4224	6483	140.519	135.579	129.503	122.76	122.897	556.653	546.197	574.688	600.168	629.6
8218	8218	CLTCL1	-2.15841	2.9291	8.22263	0.00413713	0.00438128	121	56	61	20	85	86	89	158	89	146	4.11589	3.0876	2.60029	2.84495	3.13513	12.0131	17.4485	14.438	12.6456	14.1789
6813	6813	STXBP2	-2.15966	1.51422	9.83607	0.00171123	0.00196186	40	19	15	11	42	36	22	53	34	87	1.36063	1.04758	0.639415	1.56472	1.54912	5.02874	4.31311	4.84313	4.83089	8.44905
10826	10826	FAXDC2	-2.16089	3.9254	6.58126	0.0103058	0.0106409	242	120	174	65	174	239	177	370	237	351	8.23178	6.6163	7.41721	9.2461	6.4178	33.3852	34.7009	33.8105	33.6742	34.0875
147660	147660	ZNF578	-2.16187	2.87392	8.95981	0.00275984	0.00299055	120	45	80	26	110	98	88	182	101	181	4.08188	2.48111	3.41021	3.69844	4.05723	13.6893	17.2524	16.6311	14.3506	17.5779
84529	84529	C15orf41	-2.16367	3.79779	8.93421	0.00279879	0.00302939	218	130	162	47	146	224	156	311	212	310	7.41541	7.16765	6.90568	6.68564	5.38505	31.2899	30.5839	28.4191	30.122	30.1058
257415	257415	FAM133B	-2.16375	4.04255	9.83922	0.0017083	0.00195965	190	109	160	52	158	220	133	339	198	307	6.46297	6.0098	6.82042	7.39688	5.82766	30.7312	26.0747	30.9778	28.1329	29.8145
158056	158056	MAMDC4	-2.16387	1.34716	6.94271	0.00841613	0.00871974	39	18	20	11	28	26	32	36	44	66	1.32661	0.992444	0.852553	1.56472	1.03275	3.63186	6.27362	3.28967	6.25174	6.40962
7277	7277	TUBA4A	-2.16417	4.22035	8.00046	0.00467655	0.00492892	198	79	153	54	132	199	139	314	183	262	6.7351	4.35573	6.52203	7.68138	4.86868	27.7977	27.251	28.6933	26.0016	25.4443
56605	56605	ERO1LB	-2.16529	2.33952	10.4292	0.00124037	0.00152615	72	38	50	11	67	72	37	119	65	113	2.44913	2.09516	2.13138	1.56472	2.47122	10.0575	7.25387	10.8742	9.23553	10.9741
375775	375775	PNPLA7	-2.16546	1.7999	9.20117	0.0024186	0.00265019	65	26	31	14	32	55	39	77	45	80	2.21102	1.43353	1.32146	1.99147	1.18029	7.68279	7.64597	7.03624	6.39383	7.76924
2052	2052	EPHX1	-2.16582	5.3845	8.63176	0.00330352	0.00353791	554	340	420	151	388	581	423	932	558	835	18.8447	18.7462	17.9036	21.4794	14.311	81.1582	82.9294	85.166	79.2835	81.0914
125144	125144	LRRC75A-AS1	-2.16634	8.2353	7.94792	0.00481426	0.00507042	4457	2570	3197	939	3291	4169	2813	6458	4752	6938	151.608	141.699	136.281	133.571	121.385	582.356	551.49	590.131	675.188	673.787
6548	6548	SLC9A1	-2.16645	6.71717	11.5391	0.000681462	0.00110893	1484	748	910	311	1253	1346	1111	2253	1383	1894	50.4792	41.2416	38.7912	44.239	46.2155	188.019	217.812	205.879	196.504	183.937
79864	79864	C11orf63	-2.16691	2.95218	9.50148	0.00205306	0.00229121	118	63	74	28	67	103	86	167	108	154	4.01385	3.47356	3.15445	3.98294	2.47122	14.3878	16.8603	15.2604	15.3452	14.9558
51704	51704	GPRC5B	-2.16764	2.09277	5.47467	0.019294	0.0197352	29	21	15	9	27	27	18	53	37	55	0.986454	1.15785	0.639415	1.28023	0.995866	3.77155	3.52891	4.84313	5.25715	5.34135
57474	57474	ZNF490	-2.16788	2.88301	8.67767	0.00322133	0.00345673	94	44	49	27	80	99	63	145	94	127	3.19747	2.42598	2.08875	3.84069	2.95071	13.829	12.3512	13.2501	13.356	12.3337
55643	55643	BTBD2	-2.16804	6.3874	9.24813	0.00235736	0.00258987	1045	720	882	284	846	1074	887	1794	1176	1792	35.5463	39.6978	37.5976	40.3983	31.2038	150.024	173.897	163.935	167.092	174.031
80003	80003	PCNXL2	-2.16823	3.77282	9.12806	0.00251718	0.00274947	210	103	126	55	143	165	161	341	194	281	7.14328	5.67899	5.37108	7.82362	5.2744	23.0484	31.5641	31.1605	27.5645	27.2895
7086	7086	TKT	-2.17071	8.4659	8.59922	0.00336306	0.00359861	4795	2826	3682	1240	3492	4882	3727	7734	4783	7391	163.105	155.814	156.955	176.387	128.799	681.952	730.68	706.731	679.593	717.781
6390	6390	SDHB	-2.17105	5.27456	8.85594	0.00292136	0.00315188	548	310	402	101	468	514	358	848	551	855	18.6406	17.0921	17.1363	14.367	17.2617	71.7992	70.1861	77.4901	78.2889	83.0337
57103	57103	C12orf5	-2.17358	4.95696	8.12358	0.00436931	0.00461715	465	250	281	80	354	402	286	714	462	566	15.8173	13.7839	11.9784	11.3798	13.0569	56.1542	56.0705	65.2452	65.6433	54.9674
84324	84324	SARNP	-2.17412	5.54401	9.5527	0.00199656	0.00223497	660	362	455	155	594	705	509	1090	605	964	22.4503	19.9592	19.3956	22.0484	21.909	98.4794	99.7897	99.604	85.9615	93.6193
7049	7049	TGFBR3	-2.1748	4.27559	8.70077	0.00318076	0.00341632	297	164	152	44	233	251	185	428	268	356	10.1026	9.04227	6.4794	6.2589	8.59395	35.0615	36.2693	39.1106	38.0788	34.5731
26999	26999	CYFIP2	-2.17532	3.67258	7.56856	0.00593952	0.00620802	207	119	123	53	173	228	139	310	221	301	7.04124	6.56116	5.2432	7.53913	6.38092	31.8487	27.251	28.3277	31.4008	29.2318
11188	11188	NISCH	-2.17681	5.92214	8.56933	0.00341874	0.00365551	870	490	540	193	652	799	636	1296	840	1225	29.5936	27.0165	23.0189	27.4538	24.0483	111.61	124.688	118.428	119.351	118.966
10541	10541	ANP32B	-2.17693	7.45613	9.85277	0.00169577	0.00194718	2548	1393	1917	581	1815	2594	1804	3974	2410	3745	86.6718	76.8042	81.7172	82.6459	66.9443	362.348	353.675	363.143	342.425	363.698
905	905	CCNT2	-2.17916	4.7443	9.6012	0.0019445	0.00218546	354	168	241	59	296	326	250	498	340	437	12.0415	9.26281	10.2733	8.39261	10.9176	45.538	49.0126	45.5071	48.3089	42.4395
10919	10919	EHMT2	-2.18038	5.43821	8.33929	0.00387967	0.00411867	594	304	436	134	486	599	439	870	627	837	20.2053	16.7613	18.5857	19.0612	17.9256	83.6726	86.0662	79.5004	89.0874	81.2857
4125	4125	MAN2B1	-2.18093	7.30204	9.19961	0.00242066	0.00265196	1995	1278	1705	525	1653	2149	1698	3440	2190	3227	67.8612	70.4635	72.6801	74.68	60.9691	300.188	332.894	314.346	311.166	313.392
9846	9846	GAB2	-2.1813	4.88003	9.05557	0.00261896	0.00285187	397	232	279	80	266	369	276	594	385	565	13.5042	12.7915	11.8931	11.3798	9.81112	51.5445	54.1099	54.2796	54.7028	54.8703
55471	55471	NDUFAF7	-2.18348	2.9298	9.32377	0.002262	0.00249775	110	45	91	25	97	113	70	158	115	187	3.74172	2.48111	3.87912	3.55619	3.57774	15.7846	13.7235	14.438	16.3398	18.1606
26207	26207	PITPNC1	-2.18394	3.23185	10.4309	0.00123922	0.00152517	120	63	68	40	114	127	115	205	110	182	4.08188	3.47356	2.89868	5.68991	4.20477	17.7403	22.5458	18.7329	15.6294	17.675
27185	27185	DISC1	-2.18402	1.96806	9.65828	0.001885	0.00212901	53	37	35	11	45	60	45	77	48	83	1.80283	2.04002	1.49197	1.56472	1.65978	8.38123	8.82227	7.03624	6.82009	8.06059
6935	6935	ZEB1	-2.1855	6.93553	9.25474	0.00234887	0.00258247	1941	1045	1395	370	1502	1879	1323	3014	1993	2514	66.0244	57.6169	59.4656	52.6317	55.3996	262.472	259.375	275.419	283.176	244.148
9442	9442	MED27	-2.18677	4.05139	9.76224	0.00178133	0.00202853	250	111	185	55	227	241	190	387	264	336	8.50391	6.12007	7.88612	7.82362	8.37265	33.6646	37.2496	35.364	37.5105	32.6308
259173	259173	ALS2CL	-2.187	1.86293	8.6317	0.00330362	0.00353791	42	25	32	16	38	46	40	81	44	79	1.42866	1.37839	1.36408	2.27596	1.40159	6.42561	7.84202	7.40176	6.25174	7.67212
22902	22902	RUFY3	-2.18737	5.05916	9.95525	0.00160391	0.00185975	439	241	306	83	386	431	324	619	478	604	14.9329	13.2877	13.0441	11.8066	14.2372	60.2051	63.5204	56.5641	67.9167	58.6578
23070	23070	CMTR1	-2.18824	5.16348	9.38082	0.00219267	0.00243036	552	305	341	123	332	543	344	805	514	764	18.7766	16.8164	14.536	17.4965	12.2455	75.8501	67.4414	73.5607	73.0317	74.1962
285672	285672	SREK1IP1	-2.18831	4.63476	9.59475	0.00195134	0.00219126	368	193	214	54	295	328	199	520	354	509	12.5178	10.6412	9.12232	7.68138	10.8808	45.8174	39.0141	47.5175	50.2981	49.4318
57035	57035	RSRP1	-2.18909	3.23781	10.6162	0.00112103	0.0014253	131	67	87	22	161	168	80	198	139	194	4.45605	3.6941	3.70861	3.12945	5.93831	23.4674	15.684	18.0932	19.7498	18.8404
83992	83992	CTTNBP2	-2.18922	1.58419	8.91805	0.00282365	0.00305405	48	17	16	11	26	37	26	50	48	48	1.63275	0.937309	0.682042	1.56472	0.958982	5.16842	5.09731	4.56899	6.82009	4.66154
83548	83548	COG3	-2.1905	5.08966	8.20647	0.00417414	0.00441848	505	259	307	90	488	543	304	699	531	715	17.1779	14.2802	13.0867	12.8023	17.9994	75.8501	59.5994	63.8745	75.4472	69.4376
4747	4747	NEFL	-2.19203	1.39077	8.97856	0.00273165	0.00296357	32	20	18	7	34	27	29	48	43	42	1.0885	1.10272	0.767298	0.995734	1.25405	3.77155	5.68547	4.38623	6.10966	4.07885
2487	2487	FRZB	-2.1939	1.27677	9.72796	0.00181486	0.0020613	34	20	20	4	29	29	20	57	31	47	1.15653	1.10272	0.852553	0.568991	1.06963	4.05093	3.92101	5.20865	4.40464	4.56443
51351	51351	ZNF117	-2.19431	2.06712	10.259	0.00136019	0.00163223	68	28	39	8	52	63	49	73	50	78	2.31306	1.5438	1.66248	1.13798	1.91796	8.80029	9.60648	6.67073	7.10426	7.57501
55105	55105	GPATCH2	-2.19489	3.59532	10.2621	0.00135793	0.00163036	142	93	111	36	120	165	131	199	173	202	4.83022	5.12763	4.73167	5.12092	4.42607	23.0484	25.6826	18.1846	24.5807	19.6173
23157	23157	2006-09-01	-2.19499	4.83238	9.40332	0.00216593	0.00240231	370	234	306	98	285	365	315	668	410	581	12.5858	12.9018	13.0441	13.9403	10.5119	50.9858	61.7559	61.0417	58.2549	56.4241
79095	79095	C9orf16	-2.19542	4.11617	8.92536	0.00281237	0.00304213	258	156	194	43	220	245	158	390	280	436	8.77603	8.60118	8.26976	6.11665	8.11446	34.2233	30.976	35.6381	39.7838	42.3424
1917	1917	EEF1A2	-2.19554	3.45225	9.81528	0.00173068	0.00197913	146	77	111	36	108	145	106	226	146	239	4.96628	4.24546	4.73167	5.12092	3.98346	20.2546	20.7814	20.6518	20.7444	23.2106
79693	79693	YRDC	-2.19599	2.74777	9.82691	0.00171977	0.00196992	87	47	71	17	64	86	59	122	84	152	2.95936	2.59138	3.02656	2.41821	2.36057	12.0131	11.567	11.1483	11.9351	14.7616
25981	25981	DNAH1	-2.19634	2.32782	8.32377	0.00391297	0.00415327	72	47	39	17	47	69	58	101	62	111	2.44913	2.59138	1.66248	2.41821	1.73354	9.63841	11.3709	9.22936	8.80928	10.7798
10243	10243	GPHN	-2.19697	3.5819	10.9304	0.000946014	0.00128372	168	78	117	25	117	150	102	236	158	209	5.71463	4.30059	4.98744	3.55619	4.31542	20.9531	19.9972	21.5656	22.4494	20.2971
84902	84902	CEP89	-2.19755	4.45439	10.1589	0.00143609	0.00170532	294	150	235	60	247	288	243	448	313	388	10.0006	8.27037	10.0175	8.53486	9.11033	40.2299	47.6403	40.9381	44.4726	37.6808
6913	6913	TBX15	-2.19978	2.52562	9.68302	0.00185979	0.00210438	83	37	51	23	68	84	54	130	88	125	2.8233	2.04002	2.17401	3.2717	2.50811	11.7337	10.5867	11.8794	12.5035	12.1394
26061	26061	HACL1	-2.20033	3.13769	9.42415	0.00214146	0.00238012	124	76	96	25	103	130	74	212	149	188	4.21794	4.19032	4.09225	3.55619	3.79904	18.1593	14.5077	19.3725	21.1707	18.2577
10154	10154	PLXNC1	-2.20297	1.14976	6.61851	0.0100924	0.0104261	36	22	22	9	15	34	22	56	37	47	1.22456	1.21299	0.937808	1.28023	0.553259	4.74936	4.31311	5.11727	5.25715	4.56443
23175	23175	LPIN1	-2.20316	4.91138	7.83933	0.00511216	0.00537258	426	243	316	101	310	443	302	660	492	598	14.4907	13.398	13.4703	14.367	11.434	61.8814	59.2073	60.3107	69.9059	58.0751
90333	90333	ZNF468	-2.20335	3.29196	8.74064	0.00311196	0.00334704	127	93	90	22	116	151	95	207	127	195	4.31999	5.12763	3.83649	3.12945	4.27853	21.0928	18.6248	18.9156	18.0448	18.9375
91647	91647	ATPAF2	-2.20376	3.32273	9.21071	0.00240604	0.00263914	141	80	103	27	115	150	96	204	137	229	4.79621	4.41086	4.39065	3.84069	4.24165	20.9531	18.8209	18.6415	19.4657	22.2394
3726	3726	JUNB	-2.20392	6.43041	7.30647	0.00687068	0.00715014	821	521	711	216	813	964	694	1462	961	1438	27.9268	28.7258	30.3083	30.7255	29.9866	134.658	136.059	133.597	136.544	139.652
6193	6193	RPS5	-2.20423	7.734	8.13584	0.00433988	0.00458701	2924	1925	2057	598	2315	2841	1986	4487	3253	4930	99.4617	106.136	87.6851	85.0641	85.3863	396.851	389.356	410.021	462.203	478.779
11212	11212	PROSC	-2.20573	4.68858	9.12077	0.00252724	0.00275943	380	194	275	75	308	404	267	550	363	559	12.9259	10.6963	11.7226	10.6686	11.3602	56.4336	52.3455	50.2589	51.5769	54.2876
1933	1933	EEF1B2	-2.20644	8.66969	9.42619	0.00213908	0.00237771	5459	3069	4188	1218	4398	5865	3857	8863	5679	8425	185.691	169.212	178.525	173.258	162.215	819.265	756.167	809.899	806.901	818.198
25936	25936	NSL1	-2.20729	4.24842	9.90397	0.00164923	0.00190326	256	137	189	62	166	285	181	417	235	356	8.708	7.5536	8.05663	8.81936	6.12273	39.8108	35.4851	38.1054	33.39	34.5731
83439	83439	TCF7L1	-2.20778	5.45808	10.4161	0.00124924	0.00153397	565	308	450	135	386	616	444	858	591	772	19.2188	16.9818	19.1824	19.2034	14.2372	86.0473	87.0464	78.4039	83.9723	74.9732
8563	8563	THOC5	-2.20816	5.74402	9.81803	0.00172809	0.00197709	753	377	536	163	662	758	569	1188	767	1083	25.6138	20.7862	22.8484	23.1864	24.4172	105.883	111.553	108.559	108.979	105.176
26230	26230	TIAM2	-2.20871	2.43014	9.12273	0.00252453	0.00275673	65	37	40	19	44	78	39	110	67	96	2.21102	2.04002	1.70511	2.70271	1.62289	10.8956	7.64597	10.0518	9.5197	9.32309
4946	4946	OAZ1	-2.20893	8.86366	9.24933	0.00235581	0.00258841	6269	3566	4804	1572	4658	6539	4768	10144	6631	9809	213.244	196.614	204.783	223.613	171.805	913.414	934.769	926.957	942.166	952.606
124930	124930	ANKRD13B	-2.20957	2.5404	7.37263	0.0066224	0.00689974	60	40	61	15	66	69	66	107	73	106	2.04094	2.20543	2.60029	2.13372	2.43434	9.63841	12.9393	9.77764	10.3722	10.2942
114659	114659	LRRC37B	-2.20975	2.25344	9.84474	0.00170318	0.00195436	58	40	36	16	67	62	55	94	64	117	1.97291	2.20543	1.5346	2.27596	2.47122	8.6606	10.7828	8.5897	9.09345	11.3625
6508	6508	SLC4A3	-2.2103	2.13735	8.77752	0.00304965	0.00328273	55	31	66	13	44	66	45	91	71	97	1.87086	1.70921	2.81342	1.84922	1.62289	9.21935	8.82227	8.31556	10.088	9.4202
56259	56259	CTNNBL1	-2.21071	5.25016	11.2419	0.000799696	0.00117382	549	266	321	113	444	520	374	823	511	765	18.6746	14.6661	13.6835	16.074	16.3765	72.6373	73.3229	75.2056	72.6055	74.2933
23315	23315	SLC9A8	-2.21085	3.8945	10.0215	0.00154724	0.00180745	202	97	128	40	160	204	162	289	171	255	6.87116	5.34817	5.45634	5.68991	5.90143	28.4962	31.7602	26.4088	24.2966	24.7644
4784	4784	NFIX	-2.21146	8.20726	8.53459	0.00348459	0.0037205	3747	2196	3234	1022	2699	4119	3210	6472	4066	5665	127.457	121.078	137.858	145.377	99.5497	575.371	629.322	591.41	577.718	550.159
256691	256691	MAMDC2	-2.21249	3.65353	9.41829	0.00214832	0.00238616	171	87	137	39	124	183	116	284	177	246	5.81667	4.79681	5.83999	5.54766	4.57361	25.5627	22.7419	25.9519	25.1491	23.8904
134147	134147	CMBL	-2.21419	3.83725	9.23485	0.00237452	0.00260726	197	104	179	44	126	209	155	280	213	293	6.70108	5.73412	7.63035	6.2589	4.64737	29.1946	30.3878	25.5863	30.2641	28.4548
3696	3696	ITGB8	-2.21523	1.90781	7.24725	0.00710099	0.00738457	40	26	23	5	23	36	23	55	33	60	1.36063	1.43353	0.980436	0.711239	0.84833	5.02874	4.50916	5.02589	4.68881	5.82693
5893	5893	RAD52	-2.21548	1.77908	8.68392	0.0032103	0.00344585	56	28	33	7	38	54	28	60	63	68	1.90488	1.5438	1.40671	0.995734	1.40159	7.5431	5.48942	5.48279	8.95136	6.60385
6160	6160	RPL31	-2.21557	7.34529	7.9663	0.00476563	0.005021	2285	1367	1778	529	1760	2351	1556	3562	2601	3972	77.7257	75.3706	75.792	75.249	64.9157	328.404	305.055	325.495	369.563	385.743
51400	51400	PPME1	-2.21646	5.93281	9.49353	0.00206198	0.00230029	854	428	580	167	690	835	583	1237	870	1245	29.0494	23.5981	24.724	23.7554	25.4499	116.639	114.297	113.037	123.614	120.909
56288	56288	PARD3	-2.21684	5.67247	10.3444	0.00129865	0.00157842	748	391	540	164	509	733	554	1206	715	1015	25.4437	21.5581	23.0189	23.3286	18.7739	102.391	108.612	110.204	101.591	98.5722
1778	1778	DYNC1H1	-2.21726	9.01145	10.4581	0.0012211	0.00150953	6689	4166	5187	1333	4093	7003	5254	10568	6367	8852	227.531	229.696	221.11	189.616	150.966	978.229	1030.05	965.702	904.656	859.666
1186	1186	CLCN7	-2.21826	5.84546	8.57251	0.00341276	0.00364946	838	527	577	165	622	780	607	1288	880	1316	28.5051	29.0566	24.5962	23.4709	22.9418	108.956	119.003	117.697	125.035	127.804
53944	53944	CSNK1G1	-2.21907	5.10593	9.79017	0.00175447	0.00200223	533	209	317	93	453	471	365	784	492	636	18.1303	11.5234	13.513	13.229	16.7084	65.7926	71.5584	71.6418	69.9059	61.7655
25900	25900	IFFO1	-2.21952	4.85903	9.66573	0.00187737	0.00212155	447	213	265	91	272	433	307	567	381	604	15.205	11.7439	11.2963	12.9445	10.0324	60.4845	60.1875	51.8123	54.1344	58.6578
201134	201134	CEP112	-2.22161	3.19127	8.94299	0.00278537	0.00301626	136	66	90	33	101	163	88	183	147	187	4.62613	3.63896	3.83649	4.69417	3.72528	22.769	17.2524	16.7225	20.8865	18.1606
84124	84124	ZNF394	-2.22176	3.77052	9.91963	0.00163526	0.00188955	174	89	128	36	158	177	121	244	194	298	5.91872	4.90709	5.45634	5.12092	5.82766	24.7246	23.7221	22.2967	27.5645	28.9404
6217	6217	RPS16	-2.22188	7.94787	8.6195	0.00332583	0.00356078	3385	2206	2503	694	2840	3572	2300	5464	3744	5875	115.143	121.63	106.697	98.7199	104.75	498.962	450.916	499.299	531.967	570.553
1018	1018	CDK3	-2.22195	1.57764	9.23135	0.00237906	0.00261199	51	18	28	6	41	35	28	53	49	78	1.7348	0.992444	1.19357	0.853486	1.51224	4.88905	5.48942	4.84313	6.96217	7.57501
93100	93100	NAPRT	-2.22257	3.47885	8.77888	0.00304738	0.00328089	166	75	113	29	144	148	122	247	159	234	5.6466	4.13518	4.81692	4.12518	5.31128	20.6737	23.9182	22.5708	22.5915	22.725
55544	55544	RBM38	-2.22318	2.73147	9.35567	0.00222297	0.00246068	82	41	55	15	81	76	61	115	89	134	2.78928	2.26057	2.34452	2.13372	2.9876	10.6162	11.9591	10.5087	12.6456	13.0135
54875	54875	CNTLN	-2.22333	3.99301	9.24526	0.00236105	0.0025932	233	117	185	49	144	241	177	345	223	308	7.92564	6.45089	7.88612	6.97014	5.31128	33.6646	34.7009	31.526	31.685	29.9116
54802	54802	TRIT1	-2.22407	3.88662	8.96837	0.00274693	0.00297822	193	113	152	42	147	209	149	318	207	274	6.56502	6.23035	6.4794	5.9744	5.42194	29.1946	29.2115	29.0588	29.4116	26.6096
1241	1241	LTB4R	-2.22439	1.74744	9.34864	0.00223151	0.00246827	50	22	30	12	39	45	36	56	47	95	1.70078	1.21299	1.27883	1.70697	1.43847	6.28592	7.05782	5.11727	6.678	9.22597
7753	7753	ZNF202	-2.22492	3.05507	10.0813	0.00149785	0.00176383	139	66	79	13	107	100	76	185	128	191	4.72817	3.63896	3.36758	1.84922	3.94658	13.9687	14.8998	16.9053	18.1869	18.5491
6181	6181	RPLP2	-2.22566	7.86848	8.0305	0.00459961	0.00485264	3157	1894	2402	727	2675	3523	2296	5085	3444	5341	107.387	104.427	102.392	103.414	98.6645	492.118	450.132	464.666	489.341	518.694
55005	55005	RMND1	-2.22615	3.58694	8.7015	0.00317948	0.00341527	171	99	139	43	113	194	105	268	213	270	5.81667	5.45844	5.92524	6.11665	4.16788	27.0993	20.5853	24.4898	30.2641	26.2212
144132	144132	DNHD1	-2.22726	1.19788	7.91739	0.00489618	0.00515068	40	16	22	7	17	31	24	49	35	43	1.36063	0.882173	0.937808	0.995734	0.627027	4.3303	4.70521	4.47761	4.97298	4.17597
55280	55280	CWF19L1	-2.22764	3.44249	9.45278	0.00210829	0.00234637	151	103	127	28	131	172	101	282	160	260	5.13636	5.67899	5.41371	3.98294	4.83179	24.0262	19.8011	25.7691	22.7336	25.25
23352	23352	UBR4	-2.2281	7.66723	8.99863	0.00270182	0.00293473	2665	1548	1892	585	1705	2830	2143	4046	2542	3509	90.6517	85.3502	80.6515	83.2149	62.8871	395.315	420.136	369.723	361.18	340.778
55922	55922	NKRF	-2.22841	3.82109	8.63337	0.00330061	0.00353533	176	91	128	37	149	156	148	256	198	262	5.98675	5.01736	5.45634	5.26317	5.4957	21.7912	29.0155	23.3932	28.1329	25.4443
10616	10616	RBCK1	-2.22894	6.07021	8.39499	0.00376256	0.00399797	1003	580	773	264	624	1018	742	1648	1033	1681	34.1177	31.9788	32.9512	37.5534	23.0156	142.201	145.469	150.594	146.774	163.251
4867	4867	NPHP1	-2.23167	1.85843	8.77557	0.00305292	0.00328595	50	32	41	13	37	62	47	73	54	77	1.70078	1.76435	1.74773	1.84922	1.3647	8.6606	9.21438	6.67073	7.6726	7.47789
221078	221078	NSUN6	-2.23401	1.89738	10.3867	0.00126927	0.00155254	64	31	26	11	47	69	42	84	48	71	2.177	1.70921	1.10832	1.56472	1.73354	9.63841	8.23412	7.6759	6.82009	6.8952
3601	3601	IL15RA	-2.23432	2.80503	9.95629	0.00160301	0.00185926	101	53	81	19	69	94	78	153	92	161	3.43558	2.9222	3.45284	2.70271	2.54499	13.1306	15.2919	13.9811	13.0718	15.6356
57102	57102	C12orf4	-2.23472	3.92279	9.41503	0.00215214	0.00238927	232	99	134	47	195	209	150	373	220	322	7.89163	5.45844	5.71211	6.68564	7.19236	29.1946	29.4076	34.0847	31.2587	31.2712
83858	83858	ATAD3B	-2.23496	3.25875	10.5285	0.00117551	0.0014707	118	70	82	23	131	123	88	201	139	200	4.01385	3.85951	3.49547	3.2717	4.83179	17.1815	17.2524	18.3673	19.7498	19.4231
151050	151050	KANSL1L	-2.23562	2.62805	9.85715	0.00169173	0.0019435	72	29	65	19	44	75	55	101	73	120	2.44913	1.59894	2.7708	2.70271	1.62289	10.4765	10.7828	9.22936	10.3722	11.6539
10383	10383	TUBB4B	-2.23714	8.13563	10.6835	0.00108093	0.00139205	3199	1888	2382	804	2757	3545	2480	5371	3466	5525	108.816	104.096	101.539	114.367	101.689	495.191	486.205	490.801	492.467	536.563
10270	10270	AKAP8	-2.23757	5.18984	9.25503	0.0023485	0.00258231	466	195	327	110	429	463	356	748	488	696	15.8513	10.7515	13.9392	15.6472	15.8232	64.6751	69.794	68.3521	69.3375	67.5924
259230	259230	SGMS1	-2.23765	4.14275	10.5142	0.00118461	0.00147705	247	108	167	39	183	215	153	380	231	330	8.40186	5.95467	7.11882	5.54766	6.74976	30.0327	29.9957	34.7243	32.8217	32.0481
81606	81606	LBH	-2.23784	6.336	10.641	0.00110606	0.00141262	1026	538	690	210	815	998	729	1627	1059	1490	34.9	29.6631	29.4131	29.872	30.0604	139.408	142.921	148.675	150.468	144.702
127002	127002	ATXN7L2	-2.23838	2.39585	8.06004	0.00452521	0.00477844	60	22	37	17	43	59	29	75	66	118	2.04094	1.21299	1.57722	2.41821	1.58601	8.24154	5.68547	6.85348	9.37762	11.4596
6456	6456	SH3GL2	-2.23884	2.39124	8.47686	0.00359692	0.00383171	79	41	70	18	57	103	54	131	85	109	2.68724	2.26057	2.98394	2.56046	2.10238	14.3878	10.5867	11.9708	12.0772	10.5856
4487	4487	MSX1	-2.23929	3.94042	9.51306	0.00204014	0.00227832	125	88	92	42	135	147	121	226	182	231	4.25195	4.85195	3.92174	5.9744	4.97933	20.534	23.7221	20.6518	25.8595	22.4337
5859	5859	QARS	-2.24017	7.29471	8.92562	0.00281198	0.00304199	2096	1279	1548	490	1584	2257	1559	3355	2331	3383	71.2968	70.5187	65.9876	69.7014	58.4241	315.274	305.643	306.579	331.2	328.542
10307	10307	APBB3	-2.24089	2.86439	8.22195	0.00413867	0.00438252	107	38	80	19	84	98	59	144	109	175	3.63967	2.09516	3.41021	2.70271	3.09825	13.6893	11.567	13.1587	15.4873	16.9952
9592	9592	IER2	-2.24116	5.89446	9.91655	0.00163799	0.00189197	691	429	576	177	622	813	551	1224	841	1171	23.5048	23.6533	24.5535	25.1778	22.9418	113.566	108.024	111.849	119.494	113.722
653583	653583	PHLDB3	-2.24288	2.65494	9.43029	0.0021343	0.00237321	87	40	54	22	65	79	66	139	93	120	2.95936	2.20543	2.30189	3.12945	2.39745	11.0353	12.9393	12.7018	13.2139	11.6539
10112	10112	KIF20A	-2.24292	3.61824	7.98122	0.0047265	0.00498112	183	95	121	43	81	168	133	287	160	240	6.22486	5.2379	5.15795	6.11665	2.9876	23.4674	26.0747	26.226	22.7336	23.3077
284232	284232	ANKRD20A9P	-2.24293	2.46872	11.0205	0.000901114	0.00124725	85	41	46	13	55	76	47	106	82	115	2.89133	2.26057	1.96087	1.84922	2.02862	10.6162	9.21438	9.68626	11.651	11.1683
4329	4329	ALDH6A1	-2.24342	2.21708	6.81147	0.0090574	0.00936923	52	43	46	15	39	61	45	127	61	85	1.76881	2.37084	1.96087	2.13372	1.43847	8.52091	8.82227	11.6052	8.66719	8.25482
10587	10587	TXNRD2	-2.24348	3.38228	9.47144	0.00208695	0.00232572	133	75	106	37	99	143	94	237	155	232	4.52408	4.13518	4.51853	5.26317	3.65151	19.9753	18.4288	21.657	22.0232	22.5308
23276	23276	KLHL18	-2.24354	4.46831	10.0507	0.00152287	0.00178782	276	125	186	54	270	278	203	421	317	374	9.38832	6.89197	7.92874	7.68138	9.95866	38.833	39.7983	38.4709	45.041	36.3212
255783	255783	INAFM1	-2.24368	2.82424	9.82847	0.00171832	0.00196845	67	45	58	27	80	88	57	149	96	160	2.27905	2.48111	2.4724	3.84069	2.95071	12.2925	11.1749	13.6156	13.6402	15.5385
100132101	100132101	HERC2P7	-2.24381	1.31856	9.07947	0.00258495	0.00281719	44	14	19	9	35	42	28	65	32	52	1.49669	0.771901	0.809925	1.28023	1.29094	5.86686	5.48942	5.93969	4.54672	5.05001
415116	415116	PIM3	-2.24458	4.33606	8.85724	0.00291929	0.00314993	274	170	199	58	208	282	223	418	283	442	9.32029	9.37309	8.4829	8.25037	7.67185	39.3918	43.7193	38.1968	40.2101	42.925
3615	3615	IMPDH2	-2.24495	7.31833	9.68531	0.00185747	0.00210257	2143	1145	1621	511	1844	2323	1645	3635	2345	3368	72.8955	63.1305	69.0994	72.6886	68.0139	324.493	322.503	332.166	333.19	327.085
2907	2907	GRINA	-2.24558	7.26167	8.93803	0.00279293	0.00302333	1961	1298	1605	481	1462	2175	1518	3409	2239	3392	66.7047	71.5663	68.4174	68.4211	53.9243	303.819	297.605	311.514	318.129	329.416
1936	1936	EEF1D	-2.24592	7.81152	9.46346	0.00209605	0.00233519	2911	1766	2330	675	2505	3217	2294	4885	3343	4902	99.0195	97.3698	99.3224	96.0172	92.3942	449.373	449.74	446.39	474.991	476.06
23192	23192	ATG4B	-2.24601	5.42488	10.3819	0.00127256	0.00155498	614	325	379	111	508	603	441	892	605	892	20.8856	17.9191	16.1559	15.7895	18.737	84.2313	86.4583	81.5108	85.9615	86.627
7290	7290	HIRA	-2.24603	5.86701	10.6757	0.00108552	0.00139567	740	414	460	156	741	776	563	1244	813	1111	25.1716	22.8262	19.6087	22.1906	27.331	108.397	110.376	113.676	115.515	107.895
8110	8110	DPF3	-2.2466	2.72066	8.68703	0.00320482	0.00344028	87	49	73	21	92	97	71	188	105	129	2.95936	2.70165	3.11182	2.9872	3.39332	13.5496	13.9196	17.1794	14.9189	12.5279
8420	8420	SNHG3	-2.24724	4.32959	10.8733	0.000975622	0.00130621	271	120	187	61	220	327	199	410	247	367	9.21824	6.6163	7.97137	8.67711	8.11446	45.6777	39.0141	37.4657	35.095	35.6414
6272	6272	SORT1	-2.24843	5.62081	9.81897	0.00172721	0.0019767	657	421	477	119	357	633	475	1031	675	872	22.3483	23.2122	20.3334	16.9275	13.1676	88.4219	93.124	94.2126	95.9075	84.6847
610	610	HCN2	-2.24878	3.13554	10.0932	0.00148819	0.00175457	93	81	79	23	98	119	81	162	143	181	3.16345	4.466	3.36758	3.2717	3.61462	16.6228	15.8801	14.8035	20.3182	17.5779
56904	56904	SH3GLB2	-2.24998	4.82369	8.47254	0.00360548	0.00384012	419	241	242	96	242	405	289	619	366	677	14.2526	13.2877	10.3159	13.6558	8.92591	56.5733	56.6586	56.5641	52.0032	65.7472
11224	11224	RPL35	-2.25009	8.42235	8.5074	0.00353706	0.00377273	4580	2680	3578	1074	3954	5026	3365	7872	4978	8257	155.792	147.764	152.522	152.774	145.839	702.067	659.71	719.342	707.3	801.883
65985	65985	AACS	-2.25082	3.91057	10.4008	0.00125958	0.00154326	203	126	116	53	151	196	134	345	258	309	6.90517	6.94711	4.94481	7.53913	5.56947	27.3787	26.2708	31.526	36.658	30.0087
1760	1760	DMPK	-2.25139	6.27214	8.61523	0.00333364	0.00356875	1071	583	712	280	943	1168	830	1701	1155	1863	36.4307	32.1442	30.3509	39.8294	34.7815	163.155	162.722	155.437	164.108	180.926
338799	338799	LINC01089	-2.25158	2.35369	9.60739	0.00193795	0.00217957	60	41	48	15	50	74	42	122	61	112	2.04094	2.26057	2.04613	2.13372	1.8442	10.3368	8.23412	11.1483	8.66719	10.8769
10140	10140	TOB1	-2.25173	6.53883	8.00783	0.00465754	0.00490978	1097	543	809	244	727	1153	817	1725	1043	1551	37.3152	29.9387	34.4858	34.7084	26.8146	161.059	160.173	157.63	148.195	150.626
79963	79963	ABCA11P	-2.25194	1.46347	10.3845	0.00127078	0.00155386	43	21	18	6	35	46	22	48	44	55	1.46267	1.15785	0.767298	0.853486	1.29094	6.42561	4.31311	4.38623	6.25174	5.34135
389177	389177	TMEM212	-2.25262	1.92207	10.414	0.00125061	0.00153502	54	21	26	16	34	63	33	80	43	77	1.83684	1.15785	1.10832	2.27596	1.25405	8.80029	6.46967	7.31038	6.10966	7.47789
25946	25946	ZNF385A	-2.25349	2.85957	10.0323	0.00153823	0.00180051	90	43	74	22	81	92	83	168	92	131	3.06141	2.37084	3.15445	3.12945	2.9876	12.8512	16.2722	15.3518	13.0718	12.7221
23162	23162	MAPK8IP3	-2.25358	5.13487	9.31993	0.00226675	0.00250181	512	229	239	101	435	427	374	678	472	773	17.416	12.6261	10.188	14.367	16.0445	59.6464	73.3229	61.9555	67.0642	75.0703
22884	22884	WDR37	-2.25402	4.58424	9.78381	0.00176055	0.00200819	323	160	205	62	270	303	228	507	341	455	10.9871	8.82173	8.73867	8.81936	9.95866	42.3252	44.6995	46.3296	48.451	44.1875
25956	25956	SEC31B	-2.25403	1.64444	8.65302	0.00326519	0.00350028	42	18	24	14	32	38	37	64	41	74	1.42866	0.992444	1.02306	1.99147	1.18029	5.30811	7.25387	5.84831	5.82549	7.18655
1735	1735	DIO3	-2.25503	2.47582	9.46218	0.00209752	0.00233629	49	27	41	13	84	62	50	91	76	100	1.66677	1.48867	1.74773	1.84922	3.09825	8.6606	9.80253	8.31556	10.7985	9.71155
7019	7019	TFAM	-2.25531	3.38069	10.2485	0.00136799	0.00163856	140	70	80	25	131	145	86	221	155	190	4.76219	3.85951	3.41021	3.55619	4.83179	20.2546	16.8603	20.1949	22.0232	18.4519
6601	6601	SMARCC2	-2.25555	6.37488	8.37079	0.00381301	0.00404974	1069	656	840	247	769	1141	890	1802	1113	1689	36.3627	36.1691	35.8072	35.1352	28.3637	159.383	174.485	164.666	158.141	164.028
84976	84976	DISP1	-2.25588	3.66487	9.49364	0.00206185	0.00230029	189	81	108	25	165	157	144	234	187	231	6.42896	4.466	4.60379	3.55619	6.08585	21.9309	28.2313	21.3829	26.5699	22.4337
84153	84153	RNASEH2C	-2.25588	3.62858	9.1718	0.00245773	0.0026888	154	84	102	30	128	140	100	250	173	252	5.23841	4.63141	4.34802	4.26743	4.72114	19.5562	19.6051	22.8449	24.5807	24.4731
23139	23139	MAST2	-2.25612	5.9212	9.90559	0.00164778	0.00190195	822	445	530	174	673	820	667	1237	832	1227	27.9609	24.5354	22.5927	24.7511	24.8229	114.543	130.766	113.037	118.215	119.161
217	217	ALDH2	-2.25669	5.10577	8.88028	0.00288267	0.00311443	466	281	368	109	301	454	391	759	515	715	15.8513	15.4932	15.687	15.505	11.1021	63.4179	76.6558	69.3573	73.1738	69.4376
60674	60674	GAS5	-2.25671	5.76703	9.61133	0.00193381	0.00217595	827	407	613	157	636	846	494	1299	844	1359	28.1309	22.4403	26.1307	22.3329	23.4582	118.175	96.849	118.702	119.92	131.98
114991	114991	ZNF618	-2.25692	5.29893	11.2794	0.000783726	0.00116481	570	284	372	117	364	515	416	886	576	730	19.3889	15.6586	15.8575	16.643	13.4257	71.9389	81.557	80.9625	81.841	70.8943
130589	130589	GALM	-2.2572	2.89062	8.6236	0.00331835	0.00355336	104	74	74	20	68	115	77	172	111	151	3.53763	4.08005	3.15445	2.84495	2.50811	16.064	15.0959	15.7173	15.7714	14.6644
376497	376497	SLC27A1	-2.25786	3.76629	9.3862	0.00218625	0.00242415	196	119	157	38	141	191	181	290	208	289	6.66707	6.56116	6.69254	5.40541	5.20063	26.6802	35.4851	26.5001	29.5537	28.0664
2114	2114	ETS2	-2.25806	5.89913	10.2453	0.00137031	0.00164105	671	364	473	164	643	755	554	1113	732	1102	22.8245	20.0694	20.1629	23.3286	23.7164	105.464	108.612	101.706	104.006	107.021
1879	1879	EBF1	-2.25904	1.98839	9.50886	0.00204482	0.00228289	68	34	41	11	45	61	42	96	77	79	2.31306	1.87462	1.74773	1.56472	1.65978	8.52091	8.23412	8.77246	10.9406	7.67212
56997	56997	ADCK3	-2.26223	3.07667	7.95448	0.00479685	0.00505254	98	51	58	29	67	106	75	165	99	147	3.33353	2.81193	2.4724	4.12518	2.47122	14.8068	14.7038	15.0777	14.0664	14.276
8870	8870	IER3	-2.2627	6.0293	10.7359	0.00105078	0.00136663	732	417	678	224	972	997	740	1444	968	1439	24.8994	22.9916	28.9015	31.8635	35.8512	139.268	145.077	131.952	137.538	139.749
8665	8665	EIF3F	-2.26313	7.72017	8.99263	0.00271071	0.00294275	2668	1724	2335	571	2219	2908	2122	4694	3217	4577	90.7537	95.0541	99.5356	81.2234	81.8454	406.21	416.019	428.937	457.088	444.498
64756	64756	ATPAF1	-2.2659	4.83978	9.0868	0.0025746	0.00280696	341	212	292	89	268	376	294	648	374	596	11.5993	11.6888	12.4473	12.66	9.88489	52.5224	57.6389	59.2141	53.1398	57.8808
338657	338657	CCDC84	-2.26732	2.41572	9.96742	0.00159335	0.00185035	73	41	40	14	64	74	54	99	72	124	2.48314	2.26057	1.70511	1.99147	2.36057	10.3368	10.5867	9.0466	10.2301	12.0423
23347	23347	SMCHD1	-2.26733	5.84934	9.41181	0.00215593	0.00239259	782	461	552	175	516	842	562	1393	796	1103	26.6002	25.4176	23.5305	24.8933	19.0321	117.617	110.18	127.292	113.1	107.118
3156	3156	HMGCR	-2.2679	5.1114	8.03187	0.00459614	0.00484941	404	244	259	79	353	431	269	636	456	673	13.7423	13.4531	11.0406	11.2376	13.02	60.2051	52.7376	58.1175	64.7908	65.3587
30811	30811	HUNK	-2.26895	3.30708	8.10107	0.00442391	0.00467317	70	54	49	19	76	90	60	146	102	107	2.38109	2.97733	2.08875	2.70271	2.80318	12.5718	11.763	13.3415	14.4927	10.3914
100126351	100126351	MIR939	-2.2704	1.29461	7.79996	0.00522473	0.00548695	27	26	17	12	23	29	28	59	39	67	0.918422	1.43353	0.72467	1.70697	0.84833	4.05093	5.48942	5.39141	5.54132	6.50674
10808	10808	HSPH1	-2.27051	6.94483	9.70011	0.00184257	0.00208773	1631	856	1087	300	1389	1739	1146	2497	1748	2350	55.4795	47.1962	46.3363	42.6743	51.2318	242.916	224.674	228.175	248.365	228.221
284297	284297	SSC5D	-2.27124	5.99245	9.22326	0.0023896	0.00262234	787	518	683	228	436	956	763	1351	826	1214	26.7703	28.5603	29.1147	32.4325	16.0814	133.541	149.587	123.454	117.362	117.898
374868	374868	ATP9B	-2.27143	3.48509	10.2569	0.00136171	0.00163355	161	81	111	32	90	175	101	235	155	219	5.47652	4.466	4.73167	4.55193	3.31955	24.4452	19.8011	21.4743	22.0232	21.2683
23236	23236	PLCB1	-2.2721	4.10933	10.3817	0.00127272	0.00155498	242	120	137	47	176	246	148	379	242	323	8.23178	6.6163	5.83999	6.68564	6.49157	34.363	29.0155	34.6329	34.3846	31.3683
3077	3077	HFE	-2.27316	2.36446	9.27587	0.00232192	0.00255602	81	34	44	19	40	71	52	126	69	105	2.75527	1.87462	1.87562	2.70271	1.47536	9.91778	10.1946	11.5139	9.80387	10.1971
100505633	100505633	LINC01133	-2.27416	2.87365	9.62419	0.00192032	0.00216285	100	50	83	31	62	141	70	165	106	161	3.40156	2.75679	3.53809	4.40968	2.2868	19.6959	13.7235	15.0777	15.061	15.6356
81931	81931	ZNF93	-2.27426	1.78839	9.44099	0.00212189	0.00236039	59	24	30	7	34	50	28	88	48	64	2.00692	1.32326	1.27883	0.995734	1.25405	6.98436	5.48942	8.04142	6.82009	6.21539
25839	25839	COG4	-2.27433	5.20757	10.1132	0.00147213	0.0017393	466	276	342	103	369	517	323	791	530	768	15.8513	15.2175	14.5787	14.6515	13.6102	72.2182	63.3243	72.2814	75.3051	74.5847
79668	79668	PARP8	-2.27557	2.95154	11.0741	0.000875431	0.00122648	114	53	64	24	81	111	73	186	100	167	3.87778	2.9222	2.72817	3.41395	2.9876	15.5053	14.3117	16.9966	14.2085	16.2183
4856	4856	NOV	-2.27598	5.42915	6.21251	0.0126851	0.0130446	570	350	496	173	411	686	532	1058	653	956	19.3889	19.2975	21.1433	24.6089	15.1593	95.8254	104.299	96.6798	92.7816	92.8424
84924	84924	ZNF566	-2.27622	3.00125	10.3933	0.00126472	0.00154795	101	51	58	19	76	100	66	155	108	131	3.43558	2.81193	2.4724	2.70271	2.80318	13.9687	12.9393	14.1639	15.3452	12.7221
441951	441951	ZFAS1	-2.27642	6.14798	10.1787	0.00142075	0.00168984	960	515	808	227	647	1075	687	1504	1123	1575	32.655	28.3949	34.4431	32.2902	23.8639	150.164	134.687	137.435	159.562	152.957
29108	29108	PYCARD	-2.27802	2.48039	9.01	0.00268507	0.00291843	73	51	61	14	76	75	57	146	94	139	2.48314	2.81193	2.60029	1.99147	2.80318	10.4765	11.1749	13.3415	13.356	13.4991
4277	4277	MICB	-2.27912	4.72587	9.52323	0.00202887	0.00226811	280	179	257	74	201	346	251	499	336	449	9.52438	9.86931	10.9553	10.5263	7.41367	48.3317	49.2087	45.5985	47.7406	43.6049
375341	375341	C3orf62	-2.27959	1.98501	9.95548	0.00160372	0.00185971	69	21	34	7	53	50	46	63	58	92	2.34708	1.15785	1.44934	0.995734	1.95485	6.98436	9.01832	5.75693	8.24094	8.93462
6158	6158	RPL28	-2.28022	9.86529	9.27235	0.00232639	0.00256033	10922	6294	9542	3267	9756	13624	9977	19953	12533	20680	371.519	347.025	406.753	464.723	359.839	1903.1	1956	1823.3	1780.75	2008.35
100506341	100506341	NA	-2.28034	2.72327	8.74205	0.00310955	0.00334475	105	39	53	21	71	97	68	118	87	166	3.57164	2.1503	2.25927	2.9872	2.61876	13.5496	13.3314	10.7828	12.3614	16.1212
4343	4343	MOV10	-2.28091	5.56428	10.4133	0.00125108	0.00153525	603	362	432	150	453	673	469	1053	643	1005	20.5114	19.9592	18.4151	21.3372	16.7084	94.0094	91.9477	96.2229	91.3607	97.6011
84132	84132	USP42	-2.28106	4.80355	9.81231	0.00173348	0.00198173	364	168	208	77	258	348	269	504	350	523	12.3817	9.26281	8.86655	10.9531	9.51605	48.6111	52.7376	46.0554	49.7298	50.7914
64089	64089	SNX16	-2.28134	3.01977	11.096	0.000865149	0.00121995	103	61	71	22	73	131	72	152	116	142	3.50361	3.36328	3.02656	3.12945	2.69253	18.299	14.1156	13.8897	16.4819	13.7904
55809	55809	TRERF1	-2.28164	5.18585	9.87634	0.00167417	0.00192825	474	263	309	103	444	555	364	771	546	691	16.1234	14.5007	13.1719	14.6515	16.3765	77.5263	71.3624	70.4538	77.5785	67.1068
2947	2947	GSTM3	-2.28218	3.84238	9.93223	0.00162409	0.00187813	220	96	160	35	138	187	154	323	217	288	7.48344	5.29304	6.82042	4.97867	5.08998	26.1215	30.1918	29.5157	30.8325	27.9693
1337	1337	COX6A1	-2.28234	6.72099	10.6096	0.00112504	0.00142846	1241	698	1028	354	950	1464	1064	2167	1348	2250	42.2134	38.4848	43.8212	50.3557	35.0397	204.502	208.598	198.02	191.531	218.51
1759	1759	DNM1	-2.2826	5.45831	8.49639	0.00355852	0.00379356	609	303	392	138	470	586	479	948	634	936	20.7155	16.7061	16.71	19.6302	17.3354	81.8566	93.9082	86.628	90.082	90.9001
79912	79912	PYROXD1	-2.28292	4.51577	10.1402	0.00145074	0.00171836	312	188	214	65	252	358	243	524	320	473	10.6129	10.3655	9.12232	9.2461	9.29475	50.008	47.6403	47.883	45.4672	45.9356
54916	54916	TMEM260	-2.28326	4.59979	11.0811	0.000872128	0.00122434	304	180	221	67	213	301	239	502	331	489	10.3408	9.92444	9.42071	9.5306	7.85627	42.0458	46.8561	45.8727	47.0302	47.4895
55245	55245	UQCC1	-2.28364	4.40317	10.3559	0.0012906	0.00157125	329	152	196	58	244	313	220	490	301	472	11.1911	8.38064	8.35502	8.25037	8.99968	43.7221	43.1311	44.7761	42.7676	45.8385
79575	79575	ABHD8	-2.28384	2.51495	7.81491	0.00518169	0.00544419	64	51	64	22	46	78	65	144	84	127	2.177	2.81193	2.72817	3.12945	1.69666	10.8956	12.7433	13.1587	11.9351	12.3337
5195	5195	PEX14	-2.28386	4.65574	9.20194	0.00241759	0.00264953	311	161	221	94	278	332	275	504	390	555	10.5789	8.87686	9.42071	13.3713	10.2537	46.3761	53.9139	46.0554	55.4132	53.8991
51386	51386	EIF3L	-2.28393	7.99213	8.86123	0.00291291	0.00314333	3243	2024	2630	751	2477	3641	2601	5701	3732	5378	110.313	111.595	112.111	106.828	91.3615	508.601	509.927	520.956	530.262	522.287
79618	79618	HMBOX1	-2.28561	1.39187	8.13578	0.00434001	0.00458701	36	13	26	11	29	35	30	71	42	46	1.22456	0.716765	1.10832	1.56472	1.06963	4.88905	5.88152	6.48797	5.96757	4.46731
8467	8467	SMARCA5	-2.28581	7.10173	10.1988	0.00140533	0.00167491	1653	905	1318	399	1232	1913	1404	2865	1784	2391	56.2279	49.8979	56.1832	56.7568	45.441	267.221	275.255	261.803	253.48	232.203
55466	55466	DNAJA4	-2.28589	1.66399	10.5167	0.00118304	0.00147602	61	19	30	8	24	53	29	72	46	56	2.07495	1.04758	1.27883	1.13798	0.885214	7.40342	5.68547	6.57935	6.53592	5.43847
5347	5347	PLK1	-2.28691	4.05946	10.3264	0.00131138	0.00158879	236	112	137	41	198	242	162	400	209	313	8.02769	6.17521	5.83999	5.83216	7.30302	33.8043	31.7602	36.5519	29.6958	30.3971
9050	9050	PSTPIP2	-2.28751	3.62746	9.34073	0.00224117	0.00247801	163	100	96	36	117	175	112	270	178	245	5.54455	5.51358	4.09225	5.12092	4.31542	24.4452	21.9577	24.6725	25.2911	23.7933
54986	54986	ULK4	-2.28792	1.05659	9.41624	0.00215072	0.00238827	34	25	11	6	28	30	25	58	37	46	1.15653	1.37839	0.468904	0.853486	1.03275	4.19061	4.90126	5.30003	5.25715	4.46731
4793	4793	NFKBIB	-2.28909	4.20254	9.57962	0.00196749	0.0022077	226	146	180	56	210	272	193	426	252	420	7.68753	8.04983	7.67298	7.96587	7.74562	37.9949	37.8378	38.9278	35.8054	40.7885
6210	6210	RPS15A	-2.28966	7.69613	9.72448	0.00181829	0.00206481	2942	1426	2137	557	2336	3043	1785	4442	3301	4923	100.074	78.6236	91.0953	79.232	86.1608	425.068	349.95	405.909	469.023	478.1
63908	63908	NAPB	-2.28988	2.90429	9.80317	0.00174212	0.00199026	112	55	63	19	73	117	69	154	105	148	3.80975	3.03247	2.68554	2.70271	2.69253	16.3434	13.5275	14.0725	14.9189	14.3731
89958	89958	SAPCD2	-2.29015	1.53583	9.94887	0.00160948	0.00186436	40	23	32	6	16	34	33	62	33	55	1.36063	1.26812	1.36408	0.853486	0.590143	4.74936	6.46967	5.66555	4.68881	5.34135
10313	10313	RTN3	-2.29046	6.9505	9.93768	0.00161929	0.00187369	1559	968	1219	345	1057	1738	1198	2642	1747	2455	53.0304	53.3715	51.9631	49.0755	38.9863	242.776	234.869	241.425	248.223	238.419
10782	10782	ZNF274	-2.2917	3.23471	10.1351	0.00145474	0.00172223	148	61	96	24	125	159	99	212	138	208	5.03431	3.36328	4.09225	3.41395	4.61049	22.2103	19.409	19.3725	19.6077	20.2
90525	90525	SHF	-2.29215	2.70109	9.20232	0.00241709	0.00264928	83	61	47	26	51	97	79	117	96	144	2.8233	3.36328	2.0035	3.69844	1.88108	13.5496	15.488	10.6914	13.6402	13.9846
273	273	AMPH	-2.29217	3.27087	9.816	0.00173	0.00197855	113	69	80	34	92	132	101	196	139	191	3.84377	3.80437	3.41021	4.83642	3.39332	18.4387	19.8011	17.9104	19.7498	18.5491
84809	84809	CROCCP2	-2.29278	3.04578	9.09419	0.00256422	0.00279642	118	62	57	28	92	121	82	183	118	186	4.01385	3.41842	2.42978	3.98294	3.39332	16.9021	16.0761	16.7225	16.766	18.0635
631	631	BFSP1	-2.2939	2.08806	8.44511	0.00366027	0.00389277	60	24	42	18	39	62	47	109	69	74	2.04094	1.32326	1.79036	2.56046	1.43847	8.6606	9.21438	9.9604	9.80387	7.18655
57685	57685	CACHD1	-2.29397	3.87625	9.86234	0.00168696	0.00193955	153	92	100	47	119	183	117	282	194	244	5.20439	5.07249	4.26277	6.68564	4.38919	25.5627	22.9379	25.7691	27.5645	23.6962
55898	55898	UNC45A	-2.29421	5.69163	9.17563	0.00245259	0.00268387	655	404	463	159	508	710	523	1139	782	1044	22.2802	22.2749	19.7366	22.6174	18.737	99.1778	102.534	104.082	111.111	101.389
6901	6901	TAZ	-2.2946	3.09758	10.342	0.0013004	0.0015799	108	68	75	21	94	123	80	182	118	183	3.67369	3.74923	3.19707	2.9872	3.46709	17.1815	15.684	16.6311	16.766	17.7721
80208	80208	SPG11	-2.29467	4.9759	9.9394	0.00161778	0.00187227	379	249	326	91	248	430	312	676	447	626	12.8919	13.7288	13.8966	12.9445	9.14721	60.0655	61.1678	61.7727	63.512	60.7943
4232	4232	MEST	-2.29473	5.4067	10.0301	0.00154004	0.00180173	530	325	382	103	480	550	413	901	650	853	18.0283	17.9191	16.2838	14.6515	17.7043	76.8279	80.9689	82.3332	92.3553	82.8395
51057	51057	WDPCP	-2.29474	1.60611	9.95453	0.00160454	0.0018602	45	21	33	8	26	40	39	67	33	68	1.5307	1.15785	1.40671	1.13798	0.958982	5.58748	7.64597	6.12245	4.68881	6.60385
22863	22863	ATG14	-2.29571	5.35254	9.26947	0.00233006	0.00256324	524	327	339	113	453	540	376	945	619	872	17.8242	18.0294	14.4508	16.074	16.7084	75.431	73.715	86.3539	87.9507	84.6847
254863	254863	TMEM256	-2.29727	2.69019	8.59821	0.00336493	0.00360028	83	46	75	26	52	88	65	130	127	151	2.8233	2.53625	3.19707	3.69844	1.91796	12.2925	12.7433	11.8794	18.0448	14.6644
23294	23294	ANKS1A	-2.29786	4.21286	9.74168	0.00180136	0.00204756	228	142	146	52	170	230	179	407	271	326	7.75557	7.82928	6.22364	7.39688	6.27027	32.128	35.093	37.1916	38.5051	31.6596
55902	55902	ACSS2	-2.29786	4.21977	9.01939	0.00267131	0.0029051	235	142	168	64	192	270	186	427	268	426	7.99368	7.82928	7.16145	9.10385	7.08171	37.7155	36.4654	39.0192	38.0788	41.3712
166968	166968	MIER3	-2.29806	4.60172	9.48144	0.00207561	0.0023144	307	164	174	46	249	279	209	464	343	401	10.4428	9.04227	7.41721	6.54339	9.18409	38.9727	40.9746	42.4002	48.7352	38.9433
4092	4092	SMAD7	-2.29813	5.46303	8.9538	0.00276892	0.00299984	545	254	342	115	535	593	423	964	556	789	18.5385	14.0045	14.5787	16.3585	19.7329	82.8345	82.9294	88.0901	78.9993	76.6241
11261	11261	CHP1	-2.29831	6.76903	9.59864	0.00194721	0.00218788	1393	850	996	337	1228	1534	1105	2509	1770	2260	47.3838	46.8654	42.4571	47.9375	45.2934	214.28	216.636	229.272	251.491	219.481
27107	27107	ZBTB11	-2.29955	4.77202	9.3135	0.00227471	0.00250966	341	192	253	66	212	386	272	536	314	478	11.5993	10.5861	10.7848	9.38835	7.81939	53.9192	53.3257	48.9796	44.6147	46.4212
5469	5469	MED1	-2.29969	6.33821	10.3209	0.00131529	0.00159172	998	575	645	198	872	1000	784	1742	1132	1467	33.9476	31.7031	27.4948	28.165	32.1628	139.687	153.704	159.184	160.84	142.468
56992	56992	KIF15	-2.30031	2.48904	10.4673	0.00121506	0.00150429	71	37	47	11	63	70	42	123	74	119	2.41511	2.04002	2.0035	1.56472	2.32369	9.7781	8.23412	11.2397	10.5143	11.5567
55614	55614	KIF16B	-2.30032	2.86302	9.28563	0.00230959	0.00254359	79	58	69	25	59	98	80	130	116	144	2.68724	3.19788	2.94131	3.55619	2.17615	13.6893	15.684	11.8794	16.4819	13.9846
6427	6427	SRSF2	-2.30073	7.56325	10.1535	0.00144031	0.00170912	2463	1253	1629	520	2012	2645	1792	4068	2493	3901	83.7805	69.0852	69.4404	73.9688	74.2104	369.472	351.323	371.733	354.218	378.848
9349	9349	RPL23	-2.30121	8.0017	9.09825	0.00255854	0.00279101	3463	1930	2588	749	2646	3751	2359	5637	4058	5941	117.796	106.412	110.32	106.544	97.5948	523.966	462.483	515.108	576.581	576.963
54890	54890	ALKBH5	-2.30147	7.01768	11.3295	0.000762834	0.0011545	1554	846	1122	325	1193	1643	1191	2615	1613	2473	52.8603	46.6449	47.8282	46.2305	44.0025	229.506	233.496	238.958	229.183	240.167
26156	26156	RSL1D1	-2.30147	6.84882	10.0725	0.00150496	0.00177041	1512	826	1175	338	1225	1725	1163	2566	1670	2514	51.4316	45.5422	50.0875	48.0797	45.1828	240.96	228.007	234.481	237.282	244.148
2512	2512	FTL	-2.30155	11.0994	10.4166	0.00124889	0.00153385	27856	16782	23014	7036	20478	31458	22817	48816	32631	49036	947.54	925.289	981.033	1000.85	755.309	4394.28	4473.29	4460.8	4636.38	4762.16
4131	4131	MAP1B	-2.3019	8.79221	9.45389	0.00210702	0.00234562	5571	3432	4232	1068	3384	5803	4457	9243	6166	7381	189.501	189.226	180.4	151.921	124.815	810.604	873.797	844.623	876.097	716.809
89941	89941	RHOT2	-2.30285	5.82155	9.51652	0.0020363	0.00227424	766	384	452	156	624	760	612	1137	754	1176	26.056	21.1721	19.2677	22.1906	23.0156	106.162	119.983	103.899	107.132	114.208
3087	3087	HHEX	-2.30306	2.47185	8.87156	0.00289647	0.0031279	81	49	71	17	51	120	52	142	74	132	2.75527	2.70165	3.02656	2.41821	1.88108	16.7625	10.1946	12.9759	10.5143	12.8192
9760	9760	TOX	-2.30322	3.32656	9.02357	0.0026652	0.00289926	162	84	142	27	72	160	116	253	155	227	5.51053	4.63141	6.05313	3.84069	2.65564	22.3499	22.7419	23.1191	22.0232	22.0452
203062	203062	TSNARE1	-2.30383	1.13251	7.05684	0.00789634	0.00818988	30	14	12	13	17	26	25	48	36	54	1.02047	0.771901	0.511532	1.84922	0.627027	3.63186	4.90126	4.38623	5.11506	5.24424
5111	5111	PCNA	-2.3041	6.46334	9.32529	0.00226012	0.00249591	1133	615	768	237	743	1229	752	1810	1200	1714	38.5397	33.9085	32.738	33.7127	27.4047	171.675	147.43	165.397	170.502	166.456
39	39	ACAT2	-2.30427	3.50823	11.648	0.000642702	0.0010895	167	63	101	28	117	169	95	244	147	230	5.68061	3.47356	4.30539	3.98294	4.31542	23.6071	18.6248	22.2967	20.8865	22.3366
573	573	BAG1	-2.3055	4.94123	10.0859	0.00149405	0.0017597	389	230	288	105	332	422	317	707	490	699	13.2321	12.6812	12.2768	14.936	12.2455	58.948	62.148	64.6055	69.6217	67.8837
113246	113246	C12orf57	-2.30615	5.74819	8.73034	0.00312958	0.00336475	646	429	543	182	449	754	480	1201	820	1281	21.9741	23.6533	23.1468	25.8891	16.5609	105.324	94.1043	109.747	116.51	124.405
435	435	ASL	-2.30674	4.95563	11.364	0.000748829	0.00114753	409	205	258	91	353	448	307	663	398	699	13.9124	11.3028	10.9979	12.9445	13.02	62.5798	60.1875	60.5848	56.5499	67.8837
2737	2737	GLI3	-2.30717	5.5139	10.2505	0.00136645	0.0016374	659	354	408	139	380	653	491	1023	675	866	22.4163	19.5181	17.3921	19.7724	14.0159	91.2157	96.2608	93.4815	95.9075	84.102
1024	1024	CDK8	-2.30755	4.33516	10.4532	0.00122437	0.00151198	288	120	163	57	231	265	204	463	287	392	9.7965	6.6163	6.94831	8.10812	8.52018	37.0171	39.9943	42.3088	40.7784	38.0693
3911	3911	LAMA5	-2.30787	5.63256	9.06089	0.00261135	0.00284412	640	470	469	143	341	706	549	1111	685	959	21.77	25.9138	19.9924	20.3414	12.5774	98.6191	107.632	101.523	97.3283	93.1338
54464	54464	XRN1	-2.30861	5.26656	9.60534	0.00194012	0.0021818	576	283	415	92	314	550	404	809	591	727	19.593	15.6034	17.6905	13.0868	11.5815	76.8279	79.2044	73.9263	83.9723	70.603
64077	64077	LHPP	-2.30863	3.10514	8.8656	0.00290595	0.00313669	102	58	102	27	88	128	97	210	113	182	3.4696	3.19788	4.34802	3.84069	3.24578	17.88	19.0169	19.1898	16.0556	17.675
55450	55450	CAMK2N1	-2.30946	7.12877	11.5262	0.000686231	0.00111224	1646	946	1522	424	1151	2019	1439	2971	1843	2777	55.9897	52.1585	64.8793	60.313	42.4534	282.028	282.117	271.489	261.863	269.69
162966	162966	ZNF600	-2.3102	1.62392	10.2486	0.00136787	0.00163856	25	19	26	12	22	34	28	55	37	68	0.850391	1.04758	1.10832	1.70697	0.811446	4.74936	5.48942	5.02589	5.25715	6.60385
2975	2975	GTF3C1	-2.3123	6.76561	9.22624	0.00238571	0.0026188	1271	746	885	283	989	1390	1079	2219	1373	1896	43.2339	41.1313	37.7255	40.2561	36.4782	194.165	211.539	202.772	195.083	184.131
5558	5558	PRIM2	-2.31379	4.43729	9.91731	0.00163732	0.00189137	342	174	213	73	205	372	221	530	338	497	11.6333	9.59363	9.07969	10.3841	7.5612	51.9636	43.3272	48.4313	48.0248	48.2664
154796	154796	AMOT	-2.31381	2.5291	8.65725	0.00325762	0.00349312	67	54	64	16	43	94	57	135	84	108	2.27905	2.97733	2.72817	2.27596	1.58601	13.1306	11.1749	12.3363	11.9351	10.4885
29115	29115	SAP30BP	-2.31518	5.72195	10.825	0.00100141	0.00132612	735	312	457	156	619	734	543	1199	695	1173	25.0015	17.2024	19.4808	22.1906	22.8311	102.53	106.455	109.564	98.7492	113.916
5883	5883	RAD9A	-2.31543	2.51264	10.3448	0.00129838	0.00157826	74	24	50	19	51	76	56	101	75	114	2.51716	1.32326	2.13138	2.70271	1.88108	10.6162	10.9788	9.22936	10.6564	11.0712
6122	6122	RPL3	-2.31644	9.91727	8.96789	0.00274766	0.00297873	13024	7967	9345	2627	10129	13908	9576	21364	15073	22523	443.02	439.267	398.355	373.685	373.597	1942.77	1877.38	1952.24	2141.65	2187.33
57820	57820	CCNB1IP1	-2.31683	4.43631	9.20738	0.00241042	0.0026432	311	195	208	53	218	325	223	513	307	502	10.5789	10.7515	8.86655	7.53913	8.04069	45.3983	43.7193	46.8778	43.6201	48.752
9925	9925	ZBTB5	-2.31769	4.15638	9.41876	0.00214777	0.00238578	227	114	139	37	190	186	160	351	263	351	7.72155	6.28548	5.92524	5.26317	7.00794	25.9818	31.3681	32.0743	37.3684	34.0875
582	582	BBS1	-2.31789	4.21537	9.02317	0.00266578	0.00289962	226	145	213	63	135	277	179	426	278	420	7.68753	7.99469	9.07969	8.96161	4.97933	38.6933	35.093	38.9278	39.4997	40.7885
26232	26232	FBXO2	-2.31804	1.26364	9.83707	0.0017103	0.00196118	31	15	17	10	25	28	28	64	30	52	1.05448	0.827037	0.72467	1.42248	0.922098	3.91124	5.48942	5.84831	4.26255	5.05001
151534	151534	LBX2-AS1	-2.31816	1.09777	6.83478	0.00893997	0.00925184	20	23	23	8	12	36	21	46	30	50	0.680313	1.26812	0.980436	1.13798	0.442607	5.02874	4.11706	4.20347	4.26255	4.85577
55135	55135	WRAP53	-2.31834	3.00514	9.97758	0.00158458	0.00184208	71	47	68	25	92	110	81	174	77	165	2.41511	2.59138	2.89868	3.55619	3.39332	15.3656	15.8801	15.9001	10.9406	16.0241
7709	7709	ZBTB17	-2.31861	4.89799	10.4997	0.00119394	0.00148486	368	191	229	91	300	416	299	590	396	583	12.5178	10.5309	9.76173	12.9445	11.0652	58.1098	58.6191	53.9141	56.2657	56.6183
51451	51451	LCMT1	-2.31896	4.4354	11.3942	0.000736739	0.00114126	269	157	181	73	216	315	202	480	323	469	9.15021	8.65632	7.7156	10.3841	7.96693	44.0014	39.6022	43.8623	45.8935	45.5472
148266	148266	ZNF569	-2.31899	2.80581	9.68773	0.00185502	0.00210021	97	42	63	10	87	105	58	134	95	137	3.29952	2.3157	2.68554	1.42248	3.2089	14.6671	11.3709	12.2449	13.4981	13.3048
64115	64115	C10orf54	-2.31923	4.26576	7.56842	0.00594	0.00620802	229	198	207	50	134	273	190	418	293	438	7.78958	10.9169	8.82392	7.11239	4.94244	38.1346	37.2496	38.1968	41.6309	42.5366
6835	6835	SURF2	-2.32052	3.07404	10.7295	0.00105438	0.00136992	104	63	75	30	86	126	107	177	117	173	3.53763	3.47356	3.19707	4.26743	3.17202	17.6006	20.9774	16.1742	16.624	16.801
92609	92609	TIMM50	-2.32054	5.13169	10.5652	0.00115239	0.00145077	436	254	299	91	356	464	323	773	506	695	14.8308	14.0045	12.7457	12.9445	13.1307	64.8148	63.3243	70.6366	71.8951	67.4953
8666	8666	EIF3G	-2.32061	7.28851	9.86133	0.00168789	0.00194023	2046	1142	1492	479	1690	2334	1719	3505	2165	3510	69.596	62.9651	63.6005	68.1367	62.3338	326.03	337.011	320.286	307.614	340.875
114823	114823	LENG8	-2.3213	6.26677	8.25783	0.00405766	0.00430062	790	442	582	217	627	829	725	1292	895	1512	26.8724	24.37	24.8093	30.8678	23.1262	115.801	142.137	118.063	127.166	146.839
11336	11336	EXOC3	-2.3218	5.61757	9.6494	0.00189414	0.00213871	672	357	468	120	549	675	505	1128	738	1010	22.8585	19.6835	19.9497	17.0697	20.2493	94.2888	99.0055	103.076	104.859	98.0866
100137047	100137047	JMJD7	-2.32263	1.31868	7.92774	0.00486825	0.00512498	35	18	28	7	24	29	24	64	42	61	1.19055	0.992444	1.19357	0.995734	0.885214	4.05093	4.70521	5.84831	5.96757	5.92404
257397	257397	TAB3	-2.32351	4.46479	10.6265	0.00111476	0.00141981	295	155	183	55	248	290	227	476	359	389	10.0346	8.54605	7.80086	7.82362	9.14721	40.5093	44.5035	43.4968	51.0086	37.7779
1789	1789	DNMT3B	-2.32434	1.84378	10.8121	0.0010084	0.00133187	47	36	28	5	31	53	35	68	44	72	1.59874	1.98489	1.19357	0.711239	1.1434	7.40342	6.86177	6.21383	6.25174	6.99232
387893	387893	SETD8	-2.3247	5.61791	10.0562	0.00151835	0.0017833	611	350	457	143	470	686	472	1014	751	1025	20.7836	19.2975	19.4808	20.3414	17.3354	95.8254	92.5359	92.6591	106.706	99.5434
6421	6421	SFPQ1	-2.32477	7.56551	10.4842	0.001204	0.0014938	2407	1245	1700	538	2098	2834	1925	4130	2603	3788	81.8756	68.6441	72.467	76.5293	77.3825	395.873	377.397	377.399	369.848	367.873
738	738	VPS51	-2.32561	5.87171	8.47269	0.00360518	0.00384012	730	490	556	175	569	830	630	1306	872	1299	24.8314	27.0165	23.701	24.8933	20.9869	115.94	123.512	119.342	123.898	126.153
83699	83699	SH3BGRL2	-2.32594	1.71074	9.69501	0.00184769	0.00209312	36	20	34	15	29	40	30	89	54	77	1.22456	1.10272	1.44934	2.13372	1.06963	5.58748	5.88152	8.1328	7.6726	7.47789
10347	10347	ABCA7	-2.32604	2.21729	8.04011	0.00457526	0.00482826	59	42	41	16	33	67	46	114	68	98	2.00692	2.3157	1.74773	2.27596	1.21717	9.35904	9.01832	10.4173	9.66179	9.51732
286262	286262	TPRN	-2.3265	3.77823	11.1063	0.000860345	0.00121508	162	87	105	35	98	163	116	237	177	258	5.51053	4.79681	4.4759	4.97867	3.61462	22.769	22.7419	21.657	25.1491	25.0558
89953	89953	KLC4	-2.33046	3.90659	9.89565	0.0016567	0.00191093	210	109	131	39	168	194	159	336	212	355	7.14328	6.0098	5.58422	5.54766	6.1965	27.0993	31.172	30.7036	30.122	34.476
81794	81794	ADAMTS10	-2.33058	3.52697	9.05898	0.00261408	0.00284682	153	78	91	43	123	172	120	265	166	263	5.20439	4.30059	3.87912	6.11665	4.53672	24.0262	23.5261	24.2156	23.5861	25.5414
9863	9863	MAGI2	-2.33143	3.32141	10.9973	0.000912438	0.00125552	117	66	108	26	86	126	108	234	128	185	3.97983	3.63896	4.60379	3.69844	3.17202	17.6006	21.1735	21.3829	18.1869	17.9664
2593	2593	GAMT	-2.33185	3.3877	8.19859	0.0041923	0.0044369	137	87	106	32	89	152	104	235	156	254	4.66014	4.79681	4.51853	4.55193	3.28267	21.2324	20.3893	21.4743	22.1653	24.6673
58513	58513	EPS15L1	-2.33247	4.48209	10.6521	0.00109944	0.00140724	270	140	182	67	266	317	219	539	307	429	9.18422	7.71901	7.75823	9.5306	9.81112	44.2808	42.9351	49.2537	43.6201	41.6625
84641	84641	HIATL1	-2.33331	6.96947	11.4118	0.00072978	0.00113889	1625	802	1182	339	1213	1785	1254	2807	1645	2457	55.2754	44.2189	50.3859	48.222	44.7402	249.341	245.847	256.503	233.73	238.613
57623	57623	ZFAT	-2.33464	3.32709	9.1867	0.0024378	0.00266899	126	71	94	26	79	115	99	215	151	191	4.28597	3.91464	4.007	3.69844	2.91383	16.064	19.409	19.6467	21.4549	18.5491
79739	79739	TTLL7	-2.33495	1.79175	9.59765	0.00194827	0.00218865	41	19	28	8	42	50	28	66	47	72	1.39464	1.04758	1.19357	1.13798	1.54912	6.98436	5.48942	6.03107	6.678	6.99232
23279	23279	NUP160	-2.33531	4.79591	10.4359	0.00123592	0.00152224	349	185	254	66	230	356	244	600	390	501	11.8715	10.2001	10.8274	9.38835	8.4833	49.7286	47.8363	54.8279	55.4132	48.6549
284058	284058	KANSL1	-2.33535	5.41367	10.046	0.00152679	0.00179089	518	294	334	98	399	538	401	857	553	791	17.6201	16.2099	14.2376	13.9403	14.7167	75.1517	78.6163	78.3125	78.5731	76.8184
6843	6843	VAMP1	-2.33675	2.76446	10.855	0.00098527	0.00131298	96	39	57	16	75	88	72	141	89	139	3.2655	2.1503	2.42978	2.27596	2.76629	12.2925	14.1156	12.8846	12.6456	13.4991
8427	8427	ZNF282	-2.33832	5.24242	9.15516	0.00248018	0.00271057	473	236	336	96	390	529	364	777	514	745	16.0894	13.012	14.3229	13.6558	14.3847	73.8945	71.3624	71.0021	73.0317	72.351
26960	26960	NBEA	-2.33876	3.40471	8.8131	0.00299075	0.00322377	154	62	118	26	87	143	99	240	158	213	5.23841	3.41842	5.03006	3.69844	3.2089	19.9753	19.409	21.9312	22.4494	20.6856
55758	55758	RCOR3	-2.33878	5.54313	10.157	0.00143758	0.00170607	519	285	415	109	346	580	375	827	632	840	17.6541	15.7137	17.6905	15.505	12.7618	81.0185	73.519	75.5711	89.7978	81.577
2876	2876	GPX1	-2.33879	6.56721	9.59738	0.00194855	0.00218875	1135	741	949	279	918	1293	938	2207	1369	2246	38.6078	40.8556	40.4536	39.6871	33.8594	180.615	183.895	201.675	194.515	218.121
140467	140467	ZNF358	-2.33907	5.81882	9.6397	0.00190416	0.00214857	635	397	577	198	559	781	615	1262	848	1296	21.5999	21.8889	24.5962	28.165	20.6181	109.096	120.571	115.321	120.488	125.862
80310	80310	PDGFD	-2.33966	3.1933	6.86022	0.00881356	0.00912344	108	72	79	28	106	129	84	217	152	205	3.67369	3.96978	3.36758	3.98294	3.9097	18.0196	16.4682	19.8294	21.5969	19.9087
50853	50853	VILL	-2.33991	1.57783	8.93188	0.00280236	0.00303242	45	32	24	7	24	55	25	76	47	56	1.5307	1.76435	1.02306	0.995734	0.885214	7.68279	4.90126	6.94486	6.678	5.43847
64065	64065	PERP	-2.34034	7.38535	11.0457	0.000888913	0.00123665	2074	1404	1535	426	1357	2353	1544	3685	2423	3386	70.5484	77.4107	65.4334	60.5975	50.0515	328.684	302.702	336.735	344.272	328.833
22994	22994	CEP131	-2.3414	3.63583	9.99517	0.00156951	0.00182837	141	79	98	37	116	153	123	268	135	276	4.79621	4.35573	4.17751	5.26317	4.27853	21.3721	24.1142	24.4898	19.1815	26.8039
79670	79670	ZCCHC6	-2.34275	5.28378	10.6906	0.00107683	0.001388	547	262	283	108	364	581	373	844	510	733	18.6066	14.4456	12.0636	15.3628	13.4257	81.1582	73.1269	77.1245	72.4634	71.1857
4207	4207	MEF2BNB-MEF2B	-2.34277	3.13612	10.8898	0.000966976	0.0012972	109	63	86	23	97	148	94	198	106	183	3.7077	3.47356	3.66598	3.2717	3.57774	20.6737	18.4288	18.0932	15.061	17.7721
26993	26993	AKAP8L	-2.34297	5.79288	10.8474	0.000989333	0.00131604	646	332	422	153	613	720	548	1110	720	1124	21.9741	18.3051	17.9889	21.7639	22.6098	100.575	107.436	101.432	102.301	109.158
55785	55785	FGD6	-2.34387	3.5473	10.5857	0.00113966	0.00144015	163	76	118	38	129	172	135	282	182	253	5.54455	4.19032	5.03006	5.40541	4.75803	24.0262	26.4668	25.7691	25.8595	24.5702
286205	286205	SCAI	-2.34446	2.58438	9.01037	0.00268452	0.00291832	70	38	39	23	63	82	67	132	94	98	2.38109	2.09516	1.66248	3.2717	2.32369	11.4543	13.1354	12.0621	13.356	9.51732
84181	84181	CHD6	-2.34506	5.40771	9.27063	0.00232858	0.00256209	555	296	360	99	356	560	440	917	547	714	18.8787	16.3202	15.346	14.0825	13.1307	78.2248	86.2622	83.7953	77.7206	69.3405
200845	200845	KCTD6	-2.34572	2.2715	10.048	0.00152513	0.00178965	59	37	43	15	51	64	44	110	81	116	2.00692	2.04002	1.83299	2.13372	1.88108	8.93998	8.62622	10.0518	11.5089	11.2654
6173	6173	RPL36A	-2.34605	8.33985	9.45605	0.00210454	0.00234331	3955	2082	3317	1089	3063	4896	3480	7049	4685	6926	134.532	114.793	141.396	154.908	112.975	683.908	682.256	644.136	665.669	672.622
155066	155066	ATP6V0E2	-2.34732	3.23981	8.71536	0.00315539	0.00339064	114	68	88	35	74	143	93	229	131	199	3.87778	3.74923	3.75123	4.97867	2.72941	19.9753	18.2327	20.926	18.6131	19.326
89797	89797	NAV2	-2.34757	5.78184	9.81789	0.00172823	0.00197709	773	405	482	153	487	771	613	1257	773	1049	26.2941	22.33	20.5465	21.7639	17.9625	107.699	120.179	114.864	109.832	101.874
91373	91373	UAP1L1	-2.34771	5.41649	8.98842	0.00271696	0.00294898	495	283	368	134	328	551	395	892	578	881	16.8377	15.6034	15.687	19.0612	12.0979	76.9676	77.44	81.5108	82.1252	85.5587
1663	1663	DDX11	-2.34919	2.08889	8.58842	0.00338308	0.00361904	59	23	29	16	56	56	41	100	74	99	2.00692	1.26812	1.2362	2.27596	2.0655	7.82248	8.03807	9.13798	10.5143	9.61443
5154	5154	PDGFA	-2.34969	5.16102	10.872	0.000976269	0.00130646	377	207	218	77	239	403	266	593	409	526	12.8239	11.4131	9.29283	10.9531	8.81526	56.2939	52.1494	54.1882	58.1128	51.0827
27043	27043	PELP1	-2.35063	5.34542	10.5162	0.00118332	0.00147602	456	282	360	114	337	584	416	801	504	772	15.5111	15.5483	15.346	16.2162	12.4299	81.5773	81.557	73.1952	71.6109	74.9732
1407	1407	CRY1	-2.3507	4.16203	10.0315	0.00153885	0.00180088	202	91	126	46	154	212	157	334	213	302	6.87116	5.01736	5.37108	6.54339	5.68012	29.6137	30.7799	30.5209	30.2641	29.3289
7056	7056	THBD	-2.35071	1.58221	9.16784	0.00246306	0.00269363	25	5	15	2	25	16	23	28	26	29	0.850391	0.275679	0.639415	0.284495	0.922098	2.23499	4.50916	2.55863	3.69421	2.81635
55191	55191	NADSYN1	-2.35151	4.76502	9.54148	0.00200879	0.00224759	365	211	260	87	311	402	287	666	444	667	12.4157	11.6337	11.0832	12.3756	11.4709	56.1542	56.2665	60.8589	63.0858	64.776
2990	2990	GUSB	-2.3521	5.34511	10.2554	0.00136288	0.00163418	474	308	398	106	352	566	436	858	510	862	16.1234	16.9818	16.9658	15.0783	12.9831	79.0629	85.478	78.4039	72.4634	83.7136
55609	55609	ZNF280C	-2.35226	2.70411	10.5704	0.00114914	0.00144776	91	38	42	12	76	90	46	132	95	123	3.09542	2.09516	1.79036	1.70697	2.80318	12.5718	9.01832	12.0621	13.4981	11.9452
5018	5018	OXA1L	-2.35239	6.51142	9.74381	0.00179928	0.00204599	1147	642	855	284	874	1345	963	2045	1272	1986	39.0159	35.3972	36.4466	40.3983	32.2365	187.879	188.797	186.872	180.732	192.871
93655	93655	ST7-OT3	-2.35349	2.84656	9.28734	0.00230744	0.00254193	94	48	63	24	85	118	81	176	90	164	3.19747	2.64652	2.68554	3.41395	3.13513	16.4831	15.8801	16.0828	12.7877	15.9269
23160	23160	WDR43	-2.35406	6.00091	9.18023	0.00244643	0.00267768	851	427	543	159	730	921	631	1462	863	1356	28.9473	23.543	23.1468	22.6174	26.9253	128.652	123.708	133.597	122.619	131.689
5226	5226	PGD	-2.35407	7.53187	10.323	0.00131381	0.00159092	2300	1249	1731	498	1779	2647	1905	3920	2611	3653	78.236	68.8646	73.7885	70.8394	65.6165	369.752	373.476	358.209	370.984	354.763
25789	25789	TMEM59L	-2.35449	1.46797	10.1111	0.00147377	0.0017407	21	25	25	11	21	34	29	71	30	69	0.714328	1.37839	1.06569	1.56472	0.774562	4.74936	5.68547	6.48797	4.26255	6.70097
284001	284001	CCDC57	-2.35468	3.13285	9.25558	0.00234779	0.00258177	110	50	72	32	90	118	89	192	143	179	3.74172	2.75679	3.06919	4.55193	3.31955	16.4831	17.4485	17.5449	20.3182	17.3837
9648	9648	GCC2	-2.35526	5.53076	9.31901	0.00226789	0.00250284	587	308	414	123	469	655	452	1008	702	882	19.9672	16.9818	17.6478	17.4965	17.2986	91.4951	88.6148	92.1108	99.7437	85.6559
55616	55616	ASAP3	-2.35537	4.52615	9.43592	0.00212777	0.00236647	318	171	227	62	203	326	230	515	344	517	10.817	9.42822	9.67648	8.81936	7.48743	45.538	45.0916	47.0606	48.8773	50.2087
65979	65979	PHACTR4	-2.35618	5.37281	12.0125	0.000528454	0.00105467	509	222	335	113	289	501	407	824	494	681	17.314	12.2401	14.2803	16.074	10.6595	69.9832	79.7926	75.297	70.19	66.1356
6202	6202	RPS8	-2.35676	9.31525	9.45462	0.00210618	0.00234491	7788	4827	6099	1832	6274	9306	6194	14127	9497	14597	264.914	266.14	259.986	260.598	231.41	1299.93	1214.34	1290.92	1349.38	1417.59
23421	23421	ITGB3BP	-2.35744	1.77197	8.83879	0.00294894	0.00318017	51	21	21	9	30	42	33	70	45	69	1.7348	1.15785	0.895181	1.28023	1.10652	5.86686	6.46967	6.39659	6.39383	6.70097
23252	23252	OTUD3	-2.35811	4.32551	8.79002	0.00302883	0.00326271	211	96	122	42	139	196	169	309	214	294	7.1773	5.29304	5.20057	5.9744	5.12686	27.3787	33.1325	28.2364	30.4062	28.552
645	645	BLVRB	-2.35823	3.90383	8.86824	0.00290176	0.00313332	182	127	142	52	151	234	169	324	224	391	6.19085	7.00225	6.05313	7.39688	5.56947	32.6868	33.1325	29.6071	31.8271	37.9722
11004	11004	KIF2C	-2.3593	3.62267	9.79716	0.00174781	0.0019956	190	83	90	22	132	166	116	267	171	239	6.46297	4.57627	3.83649	3.12945	4.86868	23.1881	22.7419	24.3984	24.2966	23.2106
27163	27163	NAAA	-2.35932	2.31952	10.5443	0.00116547	0.00146049	62	38	35	14	53	94	44	95	64	104	2.10897	2.09516	1.49197	1.99147	1.95485	13.1306	8.62622	8.68108	9.09345	10.1
7156	7156	TOP3A	-2.3594	4.16034	9.3385	0.00224389	0.00248032	212	123	123	50	161	254	161	370	228	335	7.21132	6.7817	5.2432	7.11239	5.93831	35.4805	31.5641	33.8105	32.3954	32.5337
51575	51575	ESF1	-2.36005	4.85388	10.8559	0.000984831	0.00131259	333	173	252	88	262	416	301	571	382	542	11.3272	9.53849	10.7422	12.5178	9.66359	58.1098	59.0112	52.1779	54.2765	52.6366
3187	3187	HNRNPH1	-2.36029	7.7171	10.9574	0.000932323	0.00127094	2746	1261	1816	614	2412	3237	2296	4665	2906	4099	93.4069	69.5262	77.4118	87.3401	88.964	452.167	450.132	426.287	412.899	398.076
128239	128239	IQGAP3	-2.36075	3.62552	10.1258	0.00146205	0.00172879	153	77	82	31	117	150	128	246	159	210	5.20439	4.24546	3.49547	4.40968	4.31542	20.9531	25.0945	22.4794	22.5915	20.3943
4851	4851	NOTCH1	-2.36123	5.21176	10.5736	0.00114715	0.00144588	378	216	263	86	265	417	357	621	401	578	12.8579	11.9093	11.2111	12.2333	9.77424	58.2495	69.99	56.7469	56.9761	56.1328
6228	6228	RPS23	-2.36233	8.23665	9.38589	0.00218662	0.00242433	3982	2506	2834	747	2992	4535	2846	6823	4815	6623	135.45	138.17	120.807	106.259	110.357	633.481	557.96	623.484	684.14	643.196
79848	79848	CSPP1	-2.36338	3.936	9.73069	0.00181217	0.00205865	199	76	114	40	179	212	159	305	214	266	6.76911	4.19032	4.85955	5.68991	6.60222	29.6137	31.172	27.8708	30.4062	25.8327
80020	80020	FOXRED2	-2.36451	3.8751	9.70351	0.00183916	0.00208447	205	100	163	43	118	206	170	347	226	291	6.97321	5.51358	6.94831	6.11665	4.3523	28.7755	33.3286	31.7088	32.1112	28.2606
92017	92017	SNX29	-2.36468	5.46533	10.5429	0.00116637	0.00146125	546	299	393	126	483	629	450	1058	685	834	18.5725	16.4856	16.7527	17.9232	17.8149	87.8632	88.2227	96.6798	97.3283	80.9943
23461	23461	ABCA5	-2.36529	1.54143	7.68606	0.0055649	0.00582748	36	32	26	9	17	55	23	78	44	56	1.22456	1.76435	1.10832	1.28023	0.627027	7.68279	4.50916	7.12762	6.25174	5.43847
9479	9479	MAPK8IP1	-2.36547	3.94105	9.71633	0.00182638	0.00207298	175	110	119	48	146	185	165	368	205	310	5.95274	6.06494	5.07269	6.82789	5.38505	25.8421	32.3483	33.6278	29.1274	30.1058
51762	51762	RAB8B	-2.36588	4.85026	10.5924	0.00113555	0.00143682	369	199	269	73	251	395	264	639	453	537	12.5518	10.972	11.4668	10.3841	9.25786	55.1764	51.7573	58.3917	64.3646	52.151
1032	1032	CDKN2D	-2.3664	2.77387	9.16949	0.00246083	0.00269193	80	40	73	19	57	113	56	142	89	144	2.72125	2.20543	3.11182	2.70271	2.10238	15.7846	10.9788	12.9759	12.6456	13.9846
51427	51427	ZNF107	-2.36719	2.64127	10.0371	0.00153421	0.00179742	54	35	26	12	39	54	53	86	63	70	1.83684	1.92975	1.10832	1.70697	1.43847	7.5431	10.3907	7.85866	8.95136	6.79808
55702	55702	CCDC94	-2.36797	4.09186	10.5156	0.00118374	0.00147627	186	93	127	50	150	217	158	342	212	306	6.32691	5.12763	5.41371	7.11239	5.53259	30.3121	30.976	31.2519	30.122	29.7173
9924	9924	PAN2	-2.36816	3.39419	12.0307	0.000523327	0.00105467	124	70	65	30	78	133	104	197	132	177	4.21794	3.85951	2.7708	4.26743	2.87695	18.5784	20.3893	18.0018	18.7552	17.1894
8241	8241	RBM10	-2.36822	5.63445	9.67396	0.00186898	0.00211336	597	337	399	162	598	729	527	1142	737	1105	20.3073	18.5808	17.0084	23.0441	22.0566	101.832	103.319	104.356	104.717	107.313
7517	7517	XRCC3	-2.36852	1.46451	7.90329	0.0049345	0.00519006	28	17	12	10	31	36	22	59	38	56	0.952438	0.937309	0.511532	1.42248	1.1434	5.02874	4.31311	5.39141	5.39923	5.43847
7711	7711	ZNF155	-2.36852	3.09002	9.37666	0.00219766	0.00243565	90	51	71	27	93	108	104	168	124	156	3.06141	2.81193	3.02656	3.84069	3.4302	15.0862	20.3893	15.3518	17.6186	15.15
283932	283932	FBXL19-AS1	-2.36856	1.99689	10.2163	0.00139208	0.00166226	48	32	33	9	42	47	45	83	64	79	1.63275	1.76435	1.40671	1.28023	1.54912	6.56529	8.82227	7.58452	9.09345	7.67212
112942	112942	CFAP36	-2.36964	4.38263	9.45299	0.00210806	0.00234637	255	146	197	77	185	356	217	459	310	447	8.67399	8.04983	8.39765	10.9531	6.82352	49.7286	42.543	41.9433	44.0464	43.4106
7181	7181	NR2C1	-2.36988	3.74658	10.062	0.00151362	0.00177828	192	89	124	32	130	176	112	280	220	326	6.531	4.90709	5.28583	4.55193	4.79491	24.5849	21.9577	25.5863	31.2587	31.6596
23274	23274	CLEC16A	-2.36997	4.60145	10.9654	0.00092828	0.00126793	318	164	221	66	297	388	261	576	363	486	10.817	9.04227	9.42071	9.38835	10.9545	54.1986	51.1692	52.6348	51.5769	47.1981
27131	27131	SNX5	-2.3701	6.02243	11.0574	0.000883346	0.00123315	816	438	531	168	665	920	651	1437	889	1258	27.7568	24.1495	22.6353	23.8976	24.5278	128.512	127.629	131.313	126.314	122.171
10013	10013	HDAC6	-2.37113	4.34933	8.89236	0.00286367	0.00309448	241	158	166	67	162	285	208	449	282	439	8.19777	8.71146	7.07619	9.5306	5.97519	39.8108	40.7785	41.0295	40.068	42.6337
57553	57553	MICAL3	-2.37155	5.35299	9.76951	0.0017743	0.0020221	485	260	294	124	402	507	434	897	538	805	16.4976	14.3353	12.5325	17.6387	14.8273	70.8214	85.0859	81.9677	76.4418	78.178
51449	51449	PCYOX1	-2.372	7.01024	11.9016	0.000560859	0.00106101	1370	937	1091	295	856	1586	1087	2634	1603	2339	46.6014	51.6622	46.5068	41.9631	31.5726	221.544	213.107	240.694	227.762	227.153
64794	64794	DDX31	-2.37285	3.72697	9.81618	0.00172983	0.00197855	178	81	112	32	141	173	116	288	198	295	6.05478	4.466	4.7743	4.55193	5.20063	24.1659	22.7419	26.3174	28.1329	28.6491
9520	9520	NPEPPS	-2.37344	6.38347	10.5804	0.00114293	0.00144258	1091	667	825	204	675	1239	836	1859	1225	1687	37.1111	36.7756	35.1678	29.0185	24.8966	173.072	163.898	169.875	174.054	163.834
83596	83596	BCL2L12	-2.37442	3.01305	9.73951	0.00180349	0.00204978	86	52	58	17	59	108	58	142	90	151	2.92534	2.86706	2.4724	2.41821	2.17615	15.0862	11.3709	12.9759	12.7877	14.6644
54883	54883	CWC25	-2.37443	4.09427	10.4508	0.00122593	0.00151359	192	118	115	45	198	231	182	339	244	316	6.531	6.50602	4.90218	6.40115	7.30302	32.2677	35.6812	30.9778	34.6688	30.6885
23358	23358	USP24	-2.37468	5.58934	10.1853	0.00141562	0.00168494	644	341	420	125	485	694	524	1139	673	925	21.9061	18.8013	17.9036	17.781	17.8887	96.9429	102.73	104.082	95.6233	89.8318
10367	10367	MICU1	-2.37472	5.97275	9.707	0.00183567	0.00208132	807	435	595	191	613	968	624	1390	944	1420	27.4506	23.9841	25.3635	27.1693	22.6098	135.217	122.336	127.018	134.128	137.904
145165	145165	ST13P4	-2.37476	1.44332	10.5722	0.00114801	0.00144649	28	22	18	8	23	46	19	58	36	51	0.952438	1.21299	0.767298	1.13798	0.84833	6.42561	3.72496	5.30003	5.11506	4.95289
10659	10659	CELF2	-2.37533	2.18966	8.88322	0.00287804	0.00310972	67	43	39	12	51	68	57	116	73	103	2.27905	2.37084	1.66248	1.70697	1.88108	9.49872	11.1749	10.6001	10.3722	10.0029
284086	284086	NEK8	-2.37605	1.32379	9.52137	0.00203093	0.00226977	36	13	22	8	34	38	38	49	36	54	1.22456	0.716765	0.937808	1.13798	1.25405	5.30811	7.44992	4.47761	5.11506	5.24424
10144	10144	FAM13A	-2.37613	3.69479	9.94909	0.00160929	0.00186432	186	92	116	32	153	193	122	299	237	270	6.32691	5.07249	4.94481	4.55193	5.64324	26.9596	23.9182	27.3226	33.6742	26.2212
51171	51171	HSD17B14	-2.37661	2.61402	11.4039	0.000732885	0.00113968	82	43	59	18	54	91	60	132	82	159	2.78928	2.37084	2.51503	2.56046	1.99173	12.7115	11.763	12.0621	11.651	15.4414
83444	83444	INO80B	-2.37668	3.71073	8.92903	0.00280674	0.00303659	173	90	109	35	111	172	134	265	180	285	5.88471	4.96222	4.64641	4.97867	4.09411	24.0262	26.2708	24.2156	25.5753	27.6779
4595	4595	MUTYH	-2.37725	2.60973	9.52136	0.00203094	0.00226977	63	35	42	27	62	87	57	127	95	140	2.14299	1.92975	1.79036	3.84069	2.2868	12.1528	11.1749	11.6052	13.4981	13.5962
10084	10084	PQBP1	-2.37798	4.8783	10.164	0.00143212	0.00170147	345	213	279	82	315	445	301	638	409	695	11.7354	11.7439	11.8931	11.6643	11.6184	62.1608	59.0112	58.3003	58.1128	67.4953
400818	400818	NBPF9	-2.37834	2.11495	9.16783	0.00246307	0.00269363	52	25	29	18	44	75	45	110	56	73	1.76881	1.37839	1.2362	2.56046	1.62289	10.4765	8.82227	10.0518	7.95677	7.08943
2071	2071	ERCC3	-2.37835	5.23707	9.29682	0.00229552	0.00252976	488	260	297	102	404	509	382	841	553	807	16.5996	14.3353	12.6604	14.5093	14.9011	71.1007	74.8913	76.8504	78.5731	78.3722
25875	25875	LETMD1	-2.37857	3.58986	9.10896	0.0025436	0.00277574	155	110	110	39	88	175	123	292	181	290	5.27242	6.06494	4.68904	5.54766	3.24578	24.4452	24.1142	26.6829	25.7174	28.1635
23005	23005	MAPKBP1	-2.37986	5.09761	9.55752	0.00199132	0.0022306	458	203	278	90	392	459	365	743	517	681	15.5792	11.1926	11.8505	12.8023	14.4585	64.1164	71.5584	67.8952	73.458	66.1356
1267	1267	CNP	-2.38004	6.56007	9.32142	0.0022649	0.00250049	1249	689	868	283	735	1366	987	2090	1406	1928	42.4855	37.9886	37.0008	40.2561	27.1097	190.813	193.502	190.984	199.772	187.239
100507313	100507313	NA	-2.38046	4.06644	9.87941	0.00167139	0.00192598	225	143	167	60	122	264	214	413	243	358	7.65352	7.88442	7.11882	8.53486	4.49984	36.8774	41.9548	37.7399	34.5267	34.7673
55906	55906	ZC4H2	-2.38068	2.04485	7.81127	0.00519214	0.00545419	36	28	38	16	23	57	38	95	52	77	1.22456	1.5438	1.61985	2.27596	0.84833	7.96217	7.44992	8.68108	7.38843	7.47789
728752	728752	LOC728752	-2.38077	1.30626	10.1468	0.00144549	0.00171387	29	21	19	6	20	34	19	62	32	53	0.986454	1.15785	0.809925	0.853486	0.737678	4.74936	3.72496	5.66555	4.54672	5.14712
114134	114134	SLC2A13	-2.38157	2.68385	10.1771	0.00142199	0.00169063	66	36	62	21	66	85	54	139	114	131	2.24503	1.98489	2.64291	2.9872	2.43434	11.8734	10.5867	12.7018	16.1977	12.7221
3646	3646	EIF3E	-2.38165	7.89582	10.1829	0.00141748	0.00168664	2961	1732	2385	702	2093	3525	2449	5582	3515	5078	100.72	95.4952	101.667	99.8579	77.198	492.397	480.128	510.082	499.429	493.152
4758	4758	NEU1	-2.3818	5.09561	9.15738	0.00247717	0.00270804	441	250	304	91	330	476	370	731	488	757	15.0009	13.7839	12.9588	12.9445	12.1717	66.4911	72.5387	66.7986	69.3375	73.5164
2323	2323	FLT3LG	-2.38241	2.45779	11.3665	0.000747818	0.00114719	70	42	51	17	52	82	53	125	80	143	2.38109	2.3157	2.17401	2.41821	1.91796	11.4543	10.3907	11.4225	11.3668	13.8875
83667	83667	SESN2	-2.38254	5.54213	9.28065	0.00231587	0.00254979	750	390	537	168	550	889	580	1347	811	1224	25.5117	21.503	22.891	23.8976	20.2862	124.182	113.709	123.089	115.231	118.869
55066	55066	PDPR	-2.38281	5.59544	8.69526	0.00319038	0.0034254	628	321	377	108	551	629	492	1077	724	910	21.3618	17.6986	16.0706	15.3628	20.323	87.8632	96.4569	98.416	102.87	88.3751
4722	4722	NDUFS3	-2.38344	4.31075	8.96633	0.00275	0.00298099	253	143	184	58	179	303	184	410	304	469	8.60596	7.88442	7.84349	8.25037	6.60222	42.3252	36.0733	37.4657	43.1939	45.5472
201176	201176	ARHGAP27	-2.38455	1.13738	11.2897	0.000779386	0.00116209	35	15	23	6	17	31	25	53	31	53	1.19055	0.827037	0.980436	0.853486	0.627027	4.3303	4.90126	4.84313	4.40464	5.14712
112574	112574	SNX18	-2.38458	6.38008	8.74354	0.003107	0.00334262	1046	608	773	228	750	1181	903	1905	1187	1670	35.5804	33.5226	32.9512	32.4325	27.6629	164.97	177.034	174.079	168.655	162.183
51278	51278	IER5	-2.38488	5.21154	8.50053	0.00355042	0.00378527	439	237	296	95	310	454	354	737	531	690	14.9329	13.0672	12.6178	13.5135	11.434	63.4179	69.4019	67.3469	75.4472	67.0097
4820	4820	NKTR	-2.38544	5.04663	10.7503	0.0010426	0.00136008	463	221	288	83	328	450	374	697	500	663	15.7492	12.185	12.2768	11.8066	12.0979	62.8592	73.3229	63.6917	71.0426	64.3876
389289	389289	ANXA2R	-2.38552	1.32423	8.86233	0.00291116	0.00314174	23	11	9	2	12	26	13	33	9	31	0.78236	0.606494	0.383649	0.284495	0.442607	3.63186	2.54866	3.01553	1.27877	3.01058
91147	91147	TMEM67	-2.38596	2.00072	10.6448	0.00110379	0.00141064	50	26	39	12	43	65	46	90	52	90	1.70078	1.43353	1.66248	1.70697	1.58601	9.07966	9.01832	8.22418	7.38843	8.74039
4869	4869	NPM1	-2.38621	9.55686	11.3329	0.000761478	0.00115403	9176	5002	6957	2039	6796	10935	7331	16278	10516	15491	312.128	275.789	296.561	290.043	250.663	1527.48	1437.25	1487.48	1494.17	1504.42
1938	1938	EEF2	-2.38696	11.5906	9.30229	0.00228867	0.0025234	36173	22866	28858	9484	26177	43706	32927	69099	44735	65285	1230.45	1260.74	1230.15	1349.08	965.51	6105.16	6455.36	6314.25	6356.18	6340.18
51720	51720	UIMC1	-2.38778	4.61083	10.4497	0.00122671	0.00151407	323	176	201	56	247	333	260	503	359	498	10.9871	9.7039	8.56816	7.96587	9.11033	46.5158	50.9731	45.964	51.0086	48.3635
1632	1632	ECI1	-2.38794	3.6649	10.3686	0.00128177	0.001563	156	101	115	37	118	182	164	252	167	296	5.30644	5.56872	4.90218	5.26317	4.3523	25.4231	32.1523	23.0277	23.7282	28.7462
55954	55954	ZMAT5	-2.38805	3.70696	9.98362	0.00157939	0.00183695	142	107	140	45	109	193	145	304	204	307	4.83022	5.89953	5.96787	6.40115	4.02035	26.9596	28.4273	27.7795	28.9854	29.8145
1962	1962	EHHADH	-2.38908	1.96484	9.29775	0.00229435	0.00252871	48	27	41	11	30	46	35	106	66	75	1.63275	1.48867	1.74773	1.56472	1.10652	6.42561	6.86177	9.68626	9.37762	7.28366
64122	64122	FN3K	-2.38913	1.26358	6.04917	0.0139128	0.0142821	34	22	30	5	17	43	26	47	38	58	1.15653	1.21299	1.27883	0.711239	0.627027	6.00655	5.09731	4.29485	5.39923	5.6327
317649	317649	EIF4E3	-2.38916	3.69492	8.46577	0.00361893	0.00385269	145	117	147	38	97	176	143	305	223	283	4.93227	6.45089	6.26626	5.40541	3.57774	24.5849	28.0352	27.8708	31.685	27.4837
11273	11273	ATXN2L	-2.38989	7.21428	9.85372	0.00169489	0.00194656	1729	1024	1449	487	1434	2197	1712	3406	2115	3233	58.813	56.4591	61.7675	69.2746	52.8915	306.893	335.639	311.24	300.51	313.974
22979	22979	EFR3B	-2.39082	2.32598	9.58533	0.00196138	0.00220148	42	26	28	6	42	43	40	71	52	68	1.42866	1.43353	1.19357	0.853486	1.54912	6.00655	7.84202	6.48797	7.38843	6.60385
6125	6125	RPL5	-2.3918	9.40395	9.82374	0.00172274	0.00197235	8445	5000	6554	1932	6069	9930	6591	15129	10370	15473	287.262	275.679	279.382	274.823	223.848	1387.09	1292.17	1382.48	1473.42	1502.67
54947	54947	LPCAT2	-2.39259	5.58569	11.1741	0.000829464	0.00119274	605	304	429	114	494	704	452	1018	719	938	20.5795	16.7613	18.2873	16.2162	18.2207	98.3397	88.6148	93.0246	102.159	91.0943
6622	6622	SNCA	-2.39374	1.28464	6.45477	0.0110655	0.0114032	33	22	21	7	32	38	24	68	49	56	1.12252	1.21299	0.895181	0.995734	1.18029	5.30811	4.70521	6.21383	6.96217	5.43847
8761	8761	PABPC4	-2.39469	7.63377	10.1288	0.00145973	0.00172657	2342	1472	1740	538	1774	2741	2108	4400	2849	3907	79.6646	81.1599	74.1721	76.5293	65.4321	382.882	413.275	402.071	404.8	379.43
8409	8409	UXT	-2.39481	4.78982	9.58395	0.00196285	0.00220292	371	171	238	95	281	423	255	660	446	640	12.6198	9.42822	10.1454	13.5135	10.3644	59.0876	49.9929	60.3107	63.37	62.1539
11200	11200	CHEK2	-2.39482	2.08417	11.587	0.000664128	0.00110152	61	27	33	14	26	53	38	88	62	102	2.07495	1.48867	1.40671	1.99147	0.958982	7.40342	7.44992	8.04142	8.80928	9.90578
6237	6237	RRAS	-2.39523	6.3959	10.1501	0.00144294	0.00171121	1005	664	764	226	711	1112	830	1767	1216	2046	34.1857	36.6102	32.5675	32.148	26.2245	155.332	162.722	161.468	172.775	198.698
7802	7802	DNALI1	-2.3957	1.50185	9.16428	0.00246785	0.00269861	32	17	31	10	23	33	25	53	53	79	1.0885	0.937309	1.32146	1.42248	0.84833	4.60967	4.90126	4.84313	7.53051	7.67212
11230	11230	PRAF2	-2.39576	6.56097	10.4248	0.00124337	0.00152867	998	673	831	301	856	1417	966	2028	1284	2026	33.9476	37.1064	35.4236	42.8166	31.5726	197.937	189.385	185.318	182.437	196.756
1459	1459	CSNK2A2	-2.39589	4.69536	10.7049	0.00106852	0.00138093	356	194	238	70	219	338	244	642	426	559	12.1096	10.6963	10.1454	9.95734	8.07758	47.2142	47.8363	58.6658	60.5283	54.2876
29896	29896	TRA2A	-2.39658	5.80949	11.4147	0.000728659	0.00113876	674	333	473	154	602	834	582	1131	807	1106	22.9265	18.3602	20.1629	21.9061	22.2041	116.499	114.101	103.351	114.663	107.41
84138	84138	SLC7A6OS	-2.39703	3.24506	11.0226	0.000900061	0.0012462	124	56	82	27	99	124	87	256	140	194	4.21794	3.0876	3.49547	3.84069	3.65151	17.3212	17.0564	23.3932	19.8919	18.8404
3106	3106	HLA-B	-2.39745	8.84666	11.525	0.000686676	0.00111224	5541	3528	4033	1253	3769	6271	4471	9886	6752	10092	188.481	194.519	171.917	178.236	139.015	875.978	876.542	903.381	959.359	980.09
4048	4048	LTA4H	-2.39767	5.43799	9.78225	0.00176205	0.0020097	521	316	443	115	377	646	466	966	607	909	17.7221	17.4229	18.884	16.3585	13.9052	90.2379	91.3596	88.2729	86.2457	88.278
202243	202243	CCDC125	-2.39838	1.85435	9.94463	0.0016132	0.00186796	53	22	25	13	26	42	33	83	61	79	1.80283	1.21299	1.06569	1.84922	0.958982	5.86686	6.46967	7.58452	8.66719	7.67212
2553	2553	GABPB1	-2.39839	4.39534	11.726	0.000616344	0.00107497	274	131	176	46	224	280	193	472	290	452	9.32029	7.22279	7.50247	6.54339	8.262	39.1124	37.8378	43.1313	41.2047	43.8962
6223	6223	RPS19	-2.39878	8.62119	9.33308	0.00225054	0.00248674	5023	2954	3621	1095	3912	5664	3704	8889	6300	9594	170.861	162.871	154.355	155.761	144.29	791.188	726.171	812.275	895.136	931.726
100506696	100506696	PCAT6	-2.39918	1.47318	7.52772	0.00607567	0.00634477	28	24	21	14	25	47	32	58	40	83	0.952438	1.32326	0.895181	1.99147	0.922098	6.56529	6.27362	5.30003	5.6834	8.06059
9755	9755	TBKBP1	-2.39924	4.29135	10.0309	0.00153934	0.0018011	291	116	176	44	199	298	201	422	306	356	9.89855	6.39575	7.50247	6.2589	7.3399	41.6268	39.4062	38.5623	43.478	34.5731
221079	221079	ARL5B	-2.40009	3.94135	9.25132	0.00235326	0.0025861	156	95	128	33	152	198	131	305	227	264	5.30644	5.2379	5.45634	4.69417	5.60636	27.658	25.6826	27.8708	32.2533	25.6385
25873	25873	RPL36	-2.40015	7.77926	8.5499	0.00345541	0.00369203	2626	1574	2163	639	2206	3366	2240	4991	3174	5245	89.3251	86.7837	92.2036	90.8963	81.3659	470.187	439.153	456.077	450.978	509.371
132884	132884	EVC2	-2.40029	4.10471	9.25164	0.00235285	0.0025861	236	119	149	45	181	252	177	403	252	384	8.02769	6.56116	6.35152	6.40115	6.67599	35.2012	34.7009	36.8261	35.8054	37.2923
54879	54879	ST7L	-2.40052	3.8525	10.5725	0.00114782	0.00144641	184	123	120	37	144	200	142	322	240	336	6.25888	6.7817	5.11532	5.26317	5.31128	27.9374	27.8392	29.4243	34.1004	32.6308
54929	54929	TMEM161A	-2.4008	3.81022	10.2044	0.00140105	0.00167048	156	90	118	49	111	209	117	291	218	303	5.30644	4.96222	5.03006	6.97014	4.09411	29.1946	22.9379	26.5915	30.9746	29.426
2091	2091	FBL	-2.40094	6.4916	9.66542	0.00187769	0.00212156	1097	616	850	250	920	1318	996	2020	1294	1928	37.3152	33.9637	36.2335	35.5619	33.9332	184.108	195.266	184.587	183.858	187.239
2185	2185	PTK2B	-2.40144	3.05186	10.5522	0.00116049	0.00145657	126	52	68	27	103	138	83	213	148	181	4.28597	2.86706	2.89868	3.84069	3.79904	19.2768	16.2722	19.4639	21.0286	17.5779
151188	151188	ARL6IP6	-2.40176	3.80684	11.8269	0.000583811	0.00106699	169	82	115	35	126	172	140	291	172	296	5.74864	4.52114	4.90218	4.97867	4.64737	24.0262	27.4471	26.5915	24.4386	28.7462
55224	55224	ETNK2	-2.40371	4.12707	9.79075	0.00175392	0.0020018	211	144	141	47	172	273	173	372	266	382	7.1773	7.93955	6.0105	6.68564	6.34403	38.1346	33.9167	33.9933	37.7946	37.0981
10410	10410	IFITM3	-2.40394	8.13643	9.19845	0.00242221	0.00265315	3537	1979	2868	961	2510	4315	3239	6496	4234	6609	120.313	109.114	122.256	136.7	92.5786	602.75	635.008	593.603	601.588	641.836
81563	81563	C1orf21	-2.4048	2.46263	8.82513	0.0029711	0.00320377	77	35	62	14	40	75	50	135	88	119	2.6192	1.92975	2.64291	1.99147	1.47536	10.4765	9.80253	12.3363	12.5035	11.5567
1973	1973	EIF4A1	-2.40538	8.95489	10.7982	0.00101601	0.00133921	6611	3673	4378	1315	5982	7502	5235	11862	7971	11556	224.877	202.514	186.624	187.056	220.64	1047.93	1026.32	1083.95	1132.56	1122.27
55761	55761	TTC17	-2.40561	5.95178	10.0382	0.00153331	0.00179655	804	431	572	190	576	944	663	1495	920	1305	27.3486	23.7635	24.383	27.0271	21.2451	131.865	129.982	136.613	130.718	126.736
291	291	SLC25A4	-2.40664	3.73406	10.6503	0.00110052	0.00140785	173	93	137	35	118	209	140	291	190	297	5.88471	5.12763	5.83999	4.97867	4.3523	29.1946	27.4471	26.5915	26.9962	28.8433
5394	5394	EXOSC10	-2.40774	6.33568	10.602	0.00112964	0.00143227	1028	536	659	199	867	1196	834	1799	1107	1641	34.9681	29.5528	28.0916	28.3073	31.9784	167.066	163.506	164.392	157.288	159.367
5757	5757	PTMA	-2.40786	9.75235	10.9044	0.000959345	0.0012928	9816	5278	7664	2392	8528	12647	8865	18181	11543	17701	333.898	291.007	326.698	340.257	314.546	1766.62	1737.99	1661.38	1640.09	1719.04
66008	66008	TRAK2	-2.40798	6.72862	10.1911	0.00141124	0.00168092	1454	762	1012	305	1000	1617	1144	2548	1696	2231	49.4587	42.0135	43.1392	43.3856	36.8839	225.874	224.282	232.836	240.976	216.665
6794	6794	STK11	-2.40987	5.53514	9.51736	0.00203537	0.00227348	649	341	416	126	473	678	519	1141	701	1023	22.0761	18.8013	17.7331	17.9232	17.4461	94.7079	101.75	104.264	99.6017	99.3491
117583	117583	PARD3B	-2.41006	3.21964	10.1764	0.00142252	0.0016911	106	76	84	25	75	106	108	218	153	171	3.60566	4.19032	3.58072	3.55619	2.76629	14.8068	21.1735	19.9208	21.739	16.6067
5333	5333	PLCD1	-2.41032	4.90249	10.0521	0.00152171	0.00178672	363	222	255	79	285	453	303	650	429	631	12.3477	12.2401	10.8701	11.2376	10.5119	63.2783	59.4033	59.3969	60.9545	61.2799
7316	7316	UBC	-2.41044	8.65935	9.63975	0.00190411	0.00214857	4292	2415	3164	953	3311	4881	3607	7687	5232	7583	145.995	133.153	134.874	135.562	122.123	681.813	707.154	702.436	743.389	736.427
135112	135112	NCOA7	-2.41151	4.69718	11.3108	0.00077058	0.00115774	394	197	236	72	269	420	291	629	437	565	13.4022	10.8618	10.0601	10.2418	9.92177	58.6686	57.0507	57.4779	62.0912	54.8703
23301	23301	EHBP1	-2.41156	6.17861	10.2871	0.00133962	0.001613	948	513	631	217	743	1106	813	1702	1100	1541	32.2468	28.2847	26.898	30.8678	27.4047	154.494	159.389	155.528	156.294	149.655
4047	4047	LSS	-2.41164	6.30475	10.0325	0.00153803	0.00180051	982	552	635	219	818	1140	841	1792	1159	1623	33.4034	30.435	27.0686	31.1522	30.171	159.243	164.879	163.753	164.677	157.618
254048	254048	UBN2	-2.41224	3.94375	10.6263	0.00111492	0.00141981	191	74	101	33	166	199	137	287	225	250	6.49699	4.08005	4.30539	4.69417	6.12273	27.7977	26.8589	26.226	31.9692	24.2789
65010	65010	SLC26A6	-2.41257	4.24964	9.63674	0.00190723	0.00215121	236	110	146	55	209	264	193	375	254	473	8.02769	6.06494	6.22364	7.82362	7.70874	36.8774	37.8378	34.2674	36.0896	45.9356
84333	84333	PCGF5	-2.41261	4.75205	11.5507	0.000677227	0.00110759	345	219	215	83	200	367	258	633	457	547	11.7354	12.0747	9.16494	11.8066	7.37678	51.2652	50.581	57.8434	64.9329	53.1222
84650	84650	EBPL	-2.414	2.36391	9.39078	0.00218079	0.00241856	62	36	47	11	41	61	40	110	76	123	2.10897	1.98489	2.0035	1.56472	1.51224	8.52091	7.84202	10.0518	10.7985	11.9452
8106	8106	PABPN1	-2.41512	6.12526	10.0263	0.00154321	0.0018043	889	517	724	180	687	1033	767	1645	1073	1570	30.2399	28.5052	30.8624	25.6046	25.3392	144.297	150.371	150.32	152.457	152.471
55823	55823	VPS11	-2.41538	5.4086	9.77601	0.00176803	0.00201574	545	310	371	112	327	595	446	916	597	874	18.5385	17.0921	15.8149	15.9317	12.061	83.1138	87.4385	83.7039	84.8248	84.8789
55384	55384	MEG3	-2.41708	7.34161	11.204	0.000816196	0.00118604	2036	922	1188	401	1930	2091	1746	3105	2143	3855	69.2558	50.8352	50.6416	57.0413	71.186	292.086	342.304	283.734	304.488	374.38
4123	4123	MAN2C1	-2.41766	5.27353	10.0762	0.00150198	0.00176762	527	224	314	108	390	509	422	772	586	873	17.9262	12.3504	13.3851	15.3628	14.3847	71.1007	82.7333	70.5452	83.2619	84.7818
5151	5151	PDE8A	-2.41797	5.24434	10.3685	0.00128183	0.001563	510	236	312	84	450	541	403	847	563	765	17.348	13.012	13.2998	11.9488	16.5978	75.5707	79.0084	77.3987	79.9939	74.2933
1952	1952	CELSR2	-2.41805	1.94871	7.10316	0.0076948	0.0079858	44	28	34	15	18	60	49	76	49	72	1.49669	1.5438	1.44934	2.13372	0.66391	8.38123	9.60648	6.94486	6.96217	6.99232
641638	641638	SNHG6	-2.41807	5.02449	9.72389	0.00181889	0.00206508	415	202	323	102	291	505	330	717	500	739	14.1165	11.1374	13.7687	14.5093	10.7332	70.542	64.6967	65.5193	71.0426	71.7683
23370	23370	ARHGEF18	-2.41917	5.21237	9.77824	0.00176589	0.00201369	410	262	300	110	376	530	430	801	522	747	13.9464	14.4456	12.7883	15.6472	13.8684	74.0342	84.3017	73.1952	74.1684	72.5453
27005	27005	USP21	-2.41929	3.55889	10.0972	0.00148498	0.00175184	138	63	78	40	134	167	125	259	154	257	4.69416	3.47356	3.32496	5.68991	4.94244	23.3277	24.5063	23.6674	21.8811	24.9587
4802	4802	NFYC	-2.42033	4.7058	10.3314	0.00130785	0.00158583	299	189	249	61	248	373	245	583	375	577	10.1707	10.4207	10.6143	8.67711	9.14721	52.1033	48.0324	53.2744	53.2819	56.0356
3656	3656	IRAK2	-2.42066	2.92244	11.5136	0.000690901	0.00111563	95	53	53	19	88	107	82	194	96	152	3.23149	2.9222	2.25927	2.70271	3.24578	14.9465	16.0761	17.7277	13.6402	14.7616
84276	84276	NICN1	-2.42091	2.40682	8.9059	0.00284251	0.00307274	54	39	42	16	53	69	49	123	77	126	1.83684	2.1503	1.79036	2.27596	1.95485	9.63841	9.60648	11.2397	10.9406	12.2366
727800	727800	RNF208	-2.42096	1.24125	8.45141	0.0036476	0.00388075	29	17	26	5	22	40	19	59	41	43	0.986454	0.937309	1.10832	0.711239	0.811446	5.58748	3.72496	5.39141	5.82549	4.17597
100129434	100129434	LOC100129434	-2.42111	2.13068	11.3091	0.00077129	0.00115803	60	26	39	8	42	70	53	81	58	68	2.04094	1.43353	1.66248	1.13798	1.54912	9.7781	10.3907	7.40176	8.24094	6.60385
79641	79641	ROGDI	-2.42247	3.46962	9.03487	0.00264878	0.00288219	131	65	115	36	94	163	117	264	136	271	4.45605	3.58383	4.90218	5.12092	3.46709	22.769	22.9379	24.1243	19.3236	26.3183
6152	6152	RPL24	-2.42258	8.46867	10.4495	0.00122684	0.00151407	4258	2302	3443	1002	3359	5386	3575	7998	5127	7824	144.839	126.923	146.767	142.532	123.893	752.355	700.881	730.856	728.47	759.832
4126	4126	MANBA	-2.42334	4.92922	11.012	0.000905218	0.00124998	346	226	280	70	224	410	268	665	436	612	11.7694	12.4607	11.9357	9.95734	8.262	57.2717	52.5415	60.7676	61.9491	59.4347
1655	1655	DDX5	-2.42367	9.02476	11.4601	0.000711051	0.00112935	6061	3307	4264	1281	4862	7208	5145	10951	7088	10054	206.169	182.334	181.764	182.219	179.33	1006.86	1008.68	1000.7	1007.1	976.399
6608	6608	SMO	-2.424	4.35538	8.48191	0.00358696	0.00382248	236	146	174	48	183	240	227	423	304	405	8.02769	8.04983	7.41721	6.82789	6.74976	33.5249	44.5035	38.6537	43.1939	39.3318
374920	374920	C19orf68	-2.42435	2.17222	11.3957	0.000736152	0.00114126	45	36	37	13	35	67	46	90	62	91	1.5307	1.98489	1.57722	1.84922	1.29094	9.35904	9.01832	8.22418	8.80928	8.83751
84317	84317	CCDC115	-2.42471	3.85227	8.90124	0.00284978	0.00308031	196	108	117	32	123	222	138	317	192	302	6.66707	5.95467	4.98744	4.55193	4.53672	31.0105	27.055	28.9674	27.2803	29.3289
128977	128977	C22orf39	-2.42492	2.47848	9.27344	0.00232501	0.00255913	70	38	49	21	57	96	55	126	92	142	2.38109	2.09516	2.08875	2.9872	2.10238	13.41	10.7828	11.5139	13.0718	13.7904
2812	2812	GP1BB	-2.42619	1.49185	6.83524	0.00893766	0.00925026	31	9	25	9	26	43	16	54	37	70	1.05448	0.496222	1.06569	1.28023	0.958982	6.00655	3.13681	4.93451	5.25715	6.79808
6147	6147	RPL23A	-2.42633	8.95434	9.41609	0.00215089	0.00238827	5509	3218	4705	1540	4701	7594	5258	11118	7086	10650	187.392	177.427	200.563	219.061	173.391	1060.78	1030.83	1015.96	1006.82	1034.28
53635	53635	PTOV1	-2.42784	6.37975	10.8356	0.00099566	0.00132101	947	555	709	245	770	1130	900	1791	1192	1789	32.2128	30.6004	30.223	34.8507	28.4006	157.846	176.445	163.661	169.365	173.74
6154	6154	RPL26	-2.42954	9.32646	9.80057	0.00174458	0.00199277	7203	4163	6307	1980	5771	9964	6233	14654	9237	14453	245.015	229.53	268.853	281.65	212.857	1391.84	1221.98	1339.08	1312.44	1403.61
5900	5900	RALGDS	-2.4297	4.99717	10.1589	0.00143606	0.00170532	350	204	239	106	296	400	342	687	474	686	11.9055	11.2477	10.188	15.0783	10.9176	55.8748	67.0493	62.7779	67.3483	66.6212
375449	375449	MAST4	-2.42981	3.5465	8.89238	0.00286363	0.00309448	172	62	103	24	113	177	116	245	182	197	5.85069	3.41842	4.39065	3.41395	4.16788	24.7246	22.7419	22.388	25.8595	19.1318
3490	3490	IGFBP7	-2.43013	8.33947	12.6937	0.000366892	0.00105467	3392	2430	3156	773	2291	4128	2941	6676	4793	6929	115.381	133.98	134.533	109.957	84.501	576.628	576.585	610.052	681.014	672.913
9657	9657	IQCB1	-2.43123	3.34622	9.93236	0.00162398	0.00187813	133	71	101	26	121	198	114	258	135	209	4.52408	3.91464	4.30539	3.69844	4.46295	27.658	22.3498	23.576	19.1815	20.2971
9785	9785	DHX38	-2.43157	6.21674	10.3075	0.00132491	0.00160054	864	455	532	225	830	1007	823	1664	1045	1561	29.3895	25.0868	22.6779	32.0057	30.6136	140.665	161.35	152.056	148.479	151.597
149603	149603	RNF187	-2.43177	7.05001	10.223	0.00138701	0.00165779	1596	970	1187	362	1114	1988	1347	2892	1944	2800	54.289	53.4817	50.599	51.4937	41.0887	277.698	264.08	264.27	276.213	271.923
51	51	ACOX1	-2.43204	5.40872	9.47535	0.00208251	0.00232143	539	282	340	97	437	602	417	894	641	867	18.3344	15.5483	14.4934	13.798	16.1183	84.0916	81.7531	81.6935	91.0766	84.1991
84820	84820	POLR2J4	-2.43212	1.51077	11.54	0.000681139	0.00110893	47	18	19	6	23	34	28	76	35	59	1.59874	0.992444	0.809925	0.853486	0.84833	4.74936	5.48942	6.94486	4.97298	5.72981
56927	56927	GPR108	-2.43226	5.51207	10.5082	0.00118845	0.00147989	510	298	442	121	414	664	483	980	664	908	17.348	16.4305	18.8414	17.212	15.2699	92.7522	94.6924	89.5522	94.3445	88.1809
64343	64343	AZI2	-2.43331	4.96081	11.3774	0.000743435	0.001145	382	252	278	83	271	440	307	701	505	718	12.994	13.8942	11.8505	11.8066	9.99554	61.4623	60.1875	64.0572	71.753	69.7289
23475	23475	QPRT	-2.43348	3.31293	8.91012	0.00283594	0.00306621	104	80	86	33	95	145	114	251	146	214	3.53763	4.41086	3.66598	4.69417	3.50397	20.2546	22.3498	22.9363	20.7444	20.7827
55755	55755	CDK5RAP2	-2.43356	5.67687	9.85172	0.00169673	0.00194776	624	370	424	149	478	746	557	1236	781	979	21.2258	20.4002	18.0741	21.1949	17.6305	104.207	109.2	112.945	110.968	95.0761
693221	693221	MIR636	-2.43357	1.44239	10.6796	0.00108324	0.00139412	35	16	24	6	31	37	28	63	34	68	1.19055	0.882173	1.02306	0.853486	1.1434	5.16842	5.48942	5.75693	4.83089	6.60385
4013	4013	VWA5A	-2.43388	2.31226	7.69356	0.00554182	0.00580383	59	42	62	15	44	83	52	135	95	108	2.00692	2.3157	2.64291	2.13372	1.62289	11.594	10.1946	12.3363	13.4981	10.4885
23014	23014	FBXO21	-2.43396	5.54851	10.8008	0.00101455	0.00133804	501	339	351	119	355	618	426	952	652	894	17.0418	18.691	14.9623	16.9275	13.0938	86.3266	83.5175	86.9936	92.6395	86.8212
1629	1629	DBT	-2.43414	3.9045	10.6288	0.0011134	0.00141891	217	111	127	31	159	243	148	324	254	304	7.38139	6.12007	5.41371	4.40968	5.86454	33.944	29.0155	29.6071	36.0896	29.5231
51750	51750	RTEL1	-2.43469	4.22749	10.1063	0.00147763	0.00174422	233	122	159	51	228	289	196	411	275	467	7.92564	6.72657	6.7778	7.25463	8.40953	40.3696	38.4259	37.5571	39.0734	45.3529
51157	51157	ZNF580	-2.43531	4.60449	9.82483	0.00172172	0.00197138	275	135	229	78	224	352	282	507	357	483	9.3543	7.44333	9.76173	11.0953	8.262	49.1699	55.2863	46.3296	50.7244	46.9068
10379	10379	IRF9	-2.43554	5.16626	8.02035	0.00462546	0.00487903	523	280	349	122	327	615	409	855	606	918	17.7902	15.438	14.877	17.3542	12.061	85.9076	80.1847	78.1297	86.1036	89.152
136319	136319	MTPN	-2.43569	7.38594	10.2802	0.00134468	0.00161776	2051	1293	1481	417	1557	2331	1607	3828	2744	3668	69.7661	71.2906	63.1315	59.3173	57.4283	325.611	315.053	349.802	389.882	356.22
767558	767558	LUZP6	-2.43569	7.38594	10.2802	0.00134468	0.00161776	2051	1293	1481	417	1557	2331	1607	3828	2744	3668	69.7661	71.2906	63.1315	59.3173	57.4283	325.611	315.053	349.802	389.882	356.22
1362	1362	CPD	-2.43609	7.22882	10.916	0.000953384	0.0012884	1555	1096	1292	372	1079	1976	1467	3312	2006	2697	52.8943	60.4288	55.0749	52.9161	39.7977	276.022	287.606	302.65	285.023	261.92
349114	349114	LINC00265	-2.43698	1.76674	9.40862	0.00215968	0.00239628	47	15	29	15	38	39	51	79	52	91	1.59874	0.827037	1.2362	2.13372	1.40159	5.4478	9.99858	7.219	7.38843	8.83751
80055	80055	PGAP1	-2.43784	4.03664	10.1105	0.00147425	0.00174094	165	116	147	40	128	206	159	332	239	323	5.61258	6.39575	6.26626	5.68991	4.72114	28.7755	31.172	30.3381	33.9583	31.3683
1674	1674	DES	-2.43793	2.11477	8.98662	0.00271964	0.00295135	47	26	41	8	37	69	43	80	47	80	1.59874	1.43353	1.74773	1.13798	1.3647	9.63841	8.43017	7.31038	6.678	7.76924
5781	5781	PTPN11	-2.43839	7.90633	10.4064	0.00125582	0.00153963	3206	1803	2149	550	2398	3484	2509	5690	3841	5005	109.054	99.4098	91.6068	78.2362	88.4476	486.67	491.891	519.951	545.749	486.063
222166	222166	MTURN	-2.43844	4.7457	10.0322	0.00153826	0.00180051	333	216	236	55	245	358	288	608	408	538	11.3272	11.9093	10.0601	7.82362	9.03656	50.008	56.4626	55.5589	57.9707	52.2481
5239	5239	PGM5	-2.43864	3.14613	8.4715	0.00360753	0.0038415	110	66	75	23	85	145	81	204	141	180	3.74172	3.63896	3.19707	3.2717	3.13513	20.2546	15.8801	18.6415	20.034	17.4808
81894	81894	SLC25A28	-2.43894	4.27247	12.2282	0.000470724	0.00105467	229	112	127	52	144	248	153	349	270	403	7.78958	6.17521	5.41371	7.39688	5.31128	34.6424	29.9957	31.8915	38.363	39.1375
23240	23240	KIAA0922	-2.43919	3.77434	9.8626	0.00168672	0.00193946	161	74	104	33	107	173	137	241	183	246	5.47652	4.08005	4.43328	4.69417	3.94658	24.1659	26.8589	22.0225	26.0016	23.8904
195828	195828	ZNF367	-2.43969	3.44608	9.66362	0.00187953	0.00212323	129	56	80	29	84	150	73	242	157	192	4.38802	3.0876	3.41021	4.12518	3.09825	20.9531	14.3117	22.1139	22.3074	18.6462
147906	147906	DACT3	-2.43977	5.04082	10.0659	0.00151036	0.00177525	305	173	269	83	238	392	287	596	419	587	10.3748	9.53849	11.4668	11.8066	8.77837	54.7573	56.2665	54.4624	59.5337	57.0068
427	427	ASAH1	-2.43977	6.09033	11.754	0.000607122	0.001074	771	527	569	157	517	914	640	1492	962	1341	26.2261	29.0566	24.2551	22.3329	19.069	127.674	125.472	136.339	136.686	130.232
401115	401115	C4orf48	-2.4402	1.58306	7.42139	0.00644531	0.00671941	25	20	32	12	31	48	45	75	37	60	0.850391	1.10272	1.36408	1.70697	1.1434	6.70498	8.82227	6.85348	5.25715	5.82693
1311	1311	COMP	-2.44028	5.59847	10.4547	0.00122337	0.00151132	419	258	337	134	318	586	376	872	544	896	14.2526	14.225	14.3655	19.0612	11.7291	81.8566	73.715	79.6832	77.2943	87.0155
81624	81624	DIAPH3	-2.44031	4.38941	11.7746	0.000600437	0.00107234	225	145	169	40	154	285	183	429	268	341	7.65352	7.99469	7.20407	5.68991	5.68012	39.8108	35.8772	39.2019	38.0788	33.1164
92703	92703	TMEM183A	-2.44074	5.87443	10.3036	0.0013277	0.00160267	668	386	516	171	554	822	597	1322	889	1261	22.7224	21.2824	21.9959	24.3244	20.4337	114.823	117.042	120.804	126.314	122.463
4070	4070	TACSTD2	-2.44098	2.30099	12.3427	0.00044272	0.00105467	53	33	33	11	45	65	51	103	60	83	1.80283	1.81948	1.40671	1.56472	1.65978	9.07966	9.99858	9.41212	8.52511	8.06059
65018	65018	PINK1	-2.44121	7.19463	10.3268	0.0013111	0.00158861	1631	978	1287	389	1257	2088	1520	3057	2010	2986	55.4795	53.9228	54.8618	55.3344	46.3631	291.667	297.997	279.348	285.591	289.987
79187	79187	FSD1	-2.44131	2.18265	9.47152	0.00208687	0.00232572	64	27	35	16	47	74	38	109	76	116	2.177	1.48867	1.49197	2.27596	1.73354	10.3368	7.44992	9.9604	10.7985	11.2654
80097	80097	MZT2B	-2.44203	4.48315	8.68104	0.00321538	0.00345098	282	176	206	56	257	325	227	541	372	571	9.59241	9.7039	8.7813	7.96587	9.47917	45.3983	44.5035	49.4365	52.8557	55.4529
23002	23002	DAAM1	-2.44293	3.44458	9.66561	0.00187749	0.00212155	128	48	61	19	103	129	86	193	131	173	4.354	2.64652	2.60029	2.70271	3.79904	18.0196	16.8603	17.6363	18.6131	16.801
26063	26063	DECR2	-2.44308	3.28495	10.3052	0.00132656	0.00160221	109	75	77	27	81	147	94	198	136	220	3.7077	4.13518	3.28233	3.84069	2.9876	20.534	18.4288	18.0932	19.3236	21.3654
10233	10233	LRRC23	-2.44323	2.10529	10.0184	0.00154985	0.00180978	50	37	33	9	44	57	45	92	60	107	1.70078	2.04002	1.40671	1.28023	1.62289	7.96217	8.82227	8.40694	8.52511	10.3914
2747	2747	GLUD2	-2.44339	2.57567	10.6314	0.00111185	0.0014177	44	36	56	22	56	77	63	112	101	127	1.49669	1.98489	2.38715	3.12945	2.0655	10.7559	12.3512	10.2345	14.3506	12.3337
23194	23194	FBXL7	-2.4436	5.29392	11.3045	0.000773182	0.00115963	506	260	321	123	409	576	454	958	599	837	17.2119	14.3353	13.6835	17.4965	15.0855	80.4598	89.0069	87.5418	85.109	81.2857
10681	10681	GNB5	-2.44413	4.75379	10.0642	0.00151175	0.00177627	371	205	271	72	247	432	306	634	413	635	12.6198	11.3028	11.5521	10.2418	9.11033	60.3448	59.9915	57.9348	58.6812	61.6683
56254	56254	RNF20	-2.44435	5.64837	9.55817	0.00199062	0.00223002	608	350	453	130	386	781	496	1150	694	937	20.6815	19.2975	19.3103	18.4922	14.2372	109.096	97.2411	105.087	98.6071	90.9972
135228	135228	CD109	-2.44487	7.7782	10.3779	0.00127531	0.00155732	2447	1614	1945	518	1762	2921	2152	4899	3317	4073	83.2363	88.9892	82.9108	73.6843	64.9895	408.026	421.901	447.67	471.296	395.551
10399	10399	GNB2L1	-2.44499	9.95767	10.015	0.00155268	0.00181236	11947	7080	9337	2759	8994	14540	10412	22424	14968	22665	406.385	390.361	398.014	392.461	331.734	2031.05	2041.28	2049.1	2126.73	2201.12
283131	283131	NEAT1	-2.44532	6.06012	11.792	0.000594851	0.00107175	972	434	554	209	777	970	897	1320	1145	1674	33.0632	23.9289	23.6157	29.7298	28.6588	135.496	175.857	120.621	162.687	162.571
205428	205428	C3orf58	-2.44552	5.12795	10.9979	0.00091216	0.00125552	291	183	221	65	259	404	244	569	385	534	9.89855	10.0899	9.42071	9.2461	9.55293	56.4336	47.8363	51.9951	54.7028	51.8597
23522	23522	KAT6B	-2.44658	5.79311	10.3939	0.00126433	0.00154779	681	334	461	136	521	761	587	1206	790	1034	23.1647	18.4154	19.6513	19.3457	19.2165	106.302	115.082	110.204	112.247	100.417
439921	439921	MXRA7	-2.44714	7.77317	10.2068	0.00139926	0.00166868	2554	1486	1981	628	1807	3148	2246	4945	3114	4710	86.8759	81.9318	84.4454	89.3316	66.6492	439.735	440.33	451.873	442.453	457.414
6811	6811	STX5	-2.44721	5.61792	9.63083	0.00191338	0.0021575	582	336	426	147	471	762	538	1162	694	1032	19.7971	18.5256	18.1594	20.9104	17.3723	106.442	105.475	106.183	98.6071	100.223
54516	54516	MTRF1L	-2.44746	5.2441	11.002	0.000910123	0.00125439	480	243	377	104	407	615	400	966	528	875	16.3275	13.398	16.0706	14.7938	15.0118	85.9076	78.4202	88.2729	75.0209	84.9761
286097	286097	MICU3	-2.44778	4.19863	11.42	0.000726573	0.00113747	250	138	159	35	192	293	180	376	278	423	8.50391	7.60874	6.7778	4.97867	7.08171	40.9283	35.2891	34.3588	39.4997	41.0799
57130	57130	ATP13A1	-2.44814	6.42367	12.1025	0.000503556	0.00105467	914	568	645	212	747	1191	845	1768	1019	1723	31.0903	31.3171	27.4948	30.1565	27.5523	166.367	165.663	161.559	144.785	167.33
55968	55968	NSFL1C	-2.44884	6.43927	10.3081	0.00132448	0.00160019	965	528	731	221	839	1193	837	1881	1232	1765	32.8251	29.1117	31.1608	31.4367	30.9456	166.647	164.094	171.885	175.049	171.409
135293	135293	PM20D2	-2.44902	3.37783	10.3514	0.00129378	0.00157413	119	76	97	26	64	147	76	240	171	197	4.04786	4.19032	4.13488	3.69844	2.36057	20.534	14.8998	21.9312	24.2966	19.1318
230	230	ALDOC	-2.44908	2.99429	10.5342	0.00117187	0.00146709	123	46	76	22	74	111	83	213	117	193	4.18392	2.53625	3.2397	3.12945	2.72941	15.5053	16.2722	19.4639	16.624	18.7433
121053	121053	C12orf45	-2.44974	2.26757	8.93314	0.00280043	0.00303089	56	24	38	22	33	72	53	130	57	98	1.90488	1.32326	1.61985	3.12945	1.21717	10.0575	10.3907	11.8794	8.09885	9.51732
3205	3205	HOXA9	-2.45018	5.15403	8.75595	0.00308594	0.00332088	288	145	177	56	260	347	261	493	308	476	9.7965	7.99469	7.54509	7.96587	9.58982	48.4714	51.1692	45.0502	43.7622	46.227
2972	2972	BRF1	-2.45083	4.88955	10.421	0.00124589	0.00153113	330	190	261	77	277	452	288	613	394	657	11.2252	10.4758	11.1258	10.9531	10.2168	63.1386	56.4626	56.0158	55.9815	63.8049
6191	6191	RPS4X	-2.45126	9.82751	8.55046	0.00345435	0.00369124	10840	6109	8921	2727	8576	13919	9980	20519	13737	21234	368.73	336.825	380.281	387.91	316.316	1944.3	1956.58	1875.02	1951.82	2062.15
84461	84461	NEURL4	-2.45149	4.42014	10.5577	0.00115707	0.00145368	216	143	135	57	203	294	201	441	276	414	7.34738	7.88442	5.75473	8.10812	7.48743	41.068	39.4062	40.2985	39.2155	40.2058
90441	90441	ZNF622	-2.45215	5.4432	10.4788	0.00120751	0.00149715	470	262	329	92	424	559	444	885	544	798	15.9874	14.4456	14.0245	13.0868	15.6388	78.0851	87.0464	80.8711	77.2943	77.4982
23143	23143	LRCH1	-2.45366	5.03831	10.939	0.000941593	0.00127967	355	180	247	76	311	423	320	655	459	552	12.0756	9.92444	10.529	10.8108	11.4709	59.0876	62.7362	59.8538	65.2171	53.6077
5204	5204	PFDN5	-2.45469	7.26312	9.59944	0.00194637	0.00218714	1860	1052	1442	466	1478	2497	1589	3554	2324	3592	63.2691	58.0029	61.4691	66.2874	54.5144	348.799	311.524	324.764	330.206	348.839
55160	55160	ARHGEF10L	-2.45542	4.40907	9.70204	0.00184064	0.00208574	277	148	196	51	214	303	236	478	338	467	9.42233	8.1601	8.35502	7.25463	7.89316	42.3252	46.2679	43.6795	48.0248	45.3529
55626	55626	AMBRA1	-2.45573	4.86897	10.9057	0.000958706	0.00129247	359	159	222	59	265	379	277	602	373	533	12.2116	8.76659	9.46334	8.39261	9.77424	52.9414	54.306	55.0106	52.9977	51.7626
26512	26512	INTS6	-2.45584	5.53121	12.3593	0.00043879	0.00105467	446	275	326	101	421	609	396	847	632	793	15.171	15.1623	13.8966	14.367	15.5281	85.0695	77.636	77.3987	89.7978	77.0126
3679	3679	ITGA7	-2.45586	2.68161	10.3504	0.00129449	0.00157451	84	41	51	17	62	94	72	128	93	143	2.85731	2.26057	2.17401	2.41821	2.2868	13.1306	14.1156	11.6966	13.2139	13.8875
22985	22985	ACIN1	-2.45646	7.2781	10.0263	0.00154321	0.0018043	1873	943	1224	427	1393	2206	1652	3183	2102	3248	63.7113	51.9931	52.1762	60.7398	51.3793	308.15	323.875	290.862	298.663	315.431
55739	55739	CARKD	-2.45648	4.65314	9.84004	0.00170754	0.00195897	327	174	245	67	253	367	294	575	383	607	11.1231	9.59363	10.4438	9.5306	9.33163	51.2652	57.6389	52.5434	54.4186	58.9491
3137	3137	HLA-J	-2.45681	3.03216	11.0568	0.000883645	0.00123338	79	80	67	19	69	128	79	168	110	199	2.68724	4.41086	2.85605	2.70271	2.54499	17.88	15.488	15.3518	15.6294	19.326
387066	387066	SNHG5	-2.45697	5.59235	10.0275	0.00154222	0.00180375	571	325	473	143	385	755	460	1067	757	1079	19.4229	17.9191	20.1629	20.3414	14.2003	105.464	90.1832	97.5022	107.558	104.788
3422	3422	IDI1	-2.45724	4.80111	10.9674	0.000927277	0.001267	353	210	242	53	256	383	287	588	426	575	12.0075	11.5785	10.3159	7.53913	9.44228	53.5002	56.2665	53.7313	60.5283	55.8414
25827	25827	FBXL2	-2.45729	2.98985	10.595	0.00113393	0.00143539	118	44	66	23	80	145	90	166	123	151	4.01385	2.42598	2.81342	3.2717	2.95071	20.2546	17.6445	15.169	17.4765	14.6644
57609	57609	DIP2B	-2.45797	5.35682	10.8731	0.000975699	0.00130621	457	278	356	101	317	542	434	871	571	771	15.5451	15.3278	15.1754	14.367	11.6922	75.7104	85.0859	79.5918	81.1306	74.876
567	567	B2M	-2.45801	10.3335	10.5135	0.00118503	0.00147709	15827	9059	12252	3507	10749	19738	12777	29470	19080	29097	538.366	499.475	522.274	498.863	396.465	2757.14	2504.94	2692.96	2710.98	2825.77
3417	3417	IDH1	-2.45844	5.27426	8.50363	0.00354439	0.00377952	462	298	351	111	350	574	414	907	633	851	15.7152	16.4305	14.9623	15.7895	12.9094	80.1804	81.1649	82.8815	89.9399	82.6453
440400	440400	RNASEK	-2.45872	7.06613	10.9501	0.000935972	0.00127517	1499	890	1189	393	1293	2106	1456	2982	1870	2888	50.9894	49.0709	50.6843	55.9033	47.6909	294.181	285.45	272.495	265.699	280.47
54877	54877	ZCCHC2	-2.45904	3.66254	9.91834	0.0016364	0.00189069	126	63	64	24	86	141	84	190	133	223	4.28597	3.47356	2.72817	3.41395	3.17202	19.6959	16.4682	17.3622	18.8973	21.6568
4704	4704	NDUFA9	-2.4591	4.72992	10.9069	0.000958076	0.00129242	327	200	233	63	239	392	257	582	416	587	11.1231	11.0272	9.93224	8.96161	8.81526	54.7573	50.385	53.183	59.1074	57.0068
216	216	ALDH1A1	-2.45919	2.3419	7.14917	0.00749985	0.00778899	44	38	40	23	39	87	51	117	81	108	1.49669	2.09516	1.70511	3.2717	1.43847	12.1528	9.99858	10.6914	11.5089	10.4885
166336	166336	PRICKLE2	-2.45969	4.67802	8.54656	0.00346175	0.00369813	289	160	215	64	255	375	242	582	384	489	9.83052	8.82173	9.16494	9.10385	9.4054	52.3827	47.4442	53.183	54.5607	47.4895
5924	5924	RASGRF2	-2.46017	2.02295	9.30393	0.00228663	0.00252162	54	18	38	14	41	57	45	95	76	78	1.83684	0.992444	1.61985	1.99147	1.51224	7.96217	8.82227	8.68108	10.7985	7.57501
6434	6434	TRA2B	-2.46067	7.07047	10.9387	0.000941786	0.00127967	1565	828	1149	388	1423	2053	1374	3143	1944	2958	53.2345	45.6524	48.9792	55.1921	52.4858	286.778	269.373	287.207	276.213	287.268
116496	116496	FAM129A	-2.46094	6.86375	8.64756	0.003275	0.00350919	1469	946	1118	302	840	1761	1279	2766	1750	2408	49.969	52.1585	47.6577	42.9588	30.9825	245.989	250.749	252.757	248.649	233.854
585	585	BBS4	-2.46146	4.22156	10.0121	0.00155512	0.00181467	233	127	190	60	140	292	191	456	278	442	7.92564	7.00225	8.09925	8.53486	5.16375	40.7886	37.4457	41.6692	39.4997	42.925
441454	441454	LOC441454	-2.46313	3.90211	11.4226	0.00072556	0.0011371	168	77	149	39	133	224	155	293	179	349	5.71463	4.24546	6.35152	5.54766	4.90556	31.2899	30.3878	26.7743	25.4332	33.8933
4281	4281	MID1	-2.46363	4.26311	9.68281	0.00186	0.00210442	229	127	137	40	163	217	194	431	262	347	7.78958	7.00225	5.83999	5.68991	6.01208	30.3121	38.0338	39.3847	37.2263	33.6991
118813	118813	ZFYVE27	-2.46444	3.98373	10.4993	0.00119417	0.00148486	205	110	109	33	166	237	154	344	216	332	6.97321	6.06494	4.64641	4.69417	6.12273	33.1058	30.1918	31.4346	30.6904	32.2423
439	439	ASNA1	-2.46461	5.66571	9.54849	0.00200114	0.00223945	602	326	440	137	486	728	542	1161	711	1106	20.4774	17.9743	18.7562	19.4879	17.9256	101.692	106.259	106.092	101.023	107.41
7321	7321	UBE2D1	-2.46657	3.6628	10.1975	0.0014063	0.00167571	157	90	112	28	119	160	128	310	211	249	5.34046	4.96222	4.7743	3.98294	4.38919	22.3499	25.0945	28.3277	29.98	24.1818
7138	7138	TNNT1	-2.46683	2.23095	9.50635	0.00204762	0.00228558	63	35	58	12	43	83	57	117	77	106	2.14299	1.92975	2.4724	1.70697	1.58601	11.594	11.1749	10.6914	10.9406	10.2942
147495	147495	APCDD1	-2.46737	4.63312	6.6456	0.00994009	0.0102705	278	161	227	78	209	323	306	562	356	535	9.45635	8.87686	9.67648	11.0953	7.70874	45.1189	59.9915	51.3554	50.5823	51.9568
51741	51741	WWOX	-2.46798	2.36088	9.1564	0.0024785	0.00270924	67	28	57	19	34	76	64	118	80	115	2.27905	1.5438	2.42978	2.70271	1.25405	10.6162	12.5472	10.7828	11.3668	11.1683
23500	23500	DAAM2	-2.46805	6.33902	8.64242	0.00328424	0.00351845	926	510	667	208	541	1035	832	1640	1119	1492	31.4985	28.1193	28.4326	29.5875	19.9542	144.576	163.114	149.863	158.993	144.896
55784	55784	MCTP2	-2.46824	1.48347	9.66997	0.00187305	0.00211734	34	11	26	16	32	46	44	77	45	64	1.15653	0.606494	1.10832	2.27596	1.18029	6.42561	8.62622	7.03624	6.39383	6.21539
4942	4942	OAT	-2.47002	7.07051	11.4227	0.000725514	0.0011371	1740	897	1098	298	1515	1938	1350	3099	2101	2976	59.1872	49.4568	46.8052	42.3898	55.8791	270.714	264.668	283.186	298.521	289.016
78994	78994	PRR14	-2.47008	5.15821	9.93052	0.00162561	0.00187951	361	216	322	116	320	577	381	797	447	775	12.2796	11.9093	13.7261	16.5007	11.8029	80.5995	74.6953	72.8297	63.512	75.2645
50	50	ACO2	-2.47068	6.19653	10.9679	0.000927017	0.00126694	872	515	600	202	710	1060	795	1740	1050	1607	29.6616	28.3949	25.5766	28.734	26.1876	148.068	155.86	159.001	149.189	156.065
197259	197259	MLKL	-2.47151	3.60845	12.7947	0.000347601	0.00105467	144	79	107	38	109	201	122	270	184	269	4.89825	4.35573	4.56116	5.40541	4.02035	28.0771	23.9182	24.6725	26.1437	26.1241
9960	9960	USP3	-2.47242	4.35867	9.69132	0.0018514	0.00209652	233	143	148	56	241	286	188	498	351	456	7.92564	7.88442	6.30889	7.96587	8.88902	39.9505	36.8575	45.5071	49.8719	44.2847
23705	23705	CADM1	-2.47252	2.30857	11.3055	0.000772766	0.00115915	50	22	36	15	34	67	49	91	50	93	1.70078	1.21299	1.5346	2.13372	1.25405	9.35904	9.60648	8.31556	7.10426	9.03174
9605	9605	VPS9D1	-2.47317	4.68679	10.4281	0.00124109	0.00152667	266	179	223	84	229	377	264	604	364	615	9.04816	9.86931	9.50597	11.9488	8.44642	52.662	51.7573	55.1934	51.719	59.726
7786	7786	MAP3K12	-2.47336	4.4358	8.55271	0.00345008	0.00368701	291	140	206	65	234	359	247	471	362	546	9.89855	7.71901	8.7813	9.2461	8.63084	50.1477	48.4245	43.0399	51.4348	53.0251
55844	55844	PPP2R2D	-2.47367	4.93918	10.9912	0.000915434	0.00125831	353	202	273	77	317	453	320	689	465	661	12.0075	11.1374	11.6373	10.9531	11.6922	63.2783	62.7362	62.9607	66.0696	64.1933
51277	51277	DNAJC27	-2.47379	2.3308	9.71221	0.00183048	0.00207663	57	37	41	12	52	64	62	118	68	110	1.93889	2.04002	1.74773	1.70697	1.91796	8.93998	12.1551	10.7828	9.66179	10.6827
23015	23015	GOLGA8A	-2.4739	1.95307	11.0232	0.000899803	0.00124606	53	19	28	7	44	52	29	69	57	104	1.80283	1.04758	1.19357	0.995734	1.62289	7.26373	5.68547	6.30521	8.09885	10.1
124152	124152	IQCK	-2.47467	2.75905	11.4357	0.000720478	0.00113378	74	34	50	21	79	120	61	129	105	141	2.51716	1.87462	2.13138	2.9872	2.91383	16.7625	11.9591	11.788	14.9189	13.6933
55356	55356	SLC22A15	-2.47495	1.92857	9.15611	0.0024789	0.00270942	60	32	39	12	33	60	54	121	61	84	2.04094	1.76435	1.66248	1.70697	1.21717	8.38123	10.5867	11.057	8.66719	8.1577
6324	6324	SCN1B	-2.47505	2.80586	10.3548	0.00129141	0.00157175	76	47	52	16	55	93	59	148	103	129	2.58519	2.59138	2.21664	2.27596	2.02862	12.9909	11.567	13.5242	14.6348	12.5279
81928	81928	CABLES2	-2.47593	3.80364	9.561	0.00198755	0.00222701	131	95	113	35	101	189	142	278	160	277	4.45605	5.2379	4.81692	4.97867	3.72528	26.4009	27.8392	25.4036	22.7336	26.901
4884	4884	NPTX1	-2.47617	3.7387	10.7107	0.00106517	0.00137746	109	68	98	28	144	168	127	288	153	209	3.7077	3.74923	4.17751	3.98294	5.31128	23.4674	24.8984	26.3174	21.739	20.2971
8021	8021	NUP214	-2.47651	5.9963	10.3308	0.00130832	0.00158622	662	352	494	163	502	849	641	1319	774	1112	22.5184	19.4078	21.0581	23.1864	18.5157	118.594	125.668	120.53	109.974	107.992
23081	23081	KDM4C	-2.47706	4.06529	10.9845	0.000918764	0.00126036	223	102	166	40	185	265	196	374	273	356	7.58549	5.62385	7.07619	5.68991	6.82352	37.0171	38.4259	34.176	38.7892	34.5731
9731	9731	CEP104	-2.47742	5.10058	10.1403	0.00145066	0.00171836	434	192	271	102	339	533	337	774	527	720	14.7628	10.5861	11.5521	14.5093	12.5036	74.4532	66.069	70.728	74.8789	69.9232
56675	56675	NRIP3	-2.4784	3.62807	12.2704	0.000460198	0.00105467	145	79	111	33	98	166	135	267	178	260	4.93227	4.35573	4.73167	4.69417	3.61462	23.1881	26.4668	24.3984	25.2911	25.25
51181	51181	DCXR	-2.47843	3.30125	10.3166	0.00131839	0.00159415	111	57	85	29	76	149	90	229	122	213	3.77574	3.14274	3.62335	4.12518	2.80318	20.8134	17.6445	20.926	17.3344	20.6856
149175	149175	MANEAL	-2.47865	1.7562	9.78616	0.00175831	0.00200586	52	26	26	9	21	50	39	76	57	62	1.76881	1.43353	1.10832	1.28023	0.774562	6.98436	7.64597	6.94486	8.09885	6.02116
137886	137886	UBXN2B	-2.47896	3.57556	7.49964	0.00617114	0.00644045	159	100	126	35	92	219	118	283	223	272	5.40849	5.51358	5.37108	4.97867	3.39332	30.5915	23.134	25.8605	31.685	26.4154
10873	10873	ME3	-2.47905	2.63783	10.5807	0.00114272	0.00144258	88	46	43	22	50	94	63	153	107	145	2.99338	2.53625	1.83299	3.12945	1.8442	13.1306	12.3512	13.9811	15.2031	14.0817
4134	4134	MAP4	-2.47955	9.68576	10.6035	0.00112875	0.00143162	9553	5741	7213	2178	6970	11892	8949	18645	11638	17314	324.951	316.535	307.473	309.816	257.081	1661.16	1754.46	1703.78	1653.59	1681.46
6230	6230	RPS25	-2.47991	9.26756	9.76824	0.00177552	0.0020229	6432	3446	5725	1961	5659	9753	6817	13498	8275	12917	218.789	189.998	244.043	278.948	208.726	1362.37	1336.48	1233.44	1175.75	1254.44
22932	22932	POMZP3	-2.48034	3.67717	9.83325	0.00171385	0.00196422	137	69	131	29	127	181	126	288	181	266	4.66014	3.80437	5.58422	4.12518	4.68426	25.2834	24.7024	26.3174	25.7174	25.8327
55920	55920	RCC2	-2.48044	7.03193	10.1988	0.00140529	0.00167491	1451	822	1159	377	1067	1862	1426	2900	1862	2614	49.3567	45.3216	49.4054	53.6274	39.3551	260.097	279.568	265.001	264.562	253.86
9020	9020	MAP3K14	-2.4805	3.70025	8.53268	0.00348826	0.00372374	153	92	107	40	91	209	118	307	193	263	5.20439	5.07249	4.56116	5.68991	3.35644	29.1946	23.134	28.0536	27.4224	25.5414
8030	8030	CCDC6	-2.4806	6.61215	11.0424	0.000890498	0.00123841	991	648	770	210	844	1222	911	2049	1384	1836	33.7095	35.728	32.8233	29.872	31.13	170.698	178.602	187.237	196.646	178.304
222865	222865	TMEM130	-2.48108	3.1459	9.74532	0.00179779	0.0020445	94	59	97	23	58	128	111	179	132	152	3.19747	3.25301	4.13488	3.2717	2.13927	17.88	21.7616	16.357	18.7552	14.7616
375056	375056	MIA3	-2.48189	6.76268	11.1634	0.00083428	0.00119585	1173	709	933	225	811	1479	1078	2196	1433	1930	39.9003	39.0913	39.7716	32.0057	29.9129	206.597	211.342	200.67	203.608	187.433
1593	1593	CYP27A1	-2.48227	3.62891	8.5473	0.00346035	0.00369697	156	93	109	37	126	211	143	295	192	289	5.30644	5.12763	4.64641	5.26317	4.64737	29.474	28.0352	26.957	27.2803	28.0664
988	988	CDC5L	-2.48244	6.01663	10.7744	0.00102913	0.00134996	675	395	523	164	548	859	643	1334	887	1278	22.9606	21.7786	22.2943	23.3286	20.2124	119.991	126.06	121.901	126.029	124.114
146880	146880	LOC146880	-2.48249	2.37915	10.0877	0.00149259	0.00175833	56	37	32	13	50	65	54	85	81	119	1.90488	2.04002	1.36408	1.84922	1.8442	9.07966	10.5867	7.76728	11.5089	11.5567
10478	10478	SLC25A17	-2.48251	3.57942	11.0655	0.000879481	0.0012298	144	92	99	24	109	177	102	259	190	266	4.89825	5.07249	4.22014	3.41395	4.02035	24.7246	19.9972	23.6674	26.9962	25.8327
9839	9839	ZEB2	-2.48265	6.47566	11.1681	0.000832153	0.00119456	1059	572	768	210	727	1245	965	1945	1202	1710	36.0226	31.5377	32.738	29.872	26.8146	173.91	189.189	177.734	170.786	166.067
79858	79858	NEK11	-2.48287	2.18915	11.3418	0.0007578	0.00115261	55	34	45	14	44	66	56	121	77	101	1.87086	1.87462	1.91824	1.99147	1.62289	9.21935	10.9788	11.057	10.9406	9.80866
100129550	100129550	LOC100129550	-2.48293	3.23413	9.63846	0.00190545	0.00214961	123	78	92	19	69	130	108	238	134	195	4.18392	4.30059	3.92174	2.70271	2.54499	18.1593	21.1735	21.7484	19.0394	18.9375
6204	6204	RPS10	-2.48307	7.79258	9.24711	0.00235868	0.00259107	2712	1548	1998	571	2146	3463	2116	5094	3500	5196	92.2504	85.3502	85.17	81.2234	79.1529	483.736	414.843	465.489	497.298	504.612
6171	6171	RPL41	-2.4834	9.14167	9.85372	0.00169489	0.00194656	6923	4242	4962	1368	4960	8260	5141	12406	9284	13434	235.49	233.886	211.518	194.595	182.944	1153.82	1007.9	1133.66	1319.12	1304.65
8775	8775	NAPA	-2.48375	6.36122	10.5829	0.00114141	0.00144175	1005	552	701	227	755	1300	816	1855	1224	1855	34.1857	30.435	29.882	32.2902	27.8474	181.593	159.977	169.51	173.912	180.149
23053	23053	ZSWIM8	-2.48403	6.27166	9.79696	0.001748	0.00199562	851	535	603	206	703	1095	892	1694	1014	1578	28.9473	29.4977	25.7045	29.303	25.9294	152.957	174.877	154.797	144.074	153.248
29990	29990	PILRB	-2.48424	2.12177	10.9246	0.000948964	0.00128603	52	29	30	14	39	54	45	84	71	114	1.76881	1.59894	1.27883	1.99147	1.43847	7.5431	8.82227	7.6759	10.088	11.0712
64787	64787	EPS8L2	-2.48443	5.3794	9.85984	0.00168926	0.00194142	468	282	332	133	362	642	455	884	637	883	15.9193	15.5483	14.1524	18.9189	13.352	89.6791	89.203	80.7797	90.5082	85.753
27229	27229	TUBGCP4	-2.48454	2.73951	10.5262	0.00117695	0.00147156	78	45	62	12	62	99	55	158	107	124	2.65322	2.48111	2.64291	1.70697	2.2868	13.829	10.7828	14.438	15.2031	12.0423
6470	6470	SHMT1	-2.48475	1.97364	10.4134	0.00125105	0.00153525	47	25	31	13	27	66	42	84	58	68	1.59874	1.37839	1.32146	1.84922	0.995866	9.21935	8.23412	7.6759	8.24094	6.60385
9905	9905	SGSM2	-2.48546	4.99487	10.1348	0.00145499	0.00172235	414	201	260	84	258	417	347	729	455	678	14.0825	11.0823	11.0832	11.9488	9.51605	58.2495	68.0295	66.6159	64.6487	65.8443
11044	11044	PAPD7	-2.48594	5.54967	10.7907	0.00102009	0.00134278	499	226	314	118	382	567	420	964	580	833	16.9738	12.4607	13.3851	16.7852	14.0897	79.2026	82.3412	88.0901	82.4094	80.8972
84166	84166	NLRC5	-2.48647	4.16319	12.6835	0.000368899	0.00105467	224	125	125	47	170	269	182	405	257	383	7.6195	6.89197	5.32846	6.68564	6.27027	37.5758	35.6812	37.0088	36.5159	37.1952
55631	55631	LRRC40	-2.48683	4.08429	11.5571	0.000674903	0.00110656	210	113	142	36	171	244	174	391	252	346	7.14328	6.23035	6.05313	5.12092	6.30715	34.0837	34.1128	35.7295	35.8054	33.602
3306	3306	HSPA2	-2.48834	6.34495	9.60367	0.00194189	0.00218337	709	432	521	153	556	894	684	1387	853	1278	24.1171	23.8187	22.209	21.7639	20.5075	124.88	134.099	126.744	121.199	124.114
6767	6767	ST13	-2.48886	7.78215	9.30244	0.00228849	0.0025234	2490	1539	2110	557	1971	3250	2286	5281	3316	4673	84.6989	84.854	89.9443	79.232	72.6982	453.983	448.172	482.577	471.154	453.821
23761	23761	PISD	-2.48948	4.49466	11.0604	0.000881892	0.00123229	290	129	166	59	233	317	231	506	326	500	9.86454	7.11252	7.07619	8.39261	8.59395	44.2808	45.2877	46.2382	46.3197	48.5577
51547	51547	SIRT7	-2.48953	3.59843	10.4841	0.00120404	0.0014938	129	83	80	33	125	171	108	238	190	289	4.38802	4.57627	3.41021	4.69417	4.61049	23.8865	21.1735	21.7484	26.9962	28.0664
993	993	CDC25A	-2.48958	3.062	9.83003	0.00171685	0.00196696	114	37	51	13	92	100	72	182	112	152	3.87778	2.04002	2.17401	1.84922	3.39332	13.9687	14.1156	16.6311	15.9135	14.7616
6500	6500	SKP1	-2.49001	7.26657	10.9842	0.000918943	0.00126036	1736	1050	1300	359	1286	2056	1407	3349	2369	3256	59.0511	57.8926	55.4159	51.0669	47.4327	287.197	275.843	306.031	336.6	316.208
55647	55647	RAB20	-2.49087	1.13548	8.65026	0.00327014	0.00350476	28	15	19	3	21	39	16	38	37	46	0.952438	0.827037	0.809925	0.426743	0.774562	5.4478	3.13681	3.47243	5.25715	4.46731
2035	2035	EPB41	-2.49093	3.82551	10.8728	0.000975855	0.00130627	169	104	114	38	136	189	164	322	221	322	5.74864	5.73412	4.85955	5.40541	5.01621	26.4009	32.1523	29.4243	31.4008	31.2712
147166	147166	TRIM16L	-2.49116	1.66117	8.443	0.00366451	0.00389662	46	26	42	5	25	48	40	83	45	83	1.56472	1.43353	1.79036	0.711239	0.922098	6.70498	7.84202	7.58452	6.39383	8.06059
1949	1949	EFNB3	-2.49166	3.67277	8.27259	0.00402481	0.00426812	159	81	129	36	124	196	137	302	212	301	5.40849	4.466	5.49897	5.12092	4.57361	27.3787	26.8589	27.5967	30.122	29.2318
6830	6830	SUPT6H	-2.49222	7.86941	11.1646	0.000833748	0.00119553	2544	1479	1903	644	2010	3337	2578	5083	3234	4523	86.5358	81.5458	81.1204	91.6075	74.1367	466.136	505.418	464.483	459.503	439.253
284119	284119	PTRF	-2.49225	10.997	11.7277	0.00061577	0.00107497	21389	13230	17032	5238	15673	28019	21149	42995	27384	39625	727.561	729.447	726.034	745.093	578.082	3913.89	4146.27	3928.87	3890.86	3848.2
51172	51172	NAGPA	-2.49226	3.61195	12.0031	0.000531114	0.00105467	115	87	91	27	103	134	119	236	171	269	3.9118	4.79681	3.87912	3.84069	3.79904	18.7181	23.33	21.5656	24.2966	26.1241
5546	5546	PRCC	-2.49274	6.04363	11.2443	0.000798659	0.00117337	777	404	530	162	648	979	687	1444	900	1385	26.4302	22.2749	22.5927	23.0441	23.9008	136.754	134.687	131.952	127.877	134.505
1026	1026	CDKN1A	-2.49306	9.02681	7.75183	0.00536582	0.00562705	5086	2950	3882	1291	3508	6619	4633	9931	6466	9520	173.004	162.651	165.481	183.642	129.389	924.589	908.302	907.493	918.722	924.539
3476	3476	IGBP1	-2.49326	5.12538	10.202	0.00140289	0.00167251	412	248	312	98	271	505	379	792	520	768	14.0144	13.6737	13.2998	13.9403	9.99554	70.542	74.3032	72.3728	73.8843	74.5847
55764	55764	IFT122	-2.49343	4.17702	10.4427	0.00123135	0.00151788	204	131	134	51	163	289	190	377	285	352	6.93919	7.22279	5.71211	7.25463	6.01208	40.3696	37.2496	34.4502	40.4943	34.1847
1785	1785	DNM2	-2.49398	6.73177	10.7279	0.00105531	0.00137082	1203	669	859	297	1094	1482	1221	2320	1632	2263	40.9208	36.8858	36.6172	42.2476	40.351	207.016	239.378	212.001	231.883	219.772
1975	1975	EIF4B	-2.49404	8.84966	9.05309	0.00262251	0.00285521	5422	3399	4086	1169	3963	6757	4694	10802	7343	9699	184.433	187.407	174.177	166.288	146.171	943.866	920.261	987.085	1043.33	941.923
79640	79640	C22orf46	-2.49426	4.35568	10.3556	0.00129083	0.00157136	245	146	196	63	182	303	254	461	336	472	8.33383	8.04983	8.35502	8.96161	6.71287	42.3252	49.7968	42.1261	47.7406	45.8385
84619	84619	ZGPAT	-2.49429	4.20781	10.3838	0.00127129	0.0015542	253	111	127	45	182	280	194	393	257	392	8.60596	6.12007	5.41371	6.40115	6.71287	39.1124	38.0338	35.9123	36.5159	38.0693
11119	11119	BTN3A1	-2.49453	3.56995	9.89071	0.00166115	0.00191551	155	73	90	39	85	175	109	271	175	283	5.27242	4.02491	3.83649	5.54766	3.13513	24.4452	21.3695	24.7639	24.8649	27.4837
79913	79913	ACTR5	-2.4963	2.09451	9.78729	0.00175723	0.00200498	51	25	41	12	29	59	41	98	65	90	1.7348	1.37839	1.74773	1.70697	1.06963	8.24154	8.03807	8.95522	9.23553	8.74039
5435	5435	POLR2F	-2.49636	4.53157	9.9943	0.00157025	0.00182887	231	148	213	60	189	315	211	493	321	548	7.85761	8.1601	9.07969	8.53486	6.97106	44.0014	41.3667	45.0502	45.6093	53.2193
6189	6189	RPS3A	-2.49663	9.12846	9.63731	0.00190664	0.00215075	6872	3659	5144	1441	5259	8460	5329	12791	9008	13096	233.755	201.742	219.277	204.979	193.973	1181.75	1044.75	1168.84	1279.9	1271.82
25813	25813	SAMM50	-2.49674	5.68598	10.0418	0.00153029	0.00179391	645	324	465	127	504	806	536	1233	749	1101	21.9401	17.864	19.8219	18.0655	18.5895	112.588	105.083	112.671	106.422	106.924
3107	3107	HLA-C	-2.49679	8.5178	11.3232	0.000765434	0.00115621	4134	2441	3248	1130	2717	5487	3944	8177	5166	8102	140.621	134.586	138.455	160.74	100.214	766.463	773.223	747.213	734.012	786.83
28969	28969	BZW2	-2.49724	5.31085	11.9799	0.000537783	0.00105654	457	264	305	86	462	597	362	865	633	882	15.5451	14.5559	13.0014	12.2333	17.0404	83.3932	70.9703	79.0435	89.9399	85.6559
51594	51594	NBAS	-2.49774	5.53982	9.5555	0.00199351	0.00223199	567	356	349	117	418	641	489	1102	752	949	19.2869	19.6283	14.877	16.643	15.4175	89.5394	95.8687	100.701	106.848	92.1626
23304	23304	UBR2	-2.49869	5.51483	10.9241	0.000949204	0.00128603	558	292	402	97	434	701	471	980	678	904	18.9807	16.0997	17.1363	13.798	16.0076	97.9207	92.3398	89.5522	96.3337	87.7924
2140	2140	EYA3	-2.49878	3.30553	10.0718	0.00150556	0.00177095	113	41	64	21	127	124	117	208	143	145	3.84377	2.26057	2.72817	2.9872	4.68426	17.3212	22.9379	19.007	20.3182	14.0817
387680	387680	FAM21A	-2.49984	4.28189	9.74219	0.00180086	0.00204719	220	127	192	45	177	282	191	465	321	378	7.48344	7.00225	8.18451	6.40115	6.52845	39.3918	37.4457	42.4916	45.6093	36.7097
8771	8771	TNFRSF6B	-2.50001	2.76212	10.3096	0.00132342	0.0015994	92	48	42	17	77	105	68	152	87	191	3.12944	2.64652	1.79036	2.41821	2.84006	14.6671	13.3314	13.8897	12.3614	18.5491
65244	65244	SPATS2	-2.50019	4.74471	11.7886	0.000595935	0.00107176	363	188	233	74	245	418	302	610	464	580	12.3477	10.3655	9.93224	10.5263	9.03656	58.3892	59.2073	55.7417	65.9275	56.327
338707	338707	B4GALNT4	-2.50032	4.31914	10.3662	0.00128347	0.00156402	232	101	162	62	187	267	219	433	292	442	7.89163	5.56872	6.90568	8.81936	6.89729	37.2965	42.9351	39.5675	41.4889	42.925
64215	64215	DNAJC1	-2.50042	5.40325	11.0514	0.000886224	0.00123525	480	284	391	110	343	652	433	958	603	890	16.3275	15.6586	16.6674	15.6472	12.6512	91.076	84.8899	87.5418	85.6773	86.4328
116983	116983	ACAP3	-2.50044	5.64536	9.97626	0.00158572	0.00184321	587	321	345	135	515	653	524	1065	736	1203	19.9672	17.6986	14.7065	19.2034	18.9952	91.2157	102.73	97.3195	104.575	116.83
100507280	100507280	NA	-2.50082	2.33555	11.0887	0.000868546	0.00122298	50	26	56	17	45	79	52	101	75	136	1.70078	1.43353	2.38715	2.41821	1.65978	11.0353	10.1946	9.22936	10.6564	13.2077
8940	8940	TOP3B	-2.50098	3.83732	10.887	0.000968403	0.00129867	156	69	108	45	124	189	145	310	176	325	5.30644	3.80437	4.60379	6.40115	4.57361	26.4009	28.4273	28.3277	25.007	31.5625
55901	55901	THSD1	-2.50113	3.09244	9.97994	0.00158255	0.00184026	98	63	69	23	58	128	93	186	128	151	3.33353	3.47356	2.94131	3.2717	2.13927	17.88	18.2327	16.9966	18.1869	14.6644
78991	78991	PCYOX1L	-2.5014	3.07637	11.4271	0.000723791	0.00113676	74	65	83	20	62	117	86	183	119	175	2.51716	3.58383	3.53809	2.84495	2.2868	16.3434	16.8603	16.7225	16.9081	16.9952
9673	9673	SLC25A44	-2.50171	5.16994	9.81304	0.00173279	0.00198115	424	195	268	92	408	538	348	826	531	747	14.4226	10.7515	11.4242	13.0868	15.0486	75.1517	68.2256	75.4797	75.4472	72.5453
143098	143098	MPP7	-2.50172	1.29026	10.5649	0.00115257	0.00145083	25	13	20	7	24	35	22	68	30	49	0.850391	0.716765	0.852553	0.995734	0.885214	4.88905	4.31311	6.21383	4.26255	4.75866
3140	3140	MR1	-2.50204	3.42043	9.80729	0.00173821	0.00198638	137	87	98	27	79	175	109	245	178	229	4.66014	4.79681	4.17751	3.84069	2.91383	24.4452	21.3695	22.388	25.2911	22.2394
283464	283464	GXYLT1	-2.50217	4.62686	10.8468	0.000989687	0.00131636	237	178	189	54	157	345	220	476	338	418	8.06171	9.81417	8.05663	7.68138	5.79077	48.1921	43.1311	43.4968	48.0248	40.5943
6881	6881	TAF10	-2.50222	5.29517	10.7145	0.00106298	0.00137635	390	248	342	110	415	599	402	894	581	865	13.2661	13.6737	14.5787	15.6472	15.3068	83.6726	78.8123	81.6935	82.5515	84.0049
8816	8816	DCAF5	-2.50229	6.23204	11.3149	0.000768877	0.00115765	838	424	663	215	654	1101	795	1702	1059	1529	28.5051	23.3776	28.2621	30.5833	24.1221	153.796	155.86	155.528	150.468	148.49
84957	84957	RELT	-2.50231	2.43708	9.40556	0.00216329	0.00240006	34	18	27	13	42	53	40	79	52	83	1.15653	0.992444	1.15095	1.84922	1.54912	7.40342	7.84202	7.219	7.38843	8.06059
23731	23731	TMEM245	-2.50232	5.92799	12.1503	0.000490803	0.00105467	606	402	423	121	379	762	506	1194	771	1001	20.6135	22.1646	18.0315	17.212	13.979	106.442	99.2016	109.107	109.548	97.2126
29919	29919	C18orf8	-2.50235	4.22534	10.3417	0.00130061	0.0015799	219	132	145	47	177	287	160	434	304	404	7.44943	7.27793	6.18101	6.68564	6.52845	40.0902	31.3681	39.6588	43.1939	39.2347
730051	730051	ZNF814	-2.50248	1.28535	10.2903	0.00133728	0.00161117	34	10	16	9	18	41	24	46	33	53	1.15653	0.551358	0.682042	1.28023	0.66391	5.72717	4.70521	4.20347	4.68881	5.14712
10725	10725	NFAT5	-2.50278	7.29389	11.3071	0.000772096	0.00115829	2048	948	1131	367	1449	2268	1636	3442	2311	2914	69.664	52.2687	48.2119	52.2049	53.4448	316.81	320.739	314.529	328.359	282.995
5911	5911	RAP2A	-2.50323	5.02667	11.1777	0.000827852	0.00119159	340	179	263	76	291	466	300	685	448	590	11.5653	9.86931	11.2111	10.8108	10.7332	65.0942	58.8152	62.5952	63.6541	57.2981
10062	10062	NR1H3	-2.50328	2.14808	8.34869	0.00385965	0.00409854	56	24	49	13	53	76	67	98	59	112	1.90488	1.32326	2.08875	1.84922	1.95485	10.6162	13.1354	8.95522	8.38302	10.8769
64753	64753	CCDC136	-2.50347	2.42112	10.0778	0.00150068	0.00176663	63	37	57	10	48	76	68	119	79	103	2.14299	2.04002	2.42978	1.42248	1.77043	10.6162	13.3314	10.8742	11.2247	10.0029
112770	112770	C1orf85	-2.50383	5.94522	11.2934	0.000777851	0.00116172	653	404	537	181	469	915	656	1306	897	1268	22.2122	22.2749	22.891	25.7468	17.2986	127.814	128.609	119.342	127.45	123.142
537	537	ATP6AP1	-2.50478	6.87385	11.6029	0.000658506	0.00109877	1427	777	1006	263	983	1660	1187	2485	1717	2521	48.5403	42.8405	42.8834	37.4111	36.2569	231.881	232.712	227.079	243.96	244.828
23078	23078	VWA8	-2.5049	4.30246	11.0312	0.000895894	0.00124304	239	151	181	43	128	293	208	424	272	411	8.12974	8.32551	7.7156	6.11665	4.72114	40.9283	40.7785	38.745	38.6472	39.9145
375790	375790	AGRN	-2.50496	8.15599	10.2615	0.00135833	0.0016305	3277	2155	2723	813	1856	4082	3272	6661	4240	6059	111.469	118.818	116.075	115.647	68.4565	570.203	641.477	608.681	602.441	588.423
389432	389432	SAMD5	-2.50559	4.19874	10.3981	0.00126144	0.00154505	239	119	166	30	136	261	172	371	272	351	8.12974	6.56116	7.07619	4.26743	5.01621	36.4583	33.7207	33.9019	38.6472	34.0875
6721	6721	SREBF2	-2.50579	6.34743	9.46049	0.00209945	0.00233809	882	571	693	227	705	1199	872	1893	1261	1623	30.0018	31.4825	29.541	32.2902	26.0032	167.485	170.956	172.982	179.169	157.618
6793	6793	STK10	-2.50623	6.7192	12.9679	0.000316884	0.00105467	1244	630	769	266	1127	1523	1095	2422	1531	2153	42.3155	34.7356	32.7807	37.8379	41.5682	212.743	214.675	221.322	217.532	209.09
79823	79823	CAMKMT	-2.50713	2.72817	11.1593	0.000836108	0.00119686	79	48	55	20	70	120	71	164	102	149	2.68724	2.64652	2.34452	2.84495	2.58187	16.7625	13.9196	14.9863	14.4927	14.4702
1374	1374	CPT1A	-2.50713	6.34693	11.2024	0.00081692	0.00118679	979	504	635	217	716	1195	864	1847	1119	1677	33.3013	27.7884	27.0686	30.8678	26.4089	166.926	169.388	168.778	158.993	162.863
136227	136227	COL26A1	-2.50767	1.17401	7.93554	0.00484731	0.00510431	27	17	16	10	15	23	34	53	42	50	0.918422	0.937309	0.682042	1.42248	0.553259	3.2128	6.66572	4.84313	5.96757	4.85577
84108	84108	PCGF6	-2.50775	3.24117	9.75993	0.00178357	0.00203049	96	64	56	32	78	142	88	200	133	207	3.2655	3.52869	2.38715	4.55193	2.87695	19.8356	17.2524	18.276	18.8973	20.1029
100506461	100506461	NA	-2.50803	3.98636	11.389	0.000738795	0.00114151	238	116	139	39	181	275	181	393	259	406	8.09572	6.39575	5.92524	5.54766	6.67599	38.414	35.4851	35.9123	36.8	39.4289
53371	53371	NUP54	-2.50835	4.88843	10.9103	0.000956319	0.00129118	345	220	256	57	243	443	293	669	381	626	11.7354	12.1299	10.9127	8.10812	8.96279	61.8814	57.4428	61.1331	54.1344	60.7943
80024	80024	SLC8B1	-2.50899	3.58919	11.7609	0.000604877	0.00107361	154	78	115	30	118	192	128	274	182	296	5.23841	4.30059	4.90218	4.26743	4.3523	26.8199	25.0945	25.0381	25.8595	28.7462
59341	59341	TRPV4	-2.50929	3.79984	10.3736	0.00127827	0.00155981	145	95	129	36	144	211	171	317	211	277	4.93227	5.2379	5.49897	5.12092	5.31128	29.474	33.5246	28.9674	29.98	26.901
100128003	100128003	NA	-2.50941	3.33899	9.92756	0.00162822	0.00188179	99	77	122	25	74	162	118	229	135	238	3.36755	4.24546	5.20057	3.55619	2.72941	22.6293	23.134	20.926	19.1815	23.1135
150472	150472	CBWD2	-2.50981	2.20812	10.5366	0.00117036	0.00146536	60	25	39	12	34	70	53	97	69	74	2.04094	1.37839	1.66248	1.70697	1.25405	9.7781	10.3907	8.86384	9.80387	7.18655
115426	115426	UHRF2	-2.51039	4.7278	10.2923	0.00133583	0.00160976	366	193	226	61	323	475	308	655	414	605	12.4497	10.6412	9.63385	8.67711	11.9135	66.3514	60.3836	59.8538	58.8232	58.7549
51070	51070	NOSIP	-2.51063	5.03087	11.4535	0.0007136	0.0011307	384	200	263	96	290	472	342	754	476	726	13.062	11.0272	11.2111	13.6558	10.6963	65.9323	67.0493	68.9004	67.6325	70.5058
80303	80303	EFHD1	-2.51118	3.97386	9.86654	0.00168312	0.00193626	167	90	118	26	100	179	140	244	194	304	5.68061	4.96222	5.03006	3.69844	3.68839	25.004	27.4471	22.2967	27.5645	29.5231
57794	57794	SUGP1	-2.51281	5.28401	11.3264	0.000764145	0.00115569	408	217	309	122	329	564	398	854	534	826	13.8784	11.9645	13.1719	17.3542	12.1348	78.7835	78.0281	78.0383	75.8734	80.2174
4043	4043	LRPAP1	-2.51319	6.82661	10.9245	0.000949033	0.00128603	1296	763	983	288	933	1597	1135	2497	1710	2521	44.0843	42.0686	41.903	40.9673	34.4127	223.08	222.517	228.175	242.966	244.828
386593	386593	CHKB-CPT1B	-2.51341	4.43933	9.52694	0.00202477	0.00226374	261	149	168	60	188	325	215	488	318	511	8.87808	8.21523	7.16145	8.53486	6.93418	45.3983	42.1509	44.5933	45.1831	49.626
10713	10713	USP39	-2.51383	5.40684	11.4233	0.000725303	0.0011371	504	267	339	96	407	563	403	992	635	927	17.1439	14.7213	14.4508	13.6558	15.0118	78.6438	79.0084	90.6488	90.224	90.0261
7249	7249	TSC2	-2.51392	6.53239	10.0045	0.00156158	0.00182039	996	645	747	289	744	1365	1029	2177	1304	1992	33.8796	35.5626	31.8429	41.1096	27.4416	190.673	201.736	198.934	185.279	193.454
54985	54985	HCFC1R1	-2.51448	4.43677	8.18624	0.00422094	0.004466	204	156	169	94	160	326	242	569	324	503	6.93919	8.60118	7.20407	13.3713	5.90143	45.538	47.4442	51.9951	46.0356	48.8491
728294	728294	D2HGDH	-2.51495	2.83575	10.3408	0.00130122	0.0015804	75	48	45	19	60	110	60	158	95	142	2.55117	2.64652	1.91824	2.70271	2.21303	15.3656	11.763	14.438	13.4981	13.7904
26012	26012	NSMF	-2.51499	5.78706	10.333	0.00130674	0.00158481	586	395	461	132	510	792	553	1283	783	1218	19.9332	21.7786	19.6513	18.7767	18.8108	110.632	108.416	117.24	111.253	118.287
256586	256586	LYSMD2	-2.51506	1.23955	9.5211	0.00203123	0.00226988	23	22	21	5	12	39	21	42	33	54	0.78236	1.21299	0.895181	0.711239	0.442607	5.4478	4.11706	3.83795	4.68881	5.24424
23354	23354	HAUS5	-2.5154	3.23272	9.96912	0.00159187	0.0018489	97	50	65	31	80	104	93	219	140	204	3.29952	2.75679	2.7708	4.40968	2.95071	14.5275	18.2327	20.0122	19.8919	19.8116
3425	3425	IDUA	-2.51566	4.92357	10.5645	0.0011528	0.00145089	308	198	245	90	229	425	333	623	407	661	10.4768	10.9169	10.4438	12.8023	8.44642	59.367	65.2848	56.9296	57.8286	64.1933
84881	84881	RPUSD4	-2.51572	3.6175	10.3567	0.00129006	0.00157083	131	95	83	30	114	189	124	278	165	255	4.45605	5.2379	3.53809	4.26743	4.20477	26.4009	24.3103	25.4036	23.444	24.7644
307	307	ANXA4	-2.51604	6.15409	9.96234	0.00159775	0.00185444	913	456	624	217	618	1163	743	1716	1052	1712	31.0563	25.1419	26.5997	30.8678	22.7943	162.456	145.666	156.808	149.474	166.262
374291	374291	NDUFS7	-2.5163	4.13705	9.35441	0.00222449	0.0024619	174	122	157	51	143	242	185	381	242	444	5.91872	6.72657	6.69254	7.25463	5.2744	33.8043	36.2693	34.8157	34.3846	43.1193
11321	11321	GPN1	-2.51714	4.48398	10.9238	0.000949357	0.00128603	267	153	183	43	214	314	205	531	333	470	9.08218	8.43578	7.80086	6.11665	7.89316	43.8618	40.1904	48.5227	47.3143	45.6443
5000	5000	ORC4	-2.51782	3.23047	10.7173	0.0010614	0.00137522	123	67	65	27	84	156	93	248	136	194	4.18392	3.6941	2.7708	3.84069	3.09825	21.7912	18.2327	22.6622	19.3236	18.8404
9295	9295	SRSF11	-2.51813	6.38743	11.0909	0.000867502	0.0012221	1063	500	680	216	751	1264	841	1924	1140	1923	36.1586	27.5679	28.9868	30.7255	27.6998	176.565	164.879	175.815	161.977	186.753
22823	22823	MTF2	-2.51823	3.60562	11.5779	0.000667389	0.00110398	159	80	76	26	126	175	117	249	210	237	5.40849	4.41086	3.2397	3.69844	4.64737	24.4452	22.9379	22.7536	29.8379	23.0164
23336	23336	SYNM	-2.5183	2.98506	10.3361	0.00130456	0.00158299	65	54	51	11	46	98	51	148	78	133	2.21102	2.97733	2.17401	1.56472	1.69666	13.6893	9.99858	13.5242	11.0826	12.9164
23559	23559	WBP1	-2.51835	4.65253	9.78854	0.00175603	0.00200381	285	163	217	88	198	352	299	603	355	620	9.69446	8.98714	9.2502	12.5178	7.30302	49.1699	58.6191	55.102	50.4402	60.2116
114793	114793	FMNL2	-2.51867	4.17314	9.98692	0.00157656	0.00183476	218	121	142	49	192	249	210	463	285	385	7.41541	6.67143	6.05313	6.97014	7.08171	34.7821	41.1706	42.3088	40.4943	37.3895
79002	79002	C19orf43	-2.51917	6.99179	10.7882	0.0010215	0.00134357	1289	789	1210	345	1194	1959	1306	2867	1876	2802	43.8462	43.5021	51.5795	49.0755	44.0394	273.647	256.042	261.986	266.552	272.118
100505582	100505582	NA	-2.51917	2.63987	8.71375	0.00315818	0.00339332	57	40	48	12	48	65	68	135	95	77	1.93889	2.20543	2.04613	1.70697	1.77043	9.07966	13.3314	12.3363	13.4981	7.47789
3135	3135	HLA-G	-2.51922	4.24221	11.7625	0.000604344	0.00107336	193	116	158	63	139	304	223	392	229	402	6.56502	6.39575	6.73517	8.96161	5.12686	42.4649	43.7193	35.8209	32.5375	39.0404
60314	60314	C12orf10	-2.51944	4.83262	10.8404	0.000993089	0.00131896	313	204	259	87	273	466	325	652	427	706	10.6469	11.2477	11.0406	12.3756	10.0693	65.0942	63.7164	59.5796	60.6703	68.5635
27132	27132	CPNE7	-2.51951	2.05023	10.2695	0.00135248	0.00162497	44	27	30	11	34	57	45	64	64	93	1.49669	1.48867	1.27883	1.56472	1.25405	7.96217	8.82227	5.84831	9.09345	9.03174
283450	283450	HECTD4	-2.52095	4.27756	9.9142	0.00164008	0.001894	237	118	161	48	150	226	245	430	277	370	8.06171	6.50602	6.86305	6.82789	5.53259	31.5693	48.0324	39.2933	39.3576	35.9327
11284	11284	PNKP	-2.52139	4.32146	10.2578	0.00136111	0.00163317	240	112	169	57	188	327	210	483	256	441	8.16375	6.17521	7.20407	8.10812	6.93418	45.6777	41.1706	44.1364	36.3738	42.8279
26297	26297	SERGEF	-2.52145	2.19969	10.0932	0.00148819	0.00175457	34	29	40	20	42	66	53	106	82	99	1.15653	1.59894	1.70511	2.84495	1.54912	9.21935	10.3907	9.68626	11.651	9.61443
11019	11019	LIAS	-2.5217	1.49839	9.93093	0.00162524	0.00187928	32	20	14	9	34	50	24	62	51	62	1.0885	1.10272	0.596787	1.28023	1.25405	6.98436	4.70521	5.66555	7.24634	6.02116
57580	57580	PREX1	-2.52269	4.1603	10.2044	0.00140105	0.00167048	190	111	150	43	164	230	200	400	262	351	6.46297	6.12007	6.39415	6.11665	6.04896	32.128	39.2101	36.5519	37.2263	34.0875
84955	84955	NUDCD1	-2.5234	4.2773	12.0844	0.000508457	0.00105467	197	135	115	56	136	254	168	386	291	402	6.70108	7.44333	4.90218	7.96587	5.01621	35.4805	32.9365	35.2726	41.3468	39.0404
9696	9696	CROCC	-2.52368	3.86732	9.73634	0.00180661	0.00205313	155	105	115	36	149	229	166	309	199	330	5.27242	5.78926	4.90218	5.12092	5.4957	31.9883	32.5444	28.2364	28.2749	32.0481
6143	6143	RPL19	-2.52386	8.94154	9.1957	0.00242585	0.00265689	5645	3633	4205	1241	4388	7287	4834	11103	7825	11754	192.018	200.308	179.249	176.529	161.847	1017.9	947.708	1014.59	1111.82	1141.5
91445	91445	RNF185	-2.52413	5.76856	10.6056	0.00112748	0.00143029	642	347	388	126	575	782	547	1186	821	1181	21.838	19.1321	16.5395	17.9232	21.2083	109.235	107.24	108.376	116.652	114.693
613	613	BCR	-2.52431	5.16501	10.6302	0.00111253	0.00141825	410	246	289	86	341	517	366	806	557	776	13.9464	13.5634	12.3194	12.2333	12.5774	72.2182	71.7545	73.6521	79.1414	75.3616
2184	2184	FAH	-2.52481	3.78985	10.547	0.00116379	0.00145916	184	110	111	28	120	212	142	317	214	310	6.25888	6.06494	4.73167	3.98294	4.42607	29.6137	27.8392	28.9674	30.4062	30.1058
54981	54981	NMRK1	-2.52516	2.26135	11.3696	0.000746551	0.00114652	74	34	41	10	41	80	52	118	67	113	2.51716	1.87462	1.74773	1.42248	1.51224	11.175	10.1946	10.7828	9.5197	10.9741
51015	51015	ISOC1	-2.52554	2.91624	10.4579	0.00122123	0.00150954	74	46	59	19	42	96	68	154	100	135	2.51716	2.53625	2.51503	2.70271	1.54912	13.41	13.3314	14.0725	14.2085	13.1106
8661	8661	EIF3A	-2.52574	8.93857	10.8944	0.00096456	0.00129589	5499	3158	4199	1290	3827	7358	5119	10987	7132	9593	187.052	174.119	178.994	183.5	141.155	1027.82	1003.58	1003.99	1013.35	931.629
6832	6832	SUPV3L1	-2.52607	4.4097	11.0587	0.000882732	0.00123273	250	122	159	44	187	284	203	447	281	439	8.50391	6.72657	6.7778	6.2589	6.89729	39.6711	39.7983	40.8468	39.9259	42.6337
7130	7130	TNFAIP6	-2.52648	1.07659	8.5067	0.00353841	0.00377384	21	12	25	11	20	38	27	52	44	57	0.714328	0.66163	1.06569	1.56472	0.737678	5.30811	5.29336	4.75175	6.25174	5.53558
81857	81857	MED25	-2.52664	4.72879	10.1017	0.0014813	0.00174802	306	179	241	60	199	346	240	626	404	595	10.4088	9.86931	10.2733	8.53486	7.3399	48.3317	47.0521	57.2038	57.4024	57.7837
388796	388796	SNHG17	-2.52665	3.14544	10.6564	0.00109688	0.00140535	109	62	91	18	94	144	87	207	139	234	3.7077	3.41842	3.87912	2.56046	3.46709	20.1149	17.0564	18.9156	19.7498	22.725
6642	6642	SNX1	-2.52667	6.60434	10.3667	0.00128309	0.00156373	1160	643	818	250	906	1430	1076	2257	1413	2189	39.4581	35.4523	34.8694	35.5619	33.4168	199.753	210.95	206.244	200.766	212.586
80012	80012	PHC3	-2.52702	5.37094	10.0054	0.0015608	0.00181985	518	270	284	87	376	559	405	995	626	735	17.6201	14.8867	12.1063	12.3756	13.8684	78.0851	79.4005	90.9229	88.9453	71.3799
259282	259282	BOD1L1	-2.52717	6.60165	10.9021	0.000960533	0.00129346	1062	556	741	208	748	1313	985	1984	1271	1632	36.1246	30.6555	31.5871	29.5875	27.5892	183.409	193.11	181.298	180.59	158.492
58516	58516	FAM60A	-2.52738	3.90866	8.8668	0.00290404	0.0031355	174	105	122	25	138	215	155	331	205	288	5.91872	5.78926	5.20057	3.55619	5.08998	30.0327	30.3878	30.2467	29.1274	27.9693
23363	23363	OBSL1	-2.52739	5.75592	9.77091	0.00177294	0.00202114	582	382	466	138	400	790	580	1118	779	1149	19.7971	21.0619	19.8645	19.6302	14.7536	110.353	113.709	102.163	110.684	111.586
6891	6891	TAP2	-2.52739	5.3657	10.3145	0.00131991	0.00159566	503	290	347	130	290	608	465	991	610	938	17.1099	15.9894	14.7918	18.4922	10.6963	84.9298	91.1635	90.5574	86.6719	91.0943
4953	4953	ODC1	-2.5277	6.62651	11.4329	0.000721559	0.00113463	1277	622	859	253	1039	1614	1115	2447	1480	2165	43.438	34.2945	36.6172	35.9887	38.3224	225.455	218.596	223.606	210.286	210.255
402778	402778	IFITM10	-2.52799	2.31829	9.37603	0.00219842	0.00243626	58	37	36	13	47	74	57	123	67	109	1.97291	2.04002	1.5346	1.84922	1.73354	10.3368	11.1749	11.2397	9.5197	10.5856
6229	6229	RPS24	-2.52809	9.20129	9.62899	0.0019153	0.00215927	6992	4154	5362	1468	5321	9218	5958	13369	9286	13915	237.837	229.034	228.569	208.82	196.259	1287.64	1168.07	1221.66	1319.4	1351.36
9196	9196	KCNAB3	-2.52811	1.5508	9.48395	0.00207277	0.00231145	26	22	25	11	20	46	33	65	44	65	0.884407	1.21299	1.06569	1.56472	0.737678	6.42561	6.46967	5.93969	6.25174	6.31251
149345	149345	SHISA4	-2.52875	4.68742	10.1902	0.00141189	0.00168152	277	163	208	83	219	401	289	586	371	548	9.42233	8.98714	8.86655	11.8066	8.07758	56.0145	56.6586	53.5486	52.7136	53.2193
79366	79366	HMGN5	-2.52911	1.59506	8.72203	0.00314388	0.00337889	42	25	21	8	28	54	31	78	49	66	1.42866	1.37839	0.895181	1.13798	1.03275	7.5431	6.07757	7.12762	6.96217	6.40962
23389	23389	MED13L	-2.52917	6.83468	11.8738	0.000569295	0.00106101	1362	766	1018	264	1033	1631	1327	2633	1754	2275	46.3293	42.234	43.3949	37.5534	38.1011	227.83	260.159	240.603	249.217	220.938
2952	2952	GSTT1	-2.52986	3.16254	8.81506	0.00298754	0.00322091	86	60	69	40	78	139	103	226	158	201	2.92534	3.30815	2.94131	5.68991	2.87695	19.4165	20.1932	20.6518	22.4494	19.5202
79871	79871	RPAP2	-2.52992	2.70073	10.8808	0.000971649	0.00130213	91	48	50	17	49	114	70	149	89	146	3.09542	2.64652	2.13138	2.41821	1.80731	15.9243	13.7235	13.6156	12.6456	14.1789
842	842	CASP9	-2.53027	2.3676	9.95776	0.00160173	0.00185814	57	50	49	11	34	89	54	113	82	111	1.93889	2.75679	2.08875	1.56472	1.25405	12.4322	10.5867	10.3259	11.651	10.7798
55857	55857	KIZ	-2.53048	4.17922	10.3103	0.00132288	0.00159908	238	131	141	41	155	271	205	430	257	375	8.09572	7.22279	6.0105	5.83216	5.71701	37.8552	40.1904	39.2933	36.5159	36.4183
54906	54906	FAM208B	-2.53063	5.74563	11.7119	0.000621018	0.00107676	687	359	390	112	492	757	530	1230	837	1048	23.3687	19.7938	16.6248	15.9317	18.1469	105.743	103.907	112.397	118.925	101.777
50650	50650	ARHGEF3	-2.53079	3.49342	10.7518	0.00104176	0.00135954	114	79	96	23	89	145	111	247	161	226	3.87778	4.35573	4.09225	3.2717	3.28267	20.2546	21.7616	22.5708	22.8757	21.9481
8836	8836	GGH	-2.5309	3.07019	11.2089	0.000814074	0.0011847	83	58	69	18	73	120	71	183	109	201	2.8233	3.19788	2.94131	2.56046	2.69253	16.7625	13.9196	16.7225	15.4873	19.5202
51098	51098	IFT52	-2.53102	4.05487	10.0964	0.00148559	0.00175221	197	127	139	38	139	230	162	404	250	394	6.70108	7.00225	5.92524	5.40541	5.12686	32.128	31.7602	36.9174	35.5213	38.2635
5002	5002	SLC22A18	-2.53111	2.27042	8.27086	0.00402864	0.00427064	52	46	52	7	36	60	45	115	81	127	1.76881	2.53625	2.21664	0.995734	1.32782	8.38123	8.82227	10.5087	11.5089	12.3337
3660	3660	IRF2	-2.53147	4.73034	12.0822	0.000509061	0.00105467	339	165	246	85	198	421	330	625	390	577	11.5313	9.09741	10.4864	12.0911	7.30302	58.8083	64.6967	57.1124	55.4132	56.0356
79706	79706	PRKRIP1	-2.53192	4.74676	11.7348	0.000613427	0.00107497	319	145	208	65	271	391	304	616	344	540	10.851	7.99469	8.86655	9.2461	9.99554	54.6177	59.5994	56.29	48.8773	52.4424
6233	6233	RPS27A	-2.53243	7.7953	9.4485	0.00211322	0.00235163	2588	1511	1936	537	2060	3444	1970	5084	3602	5219	88.0325	83.3102	82.5271	76.387	75.9809	481.082	386.22	464.575	511.791	506.846
968	968	CD68	-2.53278	5.65087	8.56856	0.00342017	0.00365638	561	322	446	145	492	843	599	1122	759	1052	19.0828	17.7537	19.0119	20.6259	18.1469	117.756	117.434	102.528	107.843	102.165
9092	9092	SART1	-2.53283	6.74356	10.8664	0.000979254	0.00130828	1216	600	815	281	1150	1643	1195	2365	1501	2221	41.363	33.0815	34.7415	39.9716	42.4165	229.506	234.28	216.113	213.27	215.693
51096	51096	UTP18	-2.53379	4.05861	10.0113	0.00155585	0.00181533	181	99	131	35	155	235	162	351	236	326	6.15683	5.45844	5.58422	4.97867	5.71701	32.8265	31.7602	32.0743	33.5321	31.6596
196500	196500	PIANP	-2.53391	3.21759	10.7036	0.00106928	0.00138161	75	49	77	28	70	116	85	183	121	212	2.55117	2.70165	3.28233	3.98294	2.58187	16.2037	16.6643	16.7225	17.1923	20.5885
10362	10362	HMG20B	-2.53402	5.66831	9.20575	0.00241257	0.00264507	517	354	395	126	445	700	511	1135	709	1123	17.5861	19.5181	16.8379	17.9232	16.4133	97.781	100.182	103.716	100.738	109.061
23307	23307	FKBP15	-2.53418	5.92637	10.575	0.00114627	0.00144552	656	425	488	134	500	870	633	1256	864	1234	22.3143	23.4327	20.8023	19.0612	18.442	121.528	124.1	114.773	122.762	119.841
10475	10475	TRIM38	-2.53444	4.44028	12.8235	0.000342285	0.00105467	306	153	167	55	177	327	249	513	324	478	10.4088	8.43578	7.11882	7.82362	6.52845	45.6777	48.8166	46.8778	46.0356	46.4212
4998	4998	ORC1	-2.53445	2.43523	9.87727	0.00167333	0.00192785	70	28	28	13	41	81	36	103	72	116	2.38109	1.5438	1.19357	1.84922	1.51224	11.3147	7.05782	9.41212	10.2301	11.2654
6553	6553	SLC9A5	-2.53458	1.981	9.72583	0.00181697	0.0020635	35	21	26	12	36	48	40	83	48	89	1.19055	1.15785	1.10832	1.70697	1.32782	6.70498	7.84202	7.58452	6.82009	8.64328
11000	11000	SLC27A3	-2.53521	2.65808	8.71735	0.00315196	0.00338725	74	48	57	10	38	95	71	111	86	116	2.51716	2.64652	2.42978	1.42248	1.40159	13.2703	13.9196	10.1432	12.2193	11.2654
84311	84311	MRPL45	-2.5355	4.82948	10.3903	0.00126677	0.00154997	323	172	294	86	209	448	286	675	442	658	10.9871	9.48336	12.5325	12.2333	7.70874	62.5798	56.0705	61.6814	62.8016	63.902
55022	55022	PID1	-2.53557	1.60478	10.1144	0.00147117	0.00173834	35	19	21	13	25	38	36	87	52	65	1.19055	1.04758	0.895181	1.84922	0.922098	5.30811	7.05782	7.95004	7.38843	6.31251
1728	1728	NQO1	-2.53559	6.56162	9.6864	0.00185637	0.00210153	1235	723	821	227	832	1427	1002	2246	1561	2268	42.0093	39.8632	34.9973	32.2902	30.6874	199.334	196.443	205.239	221.795	220.258
54919	54919	HEATR2	-2.53684	5.0072	11.14	0.000844868	0.00120329	350	212	238	85	225	438	316	686	445	671	11.9055	11.6888	10.1454	12.0911	8.29888	61.183	61.952	62.6865	63.2279	65.1645
57696	57696	DDX55	-2.53689	3.40524	10.9756	0.000923172	0.0012639	139	64	84	26	88	169	119	205	140	244	4.72817	3.52869	3.58072	3.69844	3.24578	23.6071	23.33	18.7329	19.8919	23.6962
5498	5498	PPOX	-2.53706	2.21919	8.44649	0.00365749	0.00389021	63	30	32	12	47	74	45	105	72	115	2.14299	1.65407	1.36408	1.70697	1.73354	10.3368	8.82227	9.59488	10.2301	11.1683
1545	1545	CYP1B1	-2.53757	3.91029	7.13276	0.00756883	0.00785854	134	91	117	33	87	181	126	281	196	279	4.5581	5.01736	4.98744	4.69417	3.2089	25.2834	24.7024	25.6777	27.8487	27.0952
54795	54795	TRPM4	-2.53828	5.04067	11.3765	0.000743805	0.00114502	375	193	260	82	280	449	324	711	462	735	12.7559	10.6412	11.0832	11.6643	10.3275	62.7195	63.5204	64.971	65.6433	71.3799
26301	26301	GBGT1	-2.53838	1.85377	9.50466	0.00204951	0.00228747	34	27	26	11	39	66	34	88	53	81	1.15653	1.48867	1.10832	1.56472	1.43847	9.21935	6.66572	8.04142	7.53051	7.86635
9423	9423	NTN1	-2.53871	1.2734	10.3384	0.00130294	0.00158166	36	11	19	4	29	30	32	54	35	52	1.22456	0.606494	0.809925	0.568991	1.06963	4.19061	6.27362	4.93451	4.97298	5.05001
2804	2804	GOLGB1	-2.53909	7.39828	10.9839	0.000919085	0.00126037	2030	1057	1423	384	1354	2406	1894	3783	2469	3056	69.0517	58.2785	60.6591	54.6231	49.9408	336.087	371.32	345.69	350.808	296.785
84033	84033	OBSCN	-2.53955	2.95913	9.93926	0.0016179	0.00187227	102	62	57	21	52	114	96	193	112	150	3.4696	3.41842	2.42978	2.9872	1.91796	15.9243	18.8209	17.6363	15.9135	14.5673
53840	53840	TRIM34	-2.53962	2.13378	8.04955	0.0045515	0.0048049	46	39	43	15	35	83	47	104	77	113	1.56472	2.1503	1.83299	2.13372	1.29094	11.594	9.21438	9.5035	10.9406	10.9741
10284	10284	SAP18	-2.53963	6.70613	11.1928	0.00082117	0.00118854	1210	632	905	264	979	1590	1094	2373	1517	2325	41.1589	34.8458	38.578	37.5534	36.1094	222.103	214.479	216.844	215.543	225.794
9584	9584	RBM39	-2.53989	7.06629	11.0683	0.000878156	0.00122883	1637	772	983	311	1153	1884	1339	2805	1958	2674	55.6836	42.5648	41.903	44.239	42.5272	263.171	262.512	256.32	278.203	259.687
64375	64375	IKZF4	-2.53996	3.43068	9.99095	0.00157311	0.00183174	114	53	59	38	85	138	102	243	154	209	3.87778	2.9222	2.51503	5.40541	3.13513	19.2768	19.9972	22.2053	21.8811	20.2971
6100	6100	RP9	-2.54019	3.33209	8.97292	0.0027401	0.00297191	95	60	74	33	84	141	101	243	135	214	3.23149	3.30815	3.15445	4.69417	3.09825	19.6959	19.8011	22.2053	19.1815	20.7827
25999	25999	CLIP3	-2.54098	7.38854	10.9241	0.000949238	0.00128603	1641	1011	1442	514	1423	2479	1865	3650	2389	3636	55.8197	55.7423	61.4691	73.1153	52.4858	346.284	365.634	333.536	339.441	353.112
23313	23313	KIAA0930	-2.5414	6.05046	10.6153	0.00112158	0.00142546	708	427	533	167	538	914	721	1456	918	1349	24.0831	23.543	22.7205	23.7554	19.8435	127.674	141.352	133.049	130.434	131.009
54862	54862	CC2D1A	-2.54267	5.13252	9.52991	0.0020215	0.00226094	408	225	278	101	308	545	372	819	547	727	13.8784	12.4056	11.8505	14.367	11.3602	76.1295	72.9308	74.8401	77.7206	70.603
883	883	CCBL1	-2.54272	1.26385	10.0748	0.00150314	0.00176863	34	13	30	3	19	36	27	61	33	51	1.15653	0.716765	1.27883	0.426743	0.700794	5.02874	5.29336	5.57417	4.68881	4.95289
83933	83933	HDAC10	-2.5431	3.57477	9.76501	0.00177865	0.00202607	152	83	94	32	116	178	119	266	192	330	5.17038	4.57627	4.007	4.55193	4.27853	24.8643	23.33	24.307	27.2803	32.0481
91289	91289	LMF2	-2.54347	6.88045	11.0487	0.0008875	0.00123571	1191	780	913	303	913	1556	1205	2544	1643	2492	40.5126	43.0059	38.919	43.1011	33.675	217.353	236.241	232.47	233.446	242.012
6920	6920	TCEA3	-2.5436	4.47486	9.61021	0.00193498	0.00217707	228	153	206	74	169	351	276	497	317	512	7.75557	8.43578	8.7813	10.5263	6.23338	49.0302	54.1099	45.4158	45.041	49.7231
9759	9759	HDAC4	-2.54407	3.40579	10.8598	0.000982738	0.00131088	123	81	74	29	95	170	111	244	165	229	4.18392	4.466	3.15445	4.12518	3.50397	23.7468	21.7616	22.2967	23.444	22.2394
26873	26873	OPLAH	-2.5442	3.07281	9.30821	0.0022813	0.00251597	86	70	74	19	61	104	95	170	131	204	2.92534	3.85951	3.15445	2.70271	2.24992	14.5275	18.6248	15.5346	18.6131	19.8116
93627	93627	TBCK	-2.54442	3.93511	10.4118	0.0012521	0.00153619	186	104	124	39	116	238	158	351	224	315	6.32691	5.73412	5.28583	5.54766	4.27853	33.2455	30.976	32.0743	31.8271	30.5914
5144	5144	PDE4D	-2.54482	2.14548	10.1946	0.00140855	0.00167806	75	37	38	12	57	87	57	133	85	116	2.55117	2.04002	1.61985	1.70697	2.10238	12.1528	11.1749	12.1535	12.0772	11.2654
23248	23248	RPRD2	-2.54567	5.94415	10.7439	0.00104623	0.00136295	614	341	484	130	483	824	635	1221	819	998	20.8856	18.8013	20.6318	18.4922	17.8149	115.102	124.492	111.575	116.368	96.9213
9045	9045	RPL14	-2.54579	9.09399	10.3259	0.00131174	0.00158906	6115	3547	4881	1447	4733	8400	5621	12502	8075	12643	208.006	195.567	208.066	205.832	174.572	1173.37	1102	1142.43	1147.34	1227.83
84883	84883	AIFM2	-2.54648	4.16572	10.9939	0.00091413	0.00125723	232	132	169	36	146	267	181	438	273	421	7.89163	7.27793	7.20407	5.12092	5.38505	37.2965	35.4851	40.0244	38.7892	40.8856
79944	79944	L2HGDH	-2.5465	1.66873	11.757	0.00060616	0.001074	49	16	21	2	38	36	35	79	39	64	1.66677	0.882173	0.895181	0.284495	1.40159	5.02874	6.86177	7.219	5.54132	6.21539
5611	5611	DNAJC3	-2.54743	6.29991	10.3392	0.00130233	0.00158109	850	518	586	156	733	1037	756	1744	1180	1545	28.9133	28.5603	24.9798	22.1906	27.0359	144.856	148.214	159.366	167.66	150.043
140460	140460	ASB7	-2.54776	4.24525	10.5961	0.00113328	0.00143518	229	116	134	50	210	282	222	435	300	393	7.78958	6.39575	5.71211	7.11239	7.74562	39.3918	43.5232	39.7502	42.6255	38.1664
54806	54806	AHI1	-2.54827	3.99867	10.7197	0.00105999	0.0013743	217	114	124	33	166	245	169	345	305	333	7.38139	6.28548	5.28583	4.69417	6.12273	34.2233	33.1325	31.526	43.336	32.3395
84126	84126	ATRIP	-2.54921	2.52587	11.7807	0.000598493	0.00107176	68	31	49	12	52	84	61	115	83	117	2.31306	1.70921	2.08875	1.70697	1.91796	11.7337	11.9591	10.5087	11.7931	11.3625
4660	4660	PPP1R12B	-2.5493	3.07288	9.92895	0.00162699	0.00188056	104	52	54	25	79	106	92	205	144	174	3.53763	2.86706	2.30189	3.55619	2.91383	14.8068	18.0366	18.7329	20.4603	16.8981
50854	50854	C6orf48	-2.54962	6.68358	10.4798	0.00120686	0.00149651	1272	796	979	224	846	1583	1020	2480	1670	2463	43.2679	43.8881	41.7325	31.8635	31.2038	221.125	199.972	226.622	237.282	239.195
6535	6535	SLC6A8	-2.54994	4.94939	10.4343	0.00123697	0.0015232	328	201	259	77	293	446	298	717	478	704	11.1571	11.0823	11.0406	10.9531	10.807	62.3005	58.4231	65.5193	67.9167	68.3693
8220	8220	DGCR14	-2.55	4.46401	10.5764	0.0011454	0.00144476	228	122	149	55	205	294	230	459	304	422	7.75557	6.72657	6.35152	7.82362	7.5612	41.068	45.0916	41.9433	43.1939	40.9827
11176	11176	BAZ2A	-2.55002	6.5987	11.261	0.000791541	0.00117029	1121	582	679	216	993	1335	1034	2151	1467	1867	38.1315	32.089	28.9442	30.7255	36.6257	186.482	202.716	196.558	208.439	181.315
9768	9768	KIAA0101	-2.55008	2.82093	9.74331	0.00179976	0.00204634	88	38	48	19	74	113	77	171	95	142	2.99338	2.09516	2.04613	2.70271	2.72941	15.7846	15.0959	15.6259	13.4981	13.7904
4736	4736	RPL10A	-2.5505	8.83639	10.1997	0.00140462	0.00167439	5135	3070	4050	1123	3959	6921	4383	10411	7058	10684	174.67	169.267	172.642	159.744	146.023	966.774	859.29	951.355	1002.84	1037.58
3157	3157	HMGCS1	-2.55069	5.1715	11.0444	0.000889543	0.00123723	440	174	298	75	270	475	349	739	503	677	14.9669	9.59363	12.703	10.6686	9.95866	66.3514	68.4216	67.5297	71.4688	65.7472
421	421	ARVCF	-2.55072	2.19252	9.07633	0.0025894	0.00282125	51	31	49	13	34	79	51	107	70	103	1.7348	1.70921	2.08875	1.84922	1.25405	11.0353	9.99858	9.77764	9.94596	10.0029
100499466	100499466	LINC00674	-2.55092	5.34257	10.1888	0.00141296	0.00168245	536	250	338	117	368	614	487	988	664	859	18.2324	13.7839	14.4081	16.643	13.5733	85.7679	95.4766	90.2832	94.3445	83.4222
23360	23360	FNBP4	-2.55196	5.77411	11.2319	0.000804014	0.00117709	628	302	376	131	450	732	557	1159	758	1016	21.3618	16.651	16.028	18.6344	16.5978	102.251	109.2	105.909	107.701	98.6693
5720	5720	PSME1	-2.5521	5.85494	9.99728	0.00156772	0.00182646	637	365	554	174	485	877	648	1404	895	1326	21.668	20.1246	23.6157	24.7511	17.8887	122.506	127.041	128.297	127.166	128.775
158135	158135	TTLL11	-2.55254	2.50763	9.712	0.00183069	0.00207667	58	25	49	17	40	67	46	135	83	126	1.97291	1.37839	2.08875	2.41821	1.47536	9.35904	9.01832	12.3363	11.7931	12.2366
4756	4756	NEO1	-2.55256	5.46389	10.0658	0.00151051	0.00177525	487	316	363	107	312	621	503	958	628	876	16.5656	17.4229	15.4738	15.2205	11.5078	86.7457	98.6134	87.5418	89.2295	85.0732
171023	171023	ASXL1	-2.55265	6.07419	11.026	0.000898434	0.00124524	696	383	465	147	561	835	644	1360	956	1240	23.6749	21.117	19.8219	20.9104	20.6919	116.639	126.257	124.277	135.833	120.423
124540	124540	MSI2	-2.55313	3.96801	11.3235	0.000765338	0.00115621	163	82	125	46	127	217	170	370	224	278	5.54455	4.52114	5.32846	6.54339	4.68426	30.3121	33.3286	33.8105	31.8271	26.9981
23324	23324	MAN2B2	-2.55316	7.5447	11.2003	0.000817833	0.00118692	1918	1242	1618	511	1349	2648	1962	4204	2750	3902	65.242	68.4787	68.9715	72.6886	49.7564	369.891	384.651	384.161	390.734	378.945
644538	644538	SMIM10	-2.55328	3.15551	9.26908	0.00233055	0.00256354	106	53	78	28	64	134	107	192	119	216	3.60566	2.9222	3.32496	3.98294	2.36057	18.7181	20.9774	17.5449	16.9081	20.9769
754	754	PTTG1IP	-2.55387	8.33431	10.8257	0.00100099	0.00132612	3633	2109	2777	779	2918	4811	3453	7469	4774	6968	123.579	116.281	118.377	110.811	107.627	672.035	676.963	682.516	678.314	676.701
127018	127018	LYPLAL1	-2.55439	1.99335	9.41179	0.00215595	0.00239259	41	29	38	13	38	75	45	84	62	108	1.39464	1.59894	1.61985	1.84922	1.40159	10.4765	8.82227	7.6759	8.80928	10.4885
2806	2806	GOT2	-2.55467	6.32305	11.2422	0.000799581	0.00117382	867	595	641	177	652	1097	803	1765	1225	1751	29.4916	32.8058	27.3243	25.1778	24.0483	153.237	157.429	161.285	174.054	170.049
79792	79792	GSDMD	-2.55498	3.9334	10.422	0.00124523	0.00153064	191	104	131	44	124	244	185	327	231	365	6.49699	5.73412	5.58422	6.2589	4.57361	34.0837	36.2693	29.8812	32.8217	35.4472
5261	5261	PHKG2	-2.55507	3.67301	10.3097	0.00132333	0.0015994	159	89	109	25	102	214	131	285	155	285	5.40849	4.90709	4.64641	3.55619	3.76216	29.893	25.6826	26.0432	22.0232	27.6779
160622	160622	GRASP	-2.5552	2.29999	11.4668	0.000708499	0.00112771	59	22	33	16	41	68	58	96	62	113	2.00692	1.21299	1.40671	2.27596	1.51224	9.49872	11.3709	8.77246	8.80928	10.9741
91272	91272	BOD1	-2.55536	5.46753	10.1475	0.00144494	0.0017134	437	311	419	123	365	678	459	1063	669	1013	14.8648	17.1472	17.861	17.4965	13.4626	94.7079	89.9872	97.1367	95.0549	98.378
56654	56654	NPDC1	-2.55538	5.37727	11.093	0.000866555	0.00122135	410	284	332	109	315	631	399	857	559	954	13.9464	15.6586	14.1524	15.505	11.6184	88.1426	78.2242	78.3125	79.4256	92.6482
81490	81490	PTDSS2	-2.55555	4.79605	10.9611	0.000930426	0.00126953	299	205	211	64	247	421	280	623	403	603	10.1707	11.3028	8.99443	9.10385	9.11033	58.8083	54.8942	56.9296	57.2603	58.5606
6159	6159	RPL29	-2.5557	8.45559	9.87674	0.00167381	0.00192802	3951	2296	3079	958	3130	5463	3610	8100	5347	8398	134.396	126.592	131.251	136.273	115.447	763.111	707.742	740.176	759.729	815.576
5210	5210	PFKFB4	-2.55588	4.17688	10.2453	0.00137034	0.00164105	188	110	111	49	224	260	179	355	295	464	6.39494	6.06494	4.73167	6.97014	8.262	36.3186	35.093	32.4398	41.9151	45.0616
65095	65095	KRI1	-2.55623	4.63385	10.9983	0.000911965	0.00125551	251	148	182	74	218	377	280	523	342	506	8.53793	8.1601	7.75823	10.5263	8.04069	52.662	54.8942	47.7916	48.5931	49.1404
51319	51319	RSRC1	-2.55653	4.14189	11.2182	0.000809973	0.00118065	217	109	121	44	163	222	188	445	254	380	7.38139	6.0098	5.15795	6.2589	6.01208	31.0105	36.8575	40.664	36.0896	36.9039
80336	80336	PABPC1L	-2.55668	2.08188	10.8609	0.000982182	0.00131069	70	32	27	6	37	57	48	86	55	121	2.38109	1.76435	1.15095	0.853486	1.3647	7.96217	9.41043	7.85866	7.81468	11.751
85358	85358	SHANK3	-2.55786	2.87178	9.87393	0.00167637	0.00193023	76	60	56	19	58	108	77	161	121	158	2.58519	3.30815	2.38715	2.70271	2.13927	15.0862	15.0959	14.7121	17.1923	15.3442
64397	64397	ZNF106	-2.55828	5.77235	10.6326	0.00111111	0.00141748	628	356	429	124	417	755	582	1260	784	1007	21.3618	19.6283	18.2873	17.6387	15.3806	105.464	114.101	115.139	111.395	97.7953
23609	23609	MKRN2	-2.55829	5.27053	10.6426	0.00110513	0.00141175	406	241	290	87	379	511	410	855	545	830	13.8103	13.2877	12.362	12.3756	13.979	71.3801	80.3807	78.1297	77.4364	80.6059
55089	55089	SLC38A4	-2.55867	2.35292	6.81299	0.00904969	0.00936208	51	39	42	10	38	69	53	102	83	95	1.7348	2.1503	1.79036	1.42248	1.40159	9.63841	10.3907	9.32074	11.7931	9.22597
22885	22885	ABLIM3	-2.55992	5.52689	11.4589	0.000711535	0.0011294	559	315	407	123	414	722	533	1095	744	1021	19.0147	17.3678	17.3495	17.4965	15.2699	100.854	104.495	100.061	105.711	99.1549
9820	9820	CUL7	-2.56024	5.81404	9.80001	0.00174511	0.0019931	628	353	462	148	476	831	611	1234	845	1196	21.3618	19.4629	19.694	21.0527	17.5567	116.08	119.787	112.763	120.062	116.15
4199	4199	ME1	-2.56058	4.62738	9.30041	0.00229103	0.00252575	304	190	214	61	185	379	232	608	419	564	10.3408	10.4758	9.12232	8.67711	6.82352	52.9414	45.4837	55.5589	59.5337	54.7731
1209	1209	CLPTM1	-2.56146	7.20675	10.4864	0.00120259	0.00149295	1577	989	1146	374	1255	2130	1608	3345	2031	3165	53.6427	54.5293	48.8513	53.2006	46.2893	297.534	315.249	305.665	288.575	307.371
84848	84848	MIR503HG	-2.56187	1.64383	9.67918	0.00186368	0.00210797	34	11	21	8	35	40	36	57	47	59	1.15653	0.606494	0.895181	1.13798	1.29094	5.58748	7.05782	5.20865	6.678	5.72981
692087	692087	SNORD49B	-2.56229	2.63606	10.2307	0.00138125	0.00165239	61	40	47	16	62	91	57	135	109	129	2.07495	2.20543	2.0035	2.27596	2.2868	12.7115	11.1749	12.3363	15.4873	12.5279
3161	3161	HMMR	-2.56243	2.82838	12.5168	0.000403316	0.00105467	72	41	45	10	62	87	51	155	95	121	2.44913	2.26057	1.91824	1.42248	2.2868	12.1528	9.99858	14.1639	13.4981	11.751
26160	26160	IFT172	-2.56248	3.80141	8.93233	0.00280167	0.00303195	162	107	93	47	104	217	158	329	219	314	5.51053	5.89953	3.96437	6.68564	3.83593	30.3121	30.976	30.064	31.1166	30.4943
115201	115201	ATG4A	-2.56254	3.44449	10.668	0.00109004	0.00139917	137	54	85	28	108	197	105	253	148	222	4.66014	2.97733	3.62335	3.98294	3.98346	27.5184	20.5853	23.1191	21.0286	21.5596
85449	85449	KIAA1755	-2.56255	4.18827	11.1172	0.000855299	0.00121073	213	136	128	48	132	267	199	420	252	392	7.24533	7.49847	5.45634	6.82789	4.86868	37.2965	39.0141	38.3795	35.8054	38.0693
1718	1718	DHCR24	-2.56276	6.36027	8.97073	0.00274339	0.00297473	940	620	745	180	674	1173	852	2008	1278	1864	31.9747	34.1842	31.7576	25.6046	24.8598	163.853	167.035	183.491	181.585	181.023
83990	83990	BRIP1	-2.56279	4.31393	12.7845	0.000349495	0.00105467	220	109	120	41	123	257	172	381	246	330	7.48344	6.0098	5.11532	5.83216	4.53672	35.8996	33.7207	34.8157	34.9529	32.0481
83642	83642	SELO	-2.56324	3.99742	11.5812	0.000666205	0.00110309	144	89	102	45	149	227	150	336	205	340	4.89825	4.90709	4.34802	6.40115	5.4957	31.709	29.4076	30.7036	29.1274	33.0193
5934	5934	RBL2	-2.56348	4.92737	10.362	0.00128633	0.00156703	339	209	262	70	216	419	333	646	486	583	11.5313	11.5234	11.1684	9.95734	7.96693	58.5289	65.2848	59.0313	69.0534	56.6183
8532	8532	CPZ	-2.56361	7.22868	11.3125	0.000769854	0.00115774	1415	1016	1235	386	1310	1997	1586	3381	2174	3394	48.1321	56.018	52.6451	54.9076	48.3179	278.955	310.936	308.955	308.893	329.61
57655	57655	GRAMD1A	-2.56376	5.29885	10.244	0.00137129	0.00164185	432	243	379	110	340	569	420	950	601	972	14.6948	13.398	16.1559	15.6472	12.5405	79.482	82.3412	86.8108	85.3932	94.3963
56996	56996	SLC12A9	-2.56406	4.57562	11.3783	0.000743084	0.00114481	246	148	196	58	166	325	246	484	321	503	8.36785	8.1601	8.35502	8.25037	6.12273	45.3983	48.2284	44.2278	45.6093	48.8491
773	773	CACNA1A	-2.56431	2.45093	10.6506	0.00110037	0.00140781	63	27	33	18	45	63	71	119	90	86	2.14299	1.48867	1.40671	2.56046	1.65978	8.80029	13.9196	10.8742	12.7877	8.35193
23293	23293	SMG6	-2.5646	6.03241	11.5582	0.000674506	0.00110656	834	395	533	179	683	1045	845	1603	982	1373	28.369	21.7786	22.7205	25.4623	25.1917	145.973	165.663	146.482	139.528	133.34
6487	6487	ST3GAL3	-2.56483	3.81597	12.474	0.000412647	0.00105467	145	94	100	34	123	201	139	296	209	295	4.93227	5.18276	4.26277	4.83642	4.53672	28.0771	27.251	27.0484	29.6958	28.6491
100093630	100093630	SNHG8	-2.56494	3.92883	9.32776	0.00225708	0.00249303	168	109	144	47	120	229	151	343	290	385	5.71463	6.0098	6.13838	6.68564	4.42607	31.9883	29.6036	31.3433	41.2047	37.3895
9686	9686	VGLL4	-2.56537	5.45739	8.73689	0.00311836	0.00335361	389	262	322	102	319	549	402	900	569	846	13.2321	14.4456	13.7261	14.5093	11.766	76.6882	78.8123	82.2418	80.8464	82.1597
130507	130507	UBR3	-2.56559	5.42332	11.3604	0.000750286	0.00114866	440	272	303	91	312	555	386	857	648	775	14.9669	14.9969	12.9162	12.9445	11.5078	77.5263	75.6755	78.3125	92.0712	75.2645
10533	10533	ATG7	-2.5658	4.14707	10.8304	0.000998448	0.00132364	220	135	144	49	152	281	202	429	279	429	7.48344	7.44333	6.13838	6.97014	5.60636	39.2521	39.6022	39.2019	39.6417	41.6625
151525	151525	WDSUB1	-2.56584	1.71398	9.2614	0.00234035	0.00257407	56	24	31	7	27	54	35	89	60	83	1.90488	1.32326	1.32146	0.995734	0.995866	7.5431	6.86177	8.1328	8.52511	8.06059
7107	7107	GPR137B	-2.56588	4.70573	10.7161	0.00106206	0.00137562	281	194	226	57	226	398	273	640	385	539	9.55839	10.6963	9.63385	8.10812	8.33576	55.5955	53.5218	58.4831	54.7028	52.3452
126393	126393	HSPB6	-2.56631	7.25165	10.5611	0.00115489	0.00145184	1499	876	1346	478	1312	2234	1701	3471	2196	3527	50.9894	48.299	57.3768	67.9944	48.3917	312.061	333.482	317.179	312.019	342.526
5130	5130	PCYT1A	-2.5665	5.39369	10.2558	0.00136256	0.00163406	417	257	305	119	375	534	474	984	630	827	14.1845	14.1699	13.0014	16.9275	13.8315	74.5929	92.928	89.9177	89.5136	80.3145
51490	51490	C9orf114	-2.56724	3.54166	10.323	0.0013138	0.00159092	120	68	63	32	129	149	121	264	160	270	4.08188	3.74923	2.68554	4.55193	4.75803	20.8134	23.7221	24.1243	22.7336	26.2212
10961	10961	ERP29	-2.56734	6.97101	10.8921	0.000965769	0.00129652	1314	759	1105	366	983	1953	1418	2844	1689	2729	44.6966	41.8481	47.1036	52.0627	36.2569	272.809	278	259.884	239.982	265.028
143	143	PARP4	-2.56744	6.49783	10.3332	0.0013066	0.0015848	1056	615	785	219	726	1247	1039	2081	1414	1925	35.9205	33.9085	33.4627	31.1522	26.7777	174.19	203.697	190.161	200.908	186.947
7832	7832	BTG2	-2.5691	4.62004	8.41154	0.00372847	0.00396283	228	129	133	58	148	265	221	457	292	409	7.75557	7.11252	5.66948	8.25037	5.45882	37.0171	43.3272	41.7606	41.4889	39.7202
6144	6144	RPL21	-2.5694	8.4979	10.5509	0.00116132	0.001457	4099	2302	3258	915	3007	5747	3453	8164	5487	8557	139.43	126.923	138.881	130.157	110.91	802.782	676.963	746.025	779.621	831.017
10360	10360	NPM3	-2.56963	3.8896	10.1332	0.00145624	0.00172348	186	91	109	41	160	235	148	370	237	365	6.32691	5.01736	4.64641	5.83216	5.90143	32.8265	29.0155	33.8105	33.6742	35.4472
55558	55558	PLXNA3	-2.56964	6.71131	10.8031	0.00101329	0.00133668	1102	647	750	271	833	1420	1070	2297	1487	2123	37.4852	35.6729	31.9707	38.5491	30.7243	198.356	209.774	209.899	211.281	206.176
10165	10165	SLC25A13	-2.56969	3.77832	10.2144	0.00139346	0.00166329	132	109	107	34	130	192	145	335	193	345	4.49006	6.0098	4.56116	4.83642	4.79491	26.8199	28.4273	30.6122	27.4224	33.5048
90075	90075	ZNF30	-2.56983	1.19789	7.95915	0.00478448	0.00503996	28	17	11	5	15	33	15	36	41	52	0.952438	0.937309	0.468904	0.711239	0.553259	4.60967	2.94076	3.28967	5.82549	5.05001
7748	7748	ZNF195	-2.57016	3.1782	11.6844	0.000630273	0.00108285	105	46	68	17	99	113	92	209	144	171	3.57164	2.53625	2.89868	2.41821	3.65151	15.7846	18.0366	19.0984	20.4603	16.6067
197320	197320	ZNF778	-2.57047	2.25085	10.1278	0.00146049	0.00172729	45	12	21	15	57	61	41	79	77	90	1.5307	0.66163	0.895181	2.13372	2.10238	8.52091	8.03807	7.219	10.9406	8.74039
6133	6133	RPL9	-2.57087	8.40117	9.60838	0.00193691	0.00217882	4108	2268	2857	791	3026	5134	3152	7744	5518	8259	139.736	125.048	121.787	112.518	111.611	717.154	617.951	707.645	784.026	802.077
7089	7089	TLE2	-2.57093	1.79613	11.3269	0.000763903	0.00115562	30	26	32	8	29	46	39	72	55	78	1.02047	1.43353	1.36408	1.13798	1.06963	6.42561	7.64597	6.57935	7.81468	7.57501
7298	7298	TYMS	-2.571	5.54152	12.5787	0.000390164	0.00105467	447	278	331	91	393	660	417	935	585	887	15.205	15.3278	14.1098	12.9445	14.4954	92.1935	81.7531	85.4401	83.1198	86.1414
64747	64747	MFSD1	-2.57165	6.30336	12.5026	0.000406388	0.00105467	807	501	699	185	605	1113	756	1766	1159	1690	27.4506	27.623	29.7967	26.3158	22.3148	155.472	148.214	161.377	164.677	164.125
374819	374819	LRRC37A3	-2.57226	1.5264	10.6114	0.00112394	0.00142747	31	18	24	8	21	44	36	58	41	56	1.05448	0.992444	1.02306	1.13798	0.774562	6.14623	7.05782	5.30003	5.82549	5.43847
9144	9144	SYNGR2	-2.57344	4.64151	10.2743	0.00134893	0.00162187	283	187	227	52	167	377	251	521	367	573	9.62643	10.3104	9.67648	7.39688	6.15961	52.662	49.2087	47.6089	52.1452	55.6472
57104	57104	PNPLA2	-2.57413	6.5288	11.084	0.000870761	0.001224	994	566	763	225	933	1377	994	2159	1313	2117	33.8115	31.2069	32.5249	32.0057	34.4127	192.349	194.874	197.289	186.558	205.593
3189	3189	HNRNPH3	-2.57507	6.96233	12.197	0.000478666	0.00105467	1340	642	1046	323	1046	1847	1370	2692	1688	2468	45.581	35.3972	44.5885	45.946	38.5806	258.002	268.589	245.994	239.84	239.681
3661	3661	IRF3	-2.57517	4.93325	8.4695	0.00361152	0.00384515	310	196	249	83	238	457	320	679	412	681	10.5448	10.8066	10.6143	11.8066	8.77837	63.837	62.7362	62.0469	58.5391	66.1356
5939	5939	RBMS2	-2.57529	6.35553	12.2362	0.000468722	0.00105467	934	536	677	199	657	1184	850	1943	1248	1688	31.7706	29.5528	28.8589	28.3073	24.2327	165.39	166.643	177.551	177.322	163.931
23492	23492	CBX7	-2.57537	2.64042	9.13304	0.00251035	0.00274252	61	57	39	22	48	88	65	145	110	167	2.07495	3.14274	1.66248	3.12945	1.77043	12.2925	12.7433	13.2501	15.6294	16.2183
256471	256471	MFSD8	-2.57601	3.13829	11.4437	0.000717384	0.00113263	81	45	78	20	71	132	80	177	111	183	2.75527	2.48111	3.32496	2.84495	2.61876	18.4387	15.684	16.1742	15.7714	17.7721
4921	4921	DDR2	-2.57606	6.50776	10.0357	0.00153539	0.00179827	1059	665	749	204	685	1276	1040	2168	1488	1608	36.0226	36.6653	31.9281	29.0185	25.2655	178.241	203.893	198.111	211.423	156.162
58155	58155	PTBP2	-2.57636	3.81132	10.528	0.00117582	0.00147082	137	59	113	29	139	187	137	290	179	273	4.66014	3.25301	4.81692	4.12518	5.12686	26.1215	26.8589	26.5001	25.4332	26.5125
126374	126374	WTIP	-2.57663	4.7746	11.5511	0.000677074	0.00110759	316	163	235	61	194	379	316	570	371	541	10.7489	8.98714	10.0175	8.67711	7.15548	52.9414	61.952	52.0865	52.7136	52.5395
3136	3136	HLA-H	-2.57668	6.28749	11.3798	0.000742483	0.00114434	857	514	631	201	591	1228	804	1707	1100	1676	29.1514	28.3398	26.898	28.5918	21.7984	171.536	157.625	155.985	156.294	162.766
593	593	BCKDHA	-2.57702	4.37379	9.605	0.00194048	0.00218199	230	130	156	60	169	296	222	498	299	458	7.8236	7.16765	6.64991	8.53486	6.23338	41.3474	43.5232	45.5071	42.4834	44.4789
100101267	100101267	POM121C	-2.57708	4.75872	10.5453	0.00116486	0.00146003	265	147	198	59	213	362	296	579	340	411	9.01414	8.10496	8.44027	8.39261	7.85627	50.5667	58.031	52.9089	48.3089	39.9145
2874	2874	GPS2	-2.57748	5.44281	10.3543	0.00129174	0.00157198	488	255	344	141	388	637	548	1000	654	978	16.5996	14.0596	14.6639	20.0569	14.311	88.9807	107.436	91.3798	92.9237	94.9789
7311	7311	UBA52	-2.57783	8.3367	9.56976	0.00197809	0.00221705	3457	2126	2685	820	2793	4771	3208	7409	4747	7723	117.592	117.219	114.455	116.643	103.017	666.447	628.93	677.033	674.478	750.023
8646	8646	CHRD	-2.57814	2.07235	10.216	0.00139231	0.00166226	48	29	28	11	29	49	47	99	58	92	1.63275	1.59894	1.19357	1.56472	1.06963	6.84467	9.21438	9.0466	8.24094	8.93462
10384	10384	BTN3A3	-2.57884	1.0834	9.05456	0.00262041	0.00285318	22	19	15	8	11	36	25	52	29	50	0.748344	1.04758	0.639415	1.13798	0.405723	5.02874	4.90126	4.75175	4.12047	4.85577
9101	9101	USP8	-2.57903	5.8339	12.1869	0.000481268	0.00105467	601	391	487	124	508	825	581	1332	888	1191	20.4434	21.5581	20.7597	17.6387	18.737	115.242	113.905	121.718	126.172	115.665
8821	8821	INPP4B	-2.5793	3.44705	11.3251	0.000764664	0.00115621	138	80	86	20	84	169	101	238	173	232	4.69416	4.41086	3.66598	2.84495	3.09825	23.6071	19.8011	21.7484	24.5807	22.5308
114757	114757	CYGB	-2.58068	2.55063	7.4867	0.00621565	0.00648575	76	35	55	21	53	91	73	151	98	164	2.58519	1.92975	2.34452	2.9872	1.95485	12.7115	14.3117	13.7983	13.9243	15.9269
6156	6156	RPL30	-2.5815	8.7356	9.70585	0.00183682	0.00208206	4853	2857	3569	1077	3666	6470	4302	9655	6615	10285	165.078	157.523	152.138	153.201	135.216	903.776	843.409	882.272	939.893	998.833
64342	64342	HS1BP3	-2.58174	3.63078	8.4649	0.00362064	0.00385417	139	87	125	35	91	176	131	325	202	312	4.72817	4.79681	5.32846	4.97867	3.35644	24.5849	25.6826	29.6984	28.7012	30.3
55023	55023	PHIP	-2.5819	5.06044	11.0475	0.000888077	0.00123606	447	205	260	60	244	476	304	738	506	670	15.205	11.3028	11.0832	8.53486	8.99968	66.4911	59.5994	67.4383	71.8951	65.0674
219743	219743	TYSND1	-2.58242	2.27031	10.4409	0.00123252	0.00151902	50	31	44	17	30	82	54	115	74	99	1.70078	1.70921	1.87562	2.41821	1.10652	11.4543	10.5867	10.5087	10.5143	9.61443
129880	129880	BBS5	-2.58264	3.50958	11.4035	0.00073304	0.00113968	130	75	92	31	73	162	134	264	162	220	4.42203	4.13518	3.92174	4.40968	2.69253	22.6293	26.2708	24.1243	23.0178	21.3654
79921	79921	TCEAL4	-2.58316	6.86517	10.6006	0.00113053	0.00143267	1274	710	1036	364	890	1929	1362	2657	1657	2587	43.3359	39.1464	44.1622	51.7782	32.8267	269.456	267.021	242.796	235.435	251.238
89866	89866	SEC16B	-2.58336	1.75554	8.81468	0.00298817	0.00322129	49	27	13	12	29	48	37	87	73	68	1.66677	1.48867	0.554159	1.70697	1.06963	6.70498	7.25387	7.95004	10.3722	6.60385
9440	9440	MED17	-2.58375	4.84446	10.7111	0.00106493	0.00137746	329	129	240	52	296	382	290	607	427	566	11.1911	7.11252	10.2306	7.39688	10.9176	53.3605	56.8547	55.4675	60.6703	54.9674
9056	9056	SLC7A7	-2.5849	1.61084	8.59954	0.00336248	0.00359832	36	30	36	6	24	52	35	74	58	84	1.22456	1.65407	1.5346	0.853486	0.885214	7.26373	6.86177	6.7621	8.24094	8.1577
28978	28978	TMEM14A	-2.58511	3.09322	11.5449	0.00067936	0.00110858	114	52	83	21	71	143	78	232	145	191	3.87778	2.86706	3.53809	2.9872	2.61876	19.9753	15.2919	21.2001	20.6023	18.5491
6643	6643	SNX2	-2.58514	5.25214	10.5222	0.00117951	0.00147366	468	261	312	103	263	564	434	941	579	781	15.9193	14.3904	13.2998	14.6515	9.70047	78.7835	85.0859	85.9884	82.2673	75.8472
22888	22888	UBOX5	-2.58534	3.6106	11.1664	0.000832941	0.00119514	124	68	81	18	92	121	97	249	160	240	4.21794	3.74923	3.45284	2.56046	3.39332	16.9021	19.0169	22.7536	22.7336	23.3077
56898	56898	BDH2	-2.58542	4.04663	9.49313	0.00206243	0.00230058	207	115	148	46	113	246	182	424	251	393	7.04124	6.34062	6.30889	6.54339	4.16788	34.363	35.6812	38.745	35.6634	38.1664
51428	51428	DDX41	-2.58549	5.6588	11.1784	0.000827562	0.00119137	489	284	418	125	421	734	550	1078	646	1032	16.6336	15.6586	17.8184	17.781	15.5281	102.53	107.828	98.5074	91.787	100.223
11179	11179	ZNF277	-2.58558	3.71725	10.4098	0.00125351	0.00153744	184	88	125	30	94	204	161	262	235	289	6.25888	4.85195	5.32846	4.26743	3.46709	28.4962	31.5641	23.9415	33.39	28.0664
4054	4054	LTBP3	-2.58559	7.64335	11.966	0.000541798	0.0010567	1929	1321	1688	540	1380	2812	2160	4373	2878	4169	65.6162	72.8344	71.9555	76.8138	50.8998	392.8	423.469	399.604	408.921	404.874
6135	6135	RPL11	-2.58559	9.77331	9.86951	0.0016804	0.00193427	9377	5099	7925	2535	7277	13954	9916	19974	12680	19417	318.965	281.137	337.824	360.598	268.404	1949.19	1944.04	1825.22	1801.64	1885.69
1387	1387	CREBBP	-2.58563	6.75687	10.7704	0.00103135	0.00135121	1143	666	771	247	852	1437	1202	2337	1515	1912	38.8799	36.7204	32.8659	35.1352	31.4251	200.73	235.653	213.555	215.259	185.685
1819	1819	DRG2	-2.58583	4.33689	10.7635	0.00103521	0.00135371	238	118	158	53	171	284	225	459	279	474	8.09572	6.50602	6.73517	7.53913	6.30715	39.6711	44.1114	41.9433	39.6417	46.0327
7174	7174	TPP2	-2.5864	5.80449	10.5187	0.00118173	0.00147549	656	334	425	148	501	878	611	1262	862	1141	22.3143	18.4154	18.1168	21.0527	18.4788	122.645	119.787	115.321	122.477	110.809
10988	10988	METAP2	-2.58741	6.8634	10.601	0.00113026	0.00143267	1311	653	891	317	924	1724	1231	2654	1638	2381	44.5945	36.0037	37.9812	45.0925	34.0807	240.821	241.338	242.522	232.735	231.232
10180	10180	RBM6	-2.58788	5.76459	11.1985	0.00081863	0.00118692	640	319	413	153	575	887	671	1242	837	1165	21.77	17.5883	17.6052	21.7639	21.2083	123.902	131.55	113.494	118.925	113.14
1659	1659	DHX8	-2.58836	5.61951	9.93347	0.001623	0.00187724	506	281	327	97	403	604	479	1018	661	906	17.2119	15.4932	13.9392	13.798	14.8642	84.371	93.9082	93.0246	93.9183	87.9866
81578	81578	COL21A1	-2.58893	4.03916	6.92022	0.00852264	0.00882775	208	140	180	41	136	274	204	448	288	418	7.07525	7.71901	7.67298	5.83216	5.01621	38.2743	39.9943	40.9381	40.9205	40.5943
6497	6497	SKI	-2.58903	7.37107	11.3674	0.000747425	0.00114683	1619	1048	1239	384	1381	2277	1717	3575	2411	3174	55.0713	57.7823	52.8157	54.6231	50.9367	318.068	336.619	326.683	342.567	308.245
6748	6748	SSR4	-2.58935	6.41004	8.50412	0.00354343	0.00377884	966	580	692	221	776	1348	821	2046	1355	2066	32.8591	31.9788	29.4983	31.4367	28.6219	188.298	160.957	186.963	192.525	200.641
29952	29952	DPP7	-2.58943	6.12192	9.96351	0.00159673	0.00185363	742	443	603	183	592	970	778	1609	1031	1651	25.2396	24.4252	25.7045	26.0313	21.8353	135.496	152.527	147.03	146.49	160.338
57449	57449	PLEKHG5	-2.59156	4.76266	9.50718	0.00204669	0.00228476	283	170	200	78	236	391	317	645	380	573	9.62643	9.37309	8.52553	11.0953	8.7046	54.6177	62.148	58.94	53.9923	55.6472
54970	54970	TTC12	-2.59194	2.26386	8.44851	0.00365343	0.0038866	41	31	33	15	48	84	49	106	72	98	1.39464	1.70921	1.40671	2.13372	1.77043	11.7337	9.60648	9.68626	10.2301	9.51732
29911	29911	HOOK2	-2.59205	3.1345	10.4535	0.00122417	0.00151189	105	45	73	27	84	138	101	194	138	214	3.57164	2.48111	3.11182	3.84069	3.09825	19.2768	19.8011	17.7277	19.6077	20.7827
339451	339451	KLHL17	-2.59266	3.54096	9.36462	0.00221214	0.00245015	116	70	78	23	87	155	120	202	135	244	3.94581	3.85951	3.32496	3.2717	3.2089	21.6515	23.5261	18.4587	19.1815	23.6962
4289	4289	MKLN1	-2.59272	5.65161	11.5477	0.000678321	0.00110799	527	304	402	110	433	744	484	1127	776	943	17.9262	16.7613	17.1363	15.6472	15.9707	103.927	94.8885	102.985	110.258	91.5799
3105	3105	HLA-A	-2.59372	8.77817	11.0233	0.000899756	0.00124606	4538	2727	3718	1266	3218	6632	4760	9792	6285	9807	154.363	150.355	158.49	180.086	118.692	926.405	933.201	894.791	893.005	952.412
8349	8349	HIST2H2BE	-2.59404	4.67461	10.768	0.00103271	0.0013518	174	112	153	44	188	282	198	415	262	401	5.91872	6.17521	6.52203	6.2589	6.93418	39.3918	38.818	37.9226	37.2263	38.9433
51684	51684	SUFU	-2.59436	5.10925	11.1277	0.000850457	0.00120823	362	212	242	80	239	468	363	704	459	652	12.3137	11.6888	10.3159	11.3798	8.81526	65.3736	71.1663	64.3314	65.2171	63.3193
9256	9256	BZRAP1	-2.59443	2.24976	8.54289	0.00346874	0.00370526	64	25	33	13	37	69	47	111	68	112	2.177	1.37839	1.40671	1.84922	1.3647	9.63841	9.21438	10.1432	9.66179	10.8769
1350	1350	COX7C	-2.59446	4.73778	9.869	0.00168087	0.00193429	325	182	223	77	195	403	250	603	472	690	11.0551	10.0347	9.50597	10.9531	7.19236	56.2939	49.0126	55.102	67.0642	67.0097
57657	57657	HCN3	-2.59503	1.32592	9.57083	0.00197694	0.00221618	26	14	17	4	18	32	26	49	24	49	0.884407	0.771901	0.72467	0.568991	0.66391	4.46999	5.09731	4.47761	3.41004	4.75866
23062	23062	GGA2	-2.59578	4.68681	10.5697	0.00114955	0.00144796	304	186	172	58	197	342	255	620	386	552	10.3408	10.2553	7.33196	8.25037	7.26613	47.773	49.9929	56.6555	54.8449	53.6077
79603	79603	CERS4	-2.59607	2.61001	7.92735	0.00486931	0.00512563	77	40	61	18	39	97	78	153	97	130	2.6192	2.20543	2.60029	2.56046	1.43847	13.5496	15.2919	13.9811	13.7823	12.625
203069	203069	R3HCC1	-2.59658	4.55815	10.026	0.00154347	0.0018043	250	150	220	68	161	363	275	548	335	519	8.50391	8.27037	9.37808	9.67284	5.93831	50.7064	53.9139	50.0761	47.5985	50.4029
80169	80169	CTC1	-2.59671	2.66561	11.9402	0.000549367	0.00105761	84	50	39	8	57	95	70	145	74	139	2.85731	2.75679	1.66248	1.13798	2.10238	13.2703	13.7235	13.2501	10.5143	13.4991
6051	6051	RNPEP	-2.59678	6.08698	11.2924	0.000778259	0.00116192	743	418	601	153	576	1009	664	1615	994	1522	25.2736	23.0468	25.6192	21.7639	21.2451	140.944	130.178	147.578	141.233	147.81
9936	9936	CD302	-2.59694	4.46206	10.5173	0.00118262	0.00147602	234	136	155	58	180	315	229	479	327	459	7.95966	7.49847	6.60729	8.25037	6.6391	44.0014	44.8956	43.7709	46.4618	44.576
6525	6525	SMTN	-2.59697	6.69795	11.1887	0.000822957	0.00118954	1024	548	678	251	975	1455	1088	2148	1352	2031	34.832	30.2144	28.9015	35.7042	35.9618	203.245	213.303	196.284	192.099	197.242
819	819	CAMLG	-2.59707	4.60173	9.26965	0.00232982	0.00256321	243	176	211	58	174	322	235	554	380	581	8.2658	9.7039	8.99443	8.25037	6.4178	44.9792	46.0719	50.6244	53.9923	56.4241
2931	2931	GSK3A	-2.59754	6.15929	10.9684	0.00092681	0.00126681	705	424	545	193	583	1026	725	1588	991	1568	23.981	23.3776	23.2321	27.4538	21.5033	143.319	142.137	145.111	140.806	152.277
2669	2669	GEM	-2.59762	5.04787	12.7529	0.000355456	0.00105467	385	212	242	77	338	461	363	755	521	782	13.096	11.6888	10.3159	10.9531	12.4668	64.3958	71.1663	68.9917	74.0263	75.9443
55742	55742	PARVA	-2.59778	8.24341	10.5122	0.00118587	0.00147767	3275	2127	2584	701	2186	4495	3126	7090	4526	6295	111.401	117.274	110.15	99.7156	80.6282	627.894	612.854	647.883	643.077	611.342
25943	25943	C20orf194	-2.59793	4.85949	10.8598	0.000982765	0.00131088	333	180	243	59	260	397	319	657	439	620	11.3272	9.92444	10.3585	8.39261	9.58982	55.4558	62.5401	60.0365	62.3754	60.2116
92521	92521	SPECC1	-2.59799	4.62123	10.0708	0.00150636	0.00177153	232	134	182	50	203	317	244	509	302	480	7.89163	7.3882	7.75823	7.11239	7.48743	44.2808	47.8363	46.5123	42.9097	46.6154
140766	140766	ADAMTS14	-2.59834	3.23748	9.22392	0.00238873	0.00262163	106	68	65	27	88	140	125	210	135	226	3.60566	3.74923	2.7708	3.84069	3.24578	19.5562	24.5063	19.1898	19.1815	21.9481
57175	57175	CORO1B	-2.59842	6.01336	9.09582	0.00256194	0.00279419	654	443	555	159	533	904	723	1478	991	1424	22.2462	24.4252	23.6583	22.6174	19.6591	126.277	141.745	135.059	140.806	138.292
6829	6829	SUPT5H	-2.59969	7.09339	10.6334	0.00111063	0.00141722	1466	797	1068	326	1253	1939	1507	3083	1985	2842	49.8669	43.9432	45.5263	46.3728	46.2155	270.853	295.448	281.724	282.039	276.002
847	847	CAT	-2.59988	5.12289	8.98571	0.00272099	0.00295255	435	212	281	88	338	521	383	842	595	778	14.7968	11.6888	11.9784	12.5178	12.4668	72.777	75.0874	76.9418	84.5406	75.5558
3339	3339	HSPG2	-2.59992	8.99956	9.86423	0.00168523	0.00193812	5194	3502	4217	1262	2783	7253	5899	11303	6898	8852	176.677	193.086	179.761	179.517	102.648	1013.15	1156.5	1032.87	980.103	859.666
2194	2194	FASN	-2.60107	7.12894	11.4072	0.00073159	0.00113934	1293	823	960	307	1075	1884	1402	2900	1782	2471	43.9822	45.3768	40.9225	43.67	39.6502	263.171	274.863	265.001	253.196	239.972
113675	113675	SDSL	-2.6013	1.70971	9.46275	0.00209687	0.00233588	28	19	35	9	30	50	29	88	55	75	0.952438	1.04758	1.49197	1.28023	1.10652	6.98436	5.68547	8.04142	7.81468	7.28366
727	727	C5	-2.60163	1.81401	8.74943	0.00309698	0.00333215	41	21	27	13	22	57	39	101	50	68	1.39464	1.15785	1.15095	1.84922	0.811446	7.96217	7.64597	9.22936	7.10426	6.60385
10458	10458	BAIAP2	-2.60164	5.78578	13.441	0.000246184	0.00105467	448	238	317	116	380	594	435	980	593	1003	15.239	13.1223	13.513	16.5007	14.0159	82.9741	85.282	89.5522	84.2565	97.4068
1662	1662	DDX10	-2.60217	4.45109	10.6178	0.00112005	0.00142459	219	118	154	59	213	333	242	478	311	428	7.44943	6.50602	6.56466	8.39261	7.85627	46.5158	47.4442	43.6795	44.1885	41.5654
284004	284004	HEXDC	-2.6024	2.0509	9.0968	0.00256058	0.00279297	49	42	31	7	28	58	48	102	61	97	1.66677	2.3157	1.32146	0.995734	1.03275	8.10185	9.41043	9.32074	8.66719	9.4202
55176	55176	SEC61A2	-2.60245	2.51019	10.5232	0.00117887	0.00147302	60	39	50	11	59	90	60	122	91	135	2.04094	2.1503	2.13138	1.56472	2.17615	12.5718	11.763	11.1483	12.9297	13.1106
145567	145567	TTC7B	-2.603	4.57878	11.1092	0.000858991	0.0012139	278	164	217	68	225	408	280	639	388	541	9.45635	9.04227	9.2502	9.67284	8.29888	56.9923	54.8942	58.3917	55.129	52.5395
171019	171019	ADAMTS19	-2.60309	1.74553	9.93478	0.00162185	0.00187647	44	24	31	8	28	63	39	74	52	83	1.49669	1.32326	1.32146	1.13798	1.03275	8.80029	7.64597	6.7621	7.38843	8.06059
84662	84662	GLIS2	-2.60348	6.50922	11.6424	0.000644655	0.00109006	886	504	678	232	576	1203	917	1876	1167	1775	30.1379	27.7884	28.9015	33.0015	21.2451	168.044	179.778	171.428	165.813	172.38
4356	4356	MPP3	-2.60364	1.99706	12.3114	0.0004502	0.00105467	38	27	19	10	24	55	34	77	54	70	1.29259	1.48867	0.809925	1.42248	0.885214	7.68279	6.66572	7.03624	7.6726	6.79808
9666	9666	DZIP3	-2.60428	3.44436	10.6919	0.00107606	0.00138732	150	75	94	23	77	176	114	273	150	256	5.10235	4.13518	4.007	3.2717	2.84006	24.5849	22.3498	24.9467	21.3128	24.8616
463	463	ZFHX3	-2.60504	5.93238	10.8045	0.00101255	0.00133586	751	312	526	117	426	810	717	1325	885	960	25.5457	17.2024	22.4221	16.643	15.7125	113.147	140.568	121.078	125.745	93.2309
51185	51185	CRBN	-2.60504	4.22754	10.7543	0.0010404	0.00135837	238	129	151	37	191	284	207	458	292	447	8.09572	7.11252	6.43678	5.26317	7.04483	39.6711	40.5825	41.8519	41.4889	43.4106
7982	7982	ST7	-2.60527	5.0169	10.2248	0.00138564	0.00165633	353	198	264	77	318	513	357	764	458	718	12.0075	10.9169	11.2537	10.9531	11.7291	71.6595	69.99	69.8142	65.075	69.7289
6730	6730	SRP68	-2.60558	6.44577	11.4167	0.00072788	0.00113861	992	544	644	184	768	1260	914	1891	1292	1807	33.7435	29.9939	27.4522	26.1736	28.3268	176.006	179.19	172.799	183.574	175.488
5592	5592	PRKG1	-2.60642	3.49681	8.67145	0.00323234	0.00346824	115	77	105	20	96	144	119	254	193	228	3.9118	4.24546	4.4759	2.84495	3.54086	20.1149	23.33	23.2105	27.4224	22.1423
90550	90550	MCU	-2.60669	5.59195	10.6262	0.00111496	0.00141981	579	282	397	121	384	683	531	1068	792	1024	19.6951	15.5483	16.9232	17.212	14.1634	95.4063	104.103	97.5936	112.531	99.4463
91368	91368	CDKN2AIPNL	-2.6067	3.21564	10.1885	0.00141319	0.00168256	87	60	71	23	86	127	88	200	152	218	2.95936	3.30815	3.02656	3.2717	3.17202	17.7403	17.2524	18.276	21.5969	21.1712
5830	5830	PEX5	-2.60788	4.42102	9.76743	0.00177631	0.0020236	288	140	179	46	155	293	225	498	359	482	9.7965	7.71901	7.63035	6.54339	5.71701	40.9283	44.1114	45.5071	51.0086	46.8097
100288778	100288778	LOC100288778	-2.6079	1.56502	9.64795	0.00189563	0.00214019	38	19	31	6	18	37	39	72	48	59	1.29259	1.04758	1.32146	0.853486	0.66391	5.16842	7.64597	6.57935	6.82009	5.72981
4711	4711	NDUFB5	-2.60823	4.64555	11.0501	0.00088683	0.00123536	275	169	182	58	220	352	246	585	376	586	9.3543	9.31795	7.75823	8.25037	8.11446	49.1699	48.2284	53.4572	53.424	56.9097
54756	54756	IL17RD	-2.60835	3.08465	8.54054	0.00347322	0.00370903	90	62	77	15	48	113	88	185	122	169	3.06141	3.41842	3.28233	2.13372	1.77043	15.7846	17.2524	16.9053	17.3344	16.4125
1820	1820	ARID3A	-2.60838	4.64536	8.42664	0.00369764	0.00393113	237	150	203	77	225	363	283	635	379	533	8.06171	8.27037	8.65341	10.9531	8.29888	50.7064	55.4823	58.0262	53.8503	51.7626
84866	84866	TMEM25	-2.60839	3.00996	7.28287	0.00696154	0.00724149	72	66	68	30	48	133	79	216	131	197	2.44913	3.63896	2.89868	4.26743	1.77043	18.5784	15.488	19.738	18.6131	19.1318
23787	23787	MTCH1	-2.60888	7.68888	11.4311	0.000722266	0.00113543	2181	1268	1619	456	1803	3002	2095	4604	2974	4411	74.1881	69.9122	69.0142	64.865	66.5017	419.341	410.726	420.713	422.561	428.376
5977	5977	DPF2	-2.60897	5.78932	10.1126	0.00147258	0.00173966	626	298	403	146	536	822	580	1306	793	1255	21.2938	16.4305	17.1789	20.7682	19.7698	114.823	113.709	119.342	112.673	121.88
1636	1636	ACE	-2.60961	4.58028	10.5589	0.00115633	0.00145322	253	140	231	59	191	354	277	562	372	476	8.60596	7.71901	9.84699	8.39261	7.04483	49.4492	54.306	51.3554	52.8557	46.227
220869	220869	CBWD5	-2.60998	1.50125	10.2808	0.0013442	0.00161754	36	18	16	8	24	48	30	86	28	59	1.22456	0.992444	0.682042	1.13798	0.885214	6.70498	5.88152	7.85866	3.97838	5.72981
54899	54899	PXK	-2.61044	4.95981	10.8649	0.000980034	0.00130859	316	209	265	82	256	432	375	733	468	687	10.7489	11.5234	11.2963	11.6643	9.44228	60.3448	73.519	66.9814	66.4958	66.7183
10825	10825	NEU3	-2.61093	1.14007	9.99097	0.0015731	0.00183174	27	14	9	2	22	20	19	41	39	43	0.918422	0.771901	0.383649	0.284495	0.811446	2.79374	3.72496	3.74657	5.54132	4.17597
201931	201931	TMEM192	-2.61114	4.18232	8.64982	0.00327093	0.00350515	209	110	144	49	137	310	186	448	268	338	7.10927	6.06494	6.13838	6.97014	5.0531	43.303	36.4654	40.9381	38.0788	32.825
51479	51479	ANKFY1	-2.61144	6.05153	10.898	0.000962684	0.00129396	766	487	509	138	498	963	704	1498	1022	1378	26.056	26.8511	21.6975	19.6302	18.3682	134.519	138.02	136.887	145.211	133.825
11270	11270	NRM	-2.6121	4.09013	11.5129	0.000691136	0.00111563	177	115	108	44	135	255	163	384	245	361	6.02077	6.34062	4.60379	6.2589	4.97933	35.6202	31.9562	35.0898	34.8109	35.0587
8087	8087	FXR1	-2.61298	7.30312	11.1054	0.000860778	0.00121555	1727	975	1274	385	1155	2307	1696	3625	2314	3105	58.745	53.7574	54.3076	54.7654	42.6009	322.258	332.502	331.252	328.785	301.544
284403	284403	WDR62	-2.613	3.01812	12.7146	0.000362804	0.00105467	61	41	50	15	73	105	66	166	99	129	2.07495	2.26057	2.13138	2.13372	2.69253	14.6671	12.9393	15.169	14.0664	12.5279
254065	254065	BRWD3	-2.61321	4.28247	12.1835	0.000482144	0.00105467	212	113	169	46	137	254	229	469	263	380	7.21132	6.23035	7.20407	6.54339	5.0531	35.4805	44.8956	42.8571	37.3684	36.9039
283554	283554	GPR137C	-2.61321	1.53591	10.1727	0.00142534	0.00169393	20	19	20	6	18	38	24	47	42	51	0.680313	1.04758	0.852553	0.853486	0.66391	5.30811	4.70521	4.29485	5.96757	4.95289
26133	26133	TRPC4AP	-2.61322	6.84595	10.7386	0.00104925	0.00136541	1193	702	912	247	1017	1669	1114	2589	1674	2490	40.5807	38.7053	38.8764	35.1352	37.5109	233.138	218.4	236.582	237.85	241.818
79777	79777	ACBD4	-2.61332	1.58851	8.79653	0.00301803	0.00325168	30	23	31	9	20	47	33	84	46	75	1.02047	1.26812	1.32146	1.28023	0.737678	6.56529	6.46967	7.6759	6.53592	7.28366
144438	144438	NA	-2.61343	4.01218	9.76409	0.00177953	0.00202688	180	98	93	33	155	212	161	375	228	319	6.12282	5.40331	3.96437	4.69417	5.71701	29.6137	31.5641	34.2674	32.3954	30.9798
9534	9534	ZNF254	-2.61358	3.09753	11.1299	0.000849462	0.00120729	88	39	61	12	76	110	59	199	101	165	2.99338	2.1503	2.60029	1.70697	2.80318	15.3656	11.567	18.1846	14.3506	16.0241
148327	148327	CREB3L4	-2.61366	1.21186	6.53907	0.010553	0.0108866	18	22	12	8	10	38	17	52	31	58	0.612282	1.21299	0.511532	1.13798	0.368839	5.30811	3.33286	4.75175	4.40464	5.6327
79798	79798	ARMC5	-2.61385	3.67416	9.5192	0.00203333	0.00227179	113	65	107	25	80	144	112	253	173	244	3.84377	3.58383	4.56116	3.55619	2.95071	20.1149	21.9577	23.1191	24.5807	23.6962
6474	6474	SHOX2	-2.61403	4.15401	12.4154	0.000425816	0.00105467	177	89	117	45	124	233	169	358	230	346	6.02077	4.90709	4.98744	6.40115	4.57361	32.5471	33.1325	32.714	32.6796	33.602
22992	22992	KDM2A	-2.61426	6.94004	11.4736	0.00070591	0.00112619	1389	668	892	297	1155	1778	1348	2792	1883	2390	47.2477	36.8307	38.0239	42.2476	42.6009	248.364	264.276	255.132	267.546	232.106
4437	4437	MSH3	-2.61454	4.71386	10.6468	0.00110262	0.00140976	280	185	230	62	231	438	278	640	421	549	9.52438	10.2001	9.80436	8.81936	8.52018	61.183	54.502	58.4831	59.8178	53.3164
51109	51109	RDH11	-2.61465	6.14891	12.1327	0.00049546	0.00105467	727	418	548	144	539	1035	647	1468	976	1431	24.7294	23.0468	23.36	20.4837	19.8804	144.576	126.845	134.146	138.675	138.972
8722	8722	CTSF	-2.61484	5.34192	8.70006	0.003182	0.00341735	418	323	385	106	269	646	474	990	612	921	14.2185	17.8089	16.4116	15.0783	9.92177	90.2379	92.928	90.466	86.9561	89.4434
79705	79705	LRRK1	-2.61486	4.13266	10.4465	0.00122881	0.00151563	201	105	145	50	145	260	220	430	272	353	6.83714	5.78926	6.18101	7.11239	5.34817	36.3186	43.1311	39.2933	38.6472	34.2818
9360	9360	PPIG	-2.61491	5.97733	10.7885	0.00102131	0.00134355	729	322	482	174	545	933	719	1451	922	1303	24.7974	17.7537	20.5465	24.7511	20.1017	130.328	140.96	132.592	131.002	126.541
5595	5595	MAPK3	-2.61573	5.94474	10.6738	0.00108665	0.00139651	629	391	494	165	524	895	697	1418	920	1368	21.3958	21.5581	21.0581	23.4709	19.3272	125.02	136.647	129.577	130.718	132.854
5925	5925	RB1	-2.61622	5.98082	11.227	0.000806158	0.00117791	700	426	507	157	529	968	643	1523	1020	1379	23.8109	23.4878	21.6122	22.3329	19.5116	135.217	126.06	139.171	144.927	133.922
22874	22874	PLEKHA6	-2.61648	4.76691	10.5367	0.00117026	0.00146536	294	158	218	79	173	382	330	618	359	559	10.0006	8.71146	9.29283	11.2376	6.38092	53.3605	64.6967	56.4727	51.0086	54.2876
1643	1643	DDB2	-2.61666	4.68951	9.76877	0.00177501	0.00202252	297	140	244	71	211	359	304	614	414	600	10.1026	7.71901	10.4011	10.0996	7.78251	50.1477	59.5994	56.1072	58.8232	58.2693
253725	253725	FAM21C	-2.61722	3.94519	9.86352	0.00168589	0.00193869	169	87	145	46	116	251	162	352	268	330	5.74864	4.79681	6.18101	6.54339	4.27853	35.0615	31.7602	32.1657	38.0788	32.0481
5554	5554	PRH1	-2.61734	1.27606	12.3311	0.000445469	0.00105467	26	15	16	6	22	32	22	60	44	47	0.884407	0.827037	0.682042	0.853486	0.811446	4.46999	4.31311	5.48279	6.25174	4.56443
85301	85301	COL27A1	-2.61775	4.62781	10.8683	0.00097825	0.00130753	267	141	162	60	250	329	295	562	367	492	9.08218	7.77415	6.90568	8.53486	9.22098	45.9571	57.8349	51.3554	52.1452	47.7808
1915	1915	EEF1A1	-2.61809	13.2671	9.97941	0.001583	0.0018406	108290	65594	83773	24706	73978	146535	103650	228506	153253	222670	3683.55	3616.58	3571.05	3514.37	2728.6	20469.1	20320.6	20880.8	21775	21624.7
79058	79058	ASPSCR1	-2.61813	4.33054	10.4467	0.00122867	0.00151563	207	136	155	50	194	283	228	455	319	479	7.04124	7.49847	6.60729	7.11239	7.15548	39.5315	44.6995	41.5778	45.3252	46.5183
3134	3134	HLA-F	-2.61847	3.49087	11.9835	0.000536746	0.00105596	118	83	90	32	83	177	136	248	150	286	4.01385	4.57627	3.83649	4.55193	3.06136	24.7246	26.6629	22.6622	21.3128	27.775
8908	8908	GYG2	-2.61857	1.77668	8.5794	0.00339987	0.00363634	40	32	28	6	20	65	26	79	56	75	1.36063	1.76435	1.19357	0.853486	0.737678	9.07966	5.09731	7.219	7.95677	7.28366
79813	79813	EHMT1	-2.61891	5.71664	11.615	0.000654208	0.00109624	570	347	370	145	471	814	579	1266	799	1139	19.3889	19.1321	15.7722	20.6259	17.3723	113.705	113.513	115.687	113.526	110.615
84293	84293	FAM213A	-2.61944	2.10495	8.14025	0.00432933	0.00457696	42	27	34	7	52	70	34	113	72	84	1.42866	1.48867	1.44934	0.995734	1.91796	9.7781	6.66572	10.3259	10.2301	8.1577
3030	3030	HADHA	-2.61982	7.52431	11.3864	0.000739832	0.00114281	1908	1194	1419	444	1454	2708	1900	4126	2736	3881	64.9018	65.8321	60.4886	63.158	53.6292	378.273	372.496	377.033	388.745	376.905
23524	23524	SRRM2	-2.61986	8.96457	10.0917	0.00148938	0.00175561	4624	2925	3831	1091	3230	6401	5418	10345	6485	8499	157.288	161.272	163.307	155.192	119.135	894.137	1062.2	945.324	921.422	825.385
139322	139322	APOOL	-2.62072	3.97549	9.86515	0.00168439	0.00193753	171	102	130	44	121	241	176	399	258	301	5.81667	5.62385	5.54159	6.2589	4.46295	33.6646	34.5049	36.4605	36.658	29.2318
6235	6235	RPS29	-2.6221	7.03678	9.43424	0.00212971	0.00236842	1414	667	1155	353	1195	2117	1300	2980	1955	3147	48.0981	36.7756	49.2349	50.2134	44.0763	295.718	254.866	272.312	277.776	305.622
96764	96764	TGS1	-2.62266	4.49409	10.6698	0.00108902	0.00139872	254	117	151	42	171	306	184	479	303	442	8.63997	6.45089	6.43678	5.9744	6.30715	42.7443	36.0733	43.7709	43.0518	42.925
7552	7552	ZNF711	-2.62306	1.22764	8.65572	0.00326037	0.00349575	25	5	12	8	14	23	27	49	23	40	0.850391	0.275679	0.511532	1.13798	0.516375	3.2128	5.29336	4.47761	3.26796	3.88462
1788	1788	DNMT3A	-2.62403	3.6023	10.7157	0.0010623	0.00137578	148	70	92	31	98	185	146	272	193	226	5.03431	3.85951	3.92174	4.40968	3.61462	25.8421	28.6234	24.8553	27.4224	21.9481
57192	57192	MCOLN1	-2.62423	4.46156	8.78529	0.00303669	0.00327028	220	131	188	53	149	321	193	495	334	466	7.48344	7.22279	8.014	7.53913	5.4957	44.8396	37.8378	45.233	47.4564	45.2558
23135	23135	KDM6B	-2.62477	5.26915	10.5458	0.00116455	0.0014598	438	224	300	106	376	636	468	915	580	814	14.8989	12.3504	12.7883	15.0783	13.8684	88.841	91.7517	83.6125	82.4094	79.052
55850	55850	USE1	-2.6249	3.2401	10.4643	0.00121706	0.00150597	100	55	80	19	99	138	101	227	140	212	3.40156	3.03247	3.41021	2.70271	3.65151	19.2768	19.8011	20.7432	19.8919	20.5885
2342	2342	FNTB	-2.62554	4.41019	10.0087	0.00155806	0.0018172	237	111	148	59	179	308	222	503	299	454	8.06171	6.12007	6.30889	8.39261	6.60222	43.0236	43.5232	45.964	42.4834	44.0904
409	409	ARRB2	-2.62555	2.58917	10.288	0.00133895	0.00161252	51	38	52	16	50	90	58	143	82	146	1.7348	2.09516	2.21664	2.27596	1.8442	12.5718	11.3709	13.0673	11.651	14.1789
4831	4831	NME2	-2.62565	8.04486	11.3648	0.000748493	0.00114727	2713	1484	2307	688	2265	4022	2752	6082	3938	6019	92.2844	81.8215	98.342	97.8664	83.5421	561.822	539.531	555.772	559.531	584.538
6499	6499	SKIV2L	-2.62608	5.37374	10.6663	0.00109106	0.00139957	449	251	316	88	367	644	436	887	573	887	15.273	13.8391	13.4703	12.5178	13.5364	89.9585	85.478	81.0539	81.4148	86.1414
3420	3420	IDH3B	-2.62631	5.65583	10.6314	0.00111185	0.0014177	564	292	404	127	441	789	557	1140	739	1110	19.1848	16.0997	17.2216	18.0655	16.2658	110.213	109.2	104.173	105.001	107.798
23108	23108	RAP1GAP2	-2.62648	4.16194	10.9638	0.000929076	0.00126872	216	113	114	44	161	265	196	435	268	372	7.34738	6.23035	4.85955	6.2589	5.93831	37.0171	38.4259	39.7502	38.0788	36.127
10641	10641	NPRL2	-2.62675	3.56171	10.0185	0.00154972	0.00180978	153	83	73	28	86	175	118	292	161	277	5.20439	4.57627	3.11182	3.98294	3.17202	24.4452	23.134	26.6829	22.8757	26.901
148268	148268	ZNF570	-2.62708	1.68784	11.1981	0.000818833	0.00118692	36	17	20	6	26	33	26	67	55	67	1.22456	0.937309	0.852553	0.853486	0.958982	4.60967	5.09731	6.12245	7.81468	6.50674
728769	728769	SCAMP1-AS1	-2.6271	1.30662	10.8926	0.00096548	0.00129652	26	20	12	5	27	35	28	61	36	54	0.884407	1.10272	0.511532	0.711239	0.995866	4.88905	5.48942	5.57417	5.11506	5.24424
3856	3856	KRT8	-2.6275	5.79119	12.0174	0.000527049	0.00105467	612	341	503	130	420	820	635	1200	812	1272	20.8176	18.8013	21.4417	18.4922	15.4912	114.543	124.492	109.656	115.373	123.531
10465	10465	PPIH	-2.62761	3.60889	10.4484	0.00122759	0.00151483	123	56	104	33	107	169	143	274	174	252	4.18392	3.0876	4.43328	4.69417	3.94658	23.6071	28.0352	25.0381	24.7228	24.4731
517	517	ATP5G2	-2.62829	6.66523	11.0509	0.000886465	0.00123525	1061	681	821	265	812	1545	1134	2445	1435	2313	36.0906	37.5475	34.9973	37.6956	29.9497	215.817	222.321	223.424	203.892	224.628
126129	126129	CPT1C	-2.62879	4.85564	10.3797	0.00127411	0.00155602	297	168	219	77	233	413	309	699	368	660	10.1026	9.26281	9.33546	10.9531	8.59395	57.6908	60.5796	63.8745	52.2873	64.0962
7584	7584	ZNF35	-2.62925	2.9339	10.6356	0.00110929	0.00141582	70	47	39	14	60	85	58	158	113	140	2.38109	2.59138	1.66248	1.99147	2.21303	11.8734	11.3709	14.438	16.0556	13.5962
137075	137075	CLDN23	-2.62937	1.71045	8.04791	0.00455563	0.00480883	24	22	30	14	25	56	41	87	64	56	0.816375	1.21299	1.27883	1.99147	0.922098	7.82248	8.03807	7.95004	9.09345	5.43847
6311	6311	ATXN2	-2.62962	6.36782	11.2249	0.000807072	0.00117848	877	456	621	223	610	1236	963	1833	1079	1621	29.8317	25.1419	26.4718	31.7212	22.4992	172.653	188.797	167.499	153.31	157.424
976	976	CD97	-2.62976	5.57403	10.6461	0.00110304	0.00140999	500	309	385	137	361	710	532	1150	688	1123	17.0078	17.037	16.4116	19.4879	13.3151	99.1778	104.299	105.087	97.7546	109.061
9973	9973	CCS	-2.6298	3.95662	10.2919	0.00133618	0.00161001	162	93	113	43	146	245	189	367	212	330	5.51053	5.12763	4.81692	6.11665	5.38505	34.2233	37.0536	33.5364	30.122	32.0481
10171	10171	RCL1	-2.6301	2.73917	10.6882	0.0010782	0.00138957	64	38	49	13	68	95	58	154	104	136	2.177	2.09516	2.08875	1.84922	2.50811	13.2703	11.3709	14.0725	14.7769	13.2077
55151	55151	TMEM38B	-2.6301	2.17631	9.79873	0.00174632	0.00199429	41	34	31	7	36	55	36	90	74	100	1.39464	1.87462	1.32146	0.995734	1.32782	7.68279	7.05782	8.22418	10.5143	9.71155
1892	1892	ECHS1	-2.63024	5.56401	11.3183	0.000767488	0.00115711	537	321	375	101	387	700	463	1060	752	1102	18.2664	17.6986	15.9854	14.367	14.2741	97.781	90.7714	96.8626	106.848	107.021
64426	64426	SUDS3	-2.63053	4.91502	11.0628	0.000880768	0.00123102	353	192	220	64	284	451	327	734	480	589	12.0075	10.5861	9.37808	9.10385	10.475	62.9989	64.1085	67.0728	68.2009	57.201
64376	64376	IKZF5	-2.63083	3.2003	9.58104	0.00196597	0.00220621	107	45	54	22	65	128	89	213	117	156	3.63967	2.48111	2.30189	3.12945	2.39745	17.88	17.4485	19.4639	16.624	15.15
407977	407977	TNFSF12-TNFSF13	-2.631	3.05777	10.1002	0.00148256	0.00174933	81	42	70	29	63	133	78	201	134	190	2.75527	2.3157	2.98394	4.12518	2.32369	18.5784	15.2919	18.3673	19.0394	18.4519
84080	84080	ENKD1	-2.63108	2.92626	10.251	0.00136613	0.00163734	79	43	56	18	65	107	80	163	105	171	2.68724	2.37084	2.38715	2.56046	2.39745	14.9465	15.684	14.8949	14.9189	16.6067
2006	2006	ELN	-2.63116	8.30014	13.1936	0.000280913	0.00105467	2795	1848	2288	730	1874	4174	3031	6324	3920	6013	95.0737	101.891	97.5321	103.841	69.1205	583.054	594.229	577.886	556.974	583.955
6662	6662	SOX9	-2.63134	4.45006	9.40934	0.00215883	0.00239557	174	125	146	40	154	306	187	396	275	350	5.91872	6.89197	6.22364	5.68991	5.68012	42.7443	36.6615	36.1864	39.0734	33.9904
4149	4149	MAX	-2.63174	6.11263	12.4753	0.000412367	0.00105467	667	370	560	185	480	965	694	1522	939	1488	22.6884	20.4002	23.8715	26.3158	17.7043	134.798	136.059	139.08	133.418	144.508
4967	4967	OGDH	-2.63186	6.43922	11.8748	0.000568997	0.00106101	933	541	656	205	714	1225	903	2003	1241	1973	31.7366	29.8285	27.9637	29.1608	26.3351	171.117	177.034	183.034	176.328	191.609
91298	91298	C12orf29	-2.63188	3.83746	10.2808	0.00134423	0.00161754	183	86	119	14	144	206	140	327	198	321	6.22486	4.74168	5.07269	1.99147	5.31128	28.7755	27.4471	29.8812	28.1329	31.1741
55152	55152	DALRD3	-2.63203	3.81703	12.3725	0.000435695	0.00105467	172	94	104	24	127	208	144	285	243	296	5.85069	5.18276	4.43328	3.41395	4.68426	29.0549	28.2313	26.0432	34.5267	28.7462
37	37	ACADVL	-2.63284	8.0284	10.2196	0.00138957	0.00166017	2921	1539	1936	679	2489	3928	2940	5984	3862	6204	99.3597	84.854	82.5271	96.5862	91.8041	548.691	576.389	546.817	548.733	602.504
50808	50808	AK3	-2.63321	6.15772	9.48718	0.00206913	0.00230761	726	449	649	192	613	1149	776	1778	1093	1626	24.6954	24.756	27.6653	27.3116	22.6098	160.5	152.135	162.473	155.299	157.91
112752	112752	IFT43	-2.63344	3.04506	10.3367	0.00130413	0.00158262	94	39	56	28	88	102	103	196	147	202	3.19747	2.1503	2.38715	3.98294	3.24578	14.2481	20.1932	17.9104	20.8865	19.6173
9746	9746	CLSTN3	-2.6337	3.99918	10.5196	0.00118116	0.0014751	183	99	128	44	96	219	171	383	235	358	6.22486	5.45844	5.45634	6.2589	3.54086	30.5915	33.5246	34.9985	33.39	34.7673
55268	55268	ECHDC2	-2.63394	2.44802	10.9872	0.00091745	0.00125918	49	37	38	17	38	79	52	140	74	125	1.66677	2.04002	1.61985	2.41821	1.40159	11.0353	10.1946	12.7932	10.5143	12.1394
93349	93349	SP140L	-2.63405	3.70167	11.7225	0.000617494	0.00107497	154	93	92	43	78	240	141	312	194	280	5.23841	5.12763	3.92174	6.11665	2.87695	33.5249	27.6431	28.5105	27.5645	27.1923
6697	6697	SPR	-2.63446	3.175	9.80049	0.00174465	0.00199277	87	45	82	24	73	137	92	201	128	204	2.95936	2.48111	3.49547	3.41395	2.69253	19.1371	18.0366	18.3673	18.1869	19.8116
10040	10040	TOM1L1	-2.63452	3.16389	10.6142	0.0011222	0.0014259	85	50	78	28	63	133	96	224	140	176	2.89133	2.75679	3.32496	3.98294	2.32369	18.5784	18.8209	20.4691	19.8919	17.0923
9603	9603	NFE2L3	-2.63455	4.63417	10.9617	0.000930157	0.00126946	265	189	200	59	190	368	267	583	391	586	9.01414	10.4207	8.52553	8.39261	7.00794	51.4049	52.3455	53.2744	55.5553	56.9097
57558	57558	USP35	-2.63498	3.62059	9.28939	0.00230485	0.00253933	111	67	87	30	70	151	124	227	164	233	3.77574	3.6941	3.70861	4.26743	2.58187	21.0928	24.3103	20.7432	23.302	22.6279
22836	22836	RHOBTB3	-2.63567	6.85358	10.2384	0.00137545	0.00164649	1432	853	925	224	818	1691	1201	2789	1839	2452	48.7104	47.0308	39.4306	31.8635	30.171	236.211	235.457	254.858	261.295	238.127
6155	6155	RPL27	-2.63579	8.10033	9.62047	0.0019242	0.00216639	3132	1675	2346	646	2446	4315	2505	6258	4455	7116	106.537	92.3525	100.004	91.892	90.2181	602.75	491.107	571.855	632.989	691.074
23306	23306	TMEM194A	-2.6359	3.54265	11.8088	0.000589513	0.0010679	119	102	100	23	95	179	134	274	198	254	4.04786	5.62385	4.26277	3.2717	3.50397	25.004	26.2708	25.0381	28.1329	24.6673
10493	10493	VAT1	-2.63672	8.00831	9.93004	0.00162603	0.00187977	2649	1647	2115	718	1977	3897	2769	6172	3891	5875	90.1074	90.8087	90.1575	102.134	72.9195	544.361	542.864	563.996	552.853	570.553
84131	84131	CEP78	-2.63678	2.73715	10.8823	0.000970899	0.00130142	54	44	41	14	44	86	58	141	81	126	1.83684	2.42598	1.74773	1.99147	1.62289	12.0131	11.3709	12.8846	11.5089	12.2366
342892	342892	ZNF850	-2.63688	2.08885	10.3203	0.00131576	0.00159179	49	28	22	9	35	62	44	80	67	82	1.66677	1.5438	0.937808	1.28023	1.29094	8.6606	8.62622	7.31038	9.5197	7.96347
11101	11101	ATE1	-2.6369	3.34306	11.3107	0.000770628	0.00115774	98	73	88	18	90	163	111	214	142	225	3.33353	4.02491	3.75123	2.56046	3.31955	22.769	21.7616	19.5553	20.1761	21.851
55072	55072	RNF31	-2.63708	5.33489	10.4451	0.00122974	0.00151653	439	247	254	119	300	569	397	960	562	970	14.9329	13.6185	10.8274	16.9275	11.0652	79.482	77.8321	87.7246	79.8518	94.202
4908	4908	NTF3	-2.63734	2.84007	10.9315	0.000945426	0.00128372	73	30	40	14	54	86	69	130	93	111	2.48314	1.65407	1.70511	1.99147	1.99173	12.0131	13.5275	11.8794	13.2139	10.7798
10411	10411	RAPGEF3	-2.63782	1.21856	9.60311	0.00194249	0.00218382	21	18	19	6	18	38	25	60	29	56	0.714328	0.992444	0.809925	0.853486	0.66391	5.30811	4.90126	5.48279	4.12047	5.43847
892	892	CCNC	-2.63807	5.048	12.0774	0.000510363	0.00105467	380	243	259	65	255	479	321	784	561	699	12.9259	13.398	11.0406	9.2461	9.4054	66.9101	62.9322	71.6418	79.7097	67.8837
2197	2197	FAU	-2.63877	7.25482	10.7176	0.00106122	0.00137514	1634	926	1230	418	1233	2256	1572	3393	2440	3751	55.5816	51.0557	52.432	59.4595	45.4779	315.134	308.191	310.052	346.688	364.28
8533	8533	COPS3	-2.63879	5.72355	11.5333	0.000683605	0.00111056	565	381	398	106	512	776	560	1233	855	1192	19.2188	21.0067	16.9658	15.0783	18.8846	108.397	109.788	112.671	121.483	115.762
65992	65992	DDRGK1	-2.63961	4.9364	10.2221	0.00138766	0.0016584	302	178	259	89	247	459	367	677	473	665	10.2727	9.81417	11.0406	12.66	9.11033	64.1164	71.9505	61.8641	67.2063	64.5818
6603	6603	SMARCD2	-2.64023	5.75277	10.9822	0.000919909	0.00126118	559	350	425	133	502	812	616	1214	849	1232	19.0147	19.2975	18.1168	18.9189	18.5157	113.426	120.767	110.935	120.63	119.646
140876	140876	FAM65C	-2.64045	3.53169	9.21579	0.00239936	0.00263207	115	68	61	27	104	136	118	220	168	267	3.9118	3.74923	2.60029	3.84069	3.83593	18.9974	23.134	20.1036	23.8703	25.9298
29984	29984	RHOD	-2.64074	2.65093	9.73326	0.00180963	0.00205637	73	68	51	13	45	106	67	143	126	162	2.48314	3.74923	2.17401	1.84922	1.65978	14.8068	13.1354	13.0673	17.9027	15.7327
23077	23077	MYCBP2	-2.64105	5.78851	11.1442	0.000842929	0.00120193	575	361	416	122	294	732	598	1207	750	994	19.559	19.904	17.7331	17.3542	10.8439	102.251	117.238	110.295	106.564	96.5328
51062	51062	ATL1	-2.64107	3.22248	11.4904	0.000699555	0.00112029	104	43	66	22	84	137	86	199	144	194	3.53763	2.37084	2.81342	3.12945	3.09825	19.1371	16.8603	18.1846	20.4603	18.8404
7001	7001	PRDX2	-2.64163	6.45511	10.8574	0.000984027	0.00131211	964	478	737	237	754	1400	952	2021	1313	2016	32.7911	26.3549	31.4166	33.7127	27.8105	195.562	186.64	184.679	186.558	195.785
53	53	ACP2	-2.64195	5.38187	12.3516	0.000440597	0.00105467	448	260	321	102	266	620	399	958	620	839	15.239	14.3353	13.6835	14.5093	9.81112	86.606	78.2242	87.5418	88.0928	81.4799
840	840	CASP7	-2.64215	5.14089	12.0527	0.000517187	0.00105467	349	203	251	105	255	527	387	769	535	689	11.8715	11.1926	10.6995	14.936	9.4054	73.6151	75.8716	70.2711	76.0155	66.9126
6208	6208	RPS14	-2.6425	7.55535	9.49121	0.00206459	0.00230276	2200	1357	1476	392	1694	2834	1800	4572	3007	4862	74.8344	74.8193	62.9184	55.7611	62.4814	395.873	352.891	417.788	427.25	472.176
399665	399665	FAM102A	-2.64311	6.0526	10.9865	0.000917768	0.0012593	681	353	458	148	532	920	684	1415	881	1292	23.1647	19.4629	19.5235	21.0527	19.6222	128.512	134.099	129.302	125.177	125.473
84971	84971	ATG4D	-2.64331	3.08508	11.7322	0.000614269	0.00107497	110	51	55	17	70	114	80	200	119	210	3.74172	2.81193	2.34452	2.41821	2.58187	15.9243	15.684	18.276	16.9081	20.3943
6157	6157	RPL27A	-2.64333	9.63822	9.1625	0.00247025	0.00270098	8391	4604	6774	2176	6768	12786	8455	18417	12117	18727	285.425	253.845	288.76	309.531	249.63	1786.04	1657.61	1682.94	1721.65	1818.68
1435	1435	CSF1	-2.64386	5.57257	11.1221	0.000853052	0.00120945	510	334	364	126	278	682	510	1099	708	1034	17.348	18.4154	15.5165	17.9232	10.2537	95.2666	99.9858	100.426	100.596	100.417
91949	91949	COG7	-2.64449	4.51886	10.751	0.00104221	0.00135998	243	97	160	64	213	338	241	520	323	474	8.2658	5.34817	6.82042	9.10385	7.85627	47.2142	47.2482	47.5175	45.8935	46.0327
1466	1466	CSRP2	-2.64492	4.49467	9.73253	0.00181036	0.00205699	214	136	161	59	131	310	194	440	342	494	7.27935	7.49847	6.86305	8.39261	4.83179	43.303	38.0338	40.2071	48.5931	47.9751
10781	10781	ZNF266	-2.64528	4.01865	10.8998	0.00096174	0.00129352	221	77	109	38	161	236	174	412	252	344	7.51746	4.24546	4.64641	5.40541	5.93831	32.9662	34.1128	37.6485	35.8054	33.4077
3976	3976	LIF	-2.64536	3.21058	9.04797	0.00262987	0.00286269	103	50	68	25	177	168	134	284	151	243	3.50361	2.75679	2.89868	3.55619	6.52845	23.4674	26.2708	25.9519	21.4549	23.5991
84271	84271	POLDIP3	-2.64559	5.911	10.9228	0.000949879	0.00128619	627	360	435	127	551	895	642	1298	890	1218	21.3278	19.8489	18.543	18.0655	20.323	125.02	125.864	118.611	126.456	118.287
83931	83931	STK40	-2.64581	5.21388	11.392	0.000737592	0.0011414	482	244	304	118	373	650	491	945	652	959	16.3955	13.4531	12.9588	16.7852	13.7577	90.7966	96.2608	86.3539	92.6395	93.1338
7128	7128	TNFAIP3	-2.64587	4.53907	12.9352	0.000322463	0.00105467	240	121	143	47	236	314	234	487	359	437	8.16375	6.67143	6.09575	6.68564	8.7046	43.8618	45.8758	44.502	51.0086	42.4395
4218	4218	RAB8A	-2.64607	6.33934	11.1376	0.000845968	0.00120417	796	444	623	215	606	1166	895	1800	1134	1611	27.0764	24.4803	26.557	30.5833	22.3517	162.875	175.465	164.484	161.125	156.453
57537	57537	SORCS2	-2.64687	4.45198	11.5378	0.00068196	0.00110897	209	150	162	55	142	320	257	469	301	420	7.10927	8.27037	6.90568	7.82362	5.23752	44.6999	50.385	42.8571	42.7676	40.7885
57545	57545	CC2D2A	-2.64704	4.56485	10.2926	0.00133565	0.00160971	244	185	190	60	154	345	249	589	369	541	8.29982	10.2001	8.09925	8.53486	5.68012	48.1921	48.8166	53.8227	52.4294	52.5395
9487	9487	PIGL	-2.64759	1.21772	11.435	0.00072074	0.00113379	21	17	22	4	18	25	31	51	40	46	0.714328	0.937309	0.937808	0.568991	0.66391	3.49218	6.07757	4.66037	5.6834	4.46731
8936	8936	WASF1	-2.6479	4.34224	11.8944	0.000563026	0.00106101	214	118	167	55	167	318	245	485	295	413	7.27935	6.50602	7.11882	7.82362	6.15961	44.4205	48.0324	44.3192	41.9151	40.1087
51116	51116	MRPS2	-2.64796	5.0415	11.3733	0.000745083	0.00114594	331	177	270	69	254	476	322	704	452	682	11.2592	9.75904	11.5095	9.81509	9.36851	66.4911	63.1283	64.3314	64.2225	66.2328
197335	197335	WDR90	-2.64796	2.76337	8.97698	0.00273402	0.00296559	67	43	43	17	45	84	60	152	103	147	2.27905	2.37084	1.83299	2.41821	1.65978	11.7337	11.763	13.8897	14.6348	14.276
1471	1471	CST3	-2.64864	7.243	10.7116	0.00106469	0.00137746	1506	985	1206	412	1226	2258	1623	3507	2367	3552	51.2276	54.3088	51.4089	58.6061	45.2197	315.413	318.19	320.469	336.315	344.954
10657	10657	KHDRBS1	-2.64873	7.70976	11.9321	0.000551744	0.0010583	2174	1255	1601	479	1540	3025	2176	4550	2925	4416	73.95	69.1954	68.2469	68.1367	56.8012	422.554	426.606	415.778	415.599	428.862
5575	5575	PRKAR1B	-2.64921	3.10371	9.59993	0.00194584	0.00218676	86	64	64	23	73	137	97	229	133	177	2.92534	3.52869	2.72817	3.2717	2.69253	19.1371	19.0169	20.926	18.8973	17.1894
23179	23179	RGL1	-2.64946	4.52565	9.53999	0.00201043	0.00224921	234	153	187	34	168	322	219	493	319	456	7.95966	8.43578	7.97137	4.83642	6.1965	44.9792	42.9351	45.0502	45.3252	44.2847
159013	159013	CXorf38	-2.64951	3.84833	11.9932	0.000533944	0.0010556	171	89	88	39	108	205	132	365	231	309	5.81667	4.90709	3.75123	5.54766	3.98346	28.6359	25.8787	33.3536	32.8217	30.0087
100132288	100132288	TEKT4P2	-2.64963	1.49773	8.59427	0.00337223	0.00360775	26	16	29	8	20	43	32	75	42	58	0.884407	0.882173	1.2362	1.13798	0.737678	6.00655	6.27362	6.85348	5.96757	5.6327
8850	8850	KAT2B	-2.65035	3.93349	10.6169	0.0011206	0.00142514	164	105	142	35	113	235	166	369	257	324	5.57856	5.78926	6.05313	4.97867	4.16788	32.8265	32.5444	33.7191	36.5159	31.4654
167153	167153	PAPD4	-2.65112	5.31793	12.8576	0.000336103	0.00105467	440	239	293	95	375	604	428	898	626	906	14.9669	13.1775	12.4899	13.5135	13.8315	84.371	83.9096	82.0591	88.9453	87.9866
84836	84836	ABHD14B	-2.65123	4.24149	10.2161	0.00139218	0.00166226	231	128	167	50	163	312	229	479	315	454	7.85761	7.05738	7.11882	7.11239	6.01208	43.5824	44.8956	43.7709	44.7568	44.0904
22829	22829	NLGN4Y	-2.65186	3.20761	9.55486	0.00199421	0.00223255	88	55	67	29	62	125	108	226	138	177	2.99338	3.03247	2.85605	4.12518	2.2868	17.4609	21.1735	20.6518	19.6077	17.1894
84973	84973	SNHG7	-2.65224	4.2824	11.2984	0.000775756	0.00116079	218	129	143	49	167	279	165	461	338	524	7.41541	7.11252	6.09575	6.97014	6.15961	38.9727	32.3483	42.1261	48.0248	50.8885
11311	11311	VPS45	-2.65248	4.78706	11.6152	0.00065415	0.00109624	261	163	218	82	205	413	300	648	422	576	8.87808	8.98714	9.29283	11.6643	7.5612	57.6908	58.8152	59.2141	59.9599	55.9385
80755	80755	AARSD1	-2.65253	4.49581	11.3012	0.000774553	0.00116013	243	133	188	51	207	351	250	502	337	521	8.2658	7.33306	8.014	7.25463	7.63497	49.0302	49.0126	45.8727	47.8827	50.5972
2288	2288	FKBP4	-2.65296	4.92453	10.2142	0.00139363	0.00166333	277	156	219	78	262	422	296	669	422	666	9.42233	8.60118	9.33546	11.0953	9.66359	58.948	58.031	61.1331	59.9599	64.6789
8934	8934	RAB29	-2.65316	3.5475	8.50058	0.00355034	0.00378527	127	94	109	30	80	188	132	286	212	270	4.31999	5.18276	4.64641	4.26743	2.95071	26.2612	25.8787	26.1346	30.122	26.2212
1856	1856	DVL2	-2.65323	4.9345	10.0012	0.00156436	0.00182273	291	173	209	86	283	452	302	710	498	649	9.89855	9.53849	8.90918	12.2333	10.4381	63.1386	59.2073	64.8797	70.7584	63.028
10241	10241	CALCOCO2	-2.65326	6.62049	10.7805	0.00102573	0.00134722	1119	624	874	237	748	1557	1113	2312	1465	2276	38.0635	34.4047	37.2566	33.7127	27.5892	217.493	218.204	211.27	208.155	221.035
79716	79716	NPEPL1	-2.65349	4.00635	9.61245	0.00193263	0.00217504	180	96	131	41	135	210	192	372	249	400	6.12282	5.29304	5.58422	5.83216	4.97933	29.3343	37.6417	33.9933	35.3792	38.8462
11047	11047	ADRM1	-2.65373	6.73425	9.86785	0.00168192	0.00193507	1083	603	792	295	905	1555	1138	2484	1518	2520	36.8389	33.2469	33.7611	41.9631	33.3799	217.213	223.106	226.987	215.685	244.731
65125	65125	WNK1	-2.6538	7.81762	11.2668	0.000789036	0.00116845	2286	1251	1666	540	1605	3085	2498	4985	3154	4141	77.7598	68.9749	71.0177	76.8138	59.1987	430.935	489.734	455.528	448.136	402.155
1537	1537	CYC1	-2.65448	5.66677	11.4085	0.000731092	0.00113934	503	295	387	127	393	727	506	1143	743	1116	17.1099	16.2651	16.4969	18.0655	14.4954	101.553	99.2016	104.447	105.569	108.381
305	305	ANXA2P3	-2.65458	1.66903	9.53207	0.00201912	0.00225871	24	9	19	19	24	48	47	73	46	63	0.816375	0.496222	0.809925	2.70271	0.885214	6.70498	9.21438	6.67073	6.53592	6.11828
26127	26127	FGFR1OP2	-2.6548	4.34596	11.7637	0.00060397	0.0010733	240	133	162	43	172	355	204	454	317	451	8.16375	7.33306	6.90568	6.11665	6.34403	49.5889	39.9943	41.4864	45.041	43.7991
1600	1600	DAB1	-2.65489	1.3761	11.8915	0.000563911	0.00106101	39	11	26	5	31	49	32	69	46	56	1.32661	0.606494	1.10832	0.711239	1.1434	6.84467	6.27362	6.30521	6.53592	5.43847
51586	51586	MED15	-2.65515	7.13838	10.9231	0.000949719	0.00128612	1399	768	1046	371	1132	1996	1531	3111	1958	3104	47.5879	42.3443	44.5885	52.7739	41.7526	278.815	300.153	284.283	278.203	301.446
1520	1520	CTSS	-2.65667	2.14387	10.0042	0.00156186	0.00182054	54	26	33	12	38	64	66	96	65	97	1.83684	1.43353	1.40671	1.70697	1.40159	8.93998	12.9393	8.77246	9.23553	9.4202
27044	27044	SND1	-2.6571	8.48802	12.4401	0.000420214	0.00105467	3449	2239	2725	811	2460	5034	3577	8053	4955	7282	117.32	123.449	116.16	115.363	90.7344	703.185	701.273	735.881	704.032	707.195
3178	3178	HNRNPA1	-2.6576	8.8095	11.0597	0.000882265	0.00123267	4759	2596	3516	1068	3904	6728	4941	10257	6632	9778	161.88	143.133	149.879	151.921	143.995	939.815	968.686	937.283	942.308	949.595
30	30	ACAA1	-2.65776	4.73672	10.6672	0.00109051	0.00139947	271	192	197	65	218	393	289	630	396	637	9.21824	10.5861	8.39765	9.2461	8.04069	54.897	56.6586	57.5693	56.2657	61.8626
3841	3841	KPNA5	-2.6582	1.65726	9.66498	0.00187814	0.00212187	43	25	16	3	18	46	28	66	48	51	1.46267	1.37839	0.682042	0.426743	0.66391	6.42561	5.48942	6.03107	6.82009	4.95289
9674	9674	KIAA0040	-2.65832	1.8936	12.9885	0.000313416	0.00105467	49	26	27	7	30	54	46	85	50	94	1.66677	1.43353	1.15095	0.995734	1.10652	7.5431	9.01832	7.76728	7.10426	9.12886
55766	55766	H2AFJ	-2.65868	4.59153	10.9982	0.00091201	0.00125551	230	141	179	65	200	336	271	529	339	568	7.8236	7.77415	7.63035	9.2461	7.37678	46.9349	53.1297	48.3399	48.1669	55.1616
83985	83985	SPNS1	-2.65944	5.64934	10.334	0.001306	0.00158456	511	331	423	122	397	763	555	1128	781	1153	17.382	18.2499	18.0315	17.3542	14.6429	106.581	108.808	103.076	110.968	111.974
8939	8939	FUBP3	-2.65947	6.73706	11.2049	0.000815798	0.00118575	1153	638	797	262	941	1637	1152	2532	1640	2273	39.22	35.1766	33.9742	37.2689	34.7078	228.668	225.85	231.374	233.02	220.744
100134229	100134229	JHDM1D-AS1	-2.65959	1.88549	11.3507	0.000754188	0.00115127	49	19	21	3	30	57	31	58	55	63	1.66677	1.04758	0.895181	0.426743	1.10652	7.96217	6.07757	5.30003	7.81468	6.11828
51510	51510	CHMP5	-2.65967	5.42865	10.8549	0.000985353	0.00131298	490	301	329	104	333	654	475	998	696	984	16.6677	16.5959	14.0245	14.7938	12.2823	91.3554	93.124	91.197	98.8912	95.5616
[truncated: 9,719 more rows]
