# Supplementary material for: Nuclear-cytoplasmic compartmentalization of the herpes simplex virus 1 infected cell transcriptome is co-ordinated by the viral endoribonuclease vhs and cofactors to facilitate the translation of late proteins
Source: PLoS Pathog. 2018 Nov 26;14(11):e1007331. doi: 10.1371/journal.ppat.1007331 (PMC6283614; doi:10.1371/journal.ppat.1007331)
Supplement: S5 Table — Raw counts and counts per million for all cell and virus genes in each biological replicate are listed, with genes expressed at a low level filtered out by keeping genes with at least 5 counts per million (CPM) in at least 2 samples. Genes are ordered according to highest to the lowest Log2 FC. (XLSX) [file ppat.1007331.s005.xlsx]

## Sheet: ERCCnorm_Joint_Results_Filtered
	EntrezID	GeneSymbol	logFC	logCPM	LR	PValue	FDR	counts_22D4_27_S7	counts_22D4_26_S6	counts_22D4_25_S5	counts_22D4_24_S4	counts_22D4_23_S3	counts_Wt4_9	counts_Wt4_10	counts_Wt4_11	counts_Wt4_13	counts_Wt4_14	CPM_22D4_27_S7	CPM_22D4_26_S6	CPM_22D4_25_S5	CPM_22D4_24_S4	CPM_22D4_23_S3	CPM_Wt4_9	CPM_Wt4_10	CPM_Wt4_11	CPM_Wt4_13	CPM_Wt4_14
3887	3887	KRT81	0.748297	1.46449	0.449068	0.502778	0.755451	12	109	143	191	75	8	25	18	38	29	4.62823	4.86934	4.35515	5.07953	3.94526	2.13405	2.6106	1.89017	3.6695	3.27281
UL10	UL10	UL10	0.604407	12.3229	0.10475	0.746203	0.809243	325	1088	2037	2183	987	156	390	346	407	616	125.348	48.6041	62.038	58.0556	51.9196	41.614	40.7254	36.3333	39.3023	69.5191
3866	3866	KRT15	0.599072	0.853247	0.278773	0.597506	0.756082	8	44	65	71	42	4	20	12	13	14	3.08548	1.96561	1.97961	1.8882	2.20934	1.06703	2.08848	1.26012	1.25536	1.57998
100506522	100506522	NA	0.589925	2.62876	0.38588	0.534473	0.755451	87	120	174	158	141	33	101	86	45	35	33.5546	5.36074	5.29927	4.20192	7.41708	8.80297	10.5468	9.03082	4.34547	3.94995
UL26.5	UL26.5	UL26.5	0.510891	11.8603	0.0870756	0.767928	0.821939	645	2633	5099	4120	1816	372	920	804	788	1366	248.767	117.624	155.293	109.569	95.5278	99.2334	96.0702	84.4277	76.0939	154.161
1033	1033	CDKN3	0.506117	1.95506	0.558732	0.454772	0.755451	6	92	175	166	93	4	35	36	27	33	2.31411	4.1099	5.32972	4.41467	4.89212	1.06703	3.65484	3.78035	2.60728	3.72424
UL48	UL48	UL48	0.503327	14.4603	0.0794	0.778112	0.828149	3668	18155	32823	34122	15897	2340	6065	6050	6279	8917	1414.69	811.036	999.643	907.454	836.237	624.21	633.332	635.308	606.337	1006.33
83461	83461	CDCA3	0.469967	1.97163	0.257648	0.611741	0.757912	18	146	175	236	104	15	43	37	40	51	6.94234	6.52224	5.32972	6.27628	5.47076	4.00135	4.49024	3.88535	3.86264	5.75564
55165	55165	CEP55	0.438111	3.6588	0.209824	0.646906	0.764977	42	369	580	651	319	45	114	97	96	168	16.1988	16.4843	17.6642	17.313	16.7805	12.004	11.9044	10.1859	9.27033	18.9597
UL26	UL26	UL26	0.429392	12.261	0.0637705	0.800633	0.843613	854	3509	6791	5572	2511	500	1299	1190	1108	1964	329.375	156.757	206.824	148.184	132.087	133.378	135.647	124.961	106.995	221.648
80758	80758	PRR7	0.410302	1.70994	0.193666	0.659883	0.770093	36	86	96	109	50	15	46	22	39	39	13.8847	3.84187	2.92373	2.89879	2.63017	4.00135	4.80351	2.31021	3.76607	4.40137
UL42	UL42	UL42	0.396514	13.188	0.0514305	0.820593	0.857244	2207	9721	17374	17456	7313	1307	3261	3324	3509	5727	851.208	434.265	529.135	464.232	384.689	348.651	340.527	349.052	338.85	646.324
UL38	UL38	UL38	0.395354	9.68717	0.0465631	0.829155	0.863725	130	423	818	734	307	67	163	155	179	266	50.1391	18.8966	24.9127	19.5203	16.1493	17.8727	17.0211	16.2765	17.2853	30.0196
4605	4605	MYBL2	0.352673	4.07941	0.150015	0.698521	0.785413	58	507	742	919	454	41	191	160	142	260	22.3698	22.6491	22.598	24.4403	23.882	10.937	19.945	16.8015	13.7124	29.3425
5347	5347	PLK1	0.322092	4.05946	0.22374	0.636205	0.763141	69	409	594	741	397	49	165	140	142	212	26.6123	18.2712	18.0906	19.7065	20.8836	13.0711	17.23	14.7013	13.7124	23.9254
UL43	UL43	UL43	0.3109	6.66232	0.0428475	0.836013	0.868783	73	308	539	469	197	50	114	103	107	168	28.155	13.7592	16.4156	12.4728	10.3629	13.3378	11.9044	10.816	10.3326	18.9597
1652	1652	DDT	0.308875	1.61037	0.110451	0.739631	0.805072	3	93	134	135	75	12	38	20	24	20	1.15706	4.15458	4.08105	3.59024	3.94526	3.20108	3.96812	2.10019	2.31758	2.25711
6456	6456	SH3GL2	0.308164	2.39124	0.172659	0.677759	0.777871	18	108	189	216	109	19	41	47	53	35	6.94234	4.82467	5.7561	5.74439	5.73377	5.06837	4.28139	4.93545	5.11799	3.94995
90246	90246	LOC90246	0.3067	2.70837	0.0812119	0.775662	0.826742	17	170	237	301	147	23	56	55	72	47	6.55665	7.59439	7.21797	8.00492	7.7327	6.1354	5.84775	5.77553	6.95274	5.30421
11007	11007	CCDC85B	0.304133	4.97369	0.119821	0.729228	0.800403	256	869	1243	1042	513	161	398	310	303	352	98.7355	38.8207	37.8563	27.7114	26.9856	42.9478	41.5608	32.553	29.2595	39.7252
10615	10615	SPAG5	0.302879	3.64592	0.144899	0.703458	0.787534	42	389	511	723	300	42	108	110	134	188	16.1988	17.3777	15.5628	19.2278	15.781	11.2038	11.2778	11.5511	12.9398	21.2169
UL25	UL25	UL25	0.294376	10.4212	0.0281889	0.866665	0.893113	357	1333	2575	2494	1074	207	523	615	581	836	137.69	59.5489	78.4231	66.3264	56.4961	55.2186	54.6138	64.5809	56.1048	94.3473
2134	2134	EXTL1	0.294172	2.84424	0.0643225	0.79979	0.843025	31	185	269	319	144	16	88	76	87	56	11.9563	8.26448	8.19255	8.48362	7.57489	4.26811	9.18932	7.98073	8.40123	6.31991
4751	4751	NEK2	0.287926	1.75728	0.117926	0.731295	0.801441	11	106	133	192	101	10	22	35	39	60	4.24254	4.73532	4.05059	5.10613	5.31295	2.66757	2.29733	3.67534	3.76607	6.77134
10403	10403	NDC80	0.282257	2.85912	0.101192	0.750404	0.811708	27	227	299	392	163	18	60	62	97	115	10.4135	10.1407	9.10622	10.425	8.57436	4.80162	6.26545	6.51059	9.36689	12.9784
100505633	100505633	LINC01133	0.274157	2.87365	0.151905	0.696721	0.784723	18	191	217	319	176	29	71	68	83	24	6.94234	8.53252	6.60886	8.48362	9.2582	7.73594	7.41411	7.14065	8.01497	2.70853
54478	54478	FAM64A	0.272733	2.1869	0.122431	0.726413	0.799007	15	157	215	247	93	15	44	39	39	80	5.78528	7.01364	6.54795	6.56882	4.89212	4.00135	4.59466	4.09537	3.76607	9.02845
220074	220074	LRTOMT	0.265917	1.26044	0.115304	0.734184	0.802595	12	70	95	106	33	8	23	24	31	21	4.62823	3.1271	2.89328	2.81901	1.73591	2.13405	2.40176	2.52023	2.99354	2.36997
22974	22974	TPX2	0.248182	5.34826	0.0860835	0.769216	0.82263	108	1234	1690	2113	1061	153	383	354	411	545	41.654	55.1263	51.4699	56.194	55.8122	40.8138	39.9944	37.1734	39.6886	61.5063
2305	2305	FOXM1	0.244609	4.56915	0.0794023	0.778109	0.828149	75	697	1024	1245	628	69	227	230	279	351	28.9264	31.137	31.1865	33.11	33.035	18.4062	23.7043	24.1522	26.9419	39.6123
10635	10635	RAD51AP1	0.239152	1.84403	0.0649806	0.79879	0.842125	12	118	164	184	71	10	21	34	45	63	4.62823	5.2714	4.99471	4.89337	3.73484	2.66757	2.19291	3.57033	4.34547	7.1099
9088	9088	PKMYT1	0.239085	2.73392	0.0439254	0.833993	0.867376	40	200	319	313	144	12	79	56	61	168	15.4274	8.93457	9.71533	8.32405	7.57489	3.20108	8.24951	5.88054	5.89052	18.9597
64105	64105	CENPK	0.23845	2.67561	0.0610021	0.804919	0.84639	15	177	286	312	131	18	55	44	54	102	5.78528	7.9071	8.71029	8.29745	6.89105	4.80162	5.74333	4.62042	5.21456	11.5113
404550	404550	C16orf74	0.235411	1.31821	0.0573472	0.810739	0.850492	13	58	98	102	62	13	26	24	23	27	5.01391	2.59103	2.98465	2.71263	3.26141	3.46784	2.71503	2.52023	2.22102	3.0471
57405	57405	SPC25	0.227811	2.06387	0.052798	0.818264	0.855727	17	131	182	232	110	16	48	37	54	63	6.55665	5.85214	5.54291	6.1699	5.78638	4.26811	5.01236	3.88535	5.21456	7.1099
220042	220042	DDIAS	0.223692	1.97381	0.0583544	0.809116	0.849571	6	111	147	175	90	14	34	29	35	40	2.31411	4.95869	4.47697	4.65402	4.73431	3.73459	3.55042	3.04528	3.37981	4.51422
768213	768213	MIR671	0.194561	2.79481	0.0238755	0.877202	0.901355	29	188	312	299	122	31	78	65	75	66	11.1849	8.3985	9.50214	7.95173	6.41762	8.26945	8.14508	6.82562	7.24244	7.44847
9232	9232	PTTG1	0.193427	3.70427	0.0484233	0.82583	0.861333	34	378	543	666	355	44	146	130	140	163	13.1133	16.8863	16.5374	17.7119	18.6742	11.7373	15.2459	13.6512	13.5192	18.3955
192668	192668	CYS1	0.179451	2.563	0.0324975	0.85694	0.885349	23	164	236	288	128	28	63	44	70	70	8.87077	7.32635	7.18751	7.65919	6.73324	7.46918	6.57872	4.62042	6.75961	7.89989
100506995	100506995	NA	0.178951	2.70709	0.0314685	0.859199	0.887057	24	171	243	283	130	20	61	74	74	66	9.25645	7.63906	7.4007	7.52622	6.83845	5.33513	6.36987	7.77071	7.14588	7.44847
UL50	UL50	UL50	0.172455	10.9109	0.0116775	0.913946	0.930705	2213	11641	20241	20649	9077	1849	4637	4484	4720	6846	853.522	520.037	616.451	549.148	477.481	493.233	484.215	470.863	455.791	772.609
100507198	100507198	NA	0.169027	0.877653	0.0233749	0.878486	0.902358	3	48	56	63	35	5	17	14	14	15	1.15706	2.1443	1.70551	1.67545	1.84112	1.33378	1.77521	1.47013	1.35192	1.69283
2781	2781	GNAZ	0.162332	2.45618	0.0315126	0.859102	0.887034	22	181	220	264	143	27	66	59	81	50	8.48508	8.08579	6.70023	7.02092	7.52229	7.20243	6.89199	6.19557	7.82184	5.64278
9256	9256	BZRAP1	0.161011	2.24976	0.0368287	0.847814	0.878088	19	121	201	240	102	15	46	62	57	57	7.32803	5.40542	6.12157	6.38266	5.36555	4.00135	4.80351	6.51059	5.50426	6.43277
1468	1468	SLC25A10	0.160027	2.26073	0.0350025	0.85159	0.881061	20	129	192	209	104	19	56	37	51	65	7.71371	5.7628	5.84747	5.55823	5.47076	5.06837	5.84775	3.88535	4.92486	7.33561
51203	51203	NUSAP1	0.157554	4.39519	0.0409583	0.839618	0.871603	66	627	946	1197	573	94	218	198	227	344	25.4552	28.0099	28.811	31.8335	30.1418	25.0751	22.7645	20.7919	21.9205	38.8223
84988	84988	PPP1R16A	0.155726	3.56552	0.0292383	0.86423	0.891544	65	273	375	444	202	52	123	96	127	129	25.0696	12.1957	11.4208	11.8079	10.6259	13.8713	12.8442	10.0809	12.2639	14.5584
UL16	UL16	UL16	0.154306	11.033	0.00748852	0.93104	0.945073	550	2814	4979	5238	2663	397	1279	1259	1240	1767	212.127	125.709	151.638	139.301	140.083	105.902	133.558	132.207	119.742	199.416
126119	126119	JOSD2	0.153064	3.31812	0.0251726	0.873938	0.89871	57	227	389	364	154	43	127	87	110	96	21.9841	10.1407	11.8472	9.68036	8.10093	11.4705	13.2619	9.13583	10.6222	10.8341
6941	6941	TCF19	0.152583	4.20885	0.0159584	0.899474	0.919384	61	499	734	899	469	51	176	185	195	308	23.5268	22.2918	22.3544	23.9084	24.671	13.6046	18.3786	19.4268	18.8303	34.7595
100506394	100506394	GAS6-AS2	0.150484	2.5149	0.025718	0.872591	0.897877	16	150	218	242	118	21	64	46	69	46	6.17097	6.70093	6.63931	6.43585	6.2072	5.60189	6.68315	4.83044	6.66305	5.19136
150223	150223	YDJC	0.150448	2.55427	0.0235042	0.878153	0.902095	39	153	226	244	112	36	68	65	67	61	15.0417	6.83495	6.88296	6.48903	5.89158	9.60324	7.10084	6.82562	6.46991	6.88419
10460	10460	TACC3	0.150098	4.37982	0.0308607	0.860552	0.888297	78	597	810	1068	515	76	235	177	222	341	30.0835	26.6697	24.669	28.4028	27.0908	20.2735	24.5397	18.5867	21.4376	38.4838
UL41	UL41	UL41	0.148378	10.4803	0.00609122	0.937791	0.950527	87	374	924	911	418	55	193	190	183	354	33.5546	16.7076	28.1409	24.2275	21.9882	14.6716	20.1539	19.9518	17.6716	39.9509
UL24	UL24	UL24	0.147552	8.37558	0.00823231	0.927705	0.942505	265	680	1167	1170	555	143	390	318	364	520	102.207	30.3775	35.5417	31.1155	29.1949	38.1462	40.7254	33.393	35.15	58.6849
UL45	UL45	UL45	0.147538	12.2706	0.00658485	0.935325	0.948765	276	1344	2391	2194	1027	217	517	512	567	860	106.449	60.0403	72.8193	58.3481	54.0237	57.8862	53.9873	53.7649	54.7529	97.0558
100506211	100506211	MIR210HG	0.141703	0.840076	0.0128977	0.90958	0.927629	5	41	48	70	34	9	10	15	14	15	1.92843	1.83159	1.46187	1.86161	1.78852	2.40081	1.04424	1.57514	1.35192	1.69283
UL31	UL31	UL31	0.141233	11.4045	0.00653837	0.935553	0.948869	457	1709	3542	3636	1609	274	834	861	858	1398	176.258	76.3459	107.874	96.6973	84.6389	73.0913	87.0897	90.4133	82.8535	157.772
7083	7083	TK1	0.139715	3.91874	0.026492	0.870704	0.89625	72	412	610	701	329	65	160	134	157	248	27.7694	18.4052	18.5779	18.6427	17.3065	17.3392	16.7079	14.0713	15.1608	27.9882
332	332	BIRC5	0.131846	3.80188	0.0249043	0.874606	0.899239	55	432	601	728	323	47	165	113	167	257	21.2127	19.2987	18.3038	19.3607	16.9909	12.5376	17.23	11.8661	16.1265	29.0039
UL11	UL11	UL11	0.129079	11.2558	0.00574642	0.939574	0.95184	1745	6954	12704	13475	7465	1268	3715	3461	3284	4725	673.021	310.655	386.908	358.36	392.685	338.247	387.936	363.438	317.122	533.243
UL21	UL21	UL21	0.128832	10.8017	0.00501406	0.943549	0.954628	313	1576	2960	3081	1362	257	638	655	676	1138	120.72	70.4044	90.1485	81.9374	71.6459	68.5564	66.6226	68.7813	65.2785	128.43
US2	US2	US2	0.128654	11.1463	0.00485363	0.944458	0.955136	137	692	1313	1405	658	109	291	309	308	508	52.8389	30.9136	39.9882	37.3651	34.6131	29.0765	30.3874	32.448	29.7423	57.3306
55872	55872	PBK	0.119112	2.76325	0.0158847	0.899705	0.919384	14	208	334	398	166	25	56	61	72	132	5.3996	9.29195	10.1722	10.5846	8.73217	6.66891	5.84775	6.40558	6.95274	14.8969
UL46	UL46	UL46	0.116159	12.9865	0.00498388	0.943719	0.954718	3645	11835	20289	18287	8910	2520	5827	5263	5211	7970	1405.82	528.703	617.913	486.332	468.697	672.227	608.479	552.665	503.205	899.459
11187	11187	PKP3	0.111698	0.982901	0.010084	0.920012	0.935499	11	53	67	77	29	10	19	16	21	25	4.24254	2.36766	2.04052	2.04777	1.5255	2.66757	1.98406	1.68015	2.02788	2.82139
84310	84310	C7orf50	0.10512	4.74646	0.0114448	0.914804	0.931275	102	751	1040	1181	538	111	287	294	289	304	39.3399	33.5493	31.6738	31.408	28.3006	29.61	29.9697	30.8728	27.9075	34.3081
50863	50863	NTM	0.103027	5.19591	0.0129973	0.909233	0.927518	127	1037	1414	1731	904	148	368	382	439	492	48.9821	46.3258	43.0642	46.0349	47.5535	39.48	38.4281	40.1137	42.3924	55.525
UL47	UL47	UL47	0.10198	10.9365	0.00309411	0.955641	0.964198	79	263	481	326	139	45	115	98	127	188	30.4692	11.749	14.6491	8.66978	7.31188	12.004	12.0088	10.2909	12.2639	21.2169
10687	10687	PNMA2	0.0992682	2.98162	0.00807446	0.9284	0.943129	16	200	281	325	167	28	89	88	77	44	6.17097	8.93457	8.55802	8.64318	8.78477	7.46918	9.29375	9.24084	7.43557	4.96565
730102	730102	LOC730102	0.0969401	2.23413	0.0124716	0.91108	0.928432	6	123	189	200	106	11	43	46	55	48	2.31411	5.49476	5.7561	5.31888	5.57596	2.93432	4.49024	4.83044	5.31112	5.41707
114787	114787	GPRIN1	0.0952657	2.93648	0.00665234	0.934995	0.948595	27	202	320	325	166	30	73	76	78	110	10.4135	9.02392	9.74578	8.64318	8.73217	8.0027	7.62296	7.98073	7.53214	12.4141
55848	55848	PLGRKT	0.0928398	2.70408	0.00882262	0.925166	0.940251	21	182	233	251	139	28	54	60	84	66	8.0994	8.13046	7.09615	6.6752	7.31188	7.46918	5.6389	6.30058	8.11153	7.44847
122416	122416	ANKRD9	0.09278	1.54792	0.010559	0.918156	0.934018	17	101	98	112	49	15	29	28	43	36	6.55665	4.51196	2.98465	2.97857	2.57757	4.00135	3.0283	2.94027	4.15233	4.0628
25886	25886	POC1A	0.0919828	2.43213	0.0102944	0.919184	0.934983	24	139	216	233	120	23	57	44	61	86	9.25645	6.20953	6.5784	6.1965	6.31241	6.1354	5.95218	4.62042	5.89052	9.70558
55342	55342	STRBP	0.0888825	1.19713	0.0138504	0.906315	0.925024	10	52	76	87	45	9	25	21	28	20	3.85686	2.32299	2.31462	2.31371	2.36715	2.40081	2.6106	2.2052	2.70384	2.25711
10964	10964	IFI44L	0.085282	1.43707	0.00661353	0.935185	0.948705	0	4	2	15	31	1	5	3	7	4	0	0.178691	0.0609111	0.398916	1.63071	0.266757	0.522121	0.315029	0.675961	0.451422
55635	55635	DEPDC1	0.083206	2.58508	0.00777728	0.929727	0.944055	20	152	235	293	140	19	63	58	60	99	7.71371	6.79027	7.15706	7.79216	7.36448	5.06837	6.57872	6.09056	5.79395	11.1727
2051	2051	EPHB6	0.0826889	3.66739	0.00606601	0.93792	0.950575	53	295	445	490	280	38	140	127	129	178	20.4413	13.1785	13.5527	13.0313	14.729	10.1367	14.6194	13.3362	12.457	20.0883
84515	84515	MCM8	0.0818861	3.14376	0.00787362	0.929294	0.943873	23	259	350	432	226	35	91	95	103	113	8.87077	11.5703	10.6594	11.4888	11.8884	9.33648	9.5026	9.97591	9.94629	12.7527
51533	51533	PHF7	0.0690176	0.852366	0.00513234	0.942888	0.954241	5	41	63	75	24	5	12	24	15	17	1.92843	1.83159	1.9187	1.99458	1.26248	1.33378	1.25309	2.52023	1.44849	1.91855
375190	375190	FAM228B	0.0677671	0.968863	0.00578355	0.93938	0.951725	6	46	53	83	41	9	19	22	13	17	2.31411	2.05495	1.61415	2.20734	2.15674	2.40081	1.98406	2.31021	1.25536	1.91855
258010	258010	SVIP	0.0677055	1.3193	0.00551086	0.940823	0.952364	7	67	118	116	46	14	22	22	36	21	2.6998	2.99308	3.59376	3.08495	2.41976	3.73459	2.29733	2.31021	3.47637	2.36997
100507493	100507493	NA	0.0670947	2.83406	0.00456158	0.946152	0.956602	13	206	283	329	148	29	72	70	86	60	5.01391	9.20261	8.61893	8.74956	7.78531	7.73594	7.51854	7.35067	8.30467	6.77134
100505895	100505895	NA	0.0649733	2.91974	0.00492032	0.944078	0.954917	15	190	255	302	178	27	75	72	80	66	5.78528	8.48784	7.76617	8.03151	9.36341	7.20243	7.83181	7.56069	7.72527	7.44847
29984	29984	RHOD	0.0637722	2.65093	0.0063455	0.936509	0.949473	21	139	199	273	110	24	53	68	80	45	8.0994	6.20953	6.06066	7.26027	5.78638	6.40216	5.53448	7.14065	7.72527	5.0785
UL37	UL37	UL37	0.0633392	11.667	0.00140174	0.970134	0.975965	2165	9516	17133	16025	7097	1765	4348	4136	4233	6225	835.009	425.107	521.795	426.175	373.327	470.825	454.036	434.32	408.763	702.526
1063	1063	CENPF	0.0629003	5.04061	0.00627762	0.936849	0.949653	82	974	1502	1807	937	139	387	380	403	467	31.6262	43.5114	45.7443	48.0561	49.2894	37.0792	40.4121	39.9036	38.9161	52.7036
256281	256281	NUDT14	0.0616984	1.94131	0.00542157	0.941304	0.952768	17	88	124	138	58	13	42	31	44	40	6.55665	3.93121	3.77649	3.67003	3.051	3.46784	4.38581	3.2553	4.2489	4.51422
RS1	RS1	RS1	0.0607175	9.41037	0.00159863	0.968107	0.97451	1077	4476	7189	5492	2872	935	2173	1800	1775	2197	415.383	199.956	218.945	146.056	151.077	249.417	226.914	189.017	171.404	247.944
5664	5664	PSEN2	0.060672	3.44312	0.00406507	0.949163	0.958982	35	262	362	486	202	43	95	102	145	99	13.499	11.7043	11.0249	12.9249	10.6259	11.4705	9.92029	10.711	14.0021	11.1727
8914	8914	TIMELESS	0.0601068	4.22274	0.00462905	0.945756	0.956284	52	503	720	907	447	65	203	152	209	291	20.0556	22.4704	21.928	24.1211	23.5137	17.3392	21.1981	15.9615	20.1823	32.841
79414	79414	LRFN3	0.0585085	3.35442	0.00294111	0.95675	0.965068	52	239	399	396	179	41	126	97	128	120	20.0556	10.6768	12.1518	10.5314	9.41601	10.937	13.1574	10.1859	12.3604	13.5427
UL17	UL17	UL17	0.0583138	10.0528	0.00119094	0.97247	0.97804	377	1685	3085	3030	1406	288	817	814	797	1116	145.403	75.2738	93.9554	80.581	73.9604	76.8259	85.3145	85.4778	76.963	125.947
RL1	RL1	RL1	0.0562758	3.90911	0.0020216	0.964137	0.971139	30	93	182	194	107	20	54	56	52	78	11.5706	4.15458	5.54291	5.15931	5.62857	5.33513	5.6389	5.88054	5.02143	8.80274
79627	79627	OGFRL1	0.0562414	3.50378	0.00399001	0.949634	0.959294	39	345	460	530	235	55	115	134	144	120	15.0417	15.4121	14.0096	14.095	12.3618	14.6716	12.0088	14.0713	13.9055	13.5427
UL44	UL44	UL44	0.056047	13.6945	0.000807716	0.977327	0.982273	115	481	1042	1111	496	77	248	246	297	411	44.3538	21.4876	31.7347	29.5464	26.0913	20.5403	25.8972	25.8324	28.6801	46.3837
9674	9674	KIAA0040	0.0556242	1.8936	0.00630069	0.936733	0.949618	11	82	117	125	67	8	38	40	40	29	4.24254	3.66317	3.5633	3.3243	3.52443	2.13405	3.96812	4.20038	3.86264	3.27281
54480	54480	CHPF2	0.0556085	6.68633	0.00185477	0.965648	0.97237	370	2632	3980	4318	1832	415	1019	1081	1252	1052	142.704	117.579	121.213	114.835	96.3695	110.704	106.408	113.515	120.9	118.724
64122	64122	FN3K	0.0545033	1.26358	0.00342717	0.953317	0.9626	9	64	66	107	55	11	22	21	37	22	3.47117	2.85906	2.01007	2.8456	2.89319	2.93432	2.29733	2.2052	3.57294	2.48282
4288	4288	MKI67	0.0527463	5.79988	0.00419536	0.948356	0.958333	137	1377	2434	2772	1563	205	624	628	668	725	52.8389	61.5145	74.1289	73.7197	82.2192	54.6851	65.1607	65.946	64.506	81.8203
5600	5600	MAPK11	0.045229	3.5697	0.00226381	0.962051	0.969664	56	287	414	517	227	59	129	132	127	133	21.5984	12.8211	12.6086	13.7493	11.941	15.7386	13.4707	13.8613	12.2639	15.0098
100272147	100272147	CMC4	0.0441273	2.68738	0.00203294	0.964037	0.971139	25	174	247	245	137	26	78	70	85	60	9.64214	7.77308	7.52253	6.51563	7.20667	6.93567	8.14508	7.35067	8.2081	6.77134
54892	54892	NCAPG2	0.0440441	4.19034	0.00226414	0.962049	0.969664	52	519	767	918	411	71	198	180	224	258	20.0556	23.1852	23.3594	24.4137	21.62	18.9397	20.676	18.9017	21.6308	29.1167
3880	3880	KRT19	0.0439921	6.98183	0.00200779	0.96426	0.971139	418	2977	4252	4509	2307	551	1350	1241	1402	809	161.217	132.991	129.497	119.914	121.356	146.983	140.973	130.317	135.385	91.3002
100506230	100506230	NA	0.0430683	2.44639	0.00251945	0.959968	0.967924	19	129	189	230	97	32	41	39	50	66	7.32803	5.7628	5.7561	6.11671	5.10253	8.53621	4.28139	4.09537	4.82829	7.44847
100170841	100170841	C17orf96	0.0418534	1.13155	0.00210953	0.963366	0.970906	12	59	84	96	54	10	30	27	36	22	4.62823	2.6357	2.55827	2.55306	2.84059	2.66757	3.13272	2.83526	3.47637	2.48282
78999	78999	LRFN4	0.0376868	4.84494	0.00151524	0.968949	0.975191	139	638	972	1096	481	125	291	295	370	277	53.6103	28.5013	29.6028	29.1475	25.3022	33.3446	30.3874	30.9778	35.7294	31.261
83540	83540	NUF2	0.0359367	2.45462	0.00206548	0.963751	0.971126	9	160	225	310	146	21	63	54	62	79	3.47117	7.14766	6.8525	8.24427	7.6801	5.60189	6.57872	5.67052	5.98709	8.91559
100507507	100507507	LOC100507507	0.0341221	2.70558	0.00138709	0.970291	0.976038	22	175	242	265	132	25	67	63	71	85	8.48508	7.81775	7.37025	7.04752	6.94365	6.66891	6.99642	6.6156	6.85618	9.59273
22901	22901	ARSG	0.0337827	1.20709	0.000996086	0.974822	0.98026	6	56	79	92	38	9	21	23	21	21	2.31411	2.50168	2.40599	2.44669	1.99893	2.40081	2.19291	2.41522	2.02788	2.36997
291	291	SLC25A4	0.0315408	3.73406	0.00201704	0.964178	0.971139	52	314	417	532	256	60	149	115	147	131	20.0556	14.0273	12.7	14.1482	13.4665	16.0054	15.5592	12.0761	14.1952	14.7841
UL54	UL54	UL54	0.0301938	11.7283	0.000360858	0.984844	0.988471	10138	47173	77128	79765	40696	8768	22962	21475	22220	28615	3910.08	2107.35	2348.98	2121.3	2140.75	2338.92	2397.79	2255.08	2145.69	3229.36
9212	9212	AURKB	0.0280555	2.75065	0.000845087	0.976808	0.98192	18	238	286	380	169	29	59	66	87	135	6.94234	10.6321	8.71029	10.1059	8.88998	7.73594	6.16102	6.93063	8.40123	15.2355
321	321	APBA2	0.0268424	4.42599	0.00118567	0.972531	0.97804	82	475	768	813	406	88	229	193	235	235	31.6262	21.2196	23.3899	21.6213	21.357	23.4746	23.9131	20.2669	22.693	26.5211
100507448	100507448	NA	0.0243242	1.70337	0.000836607	0.976925	0.981953	12	77	125	102	55	13	17	37	39	37	4.62823	3.43981	3.80695	2.71263	2.89319	3.46784	1.77521	3.88535	3.76607	4.17566
875	875	CBS	0.0239692	6.76432	0.000670246	0.979346	0.984049	397	2751	3895	4632	2405	515	1340	1176	1376	886	153.117	122.895	118.624	123.185	126.511	137.38	139.928	123.491	132.875	99.9901
5698	5698	PSMB9	0.0216454	2.16578	0.00141189	0.970026	0.97594	14	87	113	171	70	17	37	31	48	37	5.3996	3.88654	3.44148	4.54764	3.68224	4.53486	3.86369	3.2553	4.63516	4.17566
114898	114898	C1QTNF2	0.0212429	1.0653	0.000590907	0.980606	0.985146	11	57	71	85	38	10	25	23	18	30	4.24254	2.54635	2.16235	2.26052	1.99893	2.66757	2.6106	2.41522	1.73819	3.38567
11065	11065	UBE2C	0.0192255	3.63778	0.000462806	0.982836	0.986794	41	343	543	624	329	62	120	114	154	218	15.8131	15.3228	16.5374	16.5949	17.3065	16.5389	12.5309	11.9711	14.8711	24.6025
2870	2870	GRK6	0.0172902	4.55616	0.000405925	0.983926	0.987719	93	547	793	892	451	102	239	224	270	252	35.8688	24.4361	24.1513	23.7222	23.7241	27.2092	24.9574	23.5221	26.0728	28.4396
1305	1305	COL13A1	0.0169851	4.71136	0.00023604	0.987742	0.990362	80	719	995	1159	689	122	284	288	297	331	30.8548	32.1198	30.3033	30.8229	36.2438	32.5443	29.6565	30.2428	28.6801	37.3552
100507015	100507015	NA	0.0158861	1.78207	0.000250746	0.987366	0.990155	6	103	148	163	74	15	38	42	45	25	2.31411	4.6013	4.50742	4.33489	3.89265	4.00135	3.96812	4.4104	4.34547	2.82139
85002	85002	FAM86B1	0.0133521	1.58261	0.000169972	0.989598	0.991968	11	61	90	112	63	11	31	39	23	29	4.24254	2.72504	2.741	2.97857	3.31402	2.93432	3.23715	4.09537	2.22102	3.27281
9787	9787	DLGAP5	0.0106829	3.1144	0.00018393	0.989179	0.991633	23	244	396	401	200	38	94	80	85	143	8.87077	10.9002	12.0604	10.6644	10.5207	10.1367	9.81587	8.40077	8.2081	16.1384
9353	9353	SLIT2	0.0090045	6.18128	7.12374e-05	0.993266	0.994709	174	1881	2888	2921	1548	296	694	854	877	620	67.1093	84.0297	87.9557	77.6823	81.4301	78.9599	72.4704	89.6782	84.6883	69.9705
100505881	100505881	MAGI2-AS3	0.00876575	5.56165	6.63074e-05	0.993503	0.994776	114	1212	1693	2015	1017	202	491	487	549	407	43.9682	54.1435	51.5613	53.5877	53.4977	53.8848	51.2723	51.1397	53.0147	45.9322
84628	84628	NTNG2	0.0082369	1.78535	8.58232e-05	0.992608	0.994221	10	69	133	150	70	10	31	48	42	31	3.85686	3.08243	4.05059	3.98916	3.68224	2.66757	3.23715	5.04046	4.05577	3.49852
UL36	UL36	UL36	0.00753965	12.9023	2.05763e-05	0.996381	0.997061	1850	7503	14154	13336	6938	1510	4089	4042	3577	5212	713.518	335.18	431.068	354.663	364.963	402.802	426.99	424.449	345.416	588.203
7739	7739	ZNF185	0.0065175	1.93784	6.24357e-05	0.993695	0.994884	13	94	130	154	74	17	35	34	49	40	5.01391	4.19925	3.95922	4.09554	3.89265	4.53486	3.65484	3.57033	4.73173	4.51422
64946	64946	CENPH	0.00648423	1.71907	6.93549e-05	0.993355	0.994714	11	76	138	167	63	15	27	30	32	57	4.24254	3.39514	4.20287	4.44127	3.31402	4.00135	2.81945	3.15029	3.09011	6.43277
3665	3665	IRF7	0.00494235	2.81946	5.49978e-05	0.994083	0.995187	16	91	127	129	95	15	41	36	43	53	6.17097	4.06523	3.86786	3.43068	4.99733	4.00135	4.28139	3.78035	4.15233	5.98135
991	991	CDC20	0.00371582	3.66182	2.16467e-05	0.996288	0.997054	44	336	464	557	258	36	142	113	127	227	16.9702	15.0101	14.1314	14.8131	13.5717	9.60324	14.8282	11.8661	12.2639	25.6182
UL6	UL6	UL6	0.00313279	9.77585	3.69604e-06	0.998466	0.998892	506	2255	3889	3937	1768	405	1080	1056	1097	1533	195.157	100.737	118.442	104.702	93.0029	108.036	112.778	110.89	105.933	173.008
113675	113675	SDSL	0.00310393	1.70971	1.47419e-05	0.996937	0.997532	13	79	98	144	66	14	28	37	50	29	5.01391	3.52916	2.98465	3.82959	3.47183	3.73459	2.92388	3.88535	4.82829	3.27281
10572	10572	SIVA1	0.00288528	3.50431	9.62497e-06	0.997525	0.998036	57	310	370	457	175	49	112	120	149	145	21.9841	13.8486	11.2686	12.1536	9.2056	13.0711	11.6955	12.6012	14.3883	16.3641
23224	23224	SYNE2	1.49653e-05	2.63011	3.77502e-10	0.999984	1	18	145	300	283	141	28	70	78	69	70	6.94234	6.47756	9.13667	7.52622	7.41708	7.46918	7.30969	8.19075	6.66305	7.89989
91734	91734	IDI2	0	0.752972	0	1	1	0	0	0	0	0	0	0	0	0	0	0	0	0	0	0	0	0	0	0	0
UL56	UL56	UL56	-0.000692524	9.267	1.92118e-07	0.99965	0.999821	373	2275	4003	4403	1967	376	1030	1034	982	1568	143.861	101.631	121.914	117.095	103.471	100.3	107.557	108.58	94.8277	176.958
100507439	100507439	NA	-0.0013802	1.69892	1.48988e-06	0.999026	0.999282	11	57	100	100	55	10	42	26	35	19	4.24254	2.54635	3.04556	2.65944	2.89319	2.66757	4.38581	2.73025	3.37981	2.14426
83648	83648	FAM167A	-0.00139467	5.05595	1.5732e-06	0.998999	0.999282	72	722	1019	1142	597	98	296	313	313	291	27.7694	32.2538	31.0342	30.3708	31.4042	26.1421	30.9095	32.868	30.2251	32.841
11062	11062	DUS4L	-0.00584976	1.92777	3.0816e-05	0.995571	0.996421	8	75	149	157	70	12	39	35	36	40	3.08548	3.35046	4.53788	4.17532	3.68224	3.20108	4.07254	3.67534	3.47637	4.51422
9768	9768	KIAA0101	-0.00703566	2.82093	8.292e-05	0.992735	0.994262	10	227	268	344	158	19	76	68	71	115	3.85686	10.1407	8.16209	9.14848	8.31134	5.06837	7.93623	7.14065	6.85618	12.9784
51659	51659	GINS2	-0.00802642	2.51427	8.81994e-05	0.992507	0.994204	16	168	214	270	125	24	61	56	59	87	6.17097	7.50504	6.51749	7.18049	6.57543	6.40216	6.36987	5.88054	5.69739	9.81844
4832	4832	NME3	-0.00865599	2.98907	0.000110255	0.991622	0.993487	45	191	294	277	115	37	85	98	97	87	17.3558	8.53252	8.95394	7.36665	6.04939	9.86999	8.87605	10.2909	9.36689	9.81844
692099	692099	FAM86DP	-0.0103551	3.41148	9.00695e-05	0.992428	0.994204	21	256	393	359	206	37	90	110	101	104	8.0994	11.4363	11.969	9.54739	10.8363	9.86999	9.39817	11.5511	9.75315	11.737
55049	55049	C19orf60	-0.0106388	3.49307	0.000152899	0.990134	0.992251	62	278	407	364	178	63	143	95	138	115	23.9125	12.4191	12.3954	9.68036	9.36341	16.8057	14.9327	9.97591	13.3261	12.9784
US9	US9	US9	-0.0117777	12.1449	4.69678e-05	0.994532	0.995466	1348	5989	10361	11535	6520	1176	3405	3067	3072	4245	519.904	267.546	315.55	306.766	342.974	313.706	355.564	322.064	296.65	479.072
642852	642852	LOC642852	-0.0123089	3.22354	0.000125801	0.991051	0.993085	18	228	340	408	200	30	94	115	103	84	6.94234	10.1854	10.3549	10.8505	10.5207	8.0027	9.81587	12.0761	9.94629	9.47987
UL3	UL3	UL3	-0.0130035	10.7725	4.82846e-05	0.994456	0.995466	133	600	1075	1042	513	113	298	259	306	434	51.2962	26.8037	32.7397	27.7114	26.9856	30.1435	31.1184	27.1975	29.5492	48.9793
147727	147727	ILF3-AS1	-0.0130787	1.93689	0.000210125	0.988435	0.990972	11	96	124	156	79	10	41	36	51	45	4.24254	4.28859	3.77649	4.14873	4.15567	2.66757	4.28139	3.78035	4.92486	5.0785
80017	80017	C14orf159	-0.0130974	3.4272	0.000243596	0.987547	0.990252	39	262	345	467	196	39	121	109	141	109	15.0417	11.7043	10.5072	12.4196	10.3103	10.4035	12.6353	11.446	13.6158	12.3013
10616	10616	RBCK1	-0.0136838	6.07021	0.000345776	0.985164	0.988704	233	1570	2054	2421	1149	270	669	645	750	607	89.8647	70.1364	62.5557	64.3851	60.4413	72.0243	69.8598	67.7312	72.4244	68.5034
55222	55222	LRRC20	-0.0141555	1.71044	0.000267286	0.986956	0.989828	11	102	126	148	72	13	33	38	40	51	4.24254	4.55663	3.8374	3.93597	3.78745	3.46784	3.446	3.99036	3.86264	5.75564
730091	730091	LINC00886	-0.0149111	0.949534	0.000308233	0.985993	0.988946	2	49	75	73	36	8	24	15	12	18	0.771371	2.18897	2.28417	1.94139	1.89372	2.13405	2.50618	1.57514	1.15879	2.0314
259173	259173	ALS2CL	-0.0158589	1.86293	0.000491941	0.982305	0.986345	19	63	109	162	72	13	45	42	56	30	7.32803	2.81439	3.31966	4.30829	3.78745	3.46784	4.69909	4.4104	5.40769	3.38567
9319	9319	TRIP13	-0.0162173	3.39843	0.000318506	0.985761	0.988939	36	309	410	499	232	41	118	113	127	168	13.8847	13.8039	12.4868	13.2706	12.204	10.937	12.322	11.8661	12.2639	18.9597
23753	23753	SDF2L1	-0.0165128	2.8237	0.000315009	0.985839	0.988939	44	212	237	247	100	36	80	68	84	111	16.9702	9.47065	7.21797	6.56882	5.26034	9.60324	8.35393	7.14065	8.11153	12.527
79187	79187	FSD1	-0.017094	2.18265	0.000510747	0.98197	0.986262	16	105	141	203	75	18	54	41	42	52	6.17097	4.69065	4.29424	5.39866	3.94526	4.80162	5.6389	4.30539	4.05577	5.86849
84818	84818	IL17RC	-0.0179605	3.71746	0.000515548	0.981885	0.986262	54	312	410	469	224	58	140	115	158	131	20.827	13.9379	12.4868	12.4728	11.7832	15.4719	14.6194	12.0761	15.2574	14.7841
UL23	UL23	UL23	-0.0186918	11.0226	0.000153116	0.990127	0.992251	5918	33026	57561	61313	27436	5585	14602	15008	15860	22812	2282.49	1475.37	1753.05	1630.58	1443.23	1489.84	1524.8	1575.98	1531.53	2574.46
646329	646329	NA	-0.0192924	1.89369	0.000332965	0.985442	0.988817	9	106	128	189	93	20	43	45	38	37	3.47117	4.73532	3.89831	5.02634	4.89212	5.33513	4.49024	4.72543	3.6695	4.17566
UL51	UL51	UL51	-0.0193096	10.5702	0.000119662	0.991272	0.993222	132	561	1126	1171	536	109	312	296	278	463	50.9105	25.0615	34.293	31.142	28.1954	29.0765	32.5803	31.0828	26.8453	52.2521
151176	151176	FAM132B	-0.0195911	1.19938	0.00051108	0.981964	0.986262	12	74	75	97	49	10	24	28	32	37	4.62823	3.30579	2.28417	2.57966	2.57757	2.66757	2.50618	2.94027	3.09011	4.17566
9454	9454	HOMER3	-0.0199827	6.15401	0.000440317	0.983259	0.987134	275	1666	2370	2572	1227	308	717	745	749	738	106.064	74.425	72.1797	68.4008	64.5444	82.161	74.8721	78.2321	72.3279	83.2874
UL19	UL19	UL19	-0.0221467	14.1861	0.000161095	0.989873	0.992159	3808	15059	29172	25830	12679	3172	7888	8423	7520	10376	1468.69	672.729	888.45	686.933	666.959	846.152	823.698	884.496	726.175	1170.99
54751	54751	FBLIM1	-0.0228572	6.94372	0.000494098	0.982266	0.986345	357	2718	4043	4834	2298	477	1286	1221	1414	1023	137.69	121.421	123.132	128.557	120.883	127.243	134.289	128.217	136.544	115.451
10459	10459	MAD2L2	-0.0234463	4.27575	0.000682998	0.97915	0.983936	68	504	682	815	357	80	213	191	223	235	26.2266	22.5151	20.7707	21.6744	18.7794	21.3405	22.2423	20.0568	21.5342	26.5211
2177	2177	FANCD2	-0.0242112	2.3922	0.000799661	0.97744	0.982302	20	113	203	255	111	17	60	56	59	85	7.71371	5.04803	6.18248	6.78157	5.83898	4.53486	6.26545	5.88054	5.69739	9.59273
83943	83943	IMMP2L	-0.0243279	1.00575	0.00088187	0.976309	0.981587	3	56	74	81	39	5	28	22	22	15	1.15706	2.50168	2.25371	2.15415	2.05153	1.33378	2.92388	2.31021	2.12445	1.69283
440465	440465	BAIAP2-AS1	-0.0262209	4.35914	0.000494607	0.982257	0.986345	57	486	767	940	413	94	213	209	235	212	21.9841	21.711	23.3594	24.9987	21.7252	25.0751	22.2423	21.947	22.693	23.9254
644	644	BLVRA	-0.0264333	3.78706	0.000849816	0.976744	0.98192	47	345	499	582	287	57	170	141	194	126	18.1272	15.4121	15.1973	15.4779	15.0972	15.2051	17.7521	14.8064	18.7338	14.2198
UL12	UL12	UL12	-0.02968	12.9298	0.000328978	0.985529	0.98882	5605	26058	47008	49101	24520	4914	13904	13505	13290	18091	2161.77	1164.09	1431.66	1305.81	1289.84	1310.84	1451.91	1418.15	1283.36	2041.67
UL18	UL18	UL18	-0.0298328	13.6623	0.000312289	0.985901	0.988939	2174	10890	19886	20406	10389	2114	5710	5371	5592	7254	838.48	486.487	605.639	542.685	546.497	563.923	596.262	564.007	539.996	818.655
UL40	UL40	UL40	-0.0306651	13.1372	0.000363831	0.984782	0.988471	10962	58153	103960	109661	59360	11369	31548	29572	29199	36534	4227.88	2597.86	3166.16	2916.37	3122.54	3032.76	3294.37	3105.34	2819.63	4123.07
UL27	UL27	UL27	-0.0309341	15.3456	0.000342021	0.985245	0.988704	8050	38597	69569	71605	37362	7673	20420	20018	19796	25333	3104.77	1724.24	2118.76	1904.29	1965.37	2046.82	2132.34	2102.08	1911.62	2858.97
3750	3750	KCND1	-0.0320936	2.92683	0.00134026	0.970796	0.976463	28	157	262	306	171	29	92	71	96	86	10.7992	7.01364	7.97936	8.13789	8.99519	7.73594	9.60702	7.45568	9.27033	9.70558
9133	9133	CCNB2	-0.0325007	3.28921	0.00156798	0.968414	0.974736	20	278	427	487	213	39	111	100	101	146	7.71371	12.4191	13.0045	12.9515	11.2045	10.4035	11.5911	10.501	9.75315	16.4769
400745	400745	SH2D5	-0.0328524	1.68755	0.00142617	0.969875	0.975871	7	90	113	138	64	13	32	33	45	27	2.6998	4.02056	3.44148	3.67003	3.36662	3.46784	3.34157	3.46532	4.34547	3.0471
54058	54058	C21orf58	-0.032936	1.60679	0.00149863	0.96912	0.975279	8	96	123	137	56	6	35	40	39	43	3.08548	4.28859	3.74604	3.64343	2.94579	1.60054	3.65484	4.20038	3.76607	4.85279
983	983	CDK1	-0.0370924	3.14709	0.00146626	0.969455	0.975532	18	282	444	515	194	45	98	69	105	168	6.94234	12.5977	13.5223	13.6961	10.2051	12.004	10.2336	7.24566	10.1394	18.9597
10024	10024	TROAP	-0.0390102	1.20336	0.00251611	0.959994	0.967924	5	48	73	121	55	7	30	19	25	30	1.92843	2.1443	2.22326	3.21792	2.89319	1.8673	3.13272	1.99518	2.41415	3.38567
79639	79639	TMEM53	-0.0406642	1.7076	0.00172711	0.966851	0.973413	15	79	102	119	65	9	41	50	30	40	5.78528	3.52916	3.10647	3.16473	3.41922	2.40081	4.28139	5.25048	2.89698	4.51422
4502	4502	MT2A	-0.0411851	7.11171	0.00269739	0.958579	0.966747	672	3168	4587	5265	2487	569	1456	1318	1452	2233	259.181	141.524	139.7	140.02	130.825	151.784	152.042	138.403	140.214	252.007
55771	55771	PRR11	-0.0415287	4.42624	0.00288886	0.957136	0.965374	58	570	882	1049	552	80	281	241	240	322	22.3698	25.4635	26.8618	27.8975	29.0371	21.3405	29.3432	25.3073	23.1758	36.3395
55258	55258	THNSL2	-0.0416665	2.53315	0.00175481	0.966586	0.97323	15	164	211	238	92	24	63	61	59	58	5.78528	7.32635	6.42613	6.32947	4.83952	6.40216	6.57872	6.40558	5.69739	6.54563
51257	51257	2002-03-01	-0.0418079	3.21702	0.00209781	0.963468	0.970925	32	262	362	388	156	36	108	103	129	97	12.3419	11.7043	11.0249	10.3186	8.20613	9.60324	11.2778	10.816	12.457	10.947
6470	6470	SHMT1	-0.0423826	1.97364	0.00335691	0.953797	0.962836	14	94	132	151	87	13	50	35	44	54	5.3996	4.19925	4.02014	4.01576	4.5765	3.46784	5.22121	3.67534	4.2489	6.0942
7378	7378	UPP1	-0.0428016	3.75399	0.00435346	0.947393	0.957608	32	251	294	381	211	45	103	94	127	92	12.3419	11.2129	8.95394	10.1325	11.0993	12.004	10.7557	9.8709	12.2639	10.3827
79603	79603	CERS4	-0.0430285	2.61001	0.00243726	0.960626	0.968477	21	155	215	275	110	28	61	68	68	72	8.0994	6.92429	6.54795	7.31346	5.78638	7.46918	6.36987	7.14065	6.56648	8.1256
154467	154467	CCDC167	-0.0431637	1.69449	0.00197182	0.964581	0.971379	14	76	111	146	60	18	35	34	34	39	5.3996	3.39514	3.38057	3.88278	3.15621	4.80162	3.65484	3.57033	3.28324	4.40137
55268	55268	ECHDC2	-0.043677	2.44802	0.00340241	0.953486	0.962687	14	145	176	248	131	18	67	65	65	60	5.3996	6.47756	5.36018	6.59541	6.89105	4.80162	6.99642	6.82562	6.27678	6.77134
UL35	UL35	UL35	-0.0444273	11.5091	0.000632378	0.979938	0.984559	426	2051	3875	4203	2026	396	1096	1052	1053	1582	164.302	91.624	118.015	111.776	106.575	105.636	114.449	110.47	101.684	178.538
81544	81544	GDPD5	-0.0446895	2.05566	0.00228575	0.961868	0.969646	17	122	161	171	78	19	54	56	50	43	6.55665	5.45009	4.90335	4.54764	4.10307	5.06837	5.6389	5.88054	4.82829	4.85279
100507319	100507319	NA	-0.0451689	2.6953	0.00205437	0.963848	0.971139	21	170	264	287	122	21	75	73	97	75	8.0994	7.59439	8.04027	7.63259	6.41762	5.60189	7.83181	7.6657	9.36689	8.46417
6869	6869	TACR1	-0.0455422	1.00331	0.00165339	0.967565	0.974049	7	40	48	60	25	3	16	15	23	24	2.6998	1.78691	1.46187	1.59566	1.31509	0.80027	1.67079	1.57514	2.22102	2.70853
5723	5723	PSPH	-0.0479351	3.95089	0.00203553	0.964014	0.971139	39	393	504	592	318	65	171	159	159	141	15.0417	17.5564	15.3496	15.7439	16.7279	17.3392	17.8565	16.6965	15.354	15.9126
UL7	UL7	UL7	-0.0480916	9.77319	0.000886468	0.976248	0.981587	385	1855	3058	3301	1630	325	964	916	946	1240	148.489	82.8682	93.1331	87.7881	85.7436	86.6959	100.665	96.1888	91.3513	139.941
26007	26007	DAK	-0.0483213	3.3572	0.00319931	0.954894	0.96361	34	253	324	433	203	33	118	126	131	100	13.1133	11.3022	9.8676	11.5154	10.6785	8.80297	12.322	13.2312	12.6501	11.2856
80321	80321	CEP70	-0.0485933	2.58077	0.00302921	0.956108	0.964587	15	134	188	240	121	15	59	70	72	60	5.78528	5.98616	5.72565	6.38266	6.36501	4.00135	6.16102	7.35067	6.95274	6.77134
55194	55194	EVA1B	-0.0496829	4.98582	0.00324022	0.954607	0.963487	171	687	950	911	450	155	343	310	326	337	65.9522	30.6903	28.9328	24.2275	23.6715	41.3473	35.8175	32.553	31.4805	38.0323
414919	414919	C8orf82	-0.0503186	3.83093	0.00346165	0.953083	0.962446	62	337	454	561	272	64	139	151	190	168	23.9125	15.0548	13.8268	14.9195	14.3081	17.0724	14.515	15.8564	18.3475	18.9597
55328	55328	RNLS	-0.0509188	1.64222	0.00336022	0.953775	0.962836	6	88	101	127	55	8	26	33	36	39	2.31411	3.93121	3.07601	3.37749	2.89319	2.13405	2.71503	3.46532	3.47637	4.40137
440498	440498	HSBP1L1	-0.0522297	1.69002	0.00328641	0.954285	0.963245	12	74	93	117	49	13	32	35	41	22	4.62823	3.30579	2.83237	3.11155	2.57757	3.46784	3.34157	3.67534	3.9592	2.48282
57574	57574	2004-03-01	-0.0528448	5.30246	0.00252671	0.95991	0.967924	97	1018	1463	1660	907	161	461	452	455	399	37.4115	45.477	44.5565	44.1467	47.7113	42.9478	48.1395	47.4643	43.9375	45.0294
26227	26227	PHGDH	-0.0540124	7.28129	0.00405227	0.949243	0.958982	498	3880	5587	6614	3011	699	1863	1667	1932	1421	192.071	173.331	170.155	175.895	158.389	186.463	194.542	175.051	186.565	160.368
9076	9076	CLDN1	-0.0555851	1.752	0.00315046	0.955239	0.963876	11	80	117	116	80	17	40	36	41	26	4.24254	3.57383	3.5633	3.08495	4.20827	4.53486	4.17697	3.78035	3.9592	2.93425
89958	89958	SAPCD2	-0.056864	1.53583	0.00666097	0.934953	0.948595	9	62	105	132	61	11	22	31	26	51	3.47117	2.76972	3.19783	3.51046	3.20881	2.93432	2.29733	3.2553	2.51071	5.75564
439990	439990	LINC00857	-0.0577477	1.06395	0.00297089	0.956532	0.964931	5	53	54	89	39	4	19	26	28	20	1.92843	2.36766	1.6446	2.3669	2.05153	1.06703	1.98406	2.73025	2.70384	2.25711
79682	79682	CENPU	-0.0588698	3.40334	0.00564174	0.940126	0.951905	27	288	447	520	223	38	106	99	119	195	10.4135	12.8658	13.6136	13.8291	11.7306	10.1367	11.069	10.3959	11.4913	22.0068
4350	4350	MPG	-0.0590753	5.86176	0.00321473	0.954785	0.963584	269	1261	1935	1955	1033	272	615	662	658	611	103.749	56.3325	58.9315	51.9921	54.3393	72.5578	64.2208	69.5163	63.5404	68.9548
51668	51668	HSPB11	-0.0599407	3.63999	0.00374575	0.951198	0.960625	35	311	455	475	290	57	144	132	132	135	13.499	13.8933	13.8573	12.6323	15.255	15.2051	15.0371	13.8613	12.7467	15.2355
11078	11078	TRIOBP	-0.0610035	7.4638	0.00423941	0.948086	0.958226	582	4137	6001	6970	3406	723	1932	1905	2096	1779	224.469	184.812	182.764	185.363	179.167	192.865	201.747	200.043	202.402	200.77
283643	283643	C14orf80	-0.0618272	1.53838	0.00449921	0.946521	0.956892	16	82	110	122	60	17	46	36	18	48	6.17097	3.66317	3.35011	3.24452	3.15621	4.53486	4.80351	3.78035	1.73819	5.41707
3590	3590	IL11RA	-0.0634415	3.63241	0.00421039	0.948264	0.958323	54	305	416	497	230	61	143	145	151	129	20.827	13.6252	12.6695	13.2174	12.0988	16.2722	14.9327	15.2264	14.5814	14.5584
55839	55839	CENPN	-0.0644607	4.60054	0.00592195	0.93866	0.95116	65	687	909	1125	508	101	240	262	272	361	25.0696	30.6903	27.6841	29.9187	26.7225	26.9424	25.0618	27.5125	26.2659	40.7409
53615	53615	MBD3	-0.0646173	6.16894	0.00553726	0.940682	0.952364	310	1678	2457	2645	1265	319	786	758	864	837	119.563	74.9611	74.8293	70.3422	66.5433	85.0953	82.0774	79.5973	83.4329	94.4601
399726	399726	CASC10	-0.0647333	1.02284	0.00485646	0.944442	0.955136	12	43	81	75	41	8	22	28	33	26	4.62823	1.92093	2.4669	1.99458	2.15674	2.13405	2.29733	2.94027	3.18667	2.93425
54492	54492	NEURL1B	-0.0650722	1.59336	0.00511772	0.942969	0.954241	14	82	119	147	61	15	40	40	36	42	5.3996	3.66317	3.62421	3.90938	3.20881	4.00135	4.17697	4.20038	3.47637	4.73994
56975	56975	FAM20C	-0.0652298	6.37387	0.00445015	0.946813	0.957104	311	2050	2982	3445	1502	393	844	925	1042	922	119.948	91.5794	90.8185	91.6177	79.0104	104.835	88.134	97.1339	100.622	104.053
23397	23397	NCAPH	-0.0702899	2.93782	0.00568461	0.939899	0.951905	16	248	299	393	175	24	82	77	87	150	6.17097	11.0789	9.10622	10.4516	9.2056	6.40216	8.56278	8.08574	8.40123	16.9283
649446	649446	DLGAP1-AS1	-0.0704201	0.623685	0.00551349	0.940809	0.952364	3	27	43	45	22	5	15	10	12	11	1.15706	1.20617	1.30959	1.19675	1.15728	1.33378	1.56636	1.0501	1.15879	1.24141
134492	134492	NUDCD2	-0.0709739	2.86203	0.00565175	0.940073	0.951905	19	181	277	332	144	34	64	71	108	77	7.32803	8.08579	8.43619	8.82934	7.57489	9.06972	6.68315	7.45568	10.4291	8.68988
283345	283345	RPL13P5	-0.072236	1.17887	0.00653108	0.935589	0.948869	10	54	77	95	43	10	20	24	42	23	3.85686	2.41233	2.34508	2.52647	2.26195	2.66757	2.08848	2.52023	4.05577	2.59568
59307	59307	SIGIRR	-0.0724808	3.32962	0.00718443	0.932451	0.94626	39	225	361	360	192	49	108	83	121	122	15.0417	10.0514	10.9945	9.57399	10.0999	13.0711	11.2778	8.7158	11.6845	13.7684
84892	84892	POMGNT2	-0.0735899	3.43625	0.00509485	0.943097	0.954253	44	297	431	541	255	50	136	128	167	157	16.9702	13.2678	13.1264	14.3876	13.4139	13.3378	14.2017	13.4412	16.1265	17.7183
128239	128239	IQGAP3	-0.0736709	3.62552	0.0108913	0.916883	0.932885	33	333	478	661	299	54	159	135	145	180	12.7276	14.8761	14.5578	17.5789	15.7284	14.4049	16.6034	14.1763	14.0021	20.314
100287171	100287171	WASH1	-0.0753571	1.03824	0.0077477	0.92986	0.944055	12	39	50	77	43	7	29	17	33	23	4.62823	1.74224	1.52278	2.04777	2.26195	1.8673	3.0283	1.78516	3.18667	2.59568
8717	8717	TRADD	-0.0756379	2.7177	0.00637742	0.93635	0.949473	34	158	219	254	136	32	84	77	92	75	13.1133	7.05831	6.66977	6.75498	7.15407	8.53621	8.77163	8.08574	8.88406	8.46417
3749	3749	KCNC4	-0.0757522	4.08763	0.00511174	0.943003	0.954241	60	399	608	636	295	74	187	179	185	185	23.1411	17.8245	18.517	16.914	15.518	19.74	19.5273	18.7967	17.8647	20.8783
6638	6638	SNRPN	-0.0769231	5.39972	0.006346	0.936506	0.949473	144	1127	1445	1864	792	171	495	488	521	491	55.5387	50.3463	44.0083	49.572	41.6619	45.6154	51.69	51.2447	50.3108	55.4121
8926	8926	SNURF	-0.0776982	5.39969	0.00647477	0.935867	0.949068	144	1127	1444	1864	792	171	496	488	521	491	55.5387	50.3463	43.9778	49.572	41.6619	45.6154	51.7944	51.2447	50.3108	55.4121
9641	9641	IKBKE	-0.0783656	4.14417	0.00804927	0.928512	0.94316	53	395	548	690	277	69	157	175	168	205	20.4413	17.6458	16.6897	18.3501	14.5711	18.4062	16.3946	18.3767	16.2231	23.1354
56915	56915	EXOSC5	-0.0790395	2.28527	0.00601707	0.93817	0.950746	24	112	152	241	101	20	78	41	66	71	9.25645	5.00336	4.62925	6.40925	5.31295	5.33513	8.14508	4.30539	6.37335	8.01275
92249	92249	LINC01278	-0.0801557	3.91247	0.00772646	0.929956	0.944055	40	339	480	633	310	51	204	176	156	127	15.4274	15.1441	14.6187	16.8343	16.3071	13.6046	21.3025	18.4817	15.0643	14.3327
254102	254102	EHBP1L1	-0.0803641	6.79029	0.00855518	0.926305	0.941164	333	2567	3785	4642	2515	492	1365	1205	1343	1057	128.433	114.675	115.274	123.451	132.298	131.244	142.539	126.537	129.688	119.288
79641	79641	ROGDI	-0.0806225	3.46962	0.0110668	0.916218	0.932289	46	249	382	445	218	45	133	124	166	109	17.7415	11.1235	11.634	11.8345	11.4675	12.004	13.8884	13.0212	16.0299	12.3013
100499489	100499489	LOC100499489	-0.0819134	2.20143	0.0071558	0.932586	0.946315	12	122	167	206	111	20	61	53	51	52	4.62823	5.45009	5.08608	5.47845	5.83898	5.33513	6.36987	5.56551	4.92486	5.86849
100130311	100130311	C17orf107	-0.0830005	2.05272	0.00493198	0.944012	0.954917	19	97	146	174	76	19	55	44	52	50	7.32803	4.33327	4.44651	4.62743	3.99786	5.06837	5.74333	4.62042	5.02143	5.64278
200916	200916	RPL22L1	-0.0833191	4.62025	0.0124753	0.911067	0.928432	73	610	918	1057	486	106	255	263	283	313	28.155	27.2504	27.9582	28.1103	25.5653	28.2762	26.6282	27.6175	27.3281	35.3238
84856	84856	LINC00839	-0.0835217	2.48388	0.0129254	0.909483	0.927611	16	136	193	195	93	26	56	56	60	48	6.17097	6.07551	5.87793	5.18591	4.89212	6.93567	5.84775	5.88054	5.79395	5.41707
100127983	100127983	C8orf88	-0.0859621	1.72846	0.00719665	0.932394	0.94626	13	89	114	146	59	12	27	58	44	37	5.01391	3.97588	3.47193	3.88278	3.1036	3.20108	2.81945	6.09056	4.2489	4.17566
7138	7138	TNNT1	-0.0871323	2.23095	0.0130571	0.909025	0.927386	10	87	146	192	97	12	54	52	62	31	3.85686	3.88654	4.44651	5.10613	5.10253	3.20108	5.6389	5.4605	5.98709	3.49852
24137	24137	KIF4A	-0.0879635	3.0331	0.0114607	0.914746	0.931275	26	208	341	437	208	43	83	78	93	162	10.0278	9.29195	10.3853	11.6218	10.9415	11.4705	8.6672	8.19075	8.98063	18.2826
84329	84329	HVCN1	-0.088124	1.9528	0.0206375	0.885771	0.907692	4	82	100	113	70	10	24	41	34	30	1.54274	3.66317	3.04556	3.00517	3.68224	2.66757	2.50618	4.30539	3.28324	3.38567
7517	7517	XRCC3	-0.0882715	1.46451	0.0120919	0.912438	0.929493	16	80	79	93	61	6	33	31	45	52	6.17097	3.57383	2.40599	2.47328	3.20881	1.60054	3.446	3.2553	4.34547	5.86849
25804	25804	LSM4	-0.0902647	5.19501	0.00877475	0.925368	0.940375	128	883	1306	1531	733	161	421	387	464	433	49.3677	39.4461	39.775	40.716	38.5583	42.9478	43.9626	40.6387	44.8066	48.8665
199990	199990	C1orf86	-0.0902956	4.56322	0.0121332	0.91229	0.929422	108	530	740	742	413	123	271	236	237	254	41.654	23.6766	22.5371	19.733	21.7252	32.8111	28.2989	24.7823	22.8861	28.6653
8710	8710	SERPINB7	-0.0904823	5.82896	0.00865519	0.925877	0.940811	124	1608	2283	2682	1292	247	678	591	709	732	47.825	71.834	69.5301	71.3262	67.9636	65.8889	70.7996	62.0607	68.4652	82.6103
7351	7351	UCP2	-0.0934611	1.75208	0.00959051	0.921987	0.937427	16	84	100	120	54	14	35	38	49	35	6.17097	3.75252	3.04556	3.19133	2.84059	3.73459	3.65484	3.99036	4.73173	3.94995
10535	10535	RNASEH2A	-0.0941359	3.29388	0.0126527	0.91044	0.928021	38	250	348	505	231	46	117	104	118	171	14.6561	11.1682	10.5985	13.4302	12.1514	12.2708	12.2176	10.921	11.3948	19.2983
84885	84885	ZDHHC12	-0.0952099	3.62405	0.0112985	0.915349	0.931647	54	300	421	507	260	65	136	125	177	154	20.827	13.4019	12.8218	13.4834	13.6769	17.3392	14.2017	13.1262	17.0922	17.3798
81563	81563	C1orf21	-0.0960734	2.46263	0.0155459	0.900774	0.92025	13	140	195	233	129	14	61	66	91	57	5.01391	6.2542	5.93884	6.1965	6.78584	3.73459	6.36987	6.93063	8.7875	6.43277
UL29	UL29	UL29	-0.0965742	12.5822	0.00392773	0.950028	0.959609	10774	52113	93111	89545	45135	10485	27385	27341	26657	34977	4155.38	2328.04	2835.75	2381.4	2374.26	2796.94	2859.66	2871.07	2574.16	3947.35
401321	401321	LINC00997	-0.0966835	2.51288	0.015071	0.902294	0.921482	19	120	220	260	139	19	84	81	65	64	7.32803	5.36074	6.70023	6.91455	7.31188	5.06837	8.77163	8.50578	6.27678	7.22276
26175	26175	TMEM251	-0.0967541	1.43198	0.0102318	0.91943	0.935095	12	69	80	105	35	16	23	28	29	29	4.62823	3.08243	2.43645	2.79241	1.84112	4.26811	2.40176	2.94027	2.80041	3.27281
79643	79643	CHMP6	-0.0967617	4.14718	0.00899987	0.92442	0.939574	68	476	637	742	304	77	210	209	230	204	26.2266	21.2643	19.4002	19.733	15.9914	20.5403	21.9291	21.947	22.2102	23.0225
55055	55055	ZWILCH	-0.097201	4.44372	0.0114901	0.914637	0.931275	47	545	846	978	473	94	226	231	279	245	18.1272	24.3467	25.7654	26.0093	24.8814	25.0751	23.5999	24.2572	26.9419	27.6496
114796	114796	PSMG3-AS1	-0.0972901	1.95611	0.0093128	0.923121	0.93846	10	85	146	137	74	12	43	41	44	42	3.85686	3.79719	4.44651	3.64343	3.89265	3.20108	4.49024	4.30539	4.2489	4.73994
9435	9435	CHST2	-0.0977694	3.73693	0.00773874	0.9299	0.944055	50	267	422	496	246	59	126	143	161	138	19.2843	11.9277	12.8523	13.1908	12.9404	15.7386	13.1574	15.0164	15.5471	15.5741
2118	2118	ETV4	-0.0978142	3.56733	0.0107594	0.917386	0.933315	32	280	362	441	217	42	126	113	129	128	12.3419	12.5084	11.0249	11.7281	11.4149	11.2038	13.1574	11.8661	12.457	14.4455
22913	22913	RALY	-0.0982676	6.82212	0.0119887	0.912812	0.929711	355	2764	3927	4608	2291	486	1313	1208	1393	1230	136.918	123.476	119.599	122.547	120.514	129.644	137.109	126.852	134.516	138.812
4837	4837	NNMT	-0.0985756	6.55254	0.00777659	0.92973	0.944055	221	2129	2847	3514	1658	381	958	906	1116	663	85.2365	95.1085	86.707	93.4527	87.2165	101.634	100.038	95.1387	107.768	74.8233
11226	11226	GALNT6	-0.0995492	5.37835	0.00785354	0.929384	0.943883	122	1029	1420	1636	785	179	467	436	507	404	47.0536	45.9684	43.2469	43.5084	41.2937	47.7494	48.7661	45.7842	48.9589	45.5937
89891	89891	WDR34	-0.100068	4.41682	0.0101984	0.91956	0.935122	76	593	779	939	416	103	224	238	265	301	29.3121	26.491	23.7249	24.9721	21.883	27.4759	23.391	24.9923	25.59	33.9695
1978	1978	EIF4EBP1	-0.100719	6.34444	0.0112693	0.915458	0.931678	347	1921	2716	3018	1567	391	1027	881	1044	830	133.833	85.8166	82.7173	80.2619	82.4296	104.302	107.244	92.5134	100.815	93.6702
UL30	UL30	UL30	-0.100931	12.1159	0.00388146	0.950323	0.959824	5414	27470	47984	48074	22641	5330	13691	14015	14208	18395	2088.1	1227.16	1461.38	1278.5	1190.99	1421.81	1429.67	1471.71	1372.01	2075.98
316	316	AOX1	-0.101366	2.13813	0.0169048	0.896552	0.916656	12	106	166	254	84	19	55	44	63	53	4.62823	4.73532	5.05562	6.75498	4.41869	5.06837	5.74333	4.62042	6.08365	5.98135
79979	79979	TRMT2B	-0.103015	3.00875	0.0127687	0.910032	0.927847	33	194	276	360	140	42	80	78	97	115	12.7276	8.66653	8.40574	9.57399	7.36448	11.2038	8.35393	8.19075	9.36689	12.9784
770	770	CA11	-0.103807	2.80142	0.0219906	0.882112	0.90532	23	141	243	299	143	34	79	73	74	77	8.87077	6.29887	7.4007	7.95173	7.52229	9.06972	8.24951	7.6657	7.14588	8.68988
5493	5493	PPL	-0.10445	2.32718	0.017813	0.893825	0.914267	16	100	154	188	85	15	49	67	65	36	6.17097	4.46729	4.69016	4.99975	4.47129	4.00135	5.11678	7.03564	6.27678	4.0628
5050	5050	PAFAH1B3	-0.104843	3.35132	0.0146741	0.903583	0.922637	35	271	402	416	212	42	128	110	120	149	13.499	12.1063	12.2431	11.0633	11.1519	11.2038	13.3663	11.5511	11.5879	16.8155
3705	3705	ITPK1	-0.105936	4.98244	0.0167513	0.89702	0.917055	115	794	1135	1242	563	116	361	353	414	396	44.3538	35.4703	34.5671	33.0303	29.6157	30.9438	37.6971	37.0684	39.9783	44.6908
79783	79783	SUGCT	-0.105986	2.29944	0.0127924	0.909949	0.927843	17	113	155	210	80	24	55	41	71	42	6.55665	5.04803	4.72061	5.58482	4.20827	6.40216	5.74333	4.30539	6.85618	4.73994
4515	4515	MTCP1	-0.106034	2.2705	0.011912	0.91309	0.929914	16	120	184	169	111	26	62	48	67	41	6.17097	5.36074	5.60382	4.49445	5.83898	6.93567	6.4743	5.04046	6.46991	4.62708
388135	388135	C15orf59	-0.107196	1.76952	0.012169	0.912161	0.929372	20	79	116	146	62	18	46	50	45	37	7.71371	3.52916	3.53285	3.88278	3.26141	4.80162	4.80351	5.25048	4.34547	4.17566
10638	10638	SPHAR	-0.107309	2.02503	0.0134936	0.907524	0.926041	9	105	139	175	84	14	55	38	49	44	3.47117	4.69065	4.23332	4.65402	4.41869	3.73459	5.74333	3.99036	4.73173	4.96565
219854	219854	TMEM218	-0.108536	2.59941	0.0125322	0.910865	0.928374	16	143	205	247	113	25	68	59	67	65	6.17097	6.38822	6.24339	6.56882	5.94419	6.66891	7.10084	6.19557	6.46991	7.33561
54852	54852	PAQR5	-0.108892	2.80336	0.0132952	0.908203	0.926628	17	177	233	318	128	19	74	93	89	75	6.55665	7.9071	7.09615	8.45702	6.73324	5.06837	7.72739	9.76589	8.59436	8.46417
284900	284900	TTC28-AS1	-0.109277	1.17268	0.0129293	0.90947	0.927611	6	65	79	98	39	5	33	27	24	29	2.31411	2.90374	2.40599	2.60625	2.05153	1.33378	3.446	2.83526	2.31758	3.27281
26873	26873	OPLAH	-0.110699	3.07281	0.0196379	0.888553	0.910066	42	211	287	330	137	46	111	89	110	91	16.1988	9.42597	8.74075	8.77615	7.20667	12.2708	11.5911	9.34585	10.6222	10.2699
727957	727957	MROH1	-0.110726	4.27304	0.0170841	0.896008	0.916212	84	388	694	758	369	89	215	231	238	227	32.3976	17.3331	21.1362	20.1586	19.4107	23.7413	22.4512	24.2572	22.9827	25.6182
6448	6448	SGSH	-0.110754	5.1964	0.0159373	0.89954	0.919384	144	768	1171	1305	713	155	443	426	418	360	55.5387	34.3088	35.6635	34.7057	37.5062	41.3473	46.2599	44.7341	40.3645	40.628
100506701	100506701	NA	-0.110811	1.40616	0.0126559	0.910428	0.928021	7	69	91	107	52	9	26	39	31	27	2.6998	3.08243	2.77146	2.8456	2.73538	2.40081	2.71503	4.09537	2.99354	3.0471
UL32	UL32	UL32	-0.110906	9.80388	0.00406803	0.949145	0.958982	144	661	1444	1477	743	129	414	396	368	613	55.5387	29.5288	43.9778	39.2799	39.0843	34.4116	43.2316	41.5838	35.5362	69.1805
4312	4312	MMP1	-0.111089	8.12651	0.00930245	0.923164	0.93846	778	8057	12251	13284	6544	1026	2556	2582	2884	6902	300.063	359.929	373.111	353.28	344.237	273.692	266.908	271.135	278.496	778.929
132014	132014	IL17RE	-0.111623	1.49215	0.0126559	0.910428	0.928021	11	72	85	118	38	15	34	30	29	25	4.24254	3.21645	2.58872	3.13814	1.99893	4.00135	3.55042	3.15029	2.80041	2.82139
215	215	ABCD1	-0.112772	4.25497	0.0182309	0.892595	0.913407	77	460	621	738	355	80	227	233	235	211	29.6978	20.5495	18.9129	19.6267	18.6742	21.3405	23.7043	24.4672	22.693	23.8125
9055	9055	PRC1	-0.113038	5.02461	0.0213364	0.883866	0.906245	97	872	1246	1613	770	142	400	346	401	524	37.4115	38.9547	37.9476	42.8968	40.5046	37.8794	41.7697	36.3333	38.7229	59.1363
UL1	UL1	UL1	-0.113435	11.5279	0.00464681	0.945652	0.956261	785	5248	8747	8614	4359	859	2468	2470	2470	3371	302.763	234.443	266.395	229.084	229.298	229.144	257.719	259.374	238.518	380.436
56998	56998	CTNNBIP1	-0.113665	3.4802	0.0151723	0.901968	0.921229	38	261	403	424	223	45	134	105	168	118	14.6561	11.6596	12.2736	11.276	11.7306	12.004	13.9928	11.026	16.2231	13.317
79651	79651	RHBDF2	-0.114601	3.80101	0.0146417	0.903689	0.922665	51	355	447	570	263	72	163	146	193	127	19.67	15.8589	13.6136	15.1588	13.8347	19.2065	17.0211	15.3314	18.6372	14.3327
100294145	100294145	LOC100294145	-0.115589	3.51674	0.0122058	0.912029	0.929318	30	306	446	499	227	54	124	110	157	136	11.5706	13.6699	13.5832	13.2706	11.941	14.4049	12.9486	11.5511	15.1608	15.3484
3755	3755	KCNG1	-0.115811	4.2289	0.0113547	0.915139	0.931515	74	381	530	518	315	72	182	200	223	167	28.5407	17.0204	16.1415	13.7759	16.5701	19.2065	19.0052	21.0019	21.5342	18.8469
201255	201255	LRRC45	-0.115955	3.36098	0.0208487	0.885192	0.907417	41	231	362	457	231	45	114	116	124	163	15.8131	10.3194	11.0249	12.1536	12.1514	12.004	11.9044	12.1811	11.9742	18.3955
4638	4638	MYLK	-0.117989	9.42275	0.0134864	0.907549	0.926041	1619	16279	25540	27671	14273	2901	7742	8426	8869	5324	624.425	727.229	777.835	735.894	750.809	773.861	808.452	884.811	856.443	600.843
6611	6611	SMS	-0.118182	6.13283	0.0154181	0.901181	0.920586	165	1755	2364	2890	1472	313	756	693	827	751	63.6381	78.4009	71.997	76.8578	77.4322	83.4948	78.9447	72.7716	79.86	84.7546
2995	2995	GYPC	-0.11846	5.66782	0.0188672	0.890748	0.911995	178	1190	1592	1895	953	203	567	581	617	531	68.652	53.1607	48.4853	50.3964	50.1311	54.1516	59.2085	61.0106	59.5812	59.9263
9833	9833	MELK	-0.118953	4.08446	0.0136665	0.906936	0.925577	44	466	683	878	352	66	185	168	205	308	16.9702	20.8176	20.8012	23.3499	18.5164	17.6059	19.3185	17.6416	19.796	34.7595
9122	9122	SLC16A4	-0.118967	3.73351	0.0185938	0.891537	0.912484	30	360	465	582	261	56	140	173	179	108	11.5706	16.0822	14.1618	15.4779	13.7295	14.9384	14.6194	18.1667	17.2853	12.1884
2647	2647	BLOC1S1	-0.119476	4.12846	0.0150307	0.902424	0.921534	44	423	622	666	391	62	205	190	221	194	16.9702	18.8966	18.9434	17.7119	20.5679	16.5389	21.4069	19.9518	21.3411	21.894
10474	10474	TADA3	-0.120325	6.50133	0.0158641	0.899769	0.919384	268	2064	2923	3501	1859	377	1059	1001	1046	882	103.364	92.2048	89.0216	93.107	97.7898	100.567	110.585	105.115	101.008	99.5386
UL33	UL33	UL33	-0.120523	8.34794	0.00565933	0.940033	0.951905	183	826	1533	1573	654	150	418	418	467	689	70.5805	36.8998	46.6884	41.833	34.4026	40.0135	43.6493	43.894	45.0963	77.7575
8318	8318	CDC45	-0.120584	3.10989	0.015688	0.900324	0.919871	21	247	366	406	205	35	99	73	91	180	8.0994	11.0342	11.1467	10.7973	10.7837	9.33648	10.338	7.6657	8.7875	20.314
UL15	UL15	UL15	-0.120702	9.88955	0.00567896	0.939929	0.951905	792	4611	7691	8575	3859	892	2292	2296	2308	2996	305.463	205.987	234.234	228.047	202.997	237.947	239.34	241.102	222.874	338.115
643911	643911	CRNDE	-0.121213	1.86758	0.0187293	0.891145	0.912163	7	113	132	157	70	16	41	48	36	39	2.6998	5.04803	4.02014	4.17532	3.68224	4.26811	4.28139	5.04046	3.47637	4.40137
5585	5585	PKN1	-0.12166	6.43722	0.0222205	0.881502	0.904901	293	2097	2844	3359	1511	381	1008	904	1034	895	113.006	93.679	86.6156	89.3306	79.4838	101.634	105.26	94.9287	99.8491	101.006
11200	11200	CHEK2	-0.122009	2.08417	0.0329163	0.856031	0.884722	11	89	137	143	98	21	43	49	39	38	4.24254	3.97588	4.17241	3.803	5.15514	5.60189	4.49024	5.14547	3.76607	4.28851
28992	28992	MACROD1	-0.122382	2.30861	0.0187544	0.891073	0.912163	23	112	160	187	100	22	57	57	56	72	8.87077	5.00336	4.87289	4.97315	5.26034	5.86864	5.95218	5.98555	5.40769	8.1256
UL2	UL2	UL2	-0.122408	11.8074	0.00564983	0.940083	0.951905	1756	10014	16589	16702	8160	1794	4847	4682	4849	6914	677.264	447.354	505.227	444.18	429.244	478.561	506.144	491.655	468.248	780.284
59	59	ACTA2	-0.122972	9.35166	0.0142067	0.905123	0.923888	1825	16292	23445	28478	13980	3039	8827	7758	8755	5048	703.876	727.81	714.031	757.355	735.396	810.673	921.752	814.664	845.434	569.695
7027	7027	TFDP1	-0.123042	6.14368	0.0181282	0.892896	0.913556	209	1601	2372	2775	1319	264	720	724	835	868	80.6083	71.5212	72.2406	73.7995	69.3839	70.4237	75.1854	76.0269	80.6325	97.9587
11010	11010	GLIPR1	-0.123143	6.48527	0.0165691	0.897578	0.917545	229	2381	3426	4062	1854	373	1074	1063	1204	975	88.322	106.366	104.341	108.026	97.5268	99.5002	112.152	111.625	116.265	110.034
1953	1953	MEGF6	-0.12442	7.21465	0.0200186	0.887485	0.90921	595	3514	5213	5984	2796	727	1852	1690	1930	1567	229.483	156.98	158.765	159.141	147.079	193.932	193.394	177.466	186.372	176.845
65990	65990	FAM173A	-0.124572	1.37124	0.0144394	0.904353	0.923183	13	60	91	93	49	12	34	35	35	26	5.01391	2.68037	2.77146	2.47328	2.57757	3.20108	3.55042	3.67534	3.37981	2.93425
9928	9928	KIF14	-0.124955	2.34284	0.0178823	0.89362	0.914137	12	139	230	260	128	22	53	57	77	85	4.62823	6.20953	7.00478	6.91455	6.73324	5.86864	5.53448	5.98555	7.43557	9.59273
85302	85302	FBF1	-0.125997	2.35491	0.0313394	0.859485	0.887274	16	115	160	204	105	23	52	40	69	63	6.17097	5.13738	4.87289	5.42526	5.52336	6.1354	5.43006	4.20038	6.66305	7.1099
3885	3885	KRT34	-0.126249	3.29669	0.0203616	0.886532	0.908393	30	207	379	411	197	44	117	125	138	72	11.5706	9.24728	11.5427	10.9303	10.3629	11.7373	12.2176	13.1262	13.3261	8.1256
80235	80235	PIGZ	-0.126475	2.40565	0.0158893	0.89969	0.919384	22	105	184	237	105	22	65	53	73	71	8.48508	4.69065	5.60382	6.30287	5.52336	5.86864	6.78757	5.56551	7.04931	8.01275
51474	51474	LIMA1	-0.12827	8.2304	0.0201437	0.887136	0.908933	659	7111	10199	11919	5822	1255	3186	3310	3675	2444	254.167	317.669	310.616	316.979	306.257	334.78	332.695	347.582	354.88	275.819
UL8	UL8	UL8	-0.128347	8.86104	0.00729632	0.931929	0.945893	819	3758	6692	6018	2626	768	1939	1854	1739	2724	315.876	167.881	203.809	160.045	138.137	204.869	202.478	194.688	167.928	307.419
US8A	US8A	US8A	-0.129657	12.2048	0.00580502	0.939267	0.951693	2033	9491	15915	16802	7893	1786	5253	4924	4992	6831	784.099	423.99	484.7	446.839	415.199	476.427	548.54	517.067	482.057	770.917
1728	1728	NQO1	-0.130266	6.56162	0.028611	0.86568	0.892569	272	2347	3258	3866	1692	399	1069	1026	1180	960	104.906	104.847	99.2242	102.814	89.005	106.436	111.629	107.74	113.948	108.341
1175	1175	AP2S1	-0.130614	5.40251	0.0175566	0.894588	0.914967	144	1063	1591	1753	730	175	481	448	526	568	55.5387	47.4873	48.4548	46.62	38.4005	46.6824	50.228	47.0443	50.7937	64.102
10186	10186	LHFP	-0.131098	5.4882	0.0153562	0.901379	0.920707	126	1130	1578	1859	998	203	490	481	601	522	48.5964	50.4803	48.0589	49.439	52.4982	54.1516	51.1678	50.5096	58.0361	58.9106
56731	56731	SLC2A4RG	-0.131889	5.43633	0.0256118	0.872852	0.897911	141	1100	1428	1762	849	191	533	463	555	465	54.3817	49.1401	43.4906	46.8593	44.6603	50.9505	55.6581	48.6194	53.5941	52.4779
5699	5699	PSMB10	-0.132139	3.22784	0.0245357	0.87553	0.899952	43	194	326	339	168	42	101	103	144	101	16.5845	8.66653	9.92852	9.0155	8.83738	11.2038	10.5468	10.816	13.9055	11.3984
10004	10004	NAALADL1	-0.132429	1.90373	0.0170735	0.89604	0.916212	16	81	121	147	78	18	50	41	51	37	6.17097	3.6185	3.68512	3.90938	4.10307	4.80162	5.22121	4.30539	4.92486	4.17566
4135	4135	MAP6	-0.132431	3.38524	0.0223632	0.881125	0.904697	32	244	364	429	237	55	132	132	143	68	12.3419	10.9002	11.0858	11.409	12.467	14.6716	13.784	13.8613	13.8089	7.67418
2281	2281	FKBP1B	-0.132553	1.13653	0.0222757	0.881356	0.90483	8	55	91	87	51	17	21	24	23	28	3.08548	2.45701	2.77146	2.31371	2.68277	4.53486	2.19291	2.52023	2.22102	3.15996
10974	10974	ADIRF	-0.132703	2.73005	0.0195972	0.888668	0.910104	19	171	265	281	122	29	73	85	65	88	7.32803	7.63906	8.07073	7.47303	6.41762	7.73594	7.62296	8.92582	6.27678	9.93129
55215	55215	FANCI	-0.132954	3.98315	0.0272719	0.868832	0.894873	36	422	598	747	351	67	161	150	191	258	13.8847	18.8519	18.2124	19.866	18.4638	17.8727	16.8123	15.7514	18.4441	29.1167
404217	404217	CTXN1	-0.133789	2.10056	0.0255218	0.873074	0.898058	24	110	142	152	71	24	54	52	58	48	9.25645	4.91401	4.32469	4.04235	3.73484	6.40216	5.6389	5.4605	5.60082	5.41707
388886	388886	LRRC75B	-0.134342	1.31316	0.0247686	0.874945	0.899449	10	61	79	109	47	13	23	31	29	33	3.85686	2.72504	2.40599	2.89879	2.47236	3.46784	2.40176	3.2553	2.80041	3.72424
57409	57409	MIF4GD	-0.134451	2.75992	0.0282657	0.866486	0.893113	17	157	215	250	140	25	76	79	76	64	6.55665	7.01364	6.54795	6.6486	7.36448	6.66891	7.93623	8.29576	7.33901	7.22276
149175	149175	MANEAL	-0.135237	1.7562	0.0320599	0.857896	0.886056	12	84	119	125	62	16	33	48	35	37	4.62823	3.75252	3.62421	3.3243	3.26141	4.26811	3.446	5.04046	3.37981	4.17566
91582	91582	RPS19BP1	-0.135721	4.48505	0.0199868	0.887574	0.909222	82	528	787	836	411	88	280	237	290	261	31.6262	23.5873	23.9685	22.2329	21.62	23.4746	29.2388	24.8873	28.0041	29.4553
79102	79102	RNF26	-0.136467	5.32932	0.0195282	0.888863	0.910224	136	1008	1380	1589	812	168	505	463	473	486	52.4532	45.0302	42.0287	42.2585	42.714	44.8151	52.7342	48.6194	45.6757	54.8478
8111	8111	GPR68	-0.136514	3.52264	0.0114395	0.914824	0.931275	57	283	367	410	226	54	132	152	167	133	21.9841	12.6424	11.1772	10.9037	11.8884	14.4049	13.784	15.9615	16.1265	15.0098
1719	1719	DHFR	-0.136626	5.0437	0.027862	0.867434	0.8936	76	914	1257	1510	772	134	385	351	394	507	29.3121	40.831	38.2827	40.1576	40.6098	35.7454	40.2033	36.8584	38.047	57.2178
109	109	ADCY3	-0.13679	4.7414	0.0183182	0.892339	0.913225	85	596	888	1049	501	115	291	285	332	280	32.7833	26.625	27.0445	27.8975	26.3543	30.677	30.3874	29.9277	32.0599	31.5996
890	890	CCNA2	-0.137145	4.03087	0.0223709	0.881105	0.904697	47	486	712	832	381	79	176	181	209	314	18.1272	21.711	21.6844	22.1265	20.0419	21.0738	18.3786	19.0067	20.1823	35.4367
113655	113655	MFSD3	-0.137535	2.01155	0.0207592	0.885437	0.907588	21	95	129	135	79	23	41	44	48	58	8.0994	4.24392	3.92877	3.59024	4.15567	6.1354	4.28139	4.62042	4.63516	6.54563
7295	7295	TXN	-0.137559	6.95007	0.0207016	0.885595	0.907634	298	3266	4517	5332	2461	520	1345	1369	1577	1431	114.934	145.902	137.568	141.801	129.457	138.713	140.45	143.758	152.284	161.496
126433	126433	FBXO27	-0.138081	1.76792	0.0289376	0.864923	0.892023	10	70	145	138	55	16	36	32	40	40	3.85686	3.1271	4.41606	3.67003	2.89319	4.26811	3.75927	3.36031	3.86264	4.51422
401474	401474	SAMD12	-0.139433	2.64361	0.0266739	0.870265	0.896035	13	135	226	306	127	22	75	83	93	42	5.01391	6.03084	6.88296	8.13789	6.68064	5.86864	7.83181	8.7158	8.98063	4.73994
11130	11130	ZWINT	-0.139548	3.74013	0.0218416	0.882509	0.905617	42	354	547	651	326	64	148	138	153	264	16.1988	15.8142	16.6592	17.313	17.1487	17.0724	15.4548	14.4913	14.7746	29.7939
4779	4779	NFE2L1	-0.139872	8.72254	0.0193971	0.889234	0.910525	1136	9838	14001	16269	8530	1776	4797	4792	5087	3888	438.139	439.492	426.408	432.664	448.707	473.76	500.923	503.206	491.231	438.783
3257	3257	HPS1	-0.14075	5.56599	0.0280005	0.867108	0.893411	148	998	1547	1795	862	213	479	548	578	411	57.0815	44.5835	47.1148	47.737	45.3442	56.8192	50.0192	57.5453	55.8151	46.3837
8228	8228	PNPLA4	-0.141127	2.9635	0.0215181	0.883376	0.90618	27	175	274	336	160	36	103	98	103	69	10.4135	7.81775	8.34483	8.93572	8.41655	9.60324	10.7557	10.2909	9.94629	7.78704
414777	414777	HCG18	-0.141279	4.1208	0.0228838	0.87976	0.903587	51	404	583	662	328	73	202	188	214	165	19.67	18.0478	17.7556	17.6055	17.2539	19.4732	21.0937	19.7418	20.6651	18.6212
79575	79575	ABHD8	-0.14176	2.51495	0.0328135	0.856254	0.884874	23	134	204	212	85	17	70	64	70	78	8.87077	5.98616	6.21294	5.63801	4.47129	4.53486	7.30969	6.72061	6.75961	8.80274
9762	9762	LZTS3	-0.141999	2.88104	0.022054	0.881944	0.905275	23	214	251	332	168	35	108	91	102	73	8.87077	9.55999	7.64435	8.82934	8.83738	9.33648	11.2778	9.55587	9.84972	8.23846
26470	26470	SEZ6L2	-0.142196	5.7668	0.0181351	0.892875	0.913556	188	1256	1934	2007	1081	266	611	677	712	478	72.5089	56.1091	58.9011	53.375	56.8643	70.9572	63.8032	71.0915	68.7549	53.945
574036	574036	SERTAD4-AS1	-0.142252	2.05621	0.0187296	0.891144	0.912163	13	88	130	162	79	23	43	46	49	30	5.01391	3.93121	3.95922	4.30829	4.15567	6.1354	4.49024	4.83044	4.73173	3.38567
8996	8996	NOL3	-0.142491	2.75956	0.0244361	0.87578	0.900131	34	152	223	270	125	30	86	76	95	91	13.1133	6.79027	6.79159	7.18049	6.57543	8.0027	8.98048	7.98073	9.17376	10.2699
84264	84264	HAGHL	-0.142769	1.66359	0.0235383	0.878065	0.902084	14	95	114	132	72	18	51	33	46	39	5.3996	4.24392	3.47193	3.51046	3.78745	4.80162	5.32563	3.46532	4.44203	4.40137
6876	6876	TAGLN	-0.14279	10.0693	0.0219791	0.882143	0.90532	3163	26325	37330	43808	23322	4879	14002	12097	13728	10469	1219.92	1176.01	1136.91	1165.05	1226.82	1301.51	1462.15	1270.3	1325.66	1181.49
3430	3430	IFI35	-0.142947	2.41078	0.0407519	0.840017	0.871862	10	87	136	174	99	19	49	47	54	33	3.85686	3.88654	4.14196	4.62743	5.20774	5.06837	5.11678	4.93545	5.21456	3.72424
116832	116832	RPL39L	-0.143281	2.55115	0.0297171	0.863134	0.890491	11	159	176	232	128	25	57	55	63	74	4.24254	7.10298	5.36018	6.1699	6.73324	6.66891	5.95218	5.77553	6.08365	8.35131
3014	3014	H2AFX	-0.143484	6.16606	0.0676627	0.794771	0.839323	265	1355	2149	2065	1067	273	707	629	694	837	102.207	60.5317	65.449	54.9174	56.1279	72.8245	73.8279	66.051	67.0167	94.4601
548644	548644	POLR2J3	-0.14372	1.24761	0.023731	0.877571	0.901655	10	58	82	101	53	11	27	33	32	31	3.85686	2.59103	2.49736	2.68603	2.78798	2.93432	2.81945	3.46532	3.09011	3.49852
699	699	BUB1	-0.143725	3.34602	0.0287501	0.865357	0.892393	25	303	434	506	235	38	125	107	128	195	9.64214	13.5359	13.2177	13.4568	12.3618	10.1367	13.053	11.236	12.3604	22.0068
54682	54682	MANSC1	-0.143817	3.03475	0.0209378	0.884949	0.907247	26	197	293	366	187	35	100	110	122	81	10.0278	8.80055	8.92348	9.73355	9.83684	9.33648	10.4424	11.5511	11.781	9.1413
10603	10603	SH2B2	-0.14429	1.10808	0.0265937	0.870459	0.896076	15	44	81	76	51	11	42	25	30	29	5.78528	1.96561	2.4669	2.02117	2.68277	2.93432	4.38581	2.62524	2.89698	3.27281
644873	644873	LINC01184	-0.14449	1.58389	0.0247612	0.874964	0.899449	6	92	98	121	50	12	28	42	29	32	2.31411	4.1099	2.98465	3.21792	2.63017	3.20108	2.92388	4.4104	2.80041	3.61138
4953	4953	ODC1	-0.144833	6.62651	0.0419728	0.837672	0.869967	218	2376	3177	3809	1844	391	1061	978	1151	954	84.0794	106.143	96.7573	101.298	97.0007	104.302	110.794	102.699	111.147	107.664
10095	10095	ARPC1B	-0.145361	7.52534	0.0213647	0.88379	0.906245	662	4551	6499	7415	3313	888	2173	2053	2290	2095	255.324	203.306	197.931	197.198	174.275	236.88	226.914	215.585	221.136	236.432
9700	9700	ESPL1	-0.146258	2.29739	0.0316438	0.858812	0.886813	18	115	184	215	112	22	56	45	57	92	6.94234	5.13738	5.60382	5.7178	5.89158	5.86864	5.84775	4.72543	5.50426	10.3827
4668	4668	NAGA	-0.146779	5.15951	0.0214928	0.883444	0.90618	103	886	1274	1384	623	161	374	393	424	386	39.7256	39.5802	38.8004	36.8067	32.7719	42.9478	39.0546	41.2688	40.9439	43.5623
374659	374659	HDDC3	-0.14704	1.90684	0.0172975	0.895364	0.915681	17	76	142	150	64	17	41	48	46	49	6.55665	3.39514	4.32469	3.98916	3.36662	4.53486	4.28139	5.04046	4.44203	5.52992
7106	7106	TSPAN4	-0.147816	6.23134	0.0278581	0.867443	0.8936	268	1932	2618	3034	1274	366	852	808	965	863	103.364	86.308	79.7327	80.6874	67.0168	97.6329	88.9694	84.8477	93.1861	97.3944
138162	138162	C9orf116	-0.148248	1.59802	0.0302148	0.862004	0.88956	12	80	103	119	55	10	37	33	37	49	4.62823	3.57383	3.13692	3.16473	2.89319	2.66757	3.86369	3.46532	3.57294	5.52992
64221	64221	ROBO3	-0.149425	3.28233	0.0280878	0.866903	0.893279	31	231	308	414	212	51	154	90	125	75	11.9563	10.3194	9.38032	11.0101	11.1519	13.6046	16.0813	9.45086	12.0707	8.46417
9896	9896	FIG4	-0.149628	3.18805	0.0321334	0.857735	0.886014	22	197	347	359	178	31	95	94	138	93	8.48508	8.80055	10.5681	9.54739	9.36341	8.26945	9.92029	9.8709	13.3261	10.4956
64847	64847	SPATA20	-0.150193	5.68057	0.0337533	0.854232	0.883218	204	1179	1590	1975	848	225	589	573	616	584	78.6798	52.6693	48.4244	52.5239	44.6077	60.0202	61.5058	60.1705	59.4846	65.9077
57228	57228	SMAGP	-0.15123	4.92711	0.0206866	0.885636	0.907634	78	706	937	1094	539	124	344	333	331	248	30.0835	31.539	28.5369	29.0943	28.3532	33.0778	35.9219	34.9682	31.9633	27.9882
26010	26010	SPATS2L	-0.151402	7.77543	0.025657	0.872741	0.897911	531	5167	7376	8833	4366	914	2437	2298	2670	2232	204.799	230.825	224.64	234.908	229.667	243.816	254.482	241.312	257.831	251.894
440	440	ASNS	-0.151576	6.87418	0.0284427	0.866072	0.892871	265	3072	4286	4920	2331	602	1326	1311	1598	900	102.207	137.235	130.533	130.844	122.619	160.587	138.466	137.668	154.312	101.57
100128003	100128003	NA	-0.152242	3.33899	0.0405559	0.840398	0.871948	45	229	274	323	200	49	115	113	97	129	17.3558	10.2301	8.34483	8.58999	10.5207	13.0711	12.0088	11.8661	9.36689	14.5584
1312	1312	COMT	-0.152426	6.54721	0.0217164	0.882844	0.905802	346	2212	3041	3502	1608	435	999	984	1186	1066	133.447	98.8164	92.6154	93.1336	84.5863	116.039	104.32	103.329	114.527	120.304
196483	196483	FAM86A	-0.152465	1.99548	0.0213262	0.883894	0.906245	17	106	129	173	62	13	47	47	55	61	6.55665	4.73532	3.92877	4.60083	3.26141	3.46784	4.90793	4.93545	5.31112	6.88419
51239	51239	ANKRD39	-0.153108	1.51611	0.0284195	0.866126	0.892871	10	77	108	115	50	11	36	26	34	47	3.85686	3.43981	3.2892	3.05836	2.63017	2.93432	3.75927	2.73025	3.28324	5.30421
7040	7040	TGFB1	-0.153947	8.4261	0.0213804	0.883747	0.906245	1270	8259	11904	12721	6671	1595	4171	3999	4023	4042	489.821	368.953	362.543	338.307	350.917	425.477	435.553	419.933	388.485	456.162
6575	6575	SLC20A2	-0.154326	6.17655	0.0286339	0.865627	0.892569	213	1854	2766	3218	1601	341	912	902	1026	765	82.151	82.8235	84.2401	85.5808	84.2181	90.964	95.2348	94.7186	99.0766	86.3345
55013	55013	CCDC109B	-0.154476	2.67791	0.0317025	0.858682	0.886758	11	174	238	300	138	33	59	63	85	78	4.24254	7.77308	7.24843	7.97832	7.25927	8.80297	6.16102	6.6156	8.2081	8.80274
93109	93109	TMEM44	-0.154694	3.21931	0.0239675	0.876968	0.901193	36	224	269	348	160	43	101	99	107	111	13.8847	10.0067	8.19255	9.25485	8.41655	11.4705	10.5468	10.3959	10.3326	12.527
81610	81610	FAM83D	-0.154791	2.11678	0.0256109	0.872854	0.897911	17	140	191	202	84	15	61	45	57	97	6.55665	6.2542	5.81701	5.37207	4.41869	4.00135	6.36987	4.72543	5.50426	10.947
UL39	UL39	UL39	-0.154875	13.4013	0.0102255	0.919454	0.935095	12288	66637	123120	121754	63669	14209	36713	38289	37123	43146	4739.3	2976.87	3749.69	3237.98	3349.21	3790.34	3833.72	4020.71	3584.82	4869.27
83605	83605	CCM2	-0.154887	5.42447	0.0266048	0.870432	0.896076	146	966	1391	1591	730	187	435	439	543	477	56.3101	43.154	42.3637	42.3117	38.4005	49.8835	45.4245	46.0992	52.4353	53.8321
100506190	100506190	LINC00963	-0.155062	3.94609	0.0215929	0.883175	0.906063	39	394	469	579	289	63	176	151	189	151	15.0417	17.6011	14.2837	15.3982	15.2024	16.8057	18.3786	15.8564	18.251	17.0412
3625	3625	INHBB	-0.155166	2.97837	0.0218054	0.882606	0.905637	34	283	390	464	251	50	156	153	164	78	13.1133	12.6424	11.8777	12.3398	13.2035	13.3378	16.2902	16.0665	15.8368	8.80274
124565	124565	SLC38A10	-0.155369	6.83684	0.028196	0.866649	0.893113	419	2742	3900	4386	2271	552	1400	1366	1450	1193	161.602	122.493	118.777	116.643	119.462	147.25	146.194	143.443	140.021	134.637
4085	4085	MAD2L1	-0.155995	3.21548	0.0291858	0.864351	0.89159	21	254	403	435	250	47	107	109	106	156	8.0994	11.3469	12.2736	11.5686	13.1509	12.5376	11.1734	11.446	10.236	17.6055
57407	57407	NMRAL1	-0.156178	4.39251	0.026104	0.871647	0.896984	63	478	650	836	368	81	229	226	230	246	24.2982	21.3536	19.7961	22.2329	19.3581	21.6073	23.9131	23.7322	22.2102	27.7625
9401	9401	RECQL4	-0.156535	3.13991	0.0261774	0.871468	0.896879	39	213	306	434	171	32	107	91	106	186	15.0417	9.51532	9.3194	11.542	8.99519	8.53621	11.1734	9.55587	10.236	20.9911
58478	58478	ENOPH1	-0.156544	4.22479	0.0271099	0.869219	0.895193	54	467	657	743	333	80	173	214	221	240	20.827	20.8622	20.0093	19.7596	17.5169	21.3405	18.0654	22.4721	21.3411	27.0853
5880	5880	RAC2	-0.156894	4.19637	0.0332971	0.85521	0.884029	62	417	606	683	324	81	190	199	207	220	23.9125	18.6286	18.4561	18.164	17.0435	21.6073	19.8406	20.8969	19.9891	24.8282
55723	55723	ASF1B	-0.157263	2.86028	0.0320459	0.857927	0.886056	24	195	267	334	154	27	69	81	82	152	9.25645	8.71121	8.13164	8.88253	8.10093	7.20243	7.20527	8.50578	7.9184	17.1541
387882	387882	C12orf75	-0.157379	8.20342	0.0253979	0.87338	0.898294	727	7806	11146	11881	5047	1309	3022	3051	3604	3505	280.393	348.716	339.458	315.968	265.49	349.184	315.57	320.384	348.023	395.559
7153	7153	TOP2A	-0.157532	5.68911	0.045764	0.830605	0.864802	125	1429	2066	2640	1227	226	582	589	670	868	48.2107	63.8375	62.9212	70.2092	64.5444	60.287	60.7749	61.8506	64.6991	97.9587
27132	27132	CPNE7	-0.157732	2.05023	0.0447357	0.832491	0.866122	15	96	131	203	88	23	45	61	43	48	5.78528	4.28859	3.98968	5.39866	4.6291	6.1354	4.69909	6.40558	4.15233	5.41707
124446	124446	TMEM219	-0.157892	4.75917	0.0305102	0.861338	0.888951	83	678	882	1007	530	130	298	275	335	296	32.0119	30.2882	26.8618	26.7806	27.8798	34.6784	31.1184	28.8776	32.3496	33.4053
117248	117248	GALNT15	-0.158202	2.99425	0.0179358	0.893462	0.914055	23	185	285	283	153	30	63	76	96	127	8.87077	8.26448	8.67984	7.52622	8.04832	8.0027	6.57872	7.98073	9.27033	14.3327
6335	6335	SCN9A	-0.158674	3.38785	0.0325379	0.856852	0.885336	21	257	419	479	231	48	141	154	132	67	8.0994	11.4809	12.7609	12.7387	12.1514	12.8043	14.7238	16.1715	12.7467	7.56133
23452	23452	ANGPTL2	-0.158962	7.6998	0.0213322	0.883878	0.906245	651	5337	7455	8914	4494	986	2451	2647	2638	2454	251.081	238.419	227.046	237.063	236.4	263.022	255.944	277.96	254.741	276.948
UL34	UL34	UL34	-0.159115	11.2155	0.00916754	0.923721	0.938946	799	4701	8434	9099	4203	830	2395	2355	2498	3743	308.163	210.007	256.862	241.982	221.092	221.408	250.096	247.298	241.222	422.419
84171	84171	LOXL4	-0.160407	5.16703	0.030011	0.862465	0.889958	97	837	1229	1377	674	170	398	439	473	242	37.4115	37.3912	37.4299	36.6205	35.4547	45.3486	41.5608	46.0992	45.6757	27.3111
100507010	100507010	NA	-0.160907	2.29116	0.038848	0.84375	0.874676	9	130	142	198	83	12	53	54	70	43	3.47117	5.80747	4.32469	5.26569	4.36608	3.20108	5.53448	5.67052	6.75961	4.85279
2584	2584	GALK1	-0.16116	3.55402	0.0298686	0.862789	0.890214	51	299	405	450	198	60	135	130	151	153	19.67	13.3572	12.3345	11.9675	10.4155	16.0054	14.0973	13.6512	14.5814	17.2669
1407	1407	CRY1	-0.161546	4.16203	0.0523074	0.819096	0.856367	54	516	784	826	437	108	227	227	289	194	20.827	23.0512	23.8772	21.967	22.9877	28.8097	23.7043	23.8372	27.9075	21.894
1890	1890	TYMP	-0.16186	3.50403	0.0512112	0.820969	0.85749	43	238	313	404	181	50	126	113	146	98	16.5845	10.6321	9.53259	10.7441	9.52122	13.3378	13.1574	11.8661	14.0986	11.0598
147807	147807	ZNF524	-0.162669	2.08391	0.0376837	0.84608	0.876636	16	81	148	139	74	17	52	40	49	48	6.17097	3.6185	4.50742	3.69662	3.89265	4.53486	5.43006	4.20038	4.73173	5.41707
24147	24147	FJX1	-0.164347	3.25034	0.0242916	0.876145	0.900427	47	222	284	349	163	39	111	106	136	130	18.1272	9.91738	8.64938	9.28145	8.57436	10.4035	11.5911	11.131	13.133	14.6712
65057	65057	ACD	-0.164804	3.73667	0.0278251	0.867521	0.893601	52	318	457	588	297	59	157	159	190	193	20.0556	14.206	13.9182	15.6375	15.6232	15.7386	16.3946	16.6965	18.3475	21.7811
83895	83895	KRTAP1-5	-0.165202	2.79819	0.0267805	0.870009	0.895849	6	144	176	211	87	19	40	54	51	67	2.31411	6.43289	5.36018	5.61142	4.5765	5.06837	4.17697	5.67052	4.92486	7.56133
1212	1212	CLTB	-0.165723	5.90457	0.0358253	0.849877	0.87968	230	1401	2069	2180	1126	272	753	641	757	710	88.7077	62.5867	63.0126	57.9758	59.2315	72.5578	78.6314	67.3111	73.1004	80.1275
27243	27243	CHMP2A	-0.166045	6.29737	0.0323539	0.857253	0.885594	214	1837	2666	3205	1741	310	1026	913	992	821	82.5367	82.064	81.1945	85.2351	91.5826	82.6945	107.139	95.8738	95.7934	92.6545
10112	10112	KIF20A	-0.166659	3.61824	0.0481924	0.826239	0.86153	27	294	472	548	312	40	148	152	166	171	10.4135	13.1338	14.375	14.5737	16.4123	10.6703	15.4548	15.9615	16.0299	19.2983
119710	119710	C11orf74	-0.166937	2.84556	0.0326167	0.856681	0.885237	16	216	233	303	152	18	77	101	97	97	6.17097	9.64934	7.09615	8.0581	7.99572	4.80162	8.04066	10.606	9.36689	10.947
6320	6320	CLEC11A	-0.167985	5.79984	0.0249592	0.874469	0.899177	230	1404	1805	2073	999	286	677	635	717	619	88.7077	62.7207	54.9723	55.1302	52.5508	76.2924	70.6951	66.6811	69.2377	69.8576
84321	84321	THOC3	-0.167992	0.975458	0.0329815	0.85589	0.884654	5	55	85	97	27	13	22	19	17	27	1.92843	2.45701	2.58872	2.57966	1.42029	3.46784	2.29733	1.99518	1.64162	3.0471
92659	92659	MAFG-AS1	-0.169055	2.03605	0.022354	0.881149	0.904697	22	85	124	151	74	22	50	51	66	35	8.48508	3.79719	3.77649	4.01576	3.89265	5.86864	5.22121	5.35549	6.37335	3.94995
11117	11117	EMILIN1	-0.169418	8.23366	0.0196984	0.888383	0.909971	1061	7207	10426	11832	5758	1428	3416	3543	3852	3475	409.212	321.957	317.53	314.665	302.891	380.928	356.713	372.049	371.972	392.173
5764	5764	PTN	-0.169447	7.01346	0.0333952	0.854999	0.883889	305	3190	4359	5331	2904	546	1499	1492	1566	1445	117.634	142.506	132.756	141.775	152.76	145.649	156.532	156.674	151.222	163.076
730101	730101	LOC730101	-0.16993	4.4862	0.101548	0.749979	0.811651	41	386	531	674	278	60	180	168	198	181	15.8131	17.2437	16.1719	17.9246	14.6238	16.0054	18.7963	17.6416	19.12	20.4269
51296	51296	SLC15A3	-0.170256	2.36489	0.066571	0.796396	0.840509	15	89	139	137	75	14	50	49	51	44	5.78528	3.97588	4.23332	3.64343	3.94526	3.73459	5.22121	5.14547	4.92486	4.96565
US1	US1	US1	-0.171231	13.9917	0.0112095	0.915682	0.931824	7808	43689	70836	78316	36156	9046	22207	20282	23430	29952	3011.43	1951.71	2157.35	2082.77	1901.93	2413.08	2318.95	2129.8	2262.54	3380.25
2593	2593	GAMT	-0.172053	3.3877	0.0489387	0.82492	0.860691	46	248	334	362	182	40	129	116	143	134	17.7415	11.0789	10.1722	9.62717	9.57382	10.6703	13.4707	12.1811	13.8089	15.1227
2987	2987	GUK1	-0.172687	6.62866	0.045203	0.831631	0.865607	342	2260	3277	3598	1850	409	1162	1075	1200	1180	131.904	100.961	99.8029	95.6867	97.3163	109.103	121.341	112.885	115.879	133.17
3832	3832	KIF11	-0.172875	4.42852	0.0401852	0.841119	0.872619	51	642	946	1043	524	89	282	250	298	365	19.67	28.68	28.811	27.738	27.5642	23.7413	29.4476	26.2524	28.7766	41.1923
114757	114757	CYGB	-0.173292	2.55063	0.037667	0.846113	0.876636	17	133	193	198	112	24	58	62	72	65	6.55665	5.94149	5.87793	5.26569	5.89158	6.40216	6.0566	6.51059	6.95274	7.33561
51088	51088	KLHL5	-0.173514	7.27142	0.0449821	0.832037	0.865726	331	3853	5789	6730	3188	683	1726	1811	2046	1576	127.662	172.125	176.307	178.98	167.7	182.195	180.236	190.172	197.574	177.86
677769	677769	SCARNA17	-0.173907	1.52177	0.0349171	0.851769	0.881061	0	18	19	44	16	3	8	9	11	4	0	0.804111	0.578656	1.17015	0.841655	0.80027	0.835393	0.945086	1.06222	0.451422
2948	2948	GSTM4	-0.174256	2.80814	0.0363571	0.84878	0.878933	19	169	253	286	164	34	79	94	80	79	7.32803	7.54971	7.70526	7.606	8.62696	9.06972	8.24951	9.8709	7.72527	8.91559
54753	54753	ZNF853	-0.176282	3.1839	0.0419802	0.837657	0.869967	41	241	307	321	159	49	115	108	128	95	15.8131	10.7662	9.34986	8.5368	8.36395	13.0711	12.0088	11.341	12.3604	10.7213
64975	64975	MRPL41	-0.176408	3.67949	0.042619	0.836444	0.869077	69	279	453	427	212	63	171	140	163	175	26.6123	12.4637	13.7964	11.3558	11.1519	16.8057	17.8565	14.7013	15.7402	19.7497
84233	84233	TMEM126A	-0.176452	2.08166	0.0397398	0.84199	0.873368	10	117	124	171	81	23	47	41	36	51	3.85686	5.22672	3.77649	4.54764	4.26088	6.1354	4.90793	4.30539	3.47637	5.75564
51512	51512	GTSE1	-0.176511	3.22405	0.0405603	0.840389	0.871948	29	269	332	445	203	38	106	101	125	170	11.1849	12.017	10.1112	11.8345	10.6785	10.1367	11.069	10.606	12.0707	19.1855
23514	23514	SPIDR	-0.176518	4.4592	0.0433675	0.835035	0.868154	50	530	718	868	440	91	216	237	255	259	19.2843	23.6766	21.8671	23.0839	23.1455	24.2748	22.5556	24.8873	24.6243	29.2296
727800	727800	RNF208	-0.176608	1.24125	0.0490019	0.824809	0.860691	6	58	84	76	60	16	28	25	15	28	2.31411	2.59103	2.55827	2.02117	3.15621	4.26811	2.92388	2.62524	1.44849	3.15996
1429	1429	CRYZ	-0.177357	3.23355	0.035321	0.850925	0.880534	21	226	366	423	166	38	101	93	118	124	8.0994	10.0961	11.1467	11.2494	8.73217	10.1367	10.5468	9.76589	11.3948	13.9941
822	822	CAPG	-0.177492	6.12216	0.0353196	0.850928	0.880534	244	1632	2254	2729	1379	317	882	815	892	728	94.1073	72.9061	68.6469	72.5761	72.5401	84.5618	92.1021	85.5828	86.1368	82.1589
79703	79703	C11orf80	-0.177769	2.79698	0.0544002	0.815576	0.85383	17	162	222	289	129	30	77	72	81	73	6.55665	7.237	6.76114	7.68578	6.78584	8.0027	8.04066	7.56069	7.82184	8.23846
201973	201973	PRIMPOL	-0.178401	1.80392	0.04521	0.831618	0.865607	9	111	114	144	47	21	35	35	36	38	3.47117	4.95869	3.47193	3.82959	2.47236	5.60189	3.65484	3.67534	3.47637	4.28851
619208	619208	FAM229B	-0.178819	2.46585	0.0369033	0.847662	0.878008	21	125	190	246	84	27	73	63	74	51	8.0994	5.58411	5.78656	6.54222	4.41869	7.20243	7.62296	6.6156	7.14588	5.75564
79006	79006	METRN	-0.179666	3.54432	0.0572581	0.810883	0.850492	62	279	372	364	175	57	148	118	160	146	23.9125	12.4637	11.3295	9.68036	9.2056	15.2051	15.4548	12.3911	15.4505	16.4769
729967	729967	MORN2	-0.180146	2.82341	0.0340796	0.853538	0.882611	23	186	237	308	131	32	92	81	98	76	8.87077	8.30915	7.21797	8.19108	6.89105	8.53621	9.60702	8.50578	9.46346	8.57703
US8	US8	US8	-0.180252	12.8541	0.0119936	0.912794	0.929711	2494	12064	20952	21601	10397	2427	6678	6485	6571	9161	961.9	538.933	638.105	574.466	546.918	647.418	697.344	680.987	634.534	1033.87
29985	29985	SLC39A3	-0.180404	3.89024	0.0253164	0.873581	0.898422	56	405	496	577	267	68	178	166	223	174	21.5984	18.0925	15.106	15.345	14.0451	18.1394	18.5875	17.4316	21.5342	19.6369
4314	4314	MMP3	-0.180806	6.48908	0.0225119	0.880733	0.904508	252	2856	3968	4682	1986	352	790	787	954	2660	97.1928	127.586	120.848	124.515	104.47	93.8983	82.4951	82.6425	92.1239	300.196
US3	US3	US3	-0.181054	10.8894	0.0128034	0.90991	0.927843	1132	6399	11640	12855	6277	1275	3509	3695	3629	4766	436.596	285.862	354.503	341.871	330.192	340.115	366.424	388.01	350.438	537.87
54976	54976	C20orf27	-0.181731	3.49176	0.037196	0.847067	0.877546	31	311	398	483	197	47	117	110	158	158	11.9563	13.8933	12.1213	12.8451	10.3629	12.5376	12.2176	11.5511	15.2574	17.8312
51333	51333	ZNF771	-0.18331	1.78174	0.0380528	0.845337	0.876064	24	77	113	102	58	21	49	35	38	57	9.25645	3.43981	3.44148	2.71263	3.051	5.60189	5.11678	3.67534	3.6695	6.43277
146956	146956	EME1	-0.183329	1.2115	0.0268819	0.869765	0.895677	9	59	65	124	50	11	22	26	28	46	3.47117	2.6357	1.97961	3.29771	2.63017	2.93432	2.29733	2.73025	2.70384	5.19136
79091	79091	METTL22	-0.18355	4.16525	0.0861016	0.769193	0.82263	63	338	487	561	265	80	172	154	182	186	24.2982	15.0994	14.8319	14.9195	13.9399	21.3405	17.961	16.1715	17.575	20.9911
3151	3151	HMGN2	-0.184968	6.54198	0.0475229	0.827431	0.862317	251	2566	3456	4016	1915	508	1032	1017	1204	1149	96.8071	114.631	105.254	106.803	100.736	135.512	107.766	106.795	116.265	129.671
84967	84967	LSM10	-0.185062	4.04067	0.0389992	0.84345	0.874573	53	391	570	612	320	75	202	178	180	206	20.4413	17.4671	17.3597	16.2758	16.8331	20.0067	21.0937	18.6917	17.3819	23.2483
10901	10901	DHRS4	-0.185168	2.36339	0.0430667	0.8356	0.868431	20	122	166	211	78	23	77	53	54	59	7.71371	5.45009	5.05562	5.61142	4.10307	6.1354	8.04066	5.56551	5.21456	6.65848
83463	83463	MXD3	-0.185639	1.92823	0.0571807	0.811009	0.850492	20	81	111	179	71	16	48	43	60	57	7.71371	3.6185	3.38057	4.7604	3.73484	4.26811	5.01236	4.51541	5.79395	6.43277
29968	29968	PSAT1	-0.185811	7.69971	0.0389534	0.843541	0.87459	454	5412	7620	9014	4058	990	2460	2363	2979	1745	175.101	241.77	232.071	239.722	213.465	264.089	256.883	248.138	287.67	196.933
645	645	BLVRB	-0.186024	3.90383	0.0607668	0.805288	0.84639	30	395	519	562	289	59	178	162	174	155	11.5706	17.6458	15.8064	14.9461	15.2024	15.7386	18.5875	17.0116	16.8025	17.4926
1059	1059	CENPB	-0.186334	6.66245	0.0550254	0.814539	0.853278	358	2241	3201	3787	1965	472	1182	1134	1293	1070	138.075	100.112	97.4883	100.713	103.366	125.909	123.429	119.081	124.86	120.755
64081	64081	PBLD	-0.186498	2.91233	0.0343935	0.852872	0.882079	23	171	223	277	136	25	86	86	104	73	8.87077	7.63906	6.79159	7.36665	7.15407	6.66891	8.98048	9.03082	10.0429	8.23846
79586	79586	CHPF	-0.186747	7.87499	0.0489666	0.824871	0.860691	1087	5429	7875	8196	4149	1228	3021	2784	3076	2570	419.24	242.529	239.838	217.968	218.252	327.577	315.465	292.347	297.037	290.039
UL55	UL55	UL55	-0.186759	8.39342	0.0145457	0.904004	0.922906	185	1047	1708	2038	977	177	569	543	593	823	71.3518	46.7725	52.0181	54.1994	51.3936	47.2159	59.4173	57.0202	57.2636	92.8802
9577	9577	BRE	-0.186822	4.49877	0.0450774	0.831862	0.865698	62	540	790	908	430	97	252	270	297	231	23.9125	24.1233	24.0599	24.1477	22.6195	25.8754	26.3149	28.3526	28.6801	26.0696
84221	84221	SPATC1L	-0.187009	2.89476	0.0349584	0.851683	0.881061	23	191	268	271	136	32	83	97	71	99	8.87077	8.53252	8.16209	7.20708	7.15407	8.53621	8.6672	10.1859	6.85618	11.1727
1632	1632	ECI1	-0.187412	3.6649	0.0703302	0.790857	0.836546	43	300	401	477	203	54	152	136	158	130	16.5845	13.4019	12.2127	12.6855	10.6785	14.4049	15.8725	14.2813	15.2574	14.6712
93611	93611	FBXO44	-0.188261	2.94086	0.0653838	0.798181	0.841861	20	193	254	333	142	34	91	76	91	95	7.71371	8.62186	7.73571	8.85594	7.46969	9.06972	9.5026	7.98073	8.7875	10.7213
59277	59277	NTN4	-0.188297	5.87583	0.0393671	0.842723	0.873974	131	1414	2093	2424	1268	262	725	785	833	383	50.5248	63.1674	63.7435	64.4648	66.7011	69.8902	75.7075	82.4325	80.4394	43.2237
11004	11004	KIF2C	-0.188502	3.62267	0.0688823	0.792971	0.838111	32	323	450	539	272	50	158	107	143	212	12.3419	14.4293	13.705	14.3344	14.3081	13.3378	16.499	11.236	13.8089	23.9254
100287616	100287616	LOXL1-AS1	-0.188519	3.78769	0.0282194	0.866594	0.893113	32	326	461	569	298	64	166	149	191	118	12.3419	14.5634	14.04	15.1322	15.6758	17.0724	17.3344	15.6464	18.4441	13.317
4037	4037	LRP3	-0.188637	4.84524	0.0432484	0.835258	0.86823	120	647	987	1050	473	145	355	340	339	317	46.2823	28.9033	30.0596	27.9241	24.8814	38.6797	37.0706	35.7033	32.7358	35.7752
128308	128308	MRPL55	-0.189454	3.22315	0.0410548	0.839432	0.871486	39	218	345	350	174	38	113	119	135	121	15.0417	9.73868	10.5072	9.30804	9.153	10.1367	11.7999	12.4961	13.0364	13.6555
397	397	ARHGDIB	-0.189927	1.99457	0.0348967	0.851812	0.881061	9	100	141	157	72	18	51	46	41	37	3.47117	4.46729	4.29424	4.17532	3.78745	4.80162	5.32563	4.83044	3.9592	4.17566
9399	9399	STOML1	-0.190015	2.84991	0.042757	0.836183	0.868883	34	160	197	271	120	29	80	104	80	92	13.1133	7.14766	5.99975	7.20708	6.31241	7.73594	8.35393	10.921	7.72527	10.3827
100506504	100506504	LOC100506504	-0.190429	1.11626	0.0342714	0.853131	0.882269	5	56	93	75	55	8	34	21	33	25	1.92843	2.50168	2.83237	1.99458	2.89319	2.13405	3.55042	2.2052	3.18667	2.82139
576	576	BAI2	-0.190778	4.34392	0.0356615	0.850216	0.879953	69	479	741	808	405	81	291	252	251	236	26.6123	21.3983	22.5676	21.4883	21.3044	21.6073	30.3874	26.4624	24.238	26.6339
6510	6510	SLC1A5	-0.190945	7.98883	0.0361818	0.849141	0.879151	841	5917	8232	9157	4565	1215	2977	2738	3091	2563	324.362	264.329	250.71	243.525	240.135	324.109	310.871	287.516	298.485	289.249
5307	5307	PITX1	-0.191124	5.55552	0.0363144	0.848868	0.878946	215	1099	1607	1722	810	260	548	533	575	614	82.9224	49.0955	48.9421	45.7956	42.6088	69.3567	57.2244	55.9701	55.5254	69.2933
84256	84256	FLYWCH1	-0.191159	4.92436	0.0399654	0.841548	0.872987	133	692	975	1181	544	140	369	360	406	383	51.2962	30.9136	29.6942	31.408	28.6163	37.3459	38.5325	37.8035	39.2058	43.2237
6573	6573	SLC19A1	-0.192129	2.50543	0.0337333	0.854275	0.883218	24	139	252	229	91	30	67	67	74	85	9.25645	6.20953	7.6748	6.09012	4.78691	8.0027	6.99642	7.03564	7.14588	9.59273
891	891	CCNB1	-0.192232	3.63338	0.0505591	0.822093	0.858429	37	380	465	629	256	52	156	161	157	214	14.2704	16.9757	14.1618	16.7279	13.4665	13.8713	16.2902	16.9065	15.1608	24.1511
57291	57291	DANCR	-0.192424	2.97841	0.0732568	0.786653	0.834057	22	157	230	279	126	39	78	67	75	79	8.48508	7.01364	7.00478	7.41984	6.62803	10.4035	8.14508	7.03564	7.24244	8.91559
89849	89849	ATG16L2	-0.193157	2.11614	0.0396982	0.842072	0.873376	20	117	134	212	67	20	59	51	52	70	7.71371	5.22672	4.08105	5.63801	3.52443	5.33513	6.16102	5.35549	5.02143	7.89989
1031	1031	CDKN2C	-0.194181	3.52519	0.0371401	0.84718	0.877586	47	345	482	544	232	52	150	166	185	184	18.1272	15.4121	14.6796	14.4674	12.204	13.8713	15.6636	17.4316	17.8647	20.7654
84326	84326	C16orf13	-0.194703	4.31492	0.047978	0.82662	0.86185	99	433	615	754	340	98	268	251	246	232	38.1829	19.3433	18.7302	20.0522	17.8852	26.1421	27.9857	26.3574	23.7552	26.1825
84501	84501	SPIRE2	-0.195069	1.82016	0.0680477	0.794201	0.838872	13	89	141	140	69	12	59	35	47	52	5.01391	3.97588	4.29424	3.72322	3.62964	3.20108	6.16102	3.67534	4.5386	5.86849
10036	10036	CHAF1A	-0.195744	4.38566	0.0468516	0.828635	0.863337	68	546	739	903	482	89	285	215	266	341	26.2266	24.3914	22.5067	24.0147	25.3549	23.7413	29.7609	22.5771	25.6865	38.4838
10439	10439	OLFM1	-0.195846	1.02002	0.0452733	0.831502	0.865607	4	58	77	77	34	11	23	20	21	22	1.54274	2.59103	2.34508	2.04777	1.78852	2.93432	2.40176	2.10019	2.02788	2.48282
25807	25807	RHBDD3	-0.196658	3.73863	0.035928	0.849664	0.879589	48	317	434	507	272	63	165	150	184	149	18.5129	14.1613	13.2177	13.4834	14.3081	16.8057	17.23	15.7514	17.7681	16.8155
284106	284106	CISD3	-0.196692	3.74714	0.0493104	0.824268	0.860546	49	303	434	514	221	61	147	159	151	162	18.8986	13.5359	13.2177	13.6695	11.6254	16.2722	15.3503	16.6965	14.5814	18.2826
151525	151525	WDSUB1	-0.197052	1.71398	0.0599972	0.8065	0.847281	10	73	104	129	40	17	27	33	31	38	3.85686	3.26112	3.16738	3.43068	2.10414	4.53486	2.81945	3.46532	2.99354	4.28851
29781	29781	NCAPH2	-0.197063	4.64761	0.0552997	0.814085	0.852879	105	576	835	1014	479	114	275	324	334	348	40.497	25.7316	25.4304	26.9667	25.197	30.4102	28.7166	34.0231	32.253	39.2738
51337	51337	THEM6	-0.197085	2.75324	0.0545311	0.815358	0.85383	34	182	245	260	131	33	82	72	92	130	13.1133	8.13046	7.46161	6.91455	6.89105	8.80297	8.56278	7.56069	8.88406	14.6712
58189	58189	WFDC1	-0.197178	4.4291	0.0433664	0.835037	0.868154	78	481	744	805	440	110	281	270	293	184	30.0835	21.4876	22.6589	21.4085	23.1455	29.3432	29.3432	28.3526	28.2938	20.7654
1455	1455	CSNK1G2	-0.197355	5.98649	0.0487399	0.825271	0.860903	209	1393	2027	2405	1143	281	744	681	727	730	80.6083	62.2293	61.7334	63.9595	60.1257	74.9586	77.6916	71.5115	70.2034	82.3846
132299	132299	OCIAD2	-0.197993	2.83856	0.0491024	0.824633	0.860691	15	156	258	291	148	32	82	80	89	66	5.78528	6.96897	7.85754	7.73897	7.78531	8.53621	8.56278	8.40077	8.59436	7.44847
10273	10273	STUB1	-0.198092	6.18959	0.0457493	0.830632	0.864802	269	1735	2424	2827	1295	326	890	841	887	913	103.749	77.5074	73.8243	75.1824	68.1214	86.9626	92.9375	88.3131	85.6539	103.037
1869	1869	E2F1	-0.19822	3.28087	0.0512077	0.820975	0.85749	33	279	334	433	204	45	115	77	126	193	12.7276	12.4637	10.1722	11.5154	10.7311	12.004	12.0088	8.08574	12.1673	21.7811
29988	29988	SLC2A8	-0.198268	2.02124	0.0482436	0.826148	0.861525	27	102	137	178	65	20	61	49	63	71	10.4135	4.55663	4.17241	4.7338	3.41922	5.33513	6.36987	5.14547	6.08365	8.01275
2319	2319	FLOT2	-0.198461	5.81427	0.056576	0.811992	0.851295	169	1342	1957	2337	1086	264	644	674	694	650	65.1809	59.951	59.6016	62.1511	57.1273	70.4237	67.2491	70.7765	67.0167	73.3561
3613	3613	IMPA2	-0.198617	2.84769	0.0417267	0.838142	0.870378	23	165	235	334	171	44	87	73	101	81	8.87077	7.37102	7.15706	8.88253	8.99519	11.7373	9.0849	7.6657	9.75315	9.1413
166	166	AES	-0.198624	7.58951	0.0574389	0.810591	0.850492	524	4327	6043	7225	3411	784	2110	2018	2375	1955	202.099	193.299	184.043	192.145	179.43	209.137	220.335	211.909	229.344	220.633
127687	127687	C1orf122	-0.19922	3.98069	0.0521138	0.819425	0.856482	81	379	591	485	156	86	184	157	197	197	31.2405	16.931	17.9992	12.8983	8.20613	22.9411	19.214	16.4865	19.0235	22.2326
219348	219348	PLAC9	-0.199639	2.60598	0.0405923	0.840327	0.871948	26	149	198	234	114	35	86	70	69	68	10.0278	6.65626	6.0302	6.22309	5.99679	9.33648	8.98048	7.35067	6.66305	7.67418
80700	80700	UBXN6	-0.199752	6.96336	0.0564199	0.812247	0.851333	402	2733	3881	4603	2297	540	1489	1369	1477	1306	155.046	122.091	118.198	122.414	120.83	144.049	155.488	143.758	142.628	147.389
8863	8863	PER3	-0.200366	3.79511	0.0579688	0.809736	0.850023	24	329	502	583	276	57	141	180	195	107	9.25645	14.6974	15.2887	15.5045	14.5185	15.2051	14.7238	18.9017	18.8303	12.0755
83986	83986	ITFG3	-0.200571	6.57541	0.0359039	0.849714	0.879589	297	2195	3170	3744	1783	422	1070	1097	1197	1084	114.549	98.0569	96.5442	99.5695	93.7919	112.571	111.734	115.196	115.589	122.335
25921	25921	ZDHHC5	-0.201313	6.69564	0.0444983	0.832929	0.866367	274	2376	3299	3907	1747	397	1058	1227	1260	1039	105.678	106.143	100.473	103.904	91.8982	105.902	110.481	128.847	121.673	117.257
84929	84929	FIBCD1	-0.201703	2.13221	0.0445992	0.832743	0.866307	26	97	155	158	66	20	52	60	58	69	10.0278	4.33327	4.72061	4.20192	3.47183	5.33513	5.43006	6.30058	5.60082	7.78704
3835	3835	KIF22	-0.201836	4.45756	0.065668	0.797752	0.841636	73	559	801	1020	477	97	268	236	292	375	28.155	24.9721	24.3949	27.1263	25.0918	25.8754	27.9857	24.7823	28.1972	42.3209
9737	9737	GPRASP1	-0.201947	1.69768	0.0421925	0.837253	0.869687	9	73	109	157	76	10	33	39	55	48	3.47117	3.26112	3.31966	4.17532	3.99786	2.66757	3.446	4.09537	5.31112	5.41707
56954	56954	NIT2	-0.202035	2.88842	0.0613062	0.804443	0.846334	18	180	249	328	134	35	87	76	80	89	6.94234	8.04111	7.58344	8.72296	7.04886	9.33648	9.0849	7.98073	7.72527	10.0441
54443	54443	ANLN	-0.202832	5.92529	0.0683695	0.793726	0.838615	150	1728	2528	3191	1581	265	718	801	901	1070	57.8528	77.1947	76.9917	84.8627	83.166	70.6905	74.9765	84.1127	87.0059	120.755
5931	5931	RBBP7	-0.203263	6.20178	0.0431447	0.835453	0.868355	187	1910	2756	3040	1577	350	888	884	967	835	72.1232	85.3252	83.9356	80.847	82.9556	93.3648	92.7286	92.8285	93.3792	94.2344
29015	29015	SLC43A3	-0.20385	4.22209	0.0388363	0.843773	0.874676	39	416	586	697	323	78	197	193	193	177	15.0417	18.5839	17.847	18.5363	16.9909	20.807	20.5716	20.2669	18.6372	19.9754
701	701	BUB1B	-0.204085	3.50803	0.0459477	0.830271	0.86458	25	339	451	565	252	55	117	114	156	205	9.64214	15.1441	13.7355	15.0258	13.2561	14.6716	12.2176	11.9711	15.0643	23.1354
2537	2537	IFI6	-0.204226	4.64808	0.118765	0.730378	0.800839	49	348	485	572	394	81	187	172	200	173	18.8986	15.5462	14.771	15.212	20.7258	21.6073	19.5273	18.0616	19.3132	19.524
151887	151887	CCDC80	-0.204863	9.01965	0.036691	0.848096	0.878302	1196	11711	16944	19994	10765	2290	5935	6261	6470	4272	461.28	523.164	516.039	531.729	566.276	610.873	619.757	657.465	624.781	482.119
1292	1292	COL6A2	-0.205229	12.8101	0.0415843	0.838414	0.870584	28729	168160	245420	252982	125466	36209	86223	83015	89177	83517	11080.4	7512.19	7474.41	6727.91	6599.94	9658.99	9003.76	8717.37	8611.46	9425.36
11020	11020	IFT27	-0.20534	2.60964	0.0535029	0.817076	0.854866	18	140	193	271	112	19	58	78	91	79	6.94234	6.2542	5.87793	7.20708	5.89158	5.06837	6.0566	8.19075	8.7875	8.91559
489	489	ATP2A3	-0.205603	1.6848	0.0524411	0.818869	0.856206	11	75	118	131	59	7	47	43	47	40	4.24254	3.35046	3.59376	3.48387	3.1036	1.8673	4.90793	4.51541	4.5386	4.51422
3925	3925	STMN1	-0.205842	6.08747	0.0610477	0.804848	0.84639	155	1817	2644	3017	1432	270	804	718	847	1079	59.7813	81.1706	80.5245	80.2353	75.3281	72.0243	83.957	75.3969	81.7913	121.771
58191	58191	CXCL16	-0.206017	1.63815	0.0797818	0.777593	0.827857	11	70	85	96	59	12	40	31	32	36	4.24254	3.1271	2.58872	2.55306	3.1036	3.20108	4.17697	3.2553	3.09011	4.0628
8706	8706	B3GALNT1	-0.206083	2.46982	0.0479366	0.826693	0.86185	15	143	222	235	93	32	66	65	64	56	5.78528	6.38822	6.76114	6.24969	4.89212	8.53621	6.89199	6.82562	6.18022	6.31991
9493	9493	KIF23	-0.206142	5.14859	0.0490226	0.824773	0.860691	97	1060	1638	1957	944	200	495	430	555	611	37.4115	47.3532	49.8862	52.0452	49.6576	53.3513	51.69	45.1541	53.5941	68.9548
80772	80772	CPTP	-0.206425	4.21312	0.0291102	0.864525	0.891691	80	448	579	624	296	84	213	215	246	222	30.8548	20.0134	17.6338	16.5949	15.5706	22.4076	22.2423	22.5771	23.7552	25.0539
64236	64236	PDLIM2	-0.206585	5.19078	0.0463275	0.829582	0.863939	116	873	1217	1462	661	176	414	373	514	402	44.7395	38.9994	37.0644	38.881	34.7709	46.9492	43.2316	39.1686	49.6349	45.368
3275	3275	PRMT2	-0.206646	5.76612	0.0467273	0.828859	0.863493	151	1337	1902	2169	980	232	635	624	721	582	58.2385	59.7276	57.9265	57.6833	51.5514	61.8875	66.3093	65.526	69.624	65.682
26262	26262	TSPAN17	-0.207073	5.04328	0.0487927	0.825178	0.860882	97	856	1156	1444	621	150	410	350	463	405	37.4115	38.24	35.2066	38.4023	32.6667	40.0135	42.8139	36.7534	44.71	45.7065
5971	5971	RELB	-0.207488	4.03868	0.0621374	0.803149	0.845352	68	352	445	561	257	85	172	184	197	157	26.2266	15.7248	13.5527	14.9195	13.5191	22.6743	17.961	19.3218	19.0235	17.7183
2687	2687	GGT5	-0.20787	1.96061	0.0508594	0.821575	0.85804	19	90	135	136	79	13	63	40	33	81	7.32803	4.02056	4.1115	3.61684	4.15567	3.46784	6.57872	4.20038	3.18667	9.1413
221491	221491	C6orf1	-0.207935	3.8232	0.0491495	0.82455	0.860691	47	326	437	498	248	68	152	145	160	166	18.1272	14.5634	13.3091	13.244	13.0457	18.1394	15.8725	15.2264	15.4505	18.734
4176	4176	MCM7	-0.20796	5.93422	0.0626125	0.802413	0.844945	184	1471	2051	2685	1226	257	674	561	716	1063	70.9661	65.7138	62.4644	71.406	64.4918	68.5564	70.3819	58.9104	69.1412	119.966
201229	201229	LYRM9	-0.20817	1.87915	0.0391323	0.843187	0.874377	13	81	133	148	74	20	39	47	52	38	5.01391	3.6185	4.05059	3.93597	3.89265	5.33513	4.07254	4.93545	5.02143	4.28851
222161	222161	DKFZP586I1420	-0.208285	1.11959	0.0425234	0.836625	0.869188	2	63	89	109	47	8	30	23	35	23	0.771371	2.81439	2.71055	2.89879	2.47236	2.13405	3.13272	2.41522	3.37981	2.59568
4255	4255	MGMT	-0.209251	3.77349	0.0577197	0.810137	0.850301	42	289	489	508	247	77	158	114	174	139	16.1988	12.9105	14.8928	13.51	12.993	20.5403	16.499	11.9711	16.8025	15.6869
55336	55336	FBXL8	-0.20932	1.92759	0.0564916	0.81213	0.851309	30	75	104	123	69	15	57	51	62	62	11.5706	3.35046	3.16738	3.27111	3.62964	4.00135	5.95218	5.35549	5.98709	6.99705
5217	5217	PFN2	-0.209623	7.14549	0.0529145	0.818067	0.855597	351	3647	5107	5939	2589	635	1640	1629	1986	1431	135.376	162.922	155.537	157.944	136.19	169.39	171.256	171.061	191.78	161.496
257194	257194	NEGR1	-0.209896	4.32773	0.0760332	0.782747	0.831263	35	497	740	861	386	100	189	196	249	235	13.499	22.2024	22.5371	22.8978	20.3049	26.6757	19.7362	20.5819	24.0449	26.5211
3781	3781	KCNN2	-0.210316	4.93271	0.0589109	0.808226	0.848713	80	738	1024	1111	550	129	360	314	386	313	30.8548	32.9686	31.1865	29.5464	28.9319	34.4116	37.5927	32.973	37.2744	35.3238
144348	144348	ZNF664	-0.210536	6.39797	0.0502457	0.822636	0.858919	187	2159	3128	3590	1737	384	923	1062	1145	892	72.1232	96.4487	95.265	95.4739	91.3722	102.435	96.3835	111.52	110.568	100.667
8273	8273	SLC10A3	-0.210728	5.40089	0.0408049	0.839915	0.871833	157	1090	1505	1751	772	207	502	522	595	535	60.5526	48.6934	45.8356	46.5668	40.6098	55.2186	52.4209	54.815	57.4567	60.3777
148189	148189	LINC00662	-0.21126	1.68335	0.0554733	0.813799	0.852808	6	66	119	108	72	6	33	46	41	37	2.31411	2.94841	3.62421	2.8722	3.78745	1.60054	3.446	4.83044	3.9592	4.17566
100506355	100506355	NA	-0.211761	3.50426	0.0538038	0.816572	0.854567	29	232	376	392	194	52	114	120	143	88	11.1849	10.3641	11.4513	10.425	10.2051	13.8713	11.9044	12.6012	13.8089	9.93129
1396	1396	CRIP1	-0.211831	2.72141	0.0626334	0.802381	0.844945	22	167	217	222	165	37	91	85	90	53	8.48508	7.46037	6.60886	5.90396	8.67957	9.86999	9.5026	8.92582	8.69093	5.98135
8525	8525	DGKZ	-0.212869	5.77192	0.0596278	0.807085	0.847743	205	1169	1815	2080	1003	213	668	690	729	637	79.0655	52.2226	55.2769	55.3164	52.7612	56.8192	69.7553	72.4566	70.3965	71.889
84987	84987	COX14	-0.213001	2.73811	0.0433981	0.834977	0.868154	18	172	244	270	124	32	69	68	99	80	6.94234	7.68373	7.43116	7.18049	6.52283	8.53621	7.20527	7.14065	9.56002	9.02845
27077	27077	B9D1	-0.213238	1.3033	0.0530325	0.817868	0.855542	6	75	93	96	47	11	36	30	34	23	2.31411	3.35046	2.83237	2.55306	2.47236	2.93432	3.75927	3.15029	3.28324	2.59568
84875	84875	PARP10	-0.21401	2.54075	0.123716	0.725038	0.798196	12	82	108	147	88	15	44	46	39	53	4.62823	3.66317	3.2892	3.90938	4.6291	4.00135	4.59466	4.83044	3.76607	5.98135
3855	3855	KRT7	-0.214059	3.48079	0.0653109	0.798291	0.841902	32	287	420	448	254	62	150	136	157	104	12.3419	12.8211	12.7913	11.9143	13.3613	16.5389	15.6636	14.2813	15.1608	11.737
170463	170463	SSBP4	-0.214117	4.88192	0.0609718	0.804966	0.84639	110	694	1038	1106	438	155	345	281	390	337	42.4254	31.003	31.6129	29.4134	23.0403	41.3473	36.0263	29.5077	37.6607	38.0323
1390	1390	CREM	-0.214651	3.51191	0.0538657	0.816468	0.854535	29	283	367	403	195	49	118	123	137	119	11.1849	12.6424	11.1772	10.7175	10.2577	13.0711	12.322	12.9162	13.2295	13.4298
6196	6196	RPS6KA2	-0.214904	6.27269	0.0566133	0.811931	0.851295	255	1937	2647	3112	1518	380	942	1047	1072	741	98.3498	86.5313	80.6159	82.7618	79.852	101.367	98.3675	109.945	103.519	83.626
79582	79582	SPAG16	-0.21507	2.30153	0.0608287	0.805191	0.84639	15	109	159	207	93	24	59	62	62	44	5.78528	4.86934	4.84244	5.50504	4.89212	6.40216	6.16102	6.51059	5.98709	4.96565
3675	3675	ITGA3	-0.215409	8.82696	0.0491199	0.824602	0.860691	1442	10184	14876	17045	9078	2073	5568	5300	5790	4701	556.159	454.948	453.057	453.302	477.534	552.986	581.434	556.551	559.116	530.534
25777	25777	SUN2	-0.216912	6.33001	0.0516362	0.82024	0.856964	235	1968	2818	3320	1677	390	998	917	1116	887	90.6361	87.9162	85.8238	88.2934	88.216	104.035	104.215	96.2938	107.768	100.103
79683	79683	ZDHHC14	-0.217062	3.39121	0.0716337	0.788973	0.835534	37	241	310	374	179	42	116	111	131	131	14.2704	10.7662	9.44123	9.94631	9.41601	11.2038	12.1132	11.6561	12.6501	14.7841
7376	7376	NR1H2	-0.217207	5.62714	0.0544286	0.815529	0.85383	223	1166	1704	1915	858	269	638	597	635	620	86.0079	52.0886	51.8963	50.9283	45.1337	71.7575	66.6226	62.6907	61.3193	69.9705
85359	85359	DGCR6L	-0.217729	2.94246	0.0697272	0.791734	0.837323	27	189	280	329	129	47	89	90	99	80	10.4135	8.44317	8.52756	8.74956	6.78584	12.5376	9.29375	9.45086	9.56002	9.02845
55240	55240	STEAP3	-0.218147	4.40188	0.0406123	0.840288	0.871948	80	587	826	942	384	112	260	285	318	271	30.8548	26.223	25.1563	25.0519	20.1997	29.8767	27.1503	29.9277	30.708	30.5839
340591	340591	CA5BP1	-0.218589	1.41889	0.060764	0.805292	0.84639	11	67	87	85	49	13	37	27	33	32	4.24254	2.99308	2.64963	2.26052	2.57757	3.46784	3.86369	2.83526	3.18667	3.61138
4157	4157	MC1R	-0.218756	3.34247	0.0659707	0.797296	0.841307	35	217	317	332	184	37	115	105	156	103	13.499	9.69401	9.65442	8.82934	9.67903	9.86999	12.0088	11.026	15.0643	11.6241
643988	643988	C1orf233	-0.218813	4.00302	0.0874072	0.7675	0.821705	65	354	553	627	303	77	186	180	208	230	25.0696	15.8142	16.8419	16.6747	15.9388	20.5403	19.4229	18.9017	20.0857	25.9568
112464	112464	PRKCDBP	-0.21898	6.26452	0.0708244	0.79014	0.836317	379	1759	2405	2395	1082	390	924	852	945	936	146.175	78.5796	73.2456	63.6936	56.9169	104.035	96.4879	89.4682	91.2548	105.633
5300	5300	PIN1	-0.219329	4.50733	0.0709193	0.790003	0.836317	79	556	764	890	411	97	314	255	294	268	30.4692	24.8381	23.2681	23.669	21.62	25.8754	32.7892	26.7774	28.3904	30.2453
201254	201254	STRA13	-0.219829	3.79441	0.0662717	0.796845	0.840906	45	376	455	612	273	64	154	153	173	227	17.3558	16.797	13.8573	16.2758	14.3607	17.0724	16.0813	16.0665	16.7059	25.6182
10899	10899	JTB	-0.219927	5.47297	0.0517598	0.820029	0.856884	167	1009	1450	1579	651	195	493	474	547	545	64.4095	45.0749	44.1606	41.9926	34.2448	52.0175	51.4811	49.7745	52.8215	61.5063
58485	58485	TRAPPC1	-0.220407	5.74575	0.0516297	0.820251	0.856964	202	1280	1649	2003	1035	262	683	619	680	615	77.9085	57.1813	50.2212	53.2686	54.4445	69.8902	71.3217	65.0009	65.6648	69.4062
8076	8076	MFAP5	-0.220434	5.91084	0.0474791	0.827509	0.862317	154	1599	2293	2529	1136	328	715	732	822	562	59.3956	71.4319	69.8346	67.2572	59.7575	87.4962	74.6633	76.867	79.3772	63.4249
100287314	100287314	LINC00941	-0.220813	2.5857	0.0555307	0.813705	0.852785	10	136	218	271	124	32	69	69	71	50	3.85686	6.07551	6.63931	7.20708	6.52283	8.53621	7.20527	7.24566	6.85618	5.64278
79585	79585	CORO7	-0.220835	3.02206	0.0683578	0.793743	0.838615	35	196	254	334	132	35	120	100	109	91	13.499	8.75588	7.73571	8.88253	6.94365	9.33648	12.5309	10.501	10.5257	10.2699
84033	84033	OBSCN	-0.22096	2.95913	0.083847	0.77215	0.824199	24	173	259	344	141	32	114	101	82	82	9.25645	7.7284	7.88799	9.14848	7.41708	8.53621	11.9044	10.606	7.9184	9.25416
287	287	ANK2	-0.221096	3.34055	0.0620536	0.803279	0.845413	26	284	342	403	208	55	108	154	151	64	10.0278	12.6871	10.4158	10.7175	10.9415	14.6716	11.2778	16.1715	14.5814	7.22276
284069	284069	FAM171A2	-0.221672	3.09359	0.0564784	0.812151	0.851309	49	194	298	299	151	37	114	108	142	125	18.8986	8.66653	9.07576	7.95173	7.94312	9.86999	11.9044	11.341	13.7124	14.107
384	384	ARG2	-0.221851	1.46697	0.114158	0.735459	0.803209	9	65	107	86	50	10	21	27	30	55	3.47117	2.90374	3.25875	2.28712	2.63017	2.66757	2.19291	2.83526	2.89698	6.20706
978	978	CDA	-0.221937	1.422	0.0485215	0.825656	0.861228	10	53	107	99	54	14	35	34	36	26	3.85686	2.36766	3.25875	2.63285	2.84059	3.73459	3.65484	3.57033	3.47637	2.93425
115098	115098	CCDC124	-0.222226	5.61628	0.0636271	0.800852	0.843768	163	1092	1601	1855	990	222	636	552	591	573	62.8667	48.7828	48.7594	49.3326	52.0774	59.22	66.4138	57.9653	57.0704	64.6663
5255	5255	PHKA1	-0.222235	2.79259	0.0626034	0.802427	0.844945	20	188	222	300	129	29	76	99	84	86	7.71371	8.3985	6.76114	7.97832	6.78584	7.73594	7.93623	10.3959	8.11153	9.70558
90853	90853	SPOCD1	-0.22255	6.70469	0.045165	0.831701	0.865607	337	2330	3323	3877	1953	504	1340	1146	1306	979	129.976	104.088	101.204	103.107	102.734	134.445	139.928	120.341	126.115	110.486
64115	64115	C10orf54	-0.222601	4.26576	0.0765681	0.782003	0.830706	68	488	681	800	331	99	234	227	302	190	26.2266	21.8004	20.7402	21.2755	17.4117	26.4089	24.4352	23.8372	29.1629	21.4426
100289341	100289341	MAN1B1-AS1	-0.222651	1.60892	0.0622884	0.802915	0.84529	8	74	95	114	61	12	40	27	35	40	3.08548	3.30579	2.89328	3.03176	3.20881	3.20108	4.17697	2.83526	3.37981	4.51422
60343	60343	FAM3A	-0.222733	4.97196	0.0595119	0.807269	0.84786	104	754	1037	1172	578	140	394	366	405	343	40.1113	33.6833	31.5824	31.1686	30.4048	37.3459	41.1431	38.4335	39.1092	38.7095
84319	84319	CMSS1	-0.223173	3.90859	0.0535614	0.816978	0.85484	42	351	536	658	334	55	186	196	231	179	16.1988	15.6802	16.3242	17.4991	17.5695	14.6716	19.4229	20.5819	22.3067	20.2012
8642	8642	DCHS1	-0.223214	6.26693	0.0539773	0.816282	0.854416	272	1601	2788	2954	1678	368	956	1071	1080	753	104.906	71.5212	84.9101	78.5599	88.2686	98.1664	99.8295	112.465	104.291	84.9803
124930	124930	ANKRD13B	-0.223694	2.5404	0.0821912	0.77435	0.82584	25	160	209	246	114	26	79	86	63	99	9.64214	7.14766	6.36521	6.54222	5.99679	6.93567	8.24951	9.03082	6.08365	11.1727
23061	23061	TBC1D9B	-0.223777	6.98232	0.0629826	0.801842	0.844659	451	3043	4305	4938	2210	634	1407	1495	1630	1538	173.944	135.94	131.111	131.323	116.254	169.124	146.925	156.989	157.402	173.572
25915	25915	NDUFAF3	-0.22411	4.38339	0.0832782	0.772903	0.824777	84	467	681	718	310	91	228	230	264	264	32.3976	20.8622	20.7402	19.0948	16.3071	24.2748	23.8087	24.1522	25.4934	29.7939
2971	2971	GTF3A	-0.224793	5.38781	0.0608896	0.805095	0.84639	105	1020	1528	1668	755	162	470	469	592	483	40.497	45.5663	46.5361	44.3595	39.7156	43.2146	49.0793	49.2495	57.167	54.5093
10567	10567	RABAC1	-0.224977	6.02653	0.0471042	0.828181	0.86294	274	1540	2113	2347	984	343	726	687	846	809	105.678	68.7962	64.3526	62.4171	51.7618	91.4975	75.8119	72.1416	81.6947	91.3002
55270	55270	NUDT15	-0.225072	3.54925	0.0529533	0.818002	0.855597	28	317	456	516	239	51	122	142	176	159	10.7992	14.1613	13.8877	13.7227	12.5722	13.6046	12.7397	14.9114	16.9956	17.944
100505991	100505991	LOC100505991	-0.225206	1.55684	0.0444881	0.832948	0.866367	11	70	84	105	43	9	46	29	34	34	4.24254	3.1271	2.55827	2.79241	2.26195	2.40081	4.80351	3.04528	3.28324	3.83709
10347	10347	ABCA7	-0.225556	2.21729	0.0824964	0.773943	0.825661	21	102	150	175	80	20	60	70	65	44	8.0994	4.55663	4.56834	4.65402	4.20827	5.33513	6.26545	7.35067	6.27678	4.96565
4071	4071	TM4SF1	-0.226059	6.39031	0.0377121	0.846022	0.876636	176	1980	2765	3320	1691	288	794	820	860	1416	67.8807	88.4523	84.2097	88.2934	88.9524	76.8259	82.9128	86.1079	83.0467	159.804
79135	79135	APOO	-0.226112	1.32398	0.0608899	0.805095	0.84639	8	65	91	113	52	12	35	25	34	37	3.08548	2.90374	2.77146	3.00517	2.73538	3.20108	3.65484	2.62524	3.28324	4.17566
706	706	TSPO	-0.226115	6.06648	0.0657997	0.797554	0.841503	268	1690	2213	2428	989	342	784	769	866	769	103.364	75.4971	67.3982	64.5712	52.0248	91.2307	81.8685	80.7524	83.6261	86.786
51011	51011	FAHD2A	-0.226226	2.1025	0.0567759	0.811666	0.851106	13	101	153	187	81	16	68	52	54	47	5.01391	4.51196	4.6597	4.97315	4.26088	4.26811	7.10084	5.4605	5.21456	5.30421
9858	9858	PPP1R26	-0.226685	4.36356	0.0526622	0.818494	0.855891	80	473	683	839	413	114	289	219	278	232	30.8548	21.1303	20.8012	22.3127	21.7252	30.4102	30.1786	22.9971	26.8453	26.1825
84279	84279	PRADC1	-0.226891	3.55136	0.0477277	0.827065	0.862161	47	296	412	452	220	63	188	121	155	131	18.1272	13.2232	12.5477	12.0207	11.5728	16.8057	19.6317	12.7062	14.9677	14.7841
134265	134265	AFAP1L1	-0.227577	2.99905	0.0593791	0.80748	0.848006	26	183	296	328	186	40	94	104	126	88	10.0278	8.17513	9.01485	8.72296	9.78424	10.6703	9.81587	10.921	12.1673	9.93129
10948	10948	STARD3	-0.22775	4.48467	0.0807228	0.77632	0.827068	72	553	662	814	372	92	256	240	252	287	27.7694	24.7041	20.1616	21.6478	19.5685	24.5416	26.7326	25.2023	24.3346	32.3896
137886	137886	UBXN2B	-0.227751	3.57556	0.0703366	0.790847	0.836546	24	288	413	489	225	42	149	134	169	112	9.25645	12.8658	12.5782	13.0047	11.8358	11.2038	15.5592	14.0713	16.3196	12.6398
196394	196394	AMN1	-0.227786	1.15106	0.0482363	0.826161	0.861525	5	48	78	81	42	11	31	22	24	17	1.92843	2.1443	2.37553	2.15415	2.20934	2.93432	3.23715	2.31021	2.31758	1.91855
6919	6919	TCEA2	-0.227902	3.63283	0.0651876	0.798477	0.841947	44	283	413	512	213	72	146	143	135	141	16.9702	12.6424	12.5782	13.6163	11.2045	19.2065	15.2459	15.0164	13.0364	15.9126
126003	126003	TRAPPC5	-0.227936	4.11925	0.0782175	0.779728	0.829266	83	362	547	600	262	92	188	190	232	212	32.0119	16.1716	16.6592	15.9566	13.7821	24.5416	19.6317	19.9518	22.4033	23.9254
2030	2030	SLC29A1	-0.227948	4.00404	0.0522646	0.819168	0.856367	43	420	591	682	331	83	186	199	198	200	16.5845	18.7626	17.9992	18.1374	17.4117	22.1408	19.4229	20.8969	19.12	22.5711
137964	137964	AGPAT6	-0.228201	6.51498	0.0576972	0.810173	0.850301	211	2134	2901	3588	1649	385	977	958	1047	1041	81.3796	95.3319	88.3516	95.4207	86.7431	102.701	102.022	100.599	101.104	117.483
113452	113452	TMEM54	-0.228707	3.55024	0.0733407	0.786533	0.834006	38	303	352	463	214	43	149	141	159	141	14.6561	13.5359	10.7204	12.3132	11.2571	11.4705	15.5592	14.8064	15.354	15.9126
79366	79366	HMGN5	-0.228864	1.59506	0.0793409	0.778193	0.828159	3	72	92	107	71	4	46	38	30	31	1.15706	3.21645	2.80191	2.8456	3.73484	1.06703	4.80351	3.99036	2.89698	3.49852
2063	2063	NR2F6	-0.229381	4.73393	0.06147	0.804187	0.846141	113	669	927	905	383	137	363	302	329	292	43.5825	29.8861	28.2323	24.0679	20.1471	36.5457	37.906	31.7129	31.7702	32.9538
81579	81579	PLA2G12A	-0.229401	4.14056	0.060797	0.805241	0.84639	42	457	670	756	359	81	195	229	229	217	16.1988	20.4155	20.4052	20.1054	18.8846	21.6073	20.3627	24.0472	22.1136	24.4897
100009676	100009676	ZBTB11-AS1	-0.229661	1.44585	0.0548939	0.814756	0.853353	12	55	85	104	49	17	31	30	27	35	4.62823	2.45701	2.58872	2.76582	2.57757	4.53486	3.23715	3.15029	2.60728	3.94995
84320	84320	ACBD6	-0.22971	4.76416	0.0777518	0.780368	0.82957	65	658	911	1025	543	131	305	315	299	294	25.0696	29.3947	27.745	27.2593	28.5637	34.9451	31.8494	33.078	28.8732	33.1795
79144	79144	PPDPF	-0.229865	7.06155	0.116068	0.733338	0.802134	498	2911	4089	4026	1825	606	1502	1309	1466	1454	192.071	130.043	124.533	107.069	96.0013	161.654	156.845	137.458	141.566	164.092
83696	83696	TRAPPC9	-0.230409	4.03591	0.0726145	0.787567	0.83471	60	375	578	651	332	75	225	220	222	178	23.1411	16.7523	17.6033	17.313	17.4643	20.0067	23.4954	23.1021	21.4376	20.0883
8883	8883	NAE1	-0.230648	5.22711	0.0547081	0.815064	0.8536	77	915	1346	1641	791	161	423	423	523	434	29.6978	40.8757	40.9932	43.6414	41.6093	42.9478	44.1714	44.4191	50.504	48.9793
11168	11168	PSIP1	-0.231135	6.27449	0.077134	0.78122	0.830174	179	1916	2795	3494	1800	357	966	932	1055	938	69.0377	85.5932	85.1233	92.9208	94.6862	95.2321	100.874	97.8689	101.877	105.859
8702	8702	B4GALT4	-0.231614	5.30465	0.0450107	0.831984	0.865726	88	945	1409	1697	790	185	472	430	519	423	33.9403	42.2159	42.9119	45.1307	41.5567	49.35	49.2882	45.1541	50.1177	47.7379
5552	5552	SRGN	-0.2324	2.58609	0.0475006	0.827471	0.862317	20	157	213	274	113	29	82	74	76	80	7.71371	7.01364	6.48704	7.28687	5.94419	7.73594	8.56278	7.77071	7.33901	9.02845
114876	114876	OSBPL1A	-0.232509	5.36873	0.0811366	0.775763	0.826775	95	1053	1480	1775	793	192	486	474	559	444	36.6401	47.0405	45.0742	47.2051	41.7145	51.2173	50.7501	49.7745	53.9803	50.1079
9937	9937	DCLRE1A	-0.232545	2.5812	0.0644076	0.79966	0.842967	16	123	190	222	89	18	53	58	71	85	6.17097	5.49476	5.78656	5.90396	4.68171	4.80162	5.53448	6.09056	6.85618	9.59273
100506451	100506451	RASSF8-AS1	-0.23271	2.53552	0.0544859	0.815434	0.85383	13	137	203	231	98	28	56	65	69	61	5.01391	6.12018	6.18248	6.14331	5.15514	7.46918	5.84775	6.82562	6.66305	6.88419
400550	400550	FENDRR	-0.232819	4.50323	0.0465099	0.829252	0.863749	60	478	722	844	404	114	188	239	259	260	23.1411	21.3536	21.9889	22.4457	21.2518	30.4102	19.6317	25.0973	25.0106	29.3425
65094	65094	JMJD4	-0.232895	3.49755	0.041374	0.838818	0.870926	49	292	385	460	195	68	127	135	157	150	18.8986	13.0445	11.7254	12.2334	10.2577	18.1394	13.2619	14.1763	15.1608	16.9283
84266	84266	ALKBH7	-0.233022	3.09865	0.0846275	0.771122	0.823551	53	199	277	281	111	63	122	93	91	102	20.4413	8.8899	8.43619	7.47303	5.83898	16.8057	12.7397	9.76589	8.7875	11.5113
79047	79047	KCTD15	-0.233352	5.60783	0.050681	0.821883	0.858285	148	1169	1632	1891	921	244	588	595	629	472	57.0815	52.2226	49.7035	50.29	48.4478	65.0886	61.4014	62.4807	60.7399	53.2678
11332	11332	ACOT7	-0.233744	5.48755	0.0775079	0.780703	0.829852	184	1009	1467	1571	820	221	533	493	573	593	70.9661	45.0749	44.6783	41.7798	43.1348	58.9532	55.6581	51.7697	55.3323	66.9234
3978	3978	LIG1	-0.234287	4.23943	0.083183	0.773029	0.824837	58	476	690	835	424	85	210	228	248	318	22.3698	21.2643	21.0143	22.2063	22.3039	22.6743	21.9291	23.9422	23.9483	35.8881
81614	81614	NIPA2	-0.234458	5.87606	0.0553035	0.814079	0.852879	144	1414	2135	2366	1144	249	608	680	797	733	55.5387	63.1674	65.0226	62.9224	60.1783	66.4224	63.4899	71.4065	76.963	82.7232
2954	2954	GSTZ1	-0.235011	2.8112	0.057315	0.810791	0.850492	19	173	231	272	149	29	97	73	109	68	7.32803	7.7284	7.03524	7.23368	7.83791	7.73594	10.1291	7.6657	10.5257	7.67418
254359	254359	ZDHHC24	-0.236022	3.01678	0.080984	0.775968	0.826843	39	180	272	294	110	41	93	93	103	109	15.0417	8.04111	8.28392	7.81875	5.78638	10.937	9.71145	9.76589	9.94629	12.3013
6697	6697	SPR	-0.236033	3.175	0.0884355	0.766176	0.820662	36	209	297	332	194	40	117	116	119	121	13.8847	9.33663	9.0453	8.82934	10.2051	10.6703	12.2176	12.1811	11.4913	13.6555
4326	4326	MMP17	-0.236231	3.77083	0.0652097	0.798444	0.841947	63	337	470	543	239	84	175	164	183	171	24.2982	15.0548	14.3141	14.4408	12.5722	22.4076	18.2742	17.2216	17.6716	19.2983
8751	8751	ADAM15	-0.236281	5.86842	0.0667273	0.796163	0.840509	213	1404	1957	2310	1051	273	770	672	828	660	82.151	62.7207	59.6016	61.4331	55.2862	72.8245	80.4066	70.5664	79.9566	74.4847
84992	84992	PIGY	-0.236466	4.54532	0.0650168	0.798736	0.842125	73	580	801	912	424	118	260	260	316	273	28.155	25.9103	24.3949	24.2541	22.3039	31.4773	27.1503	27.3025	30.5148	30.8096
80199	80199	FUZ	-0.236591	2.1764	0.0766257	0.781923	0.830696	12	87	161	184	94	22	39	53	51	62	4.62823	3.88654	4.90335	4.89337	4.94472	5.86864	4.07254	5.56551	4.92486	6.99705
286128	286128	ZFP41	-0.236672	2.92869	0.0549555	0.814654	0.853323	25	169	237	290	136	27	87	102	90	93	9.64214	7.54971	7.21797	7.71238	7.15407	7.20243	9.0849	10.711	8.69093	10.4956
284114	284114	TMEM102	-0.236763	1.70722	0.0519003	0.819789	0.856736	14	73	116	153	54	14	37	47	61	35	5.3996	3.26112	3.53285	4.06894	2.84059	3.73459	3.86369	4.93545	5.89052	3.94995
1992	1992	SERPINB1	-0.236881	3.05199	0.0694909	0.792079	0.837462	16	224	256	341	151	33	84	93	114	89	6.17097	10.0067	7.79663	9.06869	7.94312	8.80297	8.77163	9.76589	11.0085	10.0441
84815	84815	MGC12916	-0.237265	1.68866	0.0704903	0.790624	0.836546	11	80	119	155	76	9	42	38	56	60	4.24254	3.57383	3.62421	4.12213	3.99786	2.40081	4.38581	3.99036	5.40769	6.77134
338699	338699	ANKRD42	-0.23791	2.87554	0.0518858	0.819814	0.856736	22	182	244	281	134	28	81	85	122	78	8.48508	8.13046	7.43116	7.47303	7.04886	7.46918	8.45836	8.92582	11.781	8.80274
80024	80024	SLC8B1	-0.238312	3.58919	0.117772	0.731464	0.801441	30	264	354	416	207	45	108	120	145	144	11.5706	11.7936	10.7813	11.0633	10.8889	12.004	11.2778	12.6012	14.0021	16.2512
344595	344595	LINC00883	-0.238553	2.03637	0.0615119	0.804122	0.846141	11	115	132	183	80	16	37	68	65	44	4.24254	5.13738	4.02014	4.86678	4.20827	4.26811	3.86369	7.14065	6.27678	4.96565
4482	4482	MSRA	-0.2387	3.99656	0.0881663	0.766521	0.820958	50	371	547	605	338	56	197	184	226	223	19.2843	16.5736	16.6592	16.0896	17.78	14.9384	20.5716	19.3218	21.8239	25.1668
4213	4213	MEIS3P1	-0.238814	4.05338	0.062983	0.801842	0.844659	37	369	528	652	320	70	215	182	203	140	14.2704	16.4843	16.0805	17.3396	16.8331	18.673	22.4512	19.1117	19.6029	15.7998
100507602	100507602	TRIM52-AS1	-0.2389	2.01438	0.0604731	0.80575	0.846644	9	91	136	177	75	16	46	58	44	41	3.47117	4.06523	4.14196	4.70721	3.94526	4.26811	4.80351	6.09056	4.2489	4.62708
10579	10579	TACC2	-0.239326	5.08833	0.0553191	0.814053	0.852879	96	766	1086	1330	725	133	389	483	436	363	37.0258	34.2194	33.0747	35.3706	38.1375	35.4786	40.621	50.7196	42.1027	40.9666
84557	84557	MAP1LC3A	-0.239488	3.33315	0.0774397	0.780798	0.829876	42	239	358	322	165	45	139	115	134	117	16.1988	10.6768	10.9031	8.5634	8.67957	12.004	14.515	12.0761	12.9398	13.2041
98	98	ACYP2	-0.239732	1.50902	0.0748535	0.784397	0.832521	12	71	85	76	44	11	29	43	28	35	4.62823	3.17177	2.58872	2.02117	2.31455	2.93432	3.0283	4.51541	2.70384	3.94995
27090	27090	ST6GALNAC4	-0.240027	4.41828	0.0704102	0.79074	0.836546	74	491	721	829	395	94	253	245	277	284	28.5407	21.9344	21.9585	22.0468	20.7784	25.0751	26.4193	25.7273	26.7488	32.051
4162	4162	MCAM	-0.241132	6.20451	0.0866651	0.76846	0.822058	260	1828	2694	3260	1601	370	1070	989	1184	756	100.278	81.662	82.0473	86.6978	84.2181	98.6999	111.734	103.854	114.334	85.3188
402	402	ARL2	-0.241198	5.82089	0.0686025	0.793383	0.838461	173	1301	1867	2200	1065	253	673	651	709	669	66.7236	58.1194	56.8605	58.5077	56.0227	67.4894	70.2774	68.3612	68.4652	75.5004
4637	4637	MYL6	-0.241608	9.38139	0.0607186	0.805364	0.84639	1772	16102	22829	27118	14347	3218	8544	7528	8681	7497	683.435	719.322	695.27	721.187	754.701	858.423	892.2	790.512	838.288	846.078
119504	119504	ANAPC16	-0.24171	4.19145	0.0688761	0.79298	0.838111	47	466	604	786	299	81	190	208	236	222	18.1272	20.8176	18.3952	20.9032	15.7284	21.6073	19.8406	21.842	22.7895	25.0539
2530	2530	FUT8	-0.241719	5.5622	0.0622017	0.803049	0.845323	109	1250	1633	1986	865	175	503	586	619	623	42.0397	55.8411	49.7339	52.8165	45.502	46.6824	52.5253	61.5356	59.7743	70.309
57140	57140	RNPEPL1	-0.241725	5.49505	0.10243	0.748933	0.811166	201	1020	1380	1579	648	215	524	548	554	547	77.5228	45.5663	42.0287	41.9926	34.087	57.3527	54.7183	57.5453	53.4975	61.732
8208	8208	CHAF1B	-0.241926	3.47286	0.0724199	0.787846	0.834793	29	271	385	489	239	53	134	95	148	171	11.1849	12.1063	11.7254	13.0047	12.5722	14.1381	13.9928	9.97591	14.2918	19.2983
65220	65220	NADK	-0.242627	5.78448	0.0886218	0.765937	0.820481	178	1240	1713	1988	938	252	611	575	672	647	68.652	55.3943	52.1704	52.8697	49.342	67.2227	63.8032	60.3805	64.8923	73.0176
285368	285368	PRRT3	-0.242921	2.72243	0.0708473	0.790107	0.836317	20	154	202	282	163	37	83	82	79	78	7.71371	6.87962	6.15203	7.49962	8.57436	9.86999	8.6672	8.61079	7.62871	8.80274
55658	55658	RNF126	-0.242975	4.47084	0.0682679	0.793876	0.838673	107	513	728	731	343	94	296	259	297	305	41.2684	22.9172	22.1717	19.4405	18.043	25.0751	30.9095	27.1975	28.6801	34.421
2596	2596	GAP43	-0.243385	5.26023	0.0583095	0.809188	0.849571	102	874	1214	1506	685	148	463	446	501	386	39.3399	39.0441	36.9731	40.0512	36.0333	39.48	48.3484	46.8343	48.3795	43.5623
5891	5891	MOK	-0.24359	4.3426	0.0850166	0.770611	0.823306	45	468	626	756	391	93	229	191	268	190	17.3558	20.9069	19.0652	20.1054	20.5679	24.8084	23.9131	20.0568	25.8797	21.4426
29924	29924	EPN1	-0.243919	6.83765	0.087675	0.767154	0.821453	402	2700	3783	3860	1919	533	1373	1252	1355	1382	155.046	120.617	115.213	102.654	100.946	142.181	143.374	131.472	130.847	155.966
9797	9797	TATDN2	-0.244084	5.4642	0.0533491	0.817335	0.85506	122	1058	1446	1745	832	214	493	543	533	475	47.0536	47.2639	44.0388	46.4072	43.7661	57.0859	51.4811	57.0202	51.4696	53.6064
100499466	100499466	LINC00674	-0.24414	5.34257	0.104431	0.746575	0.809509	96	913	1368	1655	756	168	458	485	517	419	37.0258	40.7863	41.6632	44.0137	39.7682	44.8151	47.8263	50.9297	49.9246	47.2865
57576	57576	KIF17	-0.244822	1.40851	0.103534	0.747629	0.810277	12	61	99	111	52	17	45	30	26	35	4.62823	2.72504	3.0151	2.95198	2.73538	4.53486	4.69909	3.15029	2.51071	3.94995
220002	220002	CYB561A3	-0.244878	4.58842	0.0720897	0.788318	0.834984	72	593	869	1020	433	118	284	298	308	289	27.7694	26.491	26.4659	27.1263	22.7773	31.4773	29.6565	31.2929	29.7423	32.6153
51002	51002	TPRKB	-0.245042	3.60915	0.073598	0.786168	0.833709	38	312	446	490	270	74	134	142	180	144	14.6561	13.9379	13.5832	13.0313	14.2029	19.74	13.9928	14.9114	17.3819	16.2512
3159	3159	HMGA1	-0.245228	9.29203	0.0860378	0.769276	0.82263	1829	14651	20726	23974	12866	2712	7570	7135	7472	8269	705.419	654.502	631.222	637.574	676.796	723.444	790.491	749.243	721.54	933.203
3145	3145	HMBS	-0.245899	3.56373	0.0604786	0.805741	0.846644	32	326	398	510	217	40	167	130	143	180	12.3419	14.5634	12.1213	13.5631	11.4149	10.6703	17.4388	13.6512	13.8089	20.314
28978	28978	TMEM14A	-0.245947	3.09322	0.116703	0.732638	0.80189	13	208	295	331	134	36	96	78	90	90	5.01391	9.29195	8.98439	8.80275	7.04886	9.60324	10.0247	8.19075	8.69093	10.157
79873	79873	NUDT18	-0.246284	2.42216	0.0537116	0.816726	0.854652	26	114	183	215	101	16	81	65	81	89	10.0278	5.09271	5.57337	5.7178	5.31295	4.26811	8.45836	6.82562	7.82184	10.0441
51192	51192	CKLF	-0.246395	2.90102	0.0464563	0.829348	0.863773	16	191	302	341	139	37	82	88	91	101	6.17097	8.53252	9.19758	9.06869	7.31188	9.86999	8.56278	9.24084	8.7875	11.3984
54939	54939	COMMD4	-0.246737	3.99691	0.0780802	0.779916	0.829316	67	391	557	606	292	93	193	171	216	221	25.8409	17.4671	16.9638	16.1162	15.3602	24.8084	20.1539	17.9566	20.8582	24.9411
388591	388591	RNF207	-0.247928	1.27454	0.0933885	0.759913	0.817016	5	52	53	108	44	7	37	24	33	15	1.92843	2.32299	1.61415	2.8722	2.31455	1.8673	3.86369	2.52023	3.18667	1.69283
100506686	100506686	IQCH-AS1	-0.248597	1.1559	0.0615649	0.804039	0.846137	3	44	78	114	44	5	31	23	34	24	1.15706	1.96561	2.37553	3.03176	2.31455	1.33378	3.23715	2.41522	3.28324	2.70853
142678	142678	MIB2	-0.248704	4.78516	0.120499	0.728494	0.800009	121	594	807	931	445	144	314	313	331	328	46.6679	26.5357	24.5776	24.7594	23.4085	38.4129	32.7892	32.868	31.9633	37.0166
375757	375757	SWI5	-0.248958	3.73337	0.0603928	0.805876	0.846701	45	330	448	508	222	47	172	172	182	160	17.3558	14.742	13.6441	13.51	11.678	12.5376	17.961	18.0616	17.575	18.0569
252839	252839	TMEM9	-0.249449	4.60179	0.0724892	0.787746	0.834763	78	586	905	1046	507	131	324	303	316	295	30.0835	26.1783	27.5623	27.8177	26.6699	34.9451	33.8334	31.8179	30.5148	33.2924
4257	4257	MGST1	-0.249798	6.69784	0.0722354	0.788109	0.834846	255	2619	3778	4468	2128	466	1228	1238	1474	1262	98.3498	116.998	115.061	118.824	111.94	124.309	128.233	130.002	142.338	142.424
23513	23513	SCRIB	-0.24992	5.40552	0.0930588	0.760324	0.817158	157	917	1358	1518	741	199	480	491	529	516	60.5526	40.965	41.3587	40.3703	38.9791	53.0846	50.1236	51.5597	51.0834	58.2335
55152	55152	DALRD3	-0.24995	3.81703	0.124957	0.723719	0.797506	67	276	404	418	195	67	155	144	182	161	25.8409	12.3297	12.3041	11.1165	10.2577	17.8727	16.1857	15.1214	17.575	18.1698
79712	79712	GTDC1	-0.250156	3.62072	0.0696164	0.791896	0.837358	20	272	391	476	213	47	113	149	159	97	7.71371	12.151	11.9081	12.6589	11.2045	12.5376	11.7999	15.6464	15.354	10.947
1264	1264	CNN1	-0.250762	6.96608	0.0895432	0.764759	0.819819	385	3025	4346	5084	2580	652	1754	1508	1700	1220	148.489	135.135	132.36	135.206	135.717	173.925	183.16	158.354	164.162	137.684
399818	399818	METTL10	-0.251231	2.78576	0.0704717	0.790651	0.836546	15	171	263	270	99	21	90	68	85	88	5.78528	7.63906	8.00981	7.18049	5.20774	5.60189	9.39817	7.14065	8.2081	9.93129
56904	56904	SH3GLB2	-0.251536	4.82369	0.115721	0.733722	0.802329	87	618	885	1232	568	138	377	305	395	293	33.5546	27.6078	26.9532	32.7643	29.8787	36.8124	39.3679	32.0279	38.1435	33.0667
284403	284403	WDR62	-0.25163	3.01812	0.132723	0.715626	0.793645	28	180	292	354	184	34	89	98	105	149	10.7992	8.04111	8.89303	9.41442	9.67903	9.06972	9.29375	10.2909	10.1394	16.8155
642475	642475	MROH6	-0.252149	2.09702	0.197748	0.656545	0.768712	14	66	71	95	56	17	28	32	36	37	5.3996	2.94841	2.16235	2.52647	2.94579	4.53486	2.92388	3.36031	3.47637	4.17566
8896	8896	BUD31	-0.252281	6.3945	0.110967	0.739046	0.804921	188	1831	2550	3054	1700	326	1010	869	1040	846	72.5089	81.796	77.6617	81.2193	89.4258	86.9626	105.468	91.2533	100.429	95.4758
25906	25906	ANAPC15	-0.252315	4.34152	0.0740837	0.785481	0.833388	54	454	692	821	425	95	239	218	261	251	20.827	20.2815	21.0753	21.834	22.3565	25.3419	24.9574	22.8921	25.2037	28.3268
4925	4925	NUCB2	-0.252491	7.00556	0.0627278	0.802235	0.844945	255	3190	4574	5471	2726	577	1559	1476	1681	1445	98.3498	142.506	139.304	145.498	143.397	153.919	162.797	154.994	162.327	163.076
144363	144363	LYRM5	-0.253333	3.31425	0.0852848	0.770259	0.82308	21	236	322	393	171	37	97	106	135	115	8.0994	10.5428	9.80669	10.4516	8.99519	9.86999	10.1291	11.131	13.0364	12.9784
645166	645166	LOC645166	-0.253648	1.86257	0.0780799	0.779916	0.829316	12	87	112	116	58	19	34	33	48	42	4.62823	3.88654	3.41102	3.08495	3.051	5.06837	3.55042	3.46532	4.63516	4.73994
90024	90024	FLJ20021	-0.253668	1.41549	0.0692289	0.792463	0.837753	13	43	100	99	47	15	35	32	35	30	5.01391	1.92093	3.04556	2.63285	2.47236	4.00135	3.65484	3.36031	3.37981	3.38567
11277	11277	TREX1	-0.253724	2.64413	0.15597	0.692894	0.783302	23	119	171	187	91	20	68	63	76	70	8.87077	5.31607	5.2079	4.97315	4.78691	5.33513	7.10084	6.6156	7.33901	7.89989
57717	57717	PCDHB16	-0.253755	1.17622	0.0521315	0.819395	0.856482	6	41	98	71	42	9	26	25	28	26	2.31411	1.83159	2.98465	1.8882	2.20934	2.40081	2.71503	2.62524	2.70384	2.93425
5272	5272	SERPINB9	-0.25379	3.10595	0.209745	0.646967	0.764977	14	138	171	246	127	21	64	76	80	69	5.3996	6.16485	5.2079	6.54222	6.68064	5.60189	6.68315	7.98073	7.72527	7.78704
90701	90701	SEC11C	-0.253827	3.76181	0.0751389	0.783996	0.832219	35	361	481	610	261	77	163	154	154	177	13.499	16.1269	14.6491	16.2226	13.7295	20.5403	17.0211	16.1715	14.8711	19.9754
57544	57544	TXNDC16	-0.253957	2.03522	0.0709048	0.790024	0.836317	8	111	155	170	75	20	44	49	57	43	3.08548	4.95869	4.72061	4.52105	3.94526	5.33513	4.59466	5.14547	5.50426	4.85279
1487	1487	CTBP1	-0.254095	6.34623	0.0669466	0.795836	0.840371	272	1971	2669	3016	1340	370	962	927	1063	953	104.906	88.0502	81.2859	80.2087	70.4886	98.6999	100.456	97.3439	102.65	107.551
339366	339366	ADAMTSL5	-0.254343	4.3969	0.0849176	0.770741	0.823307	78	440	657	747	334	106	246	259	254	195	30.0835	19.6561	20.0093	19.866	17.5695	28.2762	25.6883	27.1975	24.5277	22.0068
3164	3164	NR4A1	-0.254555	3.53648	0.0908852	0.763055	0.818625	43	259	368	462	209	53	165	132	173	112	16.5845	11.5703	11.2076	12.2866	10.9941	14.1381	17.23	13.8613	16.7059	12.6398
5092	5092	PCBD1	-0.254862	3.73815	0.0841688	0.771726	0.824114	35	305	438	490	278	51	185	156	172	136	13.499	13.6252	13.3395	13.0313	14.6238	13.6046	19.3185	16.3815	16.6093	15.3484
41	41	ASIC1	-0.255121	3.19075	0.0804776	0.776651	0.82727	29	195	285	375	213	35	133	124	130	93	11.1849	8.71121	8.67984	9.9729	11.2045	9.33648	13.8884	13.0212	12.5536	10.4956
100505641	100505641	FGD5-AS1	-0.255603	6.72224	0.065535	0.797952	0.841696	225	2724	3737	4269	1923	482	1042	1264	1376	1224	86.7792	121.689	113.812	113.532	101.156	128.577	108.81	132.732	132.875	138.135
126789	126789	PUSL1	-0.255645	3.09177	0.0740224	0.785568	0.833388	42	224	312	306	146	44	129	101	126	118	16.1988	10.0067	9.50214	8.13789	7.6801	11.7373	13.4707	10.606	12.1673	13.317
1001	1001	CDH3	-0.255692	2.79953	0.0803156	0.77687	0.827344	19	157	228	317	133	38	92	88	84	60	7.32803	7.01364	6.94387	8.43043	6.99626	10.1367	9.60702	9.24084	8.11153	6.77134
1296	1296	COL8A2	-0.255732	4.52773	0.0682236	0.793941	0.838673	74	533	849	895	396	111	297	308	309	211	28.5407	23.8106	25.8568	23.802	20.831	29.61	31.014	32.343	29.8389	23.8125
6009	6009	RHEB	-0.255933	6.68833	0.0797574	0.777626	0.827857	260	2510	3613	4208	2311	507	1331	1198	1435	1110	100.278	112.129	110.036	111.909	121.567	135.246	138.989	125.801	138.572	125.27
55630	55630	SLC39A4	-0.256499	1.96646	0.0655923	0.797866	0.841681	15	90	140	143	67	15	52	48	62	44	5.78528	4.02056	4.26378	3.803	3.52443	4.00135	5.43006	5.04046	5.98709	4.96565
30011	30011	SH3KBP1	-0.256568	6.96414	0.0805295	0.776581	0.82727	292	2877	4226	5062	2498	558	1461	1464	1583	1344	112.62	128.524	128.705	134.621	131.403	148.85	152.564	153.734	152.864	151.678
23355	23355	VPS8	-0.25686	4.59384	0.109154	0.741109	0.80552	65	552	792	965	457	111	262	265	348	259	25.0696	24.6594	24.1208	25.6636	24.0398	29.61	27.3591	27.8275	33.6049	29.2296
56947	56947	MFF	-0.257061	4.92737	0.0759863	0.782812	0.831263	68	700	1050	1246	555	121	358	358	398	317	26.2266	31.271	31.9783	33.1366	29.1949	32.2775	37.3838	37.5934	38.4332	35.7752
414918	414918	DENND6B	-0.257354	2.71792	0.077156	0.781189	0.830174	33	140	157	213	92	26	82	67	82	90	12.7276	6.2542	4.78152	5.66461	4.83952	6.93567	8.56278	7.03564	7.9184	10.157
9118	9118	INA	-0.257439	4.11717	0.12323	0.725557	0.798437	14	135	186	228	124	24	69	58	82	70	5.3996	6.03084	5.66474	6.06352	6.52283	6.40216	7.20527	6.09056	7.9184	7.89989
171220	171220	DSTNP2	-0.25761	2.17075	0.0849086	0.770752	0.823307	12	109	131	180	95	23	57	49	41	59	4.62823	4.86934	3.98968	4.78699	4.99733	6.1354	5.95218	5.14547	3.9592	6.65848
5002	5002	SLC22A18	-0.257618	2.27042	0.0950441	0.75786	0.815932	14	136	174	203	75	29	49	58	68	51	5.3996	6.07551	5.29927	5.39866	3.94526	7.73594	5.11678	6.09056	6.56648	5.75564
79974	79974	CPED1	-0.257654	5.3159	0.0988855	0.753171	0.8129	93	955	1430	1587	758	170	444	491	542	430	35.8688	42.6626	43.5515	42.2053	39.8734	45.3486	46.3643	51.5597	52.3387	48.5279
55652	55652	SLC48A1	-0.257861	3.03536	0.0818001	0.774873	0.826127	18	183	291	341	159	32	116	80	105	92	6.94234	8.17513	8.86257	9.06869	8.36395	8.53621	12.1132	8.40077	10.1394	10.3827
7867	7867	MAPKAPK3	-0.258136	4.90273	0.0940994	0.759029	0.81659	85	701	974	1119	549	118	368	352	384	339	32.7833	31.3157	29.6637	29.7591	28.8793	31.4773	38.4281	36.9634	37.0813	38.2581
124045	124045	SPATA33	-0.258584	1.95437	0.0575749	0.810371	0.850432	10	118	166	158	83	20	48	49	53	59	3.85686	5.2714	5.05562	4.20192	4.36608	5.33513	5.01236	5.14547	5.11799	6.65848
977	977	CD151	-0.258622	8.2326	0.0666056	0.796345	0.840509	1076	7228	10236	11836	5092	1542	3621	3415	4057	3658	414.998	322.895	311.743	314.771	267.857	411.339	378.12	358.608	391.768	412.826
64976	64976	MRPL40	-0.258764	4.12448	0.0740029	0.785595	0.833388	49	465	511	753	346	82	217	216	213	213	18.8986	20.7729	15.5628	20.0256	18.2008	21.874	22.66	22.6821	20.5685	24.0382
3858	3858	KRT10	-0.259076	3.75073	0.0579514	0.809764	0.850023	37	308	471	462	257	67	153	137	162	157	14.2704	13.7592	14.3446	12.2866	13.5191	17.8727	15.9769	14.3863	15.6437	17.7183
2519	2519	FUCA2	-0.259262	5.91233	0.0639561	0.800349	0.843389	155	1446	2137	2343	1056	275	636	640	787	752	59.7813	64.597	65.0836	62.3107	55.5492	73.3581	66.4138	67.2061	75.9974	84.8674
8519	8519	IFITM1	-0.259318	4.91351	0.131981	0.716387	0.793893	84	531	738	871	508	116	278	264	332	300	32.3976	23.7213	22.4762	23.1637	26.7225	30.9438	29.0299	27.7225	32.0599	33.8567
4016	4016	LOXL1	-0.260094	7.68094	0.0722948	0.788024	0.834831	821	4706	6889	6996	3475	1092	2557	2361	2708	2269	316.648	210.23	209.808	186.054	182.797	291.298	267.013	247.928	261.5	256.069
79777	79777	ACBD4	-0.260182	1.58851	0.0969857	0.755477	0.814339	9	69	95	98	57	10	40	39	36	31	3.47117	3.08243	2.89328	2.60625	2.9984	2.66757	4.17697	4.09537	3.47637	3.49852
6929	6929	TCF3	-0.260332	6.69382	0.0809121	0.776065	0.826871	342	2254	3350	3870	1804	492	1299	1178	1253	1117	131.904	100.693	102.026	102.92	94.8966	131.244	135.647	123.701	120.997	126.06
311	311	ANXA11	-0.260887	7.32965	0.0727862	0.787322	0.834599	445	3844	5256	6189	3046	732	1827	1804	2069	1924	171.63	171.722	160.074	164.593	160.23	195.266	190.783	189.437	199.795	217.134
100505621	100505621	C11orf72	-0.261002	2.33159	0.131341	0.717045	0.79404	11	104	130	164	80	21	64	48	40	40	4.24254	4.64598	3.95922	4.36148	4.20827	5.60189	6.68315	5.04046	3.86264	4.51422
6640	6640	SNTA1	-0.261441	4.20082	0.116147	0.733252	0.802134	69	440	617	704	340	99	238	221	238	215	26.6123	19.6561	18.7911	18.7225	17.8852	26.4089	24.8529	23.2071	22.9827	24.264
5045	5045	FURIN	-0.261535	7.24788	0.0573034	0.81081	0.850492	448	3565	5093	5753	2881	629	1802	1755	1953	1951	172.787	159.259	155.11	152.998	151.55	167.79	188.172	184.292	188.593	220.181
6609	6609	SMPD1	-0.261558	6.96212	0.0598772	0.80669	0.847404	401	2921	4160	4810	2354	541	1585	1550	1609	1484	154.66	130.489	126.695	127.919	123.828	144.315	165.512	162.765	155.375	167.478
441027	441027	TMEM150C	-0.261682	0.958109	0.0723134	0.787998	0.834831	5	39	70	78	36	7	17	22	28	27	1.92843	1.74224	2.13189	2.07436	1.89372	1.8673	1.77521	2.31021	2.70384	3.0471
100506990	100506990	LOC100506990	-0.261775	3.47983	0.0846665	0.77107	0.823551	26	274	370	473	199	58	111	140	147	106	10.0278	12.2404	11.2686	12.5792	10.4681	15.4719	11.5911	14.7013	14.1952	11.9627
3914	3914	LAMB3	-0.262777	5.18545	0.0715401	0.789108	0.835601	119	859	1173	1308	695	165	417	442	482	434	45.8966	38.374	35.7244	34.7855	36.5594	44.0148	43.5449	46.4142	46.5448	48.9793
100128130	100128130	LOC100128130	-0.263061	0.784287	0.0572049	0.810969	0.850492	2	43	59	72	30	9	22	14	23	12	0.771371	1.92093	1.79688	1.9148	1.5781	2.40081	2.29733	1.47013	2.22102	1.35427
389538	389538	MGC72080	-0.263143	1.53142	0.100793	0.75088	0.811848	3	67	97	121	58	8	40	27	35	33	1.15706	2.99308	2.95419	3.21792	3.051	2.13405	4.17697	2.83526	3.37981	3.72424
51754	51754	TMEM8B	-0.263332	3.22228	0.110443	0.739641	0.805072	37	206	293	346	168	42	118	120	123	109	14.2704	9.20261	8.92348	9.20166	8.83738	11.2038	12.322	12.6012	11.8776	12.3013
56911	56911	MAP3K7CL	-0.263427	4.42125	0.0622684	0.802946	0.84529	44	474	699	752	370	96	249	211	265	172	16.9702	21.1749	21.2884	19.999	19.4633	25.6086	26.0016	22.157	25.59	19.4112
114984	114984	FLYWCH2	-0.263504	3.99683	0.0625731	0.802474	0.844945	58	366	555	583	279	86	205	171	229	164	22.3698	16.3503	16.9028	15.5045	14.6764	22.9411	21.4069	17.9566	22.1136	18.5083
132320	132320	SCLT1	-0.263584	3.17608	0.117846	0.731383	0.801441	20	204	271	356	161	35	106	104	108	88	7.71371	9.11326	8.25346	9.46761	8.46915	9.33648	11.069	10.921	10.4291	9.93129
55679	55679	LIMS2	-0.263709	5.80008	0.101765	0.749722	0.811569	230	1328	1875	2171	1071	323	830	711	767	545	88.7077	59.3256	57.1042	57.7365	56.3383	86.1624	86.672	74.6618	74.066	61.5063
595	595	CCND1	-0.26383	10.0771	0.108475	0.741888	0.805939	2664	23186	35161	37105	18816	4627	11588	11633	12666	11051	1027.47	1035.78	1070.85	986.785	989.786	1234.28	1210.07	1221.58	1223.1	1247.17
54069	54069	MIS18A	-0.263864	2.10696	0.0758107	0.783057	0.831448	15	106	163	191	94	22	66	51	59	60	5.78528	4.73532	4.96426	5.07953	4.94472	5.86864	6.89199	5.35549	5.69739	6.77134
114926	114926	SMIM19	-0.263891	2.57944	0.092964	0.760442	0.81721	11	138	183	230	90	28	65	64	57	52	4.24254	6.16485	5.57337	6.11671	4.73431	7.46918	6.78757	6.72061	5.50426	5.86849
8266	8266	UBL4A	-0.263967	4.83228	0.0609907	0.804937	0.84639	67	693	927	1099	514	128	286	326	352	332	25.8409	30.9583	28.2323	29.2273	27.0382	34.1448	29.8653	34.2331	33.9912	37.4681
5905	5905	RANGAP1	-0.264155	6.64188	0.0823803	0.774097	0.825751	338	2440	3618	4343	2010	460	1345	1255	1408	1369	130.362	109.002	110.188	115.499	105.733	122.708	140.45	131.787	135.965	154.499
56655	56655	POLE4	-0.264795	3.25417	0.0887394	0.765786	0.820395	31	227	324	399	155	43	117	111	130	115	11.9563	10.1407	9.8676	10.6112	8.15353	11.4705	12.2176	11.6561	12.5536	12.9784
401264	401264	TRAM2-AS1	-0.265114	2.8245	0.082141	0.774417	0.82584	15	155	230	292	131	21	79	92	84	86	5.78528	6.92429	7.00478	7.76557	6.89105	5.60189	8.24951	9.66088	8.11153	9.70558
79007	79007	DBNDD1	-0.26515	2.0932	0.0906887	0.763303	0.818634	9	96	155	160	78	25	47	51	41	38	3.47117	4.28859	4.72061	4.2551	4.10307	6.66891	4.90793	5.35549	3.9592	4.28851
55277	55277	FGGY	-0.265278	1.63646	0.0839228	0.77205	0.824199	9	76	101	141	49	17	33	35	48	29	3.47117	3.39514	3.07601	3.74981	2.57757	4.53486	3.446	3.67534	4.63516	3.27281
6536	6536	SLC6A9	-0.267041	6.32816	0.0767429	0.781761	0.830599	236	1819	2639	2930	1509	372	975	930	1087	794	91.0218	81.2599	80.3722	77.9216	79.3786	99.2334	101.814	97.6589	104.967	89.6074
2812	2812	GP1BB	-0.267049	1.49185	0.0911762	0.762687	0.818579	16	72	90	112	56	22	48	36	38	28	6.17097	3.21645	2.741	2.97857	2.94579	5.86864	5.01236	3.78035	3.6695	3.15996
UL4	UL4	UL4	-0.267099	9.40382	0.030684	0.860947	0.888627	699	3674	6513	6590	3361	856	2200	2118	2073	2690	269.594	164.128	198.357	175.257	176.8	228.344	229.733	222.41	200.181	303.582
149951	149951	COMMD7	-0.267121	5.01555	0.0947	0.758285	0.81609	81	765	1077	1209	625	147	407	377	401	323	31.2405	34.1747	32.8006	32.1526	32.8771	39.2132	42.5006	39.5886	38.7229	36.4524
55009	55009	C19orf24	-0.267145	3.21161	0.1047	0.746261	0.809243	39	198	303	305	157	39	132	97	99	136	15.0417	8.84523	9.22804	8.11129	8.25874	10.4035	13.784	10.1859	9.56002	15.3484
26958	26958	COPG2	-0.267392	3.16149	0.0868621	0.768205	0.822016	20	227	334	378	167	37	101	118	120	107	7.71371	10.1407	10.1722	10.0527	8.78477	9.86999	10.5468	12.3911	11.5879	12.0755
9274	9274	BCL7C	-0.26761	4.62076	0.0993993	0.752552	0.812595	76	547	825	879	392	125	253	258	329	259	29.3121	24.4361	25.1258	23.3765	20.6205	33.3446	26.4193	27.0925	31.7702	29.2296
55863	55863	TMEM126B	-0.26776	3.54162	0.0785852	0.779224	0.829014	27	253	432	549	236	56	150	118	174	131	10.4135	11.3022	13.1568	14.6003	12.4144	14.9384	15.6636	12.3911	16.8025	14.7841
6253	6253	RTN2	-0.267795	4.08525	0.0816666	0.775051	0.826242	60	411	579	645	285	68	215	195	259	210	23.1411	18.3605	17.6338	17.1534	14.992	18.1394	22.4512	20.4769	25.0106	23.6997
1687	1687	DFNA5	-0.267873	4.84057	0.0698859	0.791503	0.837154	82	697	1027	1200	556	159	355	299	454	285	31.6262	31.137	31.2779	31.9133	29.2475	42.4143	37.0706	31.3979	43.8409	32.1638
55010	55010	PARPBP	-0.267896	1.53442	0.0768124	0.781665	0.830572	5	82	111	145	49	12	28	33	38	48	1.92843	3.66317	3.38057	3.85619	2.57757	3.20108	2.92388	3.46532	3.6695	5.41707
643977	643977	FLJ32255	-0.268024	3.05592	0.0841208	0.771789	0.824114	26	167	223	297	137	31	92	108	81	91	10.0278	7.46037	6.79159	7.89854	7.20667	8.26945	9.60702	11.341	7.82184	10.2699
3654	3654	IRAK1	-0.268156	6.83667	0.101197	0.750398	0.811708	360	2581	3747	4307	2104	516	1325	1298	1442	1445	138.847	115.301	114.117	114.542	110.678	137.646	138.362	136.302	139.248	163.076
266655	266655	LINC00094	-0.268439	4.71254	0.0788831	0.778817	0.828748	84	665	938	1030	461	125	309	315	353	342	32.3976	29.7075	28.5673	27.3922	24.2502	33.3446	32.2671	33.078	34.0878	38.5966
91179	91179	SCARF2	-0.268573	5.49763	0.0819756	0.774638	0.825951	238	1152	1574	1524	723	292	603	584	570	598	91.7932	51.4631	47.9371	40.5299	38.0323	77.8929	62.9678	61.3256	55.0426	67.4877
221143	221143	N6AMT2	-0.268615	1.81423	0.0800502	0.777229	0.827585	10	105	117	123	60	17	39	40	46	45	3.85686	4.69065	3.5633	3.27111	3.15621	4.53486	4.07254	4.20038	4.44203	5.0785
444	444	ASPH	-0.268849	9.26874	0.0696067	0.79191	0.837358	1278	15354	22382	24854	11919	2771	6597	7590	7960	7086	492.906	685.907	681.657	660.977	626.98	739.182	688.886	797.023	768.664	799.695
284207	284207	METRNL	-0.268994	5.37919	0.0855155	0.769958	0.823023	127	993	1338	1553	801	214	553	474	570	376	48.9821	44.3602	40.7496	41.3011	42.1353	57.0859	57.7466	49.7745	55.0426	42.4337
57415	57415	C3orf14	-0.269357	2.48661	0.0727472	0.787378	0.834599	11	162	203	230	121	34	59	59	74	70	4.24254	7.237	6.18248	6.11671	6.36501	9.06972	6.16102	6.19557	7.14588	7.89989
5827	5827	PXMP2	-0.27018	2.11175	0.10225	0.749147	0.811247	16	111	129	178	90	24	46	53	65	57	6.17097	4.95869	3.92877	4.7338	4.73431	6.40216	4.80351	5.56551	6.27678	6.43277
7260	7260	TSSC1	-0.270433	3.20965	0.0857045	0.769711	0.822944	38	214	291	359	160	54	109	86	147	110	14.6561	9.55999	8.86257	9.54739	8.41655	14.4049	11.3822	9.03082	14.1952	12.4141
8733	8733	GPAA1	-0.270615	6.25408	0.0907369	0.763242	0.818634	326	1792	2499	2782	1244	377	983	893	1066	958	125.733	80.0538	76.1085	73.9856	65.4387	100.567	102.649	93.7736	102.939	108.116
883	883	CCBL1	-0.270644	1.26385	0.124867	0.723815	0.797506	8	41	76	89	43	7	37	19	32	29	3.08548	1.83159	2.31462	2.3669	2.26195	1.8673	3.86369	1.99518	3.09011	3.27281
10293	10293	TRAIP	-0.270645	1.22151	0.0938361	0.759356	0.816867	10	58	66	100	64	10	32	29	34	44	3.85686	2.59103	2.01007	2.65944	3.36662	2.66757	3.34157	3.04528	3.28324	4.96565
7453	7453	WARS	-0.270907	8.24664	0.120349	0.728656	0.800009	686	6995	9708	11343	5480	1320	3353	3520	3836	2858	264.58	312.487	295.663	301.66	288.267	352.119	350.134	369.634	370.427	322.541
138428	138428	PTRH1	-0.271251	1.83406	0.0829775	0.773302	0.825053	14	99	118	142	60	14	51	52	44	50	5.3996	4.42261	3.59376	3.77641	3.15621	3.73459	5.32563	5.4605	4.2489	5.64278
3059	3059	HCLS1	-0.271326	1.83301	0.132122	0.716242	0.793893	7	80	116	142	63	11	48	32	41	46	2.6998	3.57383	3.53285	3.77641	3.31402	2.93432	5.01236	3.36031	3.9592	5.19136
84288	84288	EFCAB2	-0.271538	2.74165	0.131325	0.717062	0.79404	17	138	228	270	133	34	87	76	70	71	6.55665	6.16485	6.94387	7.18049	6.99626	9.06972	9.0849	7.98073	6.75961	8.01275
283248	283248	RCOR2	-0.27176	0.92045	0.0744222	0.785004	0.833062	12	40	69	77	39	6	28	22	31	45	4.62823	1.78691	2.10143	2.04777	2.05153	1.60054	2.92388	2.31021	2.99354	5.0785
6834	6834	SURF1	-0.27193	2.99406	0.0867155	0.768395	0.822058	35	175	258	258	134	44	84	106	105	89	13.499	7.81775	7.85754	6.86136	7.04886	11.7373	8.77163	11.131	10.1394	10.0441
79155	79155	TNIP2	-0.272627	4.47784	0.107797	0.742667	0.80654	84	455	675	810	366	99	273	275	272	244	32.3976	20.3262	20.5575	21.5415	19.2529	26.4089	28.5078	28.8776	26.2659	27.5368
400916	400916	CHCHD10	-0.272645	2.05414	0.148456	0.700016	0.785789	20	75	130	140	53	16	53	38	52	59	7.71371	3.35046	3.95922	3.72322	2.78798	4.26811	5.53448	3.99036	5.02143	6.65848
54461	54461	FBXW5	-0.27268	6.4082	0.094881	0.758061	0.816029	354	1849	2663	3112	1484	419	1074	995	1132	1055	136.533	82.6001	81.1032	82.7618	78.0635	111.771	112.152	104.485	109.313	119.063
100506651	100506651	NA	-0.274116	1.49535	0.0642767	0.79986	0.843025	7	65	83	125	59	13	33	28	35	39	2.6998	2.90374	2.52781	3.3243	3.1036	3.46784	3.446	2.94027	3.37981	4.40137
9779	9779	TBC1D5	-0.274204	5.67672	0.101683	0.749819	0.8116	118	1214	1806	2126	991	222	578	672	697	542	45.5109	54.2329	55.0028	56.5397	52.13	59.22	60.3572	70.5664	67.3064	61.1677
25809	25809	TTLL1	-0.274205	3.5676	0.0753179	0.783746	0.832029	42	242	408	429	220	61	152	124	160	131	16.1988	10.8108	12.4259	11.409	11.5728	16.2722	15.8725	13.0212	15.4505	14.7841
5685	5685	PSMA4	-0.274212	6.37245	0.0666368	0.796298	0.840509	187	2129	2822	3470	1703	355	963	1009	1079	1070	72.1232	95.1085	85.9456	92.2826	89.5836	94.6986	100.56	105.955	104.195	120.755
50861	50861	STMN3	-0.274232	5.03664	0.100702	0.750989	0.811891	116	734	1006	1276	574	154	429	362	427	382	44.7395	32.7899	30.6383	33.9345	30.1944	41.0805	44.798	38.0135	41.2336	43.1108
64866	64866	CDCP1	-0.274394	3.66399	0.0760301	0.782751	0.831263	22	271	393	485	242	49	116	128	158	147	8.48508	12.1063	11.969	12.8983	12.73	13.0711	12.1132	13.4412	15.2574	16.5898
79690	79690	GAL3ST4	-0.274686	3.65085	0.0756173	0.783327	0.83166	36	290	392	543	232	55	153	155	178	133	13.8847	12.9551	11.9386	14.4408	12.204	14.6716	15.9769	16.2765	17.1887	15.0098
955	955	ENTPD6	-0.27501	4.50669	0.111815	0.738088	0.804463	51	529	746	914	429	100	277	241	283	252	19.67	23.6319	22.7199	24.3073	22.5669	26.6757	28.9255	25.3073	27.3281	28.4396
399959	399959	MIR100HG	-0.275025	7.12283	0.074308	0.785165	0.833158	259	2952	4134	5189	2715	552	1481	1573	1582	1354	99.8926	131.874	125.903	137.998	142.818	147.25	154.652	165.18	152.767	152.806
28956	28956	LAMTOR2	-0.275642	4.38999	0.0821062	0.774463	0.82584	69	508	728	781	417	96	250	247	276	300	26.6123	22.6938	22.1717	20.7702	21.9356	25.6086	26.106	25.9374	26.6522	33.8567
3688	3688	ITGB1	-0.275666	11.7518	0.0760647	0.782703	0.831263	7363	88594	129745	150631	77531	16186	42379	45002	48587	41099	2839.8	3957.75	3951.46	4005.94	4078.4	4317.72	4425.39	4725.64	4691.85	4638.25
65996	65996	CENPBD1P1	-0.275927	4.80977	0.0720453	0.788382	0.834984	81	665	977	1024	506	119	319	335	385	333	31.2405	29.7075	29.7551	27.2327	26.6173	31.744	33.3113	35.1782	37.1779	37.5809
56666	56666	PANX2	-0.275958	2.58281	0.139847	0.708433	0.790009	27	133	221	227	111	25	84	91	86	77	10.4135	5.94149	6.73068	6.03693	5.83898	6.66891	8.77163	9.55587	8.30467	8.68988
1416	1416	CRYBB2P1	-0.276188	3.2925	0.103975	0.74711	0.80994	23	223	289	334	214	39	113	97	147	100	8.87077	9.96205	8.80166	8.88253	11.2571	10.4035	11.7999	10.1859	14.1952	11.2856
253982	253982	ASPHD1	-0.277002	2.02784	0.113354	0.736358	0.803351	13	95	146	157	59	24	42	46	51	43	5.01391	4.24392	4.44651	4.17532	3.1036	6.40216	4.38581	4.83044	4.92486	4.85279
3020	3020	H3F3A	-0.277029	7.19177	0.0840555	0.771875	0.82413	388	3623	5335	6233	2788	717	1678	1679	1982	1938	149.646	161.85	162.48	165.763	146.658	191.264	175.224	176.311	191.394	218.714
282809	282809	POC1B	-0.277228	3.42468	0.0992395	0.752744	0.812595	25	235	370	418	204	47	99	128	135	135	9.64214	10.4981	11.2686	11.1165	10.7311	12.5376	10.338	13.4412	13.0364	15.2355
54108	54108	CHRAC1	-0.277343	5.72511	0.0705634	0.790518	0.836546	126	1228	1736	2105	1055	214	646	671	705	545	48.5964	54.8583	52.8709	55.9812	55.4966	57.0859	67.458	70.4614	68.079	61.5063
6917	6917	TCEA1	-0.277369	7.23854	0.103204	0.748018	0.810474	317	3665	5238	5954	2799	685	1690	1762	2053	1488	122.262	163.726	159.526	158.343	147.237	182.728	176.477	185.027	198.25	167.929
57085	57085	AGTRAP	-0.278237	3.95615	0.0936045	0.759644	0.816997	52	370	587	636	257	67	188	175	233	217	20.0556	16.529	17.8774	16.914	13.5191	17.8727	19.6317	18.3767	22.4999	24.4897
126133	126133	ALDH16A1	-0.278257	3.84995	0.134038	0.714282	0.792852	60	362	459	534	233	64	189	170	200	199	23.1411	16.1716	13.9791	14.2014	12.2566	17.0724	19.7362	17.8516	19.3132	22.4583
2766	2766	GMPR	-0.278299	2.97776	0.230001	0.631523	0.76127	14	122	177	211	110	32	63	53	77	49	5.3996	5.45009	5.39064	5.61142	5.78638	8.53621	6.57872	5.56551	7.43557	5.52992
57418	57418	WDR18	-0.278701	5.29706	0.092593	0.760906	0.817484	160	902	1310	1392	682	209	497	428	545	489	61.7097	40.2949	39.8968	37.0194	35.8755	55.7521	51.8988	44.9441	52.6284	55.1864
55624	55624	POMGNT1	-0.278715	5.6008	0.0838672	0.772124	0.824199	130	1099	1618	1955	865	201	610	547	625	561	50.1391	49.0955	49.2771	51.9921	45.502	53.6181	63.6987	57.4402	60.3537	63.312
92002	92002	FAM58A	-0.279178	3.96225	0.0958849	0.756825	0.815178	61	400	522	618	280	99	186	185	228	177	23.5268	17.8691	15.8978	16.4353	14.729	26.4089	19.4229	19.4268	22.017	19.9754
51084	51084	CRYL1	-0.279276	2.94768	0.117597	0.731655	0.801441	17	184	303	284	154	35	79	96	96	100	6.55665	8.21981	9.22804	7.55281	8.10093	9.33648	8.24951	10.0809	9.27033	11.2856
5833	5833	PCYT2	-0.279565	4.14129	0.0915547	0.76221	0.818409	46	441	641	742	332	80	217	205	240	227	17.7415	19.7007	19.522	19.733	17.4643	21.3405	22.66	21.527	23.1758	25.6182
10189	10189	ALYREF	-0.279639	5.75685	0.111703	0.738213	0.804463	157	1211	1857	2079	1120	251	696	596	673	702	60.5526	54.0988	56.556	55.2898	58.9158	66.9559	72.6792	62.5857	64.9888	79.2246
64743	64743	WDR13	-0.280035	5.46502	0.0888724	0.765616	0.820287	150	1004	1441	1670	832	217	523	558	574	518	57.8528	44.8516	43.8865	44.4127	43.7661	57.8862	54.6138	58.5954	55.4288	58.4592
146664	146664	MGAT5B	-0.280465	1.48222	0.0893149	0.76505	0.819906	7	67	85	111	57	11	33	26	31	46	2.6998	2.99308	2.58872	2.95198	2.9984	2.93432	3.446	2.73025	2.99354	5.19136
3150	3150	HMGN1	-0.280619	7.21098	0.0880656	0.766651	0.821021	378	3605	5093	6291	3046	701	1835	1709	2052	1797	145.789	161.046	155.11	167.305	160.23	186.996	191.618	179.461	198.153	202.802
79065	79065	ATG9A	-0.280987	6.50458	0.0677169	0.79469	0.839313	287	2249	3184	3641	1726	413	1102	1196	1293	1122	110.692	100.469	96.9705	96.8302	90.7935	110.17	115.075	125.591	124.86	126.624
145508	145508	CEP128	-0.281039	1.59642	0.144987	0.703373	0.787534	4	83	107	129	62	8	30	38	39	50	1.54274	3.70785	3.25875	3.43068	3.26141	2.13405	3.13272	3.99036	3.76607	5.64278
81603	81603	TRIM8	-0.281127	6.45365	0.0918848	0.761795	0.818138	238	2023	2611	2920	1419	395	1013	881	1001	910	91.7932	90.3732	79.5195	77.6557	74.6443	105.369	105.782	92.5134	96.6625	102.699
128240	128240	APOA1BP	-0.281369	4.16991	0.0991772	0.752819	0.812595	60	427	560	628	291	75	221	190	233	224	23.1411	19.0753	17.0551	16.7013	15.3076	20.0067	23.0777	19.9518	22.4999	25.2797
3299	3299	HSF4	-0.281498	1.19677	0.115162	0.734342	0.802632	18	38	49	71	45	9	25	28	42	42	6.94234	1.69757	1.49232	1.8882	2.36715	2.40081	2.6106	2.94027	4.05577	4.73994
4245	4245	MGAT1	-0.281825	7.3526	0.0871735	0.767802	0.821878	524	4021	5732	6397	3114	773	1949	2108	2310	2021	202.099	179.63	174.571	170.124	163.807	206.203	203.523	221.36	223.067	228.081
1020	1020	CDK5	-0.281974	3.79602	0.0783942	0.779486	0.829129	52	377	476	581	246	63	172	173	182	234	20.0556	16.8417	14.4969	15.4513	12.9404	16.8057	17.961	18.1667	17.575	26.4082
11282	11282	MGAT4B	-0.282307	7.05199	0.0748349	0.784423	0.832521	449	3103	4416	4955	2230	658	1485	1538	1737	1646	173.173	138.62	134.492	131.775	117.306	175.526	155.07	161.505	167.735	185.76
84232	84232	MAF1	-0.282489	6.58407	0.090724	0.763259	0.818634	321	2206	3229	3707	1742	443	1237	1151	1289	1140	123.805	98.5483	98.341	98.5855	91.6352	118.173	129.173	120.866	124.473	128.655
6786	6786	STIM1	-0.282578	5.43516	0.100542	0.75118	0.811948	107	990	1340	1581	747	192	485	493	493	455	41.2684	44.2261	40.8105	42.0458	39.2948	51.2173	50.6457	51.7697	47.607	51.3493
55536	55536	CDCA7L	-0.282671	4.75781	0.0785453	0.779279	0.829014	61	675	992	1153	582	117	347	354	393	302	23.5268	30.1542	30.2119	30.6633	30.6152	31.2105	36.2352	37.1734	37.9504	34.0824
5269	5269	SERPINB6	-0.283407	6.54666	0.0863118	0.768919	0.822474	261	2296	3182	3876	1696	429	1100	1082	1296	1163	100.664	102.569	96.9096	103.08	89.2154	114.439	114.867	113.62	125.149	131.251
35	35	ACADS	-0.283509	1.86182	0.0941345	0.758985	0.81659	18	92	114	139	46	25	47	35	58	36	6.94234	4.1099	3.47193	3.69662	2.41976	6.66891	4.90793	3.67534	5.60082	4.0628
407977	407977	TNFSF12-TNFSF13	-0.283511	3.05777	0.131622	0.716757	0.793927	30	186	257	329	149	45	115	96	101	88	11.5706	8.30915	7.82708	8.74956	7.83791	12.004	12.0088	10.0809	9.75315	9.93129
1528	1528	CYB5A	-0.283711	3.01192	0.117343	0.731934	0.801441	22	192	275	347	155	42	91	99	107	95	8.48508	8.57719	8.37528	9.22826	8.15353	11.2038	9.5026	10.3959	10.3326	10.7213
23066	23066	CAND2	-0.283991	1.52866	0.0996763	0.752218	0.812471	14	60	79	124	59	16	42	48	36	28	5.3996	2.68037	2.40599	3.29771	3.1036	4.26811	4.38581	5.04046	3.47637	3.15996
2184	2184	FAH	-0.284348	3.78985	0.148967	0.699524	0.785789	38	327	449	520	253	53	180	144	195	163	14.6561	14.608	13.6746	13.8291	13.3087	14.1381	18.7963	15.1214	18.8303	18.3955
55352	55352	COPRS	-0.284802	5.1359	0.0873042	0.767633	0.821772	101	827	1200	1398	696	172	419	417	436	455	38.9542	36.9445	36.5467	37.179	36.612	45.8821	43.7537	43.789	42.1027	51.3493
80757	80757	TMEM121	-0.284934	1.27412	0.0666481	0.796281	0.840509	11	58	98	95	26	9	41	33	30	31	4.24254	2.59103	2.98465	2.52647	1.36769	2.40081	4.28139	3.46532	2.89698	3.49852
26020	26020	LRP10	-0.285279	8.2798	0.0803471	0.776828	0.827344	989	7138	10622	11738	5847	1510	3886	3744	4229	3480	381.443	318.875	323.499	312.165	307.572	402.802	405.792	393.156	408.377	392.738
29886	29886	SNX8	-0.28552	4.46059	0.138306	0.709971	0.790911	70	429	679	759	366	84	230	240	280	272	26.998	19.1647	20.6793	20.1852	19.2529	22.4076	24.0176	25.2023	27.0384	30.6967
347735	347735	SERINC2	-0.285999	7.20549	0.145747	0.702634	0.786987	549	3190	4589	5515	2812	668	1940	1737	1853	1942	211.741	142.506	139.761	146.668	147.921	178.193	202.583	182.402	178.937	219.166
10654	10654	PMVK	-0.286159	3.72836	0.0980488	0.754184	0.813485	38	323	435	471	255	68	164	157	152	149	14.6561	14.4293	13.2482	12.526	13.4139	18.1394	17.1256	16.4865	14.678	16.8155
US7	US7	US7	-0.286412	14.5442	0.0264579	0.870787	0.896257	2343	13558	23702	27007	14571	2974	8636	8280	7884	10686	903.661	605.675	721.858	718.235	766.485	793.334	901.807	869.479	761.325	1205.98
54930	54930	HAUS4	-0.28644	3.85635	0.0970582	0.755389	0.814319	29	358	538	634	255	66	187	135	185	186	11.1849	15.9929	16.3851	16.8609	13.4139	17.6059	19.5273	14.1763	17.8647	20.9911
81858	81858	SHARPIN	-0.286473	5.09167	0.0958388	0.756882	0.815178	128	741	992	1260	622	142	452	413	465	396	49.3677	33.1026	30.2119	33.5089	32.7193	37.8794	47.1997	43.369	44.9031	44.6908
23180	23180	RFTN1	-0.287033	6.29432	0.0739326	0.785695	0.833418	210	1929	2669	3212	1532	388	927	946	1039	937	80.994	86.1739	81.2859	85.4212	80.5885	103.502	96.8012	99.3391	100.332	105.746
6835	6835	SURF2	-0.287067	3.07404	0.178983	0.672249	0.77587	28	165	220	279	144	32	106	98	86	90	10.7992	7.37102	6.70023	7.41984	7.57489	8.53621	11.069	10.2909	8.30467	10.157
10555	10555	AGPAT2	-0.287286	4.63405	0.116555	0.732801	0.80192	83	553	806	923	439	123	293	289	331	279	32.0119	24.7041	24.5472	24.5466	23.0929	32.8111	30.5963	30.3478	31.9633	31.4867
8742	8742	TNFSF12	-0.287508	4.09606	0.130875	0.717527	0.79433	49	392	552	629	335	80	207	207	218	187	18.8986	17.5118	16.8115	16.7279	17.6221	21.3405	21.6158	21.737	21.0514	21.104
6674	6674	SPAG1	-0.287821	1.5605	0.129632	0.718814	0.794871	5	76	126	152	49	13	27	38	46	42	1.92843	3.39514	3.8374	4.04235	2.57757	3.46784	2.81945	3.99036	4.44203	4.73994
6050	6050	RNH1	-0.287828	7.21352	0.098121	0.754096	0.813485	572	3508	4819	5416	2555	768	1824	1754	1989	1843	220.612	156.712	146.765	144.035	134.402	204.869	190.47	184.187	192.07	207.993
91544	91544	UBXN11	-0.288194	2.70458	0.195482	0.658393	0.76947	27	114	160	257	113	27	76	75	64	96	10.4135	5.09271	4.87289	6.83476	5.94419	7.20243	7.93623	7.87572	6.18022	10.8341
55146	55146	ZDHHC4	-0.288385	4.16438	0.105037	0.745866	0.80904	52	428	601	714	287	72	187	218	233	245	20.0556	19.12	18.3038	18.9884	15.0972	19.2065	19.5273	22.8921	22.4999	27.6496
1	1	A1BG	-0.289061	1.93232	0.0911293	0.762746	0.818579	16	82	104	132	72	22	45	52	39	43	6.17097	3.66317	3.16738	3.51046	3.78745	5.86864	4.69909	5.4605	3.76607	4.85279
11094	11094	CACFD1	-0.289299	2.92576	0.117688	0.731555	0.801441	30	189	237	282	130	32	95	102	105	100	11.5706	8.44317	7.21797	7.49962	6.83845	8.53621	9.92029	10.711	10.1394	11.2856
9482	9482	STX8	-0.289519	4.16539	0.110442	0.739642	0.805072	50	430	586	684	314	79	224	180	240	219	19.2843	19.2093	17.847	18.1906	16.5175	21.0738	23.391	18.9017	23.1758	24.7154
3628	3628	INPP1	-0.289805	4.10413	0.0814297	0.775369	0.826506	45	372	561	648	366	88	206	202	229	166	17.3558	16.6183	17.0856	17.2332	19.2529	23.4746	21.5114	21.2119	22.1136	18.734
9235	9235	IL32	-0.290241	3.2443	0.102339	0.749041	0.811207	33	209	292	310	162	48	123	103	104	104	12.7276	9.33663	8.89303	8.24427	8.52176	12.8043	12.8442	10.816	10.0429	11.737
83982	83982	IFI27L2	-0.290497	3.66421	0.116076	0.73333	0.802134	37	299	377	494	231	53	179	144	149	145	14.2704	13.3572	11.4817	13.1376	12.1514	14.1381	18.6919	15.1214	14.3883	16.3641
81926	81926	ABHD17A	-0.290562	5.59506	0.124805	0.723881	0.797506	227	1034	1514	1636	782	255	633	632	608	567	87.5506	46.1917	46.1097	43.5084	41.1359	68.0229	66.1005	66.3661	58.7121	63.9891
7580	7580	ZNF32	-0.290583	3.55308	0.0735942	0.786174	0.833709	27	289	373	462	215	51	143	135	149	126	10.4135	12.9105	11.3599	12.2866	11.3097	13.6046	14.9327	14.1763	14.3883	14.2198
4716	4716	NDUFB10	-0.290623	5.89775	0.100251	0.751528	0.8121	214	1379	1995	2118	1096	301	742	734	754	729	82.5367	61.6039	60.7589	56.3269	57.6534	80.2937	77.4827	77.077	72.8107	82.2717
22937	22937	SCAP	-0.290731	5.70522	0.0928251	0.760616	0.817322	183	1220	1731	1961	887	258	664	612	660	639	70.5805	54.5009	52.7186	52.1516	46.6592	68.8232	69.3376	64.2659	63.7335	72.1147
11343	11343	MGLL	-0.290943	6.82717	0.107647	0.742839	0.806577	308	2545	3837	4396	2212	496	1337	1326	1479	1407	118.791	113.692	116.858	116.909	116.359	132.311	139.615	139.243	142.821	158.788
10025	10025	MED16	-0.290965	5.31981	0.0901593	0.763975	0.819129	190	884	1341	1431	663	212	530	519	557	503	73.2803	39.4908	40.8409	38.0566	34.8761	56.5524	55.3448	54.5	53.7872	56.7664
8612	8612	PPAP2C	-0.291442	4.04647	0.10805	0.742376	0.806299	56	391	547	660	287	74	201	182	213	245	21.5984	17.4671	16.6592	17.5523	15.0972	19.74	20.9893	19.1117	20.5685	27.6496
89932	89932	PAPLN	-0.291452	1.40607	0.113203	0.736527	0.803351	16	51	83	103	43	16	41	35	45	23	6.17097	2.27832	2.52781	2.73922	2.26195	4.26811	4.28139	3.67534	4.34547	2.59568
5601	5601	MAPK9	-0.291601	5.043	0.0810322	0.775903	0.826843	76	842	1146	1415	602	147	383	426	428	392	29.3121	37.6145	34.9021	37.6311	31.6673	39.2132	39.9944	44.7341	41.3302	44.2394
65258	65258	MPPE1	-0.291716	3.63836	0.0994222	0.752524	0.812595	28	324	417	555	255	67	145	151	164	145	10.7992	14.474	12.7	14.7599	13.4139	17.8727	15.1415	15.8564	15.8368	16.3641
1841	1841	DTYMK	-0.291882	3.26479	0.0923796	0.761173	0.817631	30	210	366	378	187	35	114	112	139	152	11.5706	9.3813	11.1467	10.0527	9.83684	9.33648	11.9044	11.7611	13.4227	17.1541
148170	148170	CDC42EP5	-0.292026	4.33593	0.117468	0.731797	0.801441	72	444	678	699	356	99	276	237	269	204	27.7694	19.8348	20.6489	18.5895	18.7268	26.4089	28.8211	24.8873	25.9762	23.0225
83871	83871	RAB34	-0.292078	7.08954	0.103882	0.74722	0.809984	386	3111	4469	5032	2367	657	1640	1405	1701	1569	148.875	138.977	136.106	133.823	124.512	175.259	171.256	147.538	164.259	177.07
2286	2286	FKBP2	-0.292416	5.48651	0.0854206	0.770082	0.823023	120	1019	1446	1756	997	213	600	542	539	526	46.2823	45.5216	44.0388	46.6998	52.4456	56.8192	62.6545	56.9152	52.049	59.362
53916	53916	RAB4B	-0.292456	2.97125	0.0934257	0.759866	0.817016	30	171	212	259	143	39	104	84	90	90	11.5706	7.63906	6.45658	6.88795	7.52229	10.4035	10.8601	8.82081	8.69093	10.157
221	221	ALDH3B1	-0.292564	5.12658	0.0966051	0.755942	0.81469	113	806	1195	1427	596	159	424	450	482	411	43.5825	36.0063	36.3944	37.9502	31.3516	42.4143	44.2758	47.2543	46.5448	46.3837
54841	54841	BIVM	-0.292673	4.58043	0.0786256	0.779169	0.829014	46	499	799	1013	436	102	232	268	301	278	17.7415	22.2918	24.334	26.9401	22.9351	27.2092	24.2264	28.1426	29.0663	31.3739
90673	90673	PPP1R3E	-0.293514	2.28529	0.0959076	0.756797	0.815178	18	117	191	231	98	32	72	63	56	69	6.94234	5.22672	5.81701	6.14331	5.15514	8.53621	7.51854	6.6156	5.40769	7.78704
51282	51282	SCAND1	-0.29356	4.20606	0.0853796	0.770135	0.823023	78	465	624	650	324	102	239	215	242	261	30.0835	20.7729	19.0043	17.2864	17.0435	27.2092	24.9574	22.5771	23.3689	29.4553
4835	4835	NQO2	-0.293564	3.5859	0.111815	0.738088	0.804463	26	307	428	460	255	56	157	128	166	140	10.0278	13.7146	13.035	12.2334	13.4139	14.9384	16.3946	13.4412	16.0299	15.7998
283104	283104	SBF2-AS1	-0.293708	2.94997	0.123396	0.72538	0.798422	14	152	206	301	131	27	70	88	107	61	5.3996	6.79027	6.27385	8.00492	6.89105	7.20243	7.30969	9.24084	10.3326	6.88419
116496	116496	FAM129A	-0.293757	6.86375	0.136939	0.711344	0.791373	238	2927	4316	4924	2457	586	1483	1670	1694	912	91.7932	130.757	131.446	130.951	129.247	156.319	154.861	175.366	163.583	102.924
118472	118472	ZNF511	-0.293794	3.90542	0.105214	0.74566	0.808892	55	352	444	541	274	70	181	151	206	210	21.2127	15.7248	13.5223	14.3876	14.4133	18.673	18.9008	15.8564	19.8926	23.6997
3913	3913	LAMB2	-0.294333	9.14088	0.07788	0.780191	0.829457	1756	12629	18829	21915	11515	2948	7444	7408	7830	5187	677.264	564.174	573.448	582.816	605.728	786.398	777.333	777.911	756.111	585.382
51324	51324	SPG21	-0.294463	5.63094	0.0993813	0.752573	0.812595	120	1246	1730	2050	868	230	490	608	653	648	46.2823	55.6624	52.6881	54.5185	45.6598	61.354	51.1678	63.8458	63.0575	73.1304
572	572	BAD	-0.294725	4.16225	0.101026	0.750602	0.811773	70	408	644	660	310	88	221	231	242	237	26.998	18.2265	19.6134	17.5523	16.3071	23.4746	23.0777	24.2572	23.3689	26.7468
8877	8877	SPHK1	-0.294735	5.38732	0.0891021	0.765322	0.820074	152	1144	1538	1699	724	234	505	499	605	604	58.6242	51.1058	46.8407	45.1839	38.0849	62.421	52.7342	52.3998	58.4224	68.1648
5412	5412	UBL3	-0.294868	6.82036	0.0905942	0.763423	0.818687	253	2854	3928	4521	2188	503	1302	1464	1491	1274	97.5784	127.496	119.629	120.233	115.096	134.179	135.96	153.734	143.98	143.778
126075	126075	CCDC159	-0.295068	1.95314	0.136906	0.711376	0.791373	7	86	128	168	72	22	54	42	34	35	2.6998	3.84187	3.89831	4.46786	3.78745	5.86864	5.6389	4.4104	3.28324	3.94995
55650	55650	PIGV	-0.295166	2.57646	0.101952	0.7495	0.811479	21	138	209	210	108	30	65	84	64	82	8.0994	6.16485	6.36521	5.58482	5.68117	8.0027	6.78757	8.82081	6.18022	9.25416
57706	57706	DENND1A	-0.295167	4.85321	0.154723	0.694063	0.783474	73	638	860	1027	486	109	323	363	381	255	28.155	28.5013	26.1918	27.3125	25.5653	29.0765	33.729	38.1185	36.7916	28.7782
116028	116028	RMI2	-0.295183	2.20869	0.139984	0.708297	0.789933	13	115	137	170	86	17	48	52	52	76	5.01391	5.13738	4.17241	4.52105	4.52389	4.53486	5.01236	5.4605	5.02143	8.57703
254295	254295	PHYHD1	-0.295354	2.18076	0.117597	0.731655	0.801441	11	116	147	200	80	24	50	52	62	51	4.24254	5.18205	4.47697	5.31888	4.20827	6.40216	5.22121	5.4605	5.98709	5.75564
4338	4338	MOCS2	-0.29546	4.83601	0.121778	0.727114	0.79916	64	666	1011	1108	560	137	324	347	368	307	24.6839	29.7521	30.7906	29.4666	29.4579	36.5457	33.8334	36.4383	35.5362	34.6467
401397	401397	LINC00998	-0.295646	3.41719	0.0948022	0.758159	0.816029	21	300	384	413	151	41	119	102	120	163	8.0994	13.4019	11.6949	10.9835	7.94312	10.937	12.4265	10.711	11.5879	18.3955
10391	10391	CORO2B	-0.295685	4.58159	0.098755	0.753329	0.812996	72	512	734	852	429	110	258	283	303	264	27.7694	22.8725	22.3544	22.6584	22.5669	29.3432	26.9414	29.7177	29.2595	29.7939
54432	54432	YIPF1	-0.295776	3.82826	0.120429	0.72857	0.800009	34	309	486	526	238	55	155	145	202	161	13.1133	13.8039	14.8014	13.9887	12.5196	14.6716	16.1857	15.2264	19.5063	18.1698
143570	143570	XRRA1	-0.295787	2.1637	0.145659	0.702719	0.787008	12	98	154	152	71	10	45	65	58	57	4.62823	4.37794	4.69016	4.04235	3.73484	2.66757	4.69909	6.82562	5.60082	6.43277
5438	5438	POLR2I	-0.295812	3.47601	0.110727	0.739318	0.805072	37	278	415	420	225	64	139	139	128	159	14.2704	12.4191	12.6391	11.1696	11.8358	17.0724	14.515	14.5963	12.3604	17.944
95	95	ACY1	-0.29605	3.49142	0.0908661	0.763079	0.818625	32	266	359	465	212	56	125	130	150	141	12.3419	11.883	10.9335	12.3664	11.1519	14.9384	13.053	13.6512	14.4849	15.9126
381	381	ARF5	-0.296773	6.75463	0.0980366	0.754199	0.813485	436	2339	3318	3957	2088	573	1413	1342	1464	1244	168.159	104.49	101.052	105.234	109.836	152.852	147.551	140.923	141.372	140.392
5296	5296	PIK3R2	-0.296807	7.0495	0.101473	0.750069	0.811651	473	2878	4202	4979	2440	571	1657	1635	1779	1689	182.429	128.568	127.974	132.414	128.352	152.318	173.031	171.691	171.791	190.613
23241	23241	PACS2	-0.296807	5.79713	0.134362	0.713952	0.792693	182	1258	1747	2146	1057	276	697	686	728	622	70.1948	56.1985	53.2059	57.0716	55.6018	73.6248	72.7836	72.0366	70.3	70.1962
10669	10669	CGREF1	-0.29742	1.77356	0.068448	0.79361	0.838615	12	66	106	117	67	15	41	39	45	41	4.62823	2.94841	3.22829	3.11155	3.52443	4.00135	4.28139	4.09537	4.34547	4.62708
357	357	SHROOM2	-0.297439	3.54459	0.0935707	0.759686	0.816997	25	306	411	491	244	52	140	143	171	141	9.64214	13.6699	12.5172	13.0579	12.8352	13.8713	14.6194	15.0164	16.5128	15.9126
124583	124583	CANT1	-0.297895	5.74157	0.070646	0.790398	0.836515	144	1300	1924	2171	995	237	652	662	765	641	55.5387	58.0747	58.5965	57.7365	52.3404	63.2213	68.0845	69.5163	73.8729	72.3404
220	220	ALDH1A3	-0.297898	2.58085	0.244712	0.620823	0.758989	17	117	155	154	82	23	65	56	60	51	6.55665	5.22672	4.72061	4.09554	4.31348	6.1354	6.78757	5.88054	5.79395	5.75564
112755	112755	STX1B	-0.297978	2.84857	0.1186	0.730557	0.800889	25	154	211	294	137	35	103	98	87	69	9.64214	6.87962	6.42613	7.81875	7.20667	9.33648	10.7557	10.2909	8.40123	7.78704
7169	7169	TPM2	-0.298111	10.6375	0.136523	0.711762	0.791373	4194	35493	51293	62188	33761	7559	21451	18548	20704	16594	1617.57	1585.57	1562.16	1653.85	1775.94	2016.41	2240	1947.72	1999.3	1872.73
80212	80212	CCDC92	-0.298774	6.50216	0.104251	0.746787	0.809664	260	2060	2929	3381	1925	407	1168	1102	1214	1045	100.278	92.0261	89.2044	89.9157	101.262	108.57	121.967	115.721	117.231	117.934
26751	26751	SH3YL1	-0.298913	3.38132	0.0910127	0.762894	0.818625	22	229	320	399	207	41	112	109	145	119	8.48508	10.2301	9.74578	10.6112	10.8889	10.937	11.6955	11.446	14.0021	13.4298
57761	57761	TRIB3	-0.29908	5.02254	0.0729033	0.787156	0.834514	68	451	598	652	291	91	232	219	286	181	26.2266	20.1475	18.2124	17.3396	15.3076	24.2748	24.2264	22.9971	27.6178	20.4269
8140	8140	SLC7A5	-0.299154	8.24659	0.0983118	0.753865	0.813425	930	7505	10422	11952	6030	1557	3972	3777	4412	3305	358.688	335.27	317.408	317.856	317.199	415.34	414.773	396.621	426.049	372.988
23164	23164	MPRIP	-0.299441	7.5623	0.107711	0.742765	0.806572	563	4328	6079	7064	3598	902	2188	2405	2432	2132	217.141	193.344	185.139	187.863	189.267	240.614	228.48	252.548	234.848	240.608
9524	9524	TECR	-0.299581	5.19524	0.0954292	0.757385	0.815496	128	943	1247	1466	649	186	484	432	468	519	49.3677	42.1265	37.9781	38.9874	34.1396	49.6167	50.5413	45.3641	45.1928	58.5721
57104	57104	PNPLA2	-0.299584	6.5288	0.16826	0.681663	0.779324	317	1972	2873	3124	1624	442	1131	1077	1115	1037	122.262	88.0949	87.4989	83.0809	85.428	117.906	118.104	113.095	107.671	117.031
2022	2022	ENG	-0.299661	8.23627	0.0714282	0.789269	0.835696	1019	6918	9830	11177	5702	1560	3791	3512	3963	3581	393.014	309.047	299.378	297.246	299.945	416.14	395.872	368.794	382.691	404.136
3315	3315	HSPB1	-0.299733	8.67901	0.101993	0.749451	0.811479	1704	9451	13539	13159	6993	2175	6150	5059	5222	4091	657.208	422.203	412.338	349.956	367.856	580.196	642.208	531.244	504.267	461.692
375775	375775	PNPLA7	-0.299823	1.7999	0.187962	0.664619	0.771701	10	54	99	130	61	13	42	34	46	32	3.85686	2.41233	3.0151	3.45727	3.20881	3.46784	4.38581	3.57033	4.44203	3.61138
5756	5756	TWF1	-0.299827	7.26362	0.106875	0.74373	0.807321	324	3877	5501	6426	2641	682	1611	1855	2098	1836	124.962	173.197	167.536	170.896	138.926	181.928	168.227	194.793	202.595	207.203
57222	57222	ERGIC1	-0.299878	7.92207	0.0935072	0.759765	0.817007	677	5394	8034	9354	4611	1070	2793	2788	3130	3119	261.109	240.965	244.68	248.764	242.554	285.43	291.657	292.767	302.251	351.997
126299	126299	ZNF428	-0.300396	4.23586	0.0962269	0.756405	0.81489	42	455	652	735	352	73	241	217	239	229	16.1988	20.3262	19.857	19.5469	18.5164	19.4732	25.1662	22.7871	23.0792	25.8439
10667	10667	FARS2	-0.300421	2.99027	0.161672	0.687622	0.781074	24	164	256	263	127	35	89	70	97	101	9.25645	7.32635	7.79663	6.99433	6.68064	9.33648	9.29375	7.35067	9.36689	11.3984
25845	25845	PP7080	-0.30053	3.18362	0.0725742	0.787625	0.83471	35	242	358	374	158	44	131	113	121	149	13.499	10.8108	10.9031	9.94631	8.31134	11.7373	13.6796	11.8661	11.6845	16.8155
220134	220134	SKA1	-0.300536	2.42182	0.0908603	0.763086	0.818625	12	146	207	252	123	26	67	52	61	111	4.62823	6.52224	6.3043	6.70179	6.47022	6.93567	6.99642	5.4605	5.89052	12.527
140680	140680	C20orf96	-0.300716	2.63115	0.133842	0.714482	0.792852	16	140	179	235	109	21	80	67	66	83	6.17097	6.2542	5.45155	6.24969	5.73377	5.60189	8.35393	7.03564	6.37335	9.36702
84936	84936	ZFYVE19	-0.300943	3.70825	0.12454	0.724162	0.797531	55	276	385	444	233	52	179	157	175	170	21.2127	12.3297	11.7254	11.8079	12.2566	13.8713	18.6919	16.4865	16.899	19.1855
64116	64116	SLC39A8	-0.301111	1.99227	0.10963	0.740566	0.805275	8	102	160	165	75	12	53	52	60	51	3.08548	4.55663	4.87289	4.38808	3.94526	3.20108	5.53448	5.4605	5.79395	5.75564
3801	3801	KIFC3	-0.301361	5.90947	0.124689	0.724003	0.797506	220	1385	1846	2233	1010	301	731	649	800	767	84.8508	61.8719	56.221	59.3853	53.1295	80.2937	76.334	68.1512	77.2527	86.5603
79640	79640	C22orf46	-0.301495	4.35568	0.168247	0.681675	0.779324	43	427	602	754	434	82	257	248	227	202	16.5845	19.0753	18.3343	20.0522	22.8299	21.874	26.837	26.0424	21.9205	22.7968
3614	3614	IMPDH1	-0.301564	5.70298	0.11042	0.739666	0.805072	173	1257	1770	1975	940	242	688	664	741	583	66.7236	56.1538	53.9064	52.5239	49.4472	64.5551	71.8438	69.7264	71.5553	65.7948
11217	11217	AKAP2	-0.301605	8.22282	0.103738	0.747389	0.810092	646	6339	9459	10822	5988	1275	3438	3762	3885	2524	249.153	283.181	288.079	287.805	314.989	340.115	359.01	395.046	375.158	284.848
54821	54821	ERCC6L	-0.301687	1.93676	0.119415	0.729669	0.800512	7	97	149	175	103	22	37	44	42	75	2.6998	4.33327	4.53788	4.65402	5.41815	5.86864	3.86369	4.62042	4.05577	8.46417
9236	9236	CCPG1	-0.301748	6.51091	0.0912549	0.762588	0.818579	195	2221	3459	4002	1907	491	1120	1185	1356	855	75.2087	99.2184	105.346	106.431	100.315	130.977	116.955	124.436	130.943	96.4915
51295	51295	ECSIT	-0.302096	3.60837	0.122199	0.726662	0.799007	50	273	393	389	212	49	156	140	181	162	19.2843	12.1957	11.969	10.3452	11.1519	13.0711	16.2902	14.7013	17.4784	18.2826
26229	26229	B3GAT3	-0.302427	3.71664	0.108676	0.741657	0.805817	43	298	427	502	238	60	179	146	170	162	16.5845	13.3125	13.0045	13.3504	12.5196	16.0054	18.6919	15.3314	16.4162	18.2826
93100	93100	NAPRT	-0.302498	3.47885	0.176547	0.674357	0.776425	40	271	323	402	188	50	128	125	136	162	15.4274	12.1063	9.83715	10.691	9.88944	13.3378	13.3663	13.1262	13.133	18.2826
9638	9638	FEZ1	-0.302783	4.29392	0.116642	0.732705	0.80189	46	501	655	806	391	93	228	236	271	234	17.7415	22.3811	19.9484	21.4351	20.5679	24.8084	23.8087	24.7823	26.1694	26.4082
84934	84934	RITA1	-0.302805	3.8439	0.0935923	0.759659	0.816997	50	358	533	489	234	77	189	145	178	195	19.2843	15.9929	16.2328	13.0047	12.3092	20.5403	19.7362	15.2264	17.1887	22.0068
389203	389203	SMIM20	-0.302839	2.88308	0.131182	0.717209	0.794053	25	185	258	267	128	35	87	97	101	92	9.64214	8.26448	7.85754	7.10071	6.73324	9.33648	9.0849	10.1859	9.75315	10.3827
85360	85360	SYDE1	-0.302972	6.08997	0.08367	0.772384	0.824299	245	1563	2223	2364	1166	324	891	835	873	779	94.493	69.8237	67.7027	62.8692	61.3356	86.4291	93.0419	87.683	84.302	87.9145
4313	4313	MMP2	-0.303032	11.1761	0.091448	0.762344	0.818429	7435	54704	78866	87550	43368	11182	28780	28969	31636	27628	2867.57	2443.78	2401.91	2328.34	2281.31	2982.87	3005.33	3042.02	3054.96	3117.97
4692	4692	NDN	-0.30306	2.05215	0.0779366	0.780113	0.82945	11	121	162	184	72	31	56	42	42	55	4.24254	5.40542	4.9338	4.89337	3.78745	8.26945	5.84775	4.4104	4.05577	6.20706
3070	3070	HELLS	-0.303265	2.7463	0.114577	0.734992	0.802922	12	198	271	298	133	22	89	81	83	121	4.62823	8.84523	8.25346	7.92513	6.99626	5.86864	9.29375	8.50578	8.01497	13.6555
56850	56850	GRIPAP1	-0.30334	5.07017	0.135923	0.712368	0.79161	91	730	991	1365	671	152	455	384	426	351	35.0974	32.6112	30.1815	36.3014	35.2969	40.547	47.513	40.3237	41.1371	39.6123
5871	5871	MAP4K2	-0.303482	3.71905	0.125986	0.722631	0.797043	50	302	401	535	284	67	171	159	186	186	19.2843	13.4912	12.2127	14.228	14.9394	17.8727	17.8565	16.6965	17.9613	20.9911
4061	4061	LY6E	-0.303506	7.47374	0.109746	0.740433	0.805275	589	3988	5785	5478	2610	926	2092	1895	1967	1882	227.169	178.155	176.185	145.684	137.295	247.017	218.455	198.993	189.945	212.394
146	146	ADRA1D	-0.30367	1.26892	0.0640847	0.800153	0.843258	10	55	72	76	43	7	34	28	31	38	3.85686	2.45701	2.1928	2.02117	2.26195	1.8673	3.55042	2.94027	2.99354	4.28851
6920	6920	TCEA3	-0.303741	4.47486	0.153082	0.695608	0.784095	59	490	695	832	469	105	300	277	297	194	22.7554	21.8897	21.1666	22.1265	24.671	28.0094	31.3272	29.0877	28.6801	21.894
51629	51629	SLC25A39	-0.303745	5.3916	0.106548	0.744109	0.807452	141	966	1379	1584	697	181	495	484	528	599	54.3817	43.154	41.9982	42.1255	36.6646	48.2829	51.69	50.8246	50.9868	67.6005
51596	51596	CUTA	-0.304077	5.83484	0.14589	0.702495	0.786982	164	1335	1856	2144	981	258	680	583	740	736	63.2524	59.6383	56.5255	57.0184	51.604	68.8232	71.0084	61.2206	71.4588	83.0617
1397	1397	CRIP2	-0.304171	4.47925	0.114833	0.734707	0.802881	85	544	721	801	410	122	327	268	358	186	32.7833	24.302	21.9585	21.3021	21.5674	32.5443	34.1467	28.1426	34.5706	20.9911
51390	51390	AIG1	-0.304279	3.34273	0.128132	0.720377	0.795907	27	218	339	383	209	40	133	115	150	112	10.4135	9.73868	10.3244	10.1857	10.9941	10.6703	13.8884	12.0761	14.4849	12.6398
85437	85437	ZCRB1	-0.304393	5.81352	0.128471	0.720023	0.79574	114	1338	1939	2195	1260	260	715	729	714	581	43.9682	59.7723	59.0534	58.3747	66.2803	69.3567	74.6633	76.552	68.948	65.5691
9609	9609	RAB36	-0.305123	2.52535	0.0920952	0.76153	0.81793	14	130	180	231	117	15	67	83	87	68	5.3996	5.80747	5.482	6.14331	6.1546	4.00135	6.99642	8.7158	8.40123	7.67418
55954	55954	ZMAT5	-0.305358	3.70696	0.179351	0.671932	0.775581	49	269	399	415	169	58	136	128	174	156	18.8986	12.017	12.1518	11.0367	8.88998	15.4719	14.2017	13.4412	16.8025	17.6055
92482	92482	BBIP1	-0.30545	3.71696	0.0962863	0.756333	0.814887	41	310	410	512	224	54	168	161	179	153	15.8131	13.8486	12.4868	13.6163	11.7832	14.4049	17.5433	16.9065	17.2853	17.2669
79953	79953	SYNDIG1	-0.305769	2.25502	0.0735879	0.786183	0.833709	11	104	173	189	87	26	58	49	62	47	4.24254	4.64598	5.26881	5.02634	4.5765	6.93567	6.0566	5.14547	5.98709	5.30421
UL53	UL53	UL53	-0.305956	10.331	0.0382893	0.844863	0.875728	1213	7016	12361	13073	6564	1465	4165	4322	4128	5402	467.837	313.425	376.461	347.669	345.289	390.798	434.927	453.851	398.624	609.646
1777	1777	DNASE2	-0.30613	5.14123	0.0876435	0.767195	0.821453	103	789	1104	1308	660	147	440	425	459	408	39.7256	35.2469	33.6229	34.7855	34.7183	39.2132	45.9466	44.6291	44.3237	46.0451
84675	84675	TRIM55	-0.30641	3.76672	0.12475	0.723939	0.797506	25	282	395	505	243	54	154	150	174	105	9.64214	12.5977	12.03	13.4302	12.7826	14.4049	16.0813	15.7514	16.8025	11.8498
11156	11156	PTP4A3	-0.306982	1.30345	0.0998449	0.752016	0.812402	7	63	82	122	40	9	36	31	36	32	2.6998	2.81439	2.49736	3.24452	2.10414	2.40081	3.75927	3.2553	3.47637	3.61138
2542	2542	SLC37A4	-0.307185	2.3472	0.109486	0.74073	0.805275	17	128	184	222	105	38	64	47	78	62	6.55665	5.71813	5.60382	5.90396	5.52336	10.1367	6.68315	4.93545	7.53214	6.99705
10656	10656	KHDRBS3	-0.307558	3.76467	0.236603	0.626671	0.760519	15	287	435	511	255	52	149	142	150	128	5.78528	12.8211	13.2482	13.5897	13.4139	13.8713	15.5592	14.9114	14.4849	14.4455
8971	8971	H1FX	-0.307574	5.33712	0.157702	0.691281	0.782726	151	953	1270	1551	712	191	525	425	531	604	58.2385	42.5732	38.6786	41.2479	37.4536	50.9505	54.8227	44.6291	51.2765	68.1648
115024	115024	NT5C3B	-0.307638	4.7209	0.1366	0.711684	0.791373	72	583	865	1070	455	116	330	302	340	302	27.7694	26.0443	26.3441	28.456	23.9346	30.9438	34.46	31.7129	32.8324	34.0824
10522	10522	DEAF1	-0.307837	4.61214	0.098414	0.753741	0.813366	88	535	849	987	427	116	273	300	329	364	33.9403	23.9	25.8568	26.2487	22.4617	30.9438	28.5078	31.5029	31.7702	41.0794
1949	1949	EFNB3	-0.30792	3.67277	0.140317	0.707966	0.789852	39	286	422	484	225	53	165	153	194	130	15.0417	12.7764	12.8523	12.8717	11.8358	14.1381	17.23	16.0665	18.7338	14.6712
3029	3029	HAGH	-0.308088	3.81198	0.107469	0.743045	0.806655	35	329	463	568	304	81	172	154	174	163	13.499	14.6974	14.1009	15.1056	15.9914	21.6073	17.961	16.1715	16.8025	18.3955
653784	653784	MZT2A	-0.308188	2.60284	0.166799	0.682972	0.779806	24	138	188	191	107	32	78	67	75	73	9.25645	6.16485	5.72565	5.07953	5.62857	8.53621	8.14508	7.03564	7.24244	8.23846
2783	2783	GNB2	-0.308263	7.10893	0.113898	0.735749	0.803209	440	3325	4603	5133	2253	684	1621	1556	1831	1696	169.702	148.537	140.187	136.509	118.516	182.461	169.272	163.395	176.812	191.403
51501	51501	C11orf73	-0.30827	4.2017	0.146542	0.701862	0.786499	39	465	596	743	348	81	218	202	232	231	15.0417	20.7729	18.1515	19.7596	18.306	21.6073	22.7645	21.2119	22.4033	26.0696
6878	6878	TAF6	-0.308653	5.79155	0.134617	0.713692	0.792555	157	1269	1639	2053	1092	261	628	631	674	702	60.5526	56.6899	49.9167	54.5983	57.4429	69.6235	65.5784	66.2611	65.0854	79.2246
2782	2782	GNB1	-0.30866	8.86265	0.101778	0.749706	0.811569	1127	10422	15311	17222	8556	1993	5415	5522	5797	5144	434.668	465.581	466.305	458.009	450.075	531.646	565.457	579.863	559.792	580.529
1163	1163	CKS1B	-0.309052	4.02327	0.150393	0.69816	0.785413	32	441	589	737	396	69	219	191	219	263	12.3419	19.7007	17.9383	19.6001	20.831	18.4062	22.8689	20.0568	21.1479	29.681
755	755	C21orf2	-0.309124	3.43096	0.0997673	0.752109	0.812427	37	239	423	400	177	59	134	113	158	130	14.2704	10.6768	12.8827	10.6378	9.31081	15.7386	13.9928	11.8661	15.2574	14.6712
5932	5932	RBBP8	-0.309201	4.89504	0.14026	0.708022	0.789852	66	702	1002	1051	533	112	324	368	361	358	25.4552	31.3603	30.5165	27.9507	28.0376	29.8767	33.8334	38.6435	34.8603	40.4023
9144	9144	SYNGR2	-0.309225	4.64151	0.166047	0.683649	0.779929	87	580	850	947	433	137	295	314	356	269	33.5546	25.9103	25.8872	25.1849	22.7773	36.5457	30.8051	32.973	34.3775	30.3582
56034	56034	PDGFC	-0.309623	4.87885	0.0899275	0.764269	0.819369	62	778	1105	1267	585	117	360	370	412	416	23.9125	34.7555	33.6534	33.6951	30.773	31.2105	37.5927	38.8535	39.7851	46.9479
283537	283537	SLC46A3	-0.309687	1.35664	0.0858019	0.769584	0.822884	6	67	90	111	35	7	33	31	34	36	2.31411	2.99308	2.741	2.95198	1.84112	1.8673	3.446	3.2553	3.28324	4.0628
92305	92305	TMEM129	-0.309742	4.91009	0.0948258	0.758129	0.816029	97	670	1027	1137	525	162	357	340	377	366	37.4115	29.9308	31.2779	30.2378	27.6168	43.2146	37.2794	35.7033	36.4053	41.3052
4357	4357	MPST	-0.309756	4.39938	0.128618	0.719869	0.795645	96	508	699	675	340	110	282	269	279	271	37.0258	22.6938	21.2884	17.9512	17.8852	29.3432	29.4476	28.2476	26.9419	30.5839
79792	79792	GSDMD	-0.309954	3.9334	0.171151	0.679091	0.778336	46	310	438	618	263	69	195	141	198	181	17.7415	13.8486	13.3395	16.4353	13.8347	18.4062	20.3627	14.8064	19.12	20.4269
6612	6612	SUMO3	-0.30996	6.78837	0.091116	0.762763	0.818579	320	2578	3800	4254	2392	510	1406	1419	1441	1457	123.419	115.167	115.731	113.133	125.827	136.046	146.82	149.009	139.151	164.431
79587	79587	CARS2	-0.310082	4.93315	0.262808	0.608197	0.757575	70	596	801	1055	493	115	333	281	343	315	26.998	26.625	24.3949	28.0571	25.9335	30.677	34.7732	29.5077	33.1221	35.5495
54757	54757	FAM20A	-0.310187	4.00063	0.110159	0.739963	0.805275	42	303	451	587	264	56	197	176	189	161	16.1988	13.5359	13.7355	15.6109	13.8873	14.9384	20.5716	18.4817	18.251	18.1698
445815	445815	PALM2-AKAP2	-0.310203	8.24239	0.109833	0.740334	0.805275	657	6428	9563	10957	6050	1299	3496	3836	3968	2567	253.395	287.157	291.247	291.395	318.251	346.517	365.067	402.817	383.173	289.7
55213	55213	RCBTB1	-0.310233	4.27282	0.115812	0.733622	0.802294	50	425	611	715	330	87	191	229	235	228	19.2843	18.986	18.6084	19.015	17.3591	23.2078	19.945	24.0472	22.693	25.7311
666	666	BOK	-0.310429	5.20999	0.0943818	0.758679	0.816363	148	898	1283	1459	708	191	542	510	572	415	57.0815	40.1162	39.0745	38.8012	37.2432	50.9505	56.5979	53.5549	55.2357	46.8351
10248	10248	POP7	-0.310742	3.99948	0.0822377	0.774288	0.82584	55	424	577	635	333	81	200	209	234	241	21.2127	18.9413	17.5729	16.8874	17.5169	21.6073	20.8848	21.947	22.5964	27.1982
79874	79874	RABEP2	-0.310889	4.29937	0.127657	0.720874	0.795996	71	436	647	679	310	93	249	209	261	240	27.3837	19.4774	19.7048	18.0576	16.3071	24.8084	26.0016	21.947	25.2037	27.0853
84292	84292	WDR83	-0.311077	2.47505	0.111445	0.738505	0.804631	17	153	198	233	110	25	80	72	70	85	6.55665	6.83495	6.0302	6.1965	5.78638	6.66891	8.35393	7.56069	6.75961	9.59273
84866	84866	TMEM25	-0.311137	3.00996	0.116184	0.73321	0.802134	25	166	259	340	148	34	103	93	108	104	9.64214	7.41569	7.88799	9.0421	7.78531	9.06972	10.7557	9.76589	10.4291	11.737
89894	89894	TMEM116	-0.311227	1.25677	0.15696	0.691971	0.782997	9	45	71	101	40	13	19	22	31	40	3.47117	2.01028	2.16235	2.68603	2.10414	3.46784	1.98406	2.31021	2.99354	4.51422
51161	51161	C3orf18	-0.311381	3.14162	0.0944278	0.758622	0.816363	20	218	316	394	164	41	94	116	128	107	7.71371	9.73868	9.62396	10.4782	8.62696	10.937	9.81587	12.1811	12.3604	12.0755
157570	157570	ESCO2	-0.311449	1.88692	0.130733	0.717674	0.794417	11	99	130	174	72	15	40	49	41	78	4.24254	4.42261	3.95922	4.62743	3.78745	4.00135	4.17697	5.14547	3.9592	8.80274
301	301	ANXA1	-0.311508	8.76506	0.0957636	0.756974	0.81518	1065	11302	15607	17652	7951	2134	5082	5097	5997	5437	410.755	504.893	475.32	469.444	418.25	569.259	530.683	535.234	579.106	613.596
7534	7534	YWHAZ	-0.311731	9.13952	0.100086	0.751727	0.812165	1178	14117	19815	23129	10445	2642	6598	6634	7644	6315	454.338	630.647	603.477	615.102	549.443	704.771	688.99	696.634	738.15	712.683
79020	79020	C7orf25	-0.311858	3.25964	0.0868575	0.768211	0.822016	27	180	278	334	173	28	108	109	120	123	10.4135	8.04111	8.46665	8.88253	9.10039	7.46918	11.2778	11.446	11.5879	13.8812
64840	64840	PORCN	-0.311872	2.77099	0.118876	0.730257	0.800839	25	174	203	252	114	28	95	92	89	82	9.64214	7.77308	6.18248	6.70179	5.99679	7.46918	9.92029	9.66088	8.59436	9.25416
4154	4154	MBNL1	-0.312052	8.27712	0.0903512	0.763731	0.818942	638	7450	10778	12172	5641	1416	3488	3940	4127	3033	246.067	332.813	328.25	323.707	296.736	377.727	364.231	413.738	398.527	342.291
5216	5216	PFN1	-0.312214	10.0522	0.111134	0.738857	0.804812	2883	24900	34456	40454	20873	4823	14125	12114	13901	12296	1111.93	1112.35	1049.38	1075.85	1097.99	1286.57	1474.99	1272.09	1342.36	1387.67
51094	51094	ADIPOR1	-0.312375	6.56049	0.117808	0.731424	0.801441	254	2108	3132	3610	1776	410	1119	1097	1278	1129	97.9641	94.1704	95.3868	96.0058	93.4237	109.37	116.851	115.196	123.411	127.414
2635	2635	GBP3	-0.312568	4.73303	0.176977	0.673984	0.776332	44	472	737	873	437	113	237	272	275	201	16.9702	21.0856	22.4458	23.2169	22.9877	30.1435	24.7485	28.5626	26.5556	22.684
4684	4684	NCAM1	-0.312929	1.19871	0.12233	0.726522	0.799007	5	53	77	96	46	15	29	27	23	22	1.92843	2.36766	2.34508	2.55306	2.41976	4.00135	3.0283	2.83526	2.22102	2.48282
3161	3161	HMMR	-0.312965	2.82838	0.209282	0.647331	0.765023	11	178	259	327	161	30	71	70	84	139	4.24254	7.95177	7.88799	8.69637	8.46915	8.0027	7.41411	7.35067	8.11153	15.6869
26260	26260	FBXO25	-0.313215	3.80889	0.110716	0.73933	0.805072	36	339	486	573	262	59	183	184	186	163	13.8847	15.1441	14.8014	15.2386	13.7821	15.7386	19.1096	19.3218	17.9613	18.3955
80270	80270	HSD3B7	-0.313539	4.4809	0.0992524	0.752729	0.812595	84	494	727	815	406	114	275	257	309	289	32.3976	22.0684	22.1412	21.6744	21.357	30.4102	28.7166	26.9875	29.8389	32.6153
644538	644538	SMIM10	-0.313543	3.15551	0.156035	0.692834	0.783302	24	191	290	352	211	49	103	117	119	97	9.25645	8.53252	8.83212	9.36123	11.0993	13.0711	10.7557	12.2861	11.4913	10.947
136	136	ADORA2B	-0.313683	2.14842	0.0783628	0.779528	0.829129	11	116	163	169	105	21	60	63	60	54	4.24254	5.18205	4.96426	4.49445	5.52336	5.60189	6.26545	6.6156	5.79395	6.0942
7172	7172	TPMT	-0.313692	4.509	0.119515	0.729561	0.800468	47	515	778	917	441	115	238	253	308	248	18.1272	23.0065	23.6944	24.3871	23.1981	30.677	24.8529	26.5674	29.7423	27.9882
63905	63905	MANBAL	-0.313981	5.29897	0.100221	0.751565	0.8121	110	1026	1375	1618	693	179	478	485	552	520	42.4254	45.8344	41.8764	43.0297	36.4542	47.7494	49.9147	50.9297	53.3044	58.6849
56548	56548	CHST7	-0.313992	1.6391	0.117344	0.731934	0.801441	9	93	135	127	61	18	50	53	34	35	3.47117	4.15458	4.1115	3.37749	3.20881	4.80162	5.22121	5.56551	3.28324	3.94995
28960	28960	DCPS	-0.314261	3.65295	0.113237	0.736488	0.803351	45	294	417	475	228	51	143	171	180	180	17.3558	13.1338	12.7	12.6323	11.9936	13.6046	14.9327	17.9566	17.3819	20.314
51024	51024	FIS1	-0.314347	6.21334	0.109677	0.740512	0.805275	241	1682	2333	2814	1417	386	938	866	990	847	92.9502	75.1398	71.0528	74.8367	74.5391	102.968	97.9498	90.9383	95.6002	95.5887
6284	6284	S100A13	-0.314361	5.9627	0.116959	0.732356	0.801733	161	1499	2141	2512	1124	286	738	722	842	777	62.0954	66.9646	65.2054	66.8051	59.1263	76.2924	77.065	75.8169	81.3085	87.6888
222658	222658	KCTD20	-0.314391	6.24047	0.0931458	0.760215	0.817158	151	1845	2768	3134	1316	352	828	941	1047	791	58.2385	82.4214	84.301	83.3469	69.2261	93.8983	86.4632	98.814	101.104	89.2688
51435	51435	SCARA3	-0.314663	7.46956	0.0964916	0.756081	0.81469	552	3729	5578	6680	3449	823	1965	2192	2287	2251	212.898	166.585	169.881	177.651	181.429	219.541	205.193	230.181	220.846	254.038
115817	115817	DHRS1	-0.315093	2.43727	0.114685	0.734872	0.802912	14	122	156	219	110	23	61	62	80	63	5.3996	5.45009	4.75107	5.82417	5.78638	6.1354	6.36987	6.51059	7.72527	7.1099
6888	6888	TALDO1	-0.315425	7.15723	0.129631	0.718815	0.794871	425	3232	4654	5360	2682	659	1704	1681	1845	1812	163.916	144.383	141.74	142.546	141.082	175.793	177.939	176.521	178.164	204.494
633	633	BGN	-0.315518	10.4427	0.109426	0.740799	0.805275	4192	32557	46011	53823	27917	6756	19104	18095	19104	14466	1616.79	1454.41	1401.29	1431.39	1468.53	1802.21	1994.92	1900.15	1844.79	1632.57
9918	9918	NCAPD2	-0.315694	5.53017	0.129455	0.718998	0.794906	133	1046	1525	1850	880	220	515	547	619	611	51.2962	46.7278	46.4447	49.1996	46.291	58.6864	53.7784	57.4402	59.7743	68.9548
51078	51078	THAP4	-0.315959	5.57722	0.119223	0.729879	0.800666	182	1134	1514	1811	918	263	647	581	668	572	70.1948	50.659	46.1097	48.1625	48.2899	70.157	67.5624	61.0106	64.506	64.5534
5327	5327	PLAT	-0.316433	9.01291	0.0795271	0.777939	0.828115	1503	11803	16987	20239	9851	2450	6419	5746	6975	6534	579.685	527.274	517.349	538.244	518.196	653.554	670.299	603.385	673.547	737.399
196883	196883	ADCY4	-0.31664	1.71448	0.208845	0.647674	0.765219	13	61	76	115	44	13	34	32	31	48	5.01391	2.72504	2.31462	3.05836	2.31455	3.46784	3.55042	3.36031	2.99354	5.41707
84617	84617	TUBB6	-0.31677	8.67248	0.121931	0.72695	0.799099	1320	9512	13512	15764	7766	2035	5353	4731	5813	4846	509.105	424.928	411.516	419.234	408.518	542.85	558.982	496.8	561.338	546.898
2589	2589	GALNT1	-0.316815	5.82203	0.100475	0.751261	0.81196	113	1361	2069	2351	1074	256	600	693	770	698	43.5825	60.7998	63.0126	62.5234	56.4961	68.2897	62.6545	72.7716	74.3557	78.7732
79171	79171	RBM42	-0.316969	5.68772	0.10984	0.740326	0.805275	198	1169	1720	1829	886	263	651	608	672	683	76.3657	52.2226	52.3836	48.6412	46.6066	70.157	67.9801	63.8458	64.8923	77.0804
84836	84836	ABHD14B	-0.317052	4.24149	0.164391	0.685146	0.780442	46	387	587	705	330	85	203	210	245	189	17.7415	17.2884	17.8774	18.7491	17.3591	22.6743	21.1981	22.052	23.6586	21.3297
389119	389119	FAM212A	-0.317106	1.79052	0.0893758	0.764972	0.819898	22	81	119	150	65	21	54	52	68	47	8.48508	3.6185	3.62421	3.98916	3.41922	5.60189	5.6389	5.4605	6.56648	5.30421
339229	339229	OXLD1	-0.317189	1.8385	0.124777	0.72391	0.797506	11	83	116	143	61	18	46	36	47	45	4.24254	3.70785	3.53285	3.803	3.20881	4.80162	4.80351	3.78035	4.5386	5.0785
64208	64208	POPDC3	-0.317332	3.91774	0.0868777	0.768185	0.822016	25	386	533	667	299	56	151	191	231	199	9.64214	17.2437	16.2328	17.7385	15.7284	14.9384	15.768	20.0568	22.3067	22.4583
79652	79652	TMEM204	-0.317386	3.38151	0.08376	0.772265	0.824247	36	235	322	364	159	40	129	130	153	110	13.8847	10.4981	9.80669	9.68036	8.36395	10.6703	13.4707	13.6512	14.7746	12.4141
5696	5696	PSMB8	-0.317484	4.03823	0.193058	0.660383	0.770371	40	371	543	592	280	84	172	176	211	171	15.4274	16.5736	16.5374	15.7439	14.729	22.4076	17.961	18.4817	20.3754	19.2983
7023	7023	TFAP4	-0.317599	3.04977	0.0926083	0.760887	0.817484	25	178	276	309	170	36	97	111	103	110	9.64214	7.95177	8.40574	8.21767	8.94258	9.60324	10.1291	11.6561	9.94629	12.4141
55130	55130	ARMC4	-0.317766	2.93318	0.101469	0.750074	0.811651	11	167	254	320	181	42	86	102	92	63	4.24254	7.46037	7.73571	8.51021	9.52122	11.2038	8.98048	10.711	8.88406	7.1099
10398	10398	MYL9	-0.318222	9.57465	0.119053	0.730064	0.800794	2315	17267	24182	28916	15234	3663	10160	9417	10335	8206	892.862	771.366	736.477	769.004	801.361	977.129	1060.95	988.875	998.008	926.093
8082	8082	SSPN	-0.318459	3.65388	0.10342	0.747763	0.810348	28	315	508	509	247	59	154	164	187	145	10.7992	14.072	15.4714	13.5366	12.993	15.7386	16.0813	17.2216	18.0578	16.3641
54981	54981	NMRK1	-0.31849	2.26135	0.19944	0.655173	0.768192	8	114	155	168	77	27	52	33	59	46	3.08548	5.09271	4.72061	4.46786	4.05046	7.20243	5.43006	3.46532	5.69739	5.19136
92714	92714	ARRDC1	-0.318738	3.22478	0.10129	0.750287	0.811708	36	236	289	362	172	48	122	116	129	128	13.8847	10.5428	8.80166	9.62717	9.04779	12.8043	12.7397	12.1811	12.457	14.4455
9244	9244	CRLF1	-0.319089	3.09386	0.112813	0.736964	0.803698	45	218	282	313	152	52	129	108	132	117	17.3558	9.73868	8.58847	8.32405	7.99572	13.8713	13.4707	11.341	12.7467	13.2041
5191	5191	PEX7	-0.319156	1.92227	0.144628	0.703723	0.787605	9	91	96	141	59	12	47	37	50	42	3.47117	4.06523	2.92373	3.74981	3.1036	3.20108	4.90793	3.88535	4.82829	4.73994
54758	54758	KLHDC4	-0.319226	2.4537	0.168191	0.681725	0.779324	17	128	161	205	91	21	68	72	81	53	6.55665	5.71813	4.90335	5.45185	4.78691	5.60189	7.10084	7.56069	7.82184	5.98135
83695	83695	RHNO1	-0.319276	4.50373	0.101133	0.750474	0.811709	56	536	791	889	460	105	278	260	279	313	21.5984	23.9447	24.0904	23.6424	24.1976	28.0094	29.0299	27.3025	26.9419	35.3238
10809	10809	STARD10	-0.319496	3.40207	0.138669	0.709608	0.790717	39	249	371	453	190	56	141	134	149	142	15.0417	11.1235	11.299	12.0473	9.99465	14.9384	14.7238	14.0713	14.3883	16.0255
9973	9973	CCS	-0.319601	3.95662	0.170789	0.679412	0.778336	52	336	462	632	272	65	205	185	232	172	20.0556	15.0101	14.0705	16.8077	14.3081	17.3392	21.4069	19.4268	22.4033	19.4112
51150	51150	SDF4	-0.319604	7.87822	0.129956	0.718478	0.794791	718	5385	7580	8825	4245	1045	2937	2881	3152	2774	276.922	240.563	230.853	234.696	223.302	278.761	306.694	302.533	304.376	313.061
10681	10681	GNB5	-0.319686	4.75379	0.190698	0.662336	0.77083	57	618	875	990	463	128	270	292	342	288	21.9841	27.6078	26.6486	26.3285	24.3554	34.1448	28.1945	30.6628	33.0255	32.5024
26240	26240	FAM50B	-0.319696	2.6126	0.100946	0.750697	0.811801	24	127	194	265	132	32	70	70	106	88	9.25645	5.67345	5.90838	7.04752	6.94365	8.53621	7.30969	7.35067	10.236	9.93129
2745	2745	GLRX	-0.319727	4.20405	0.105252	0.745615	0.808892	47	431	543	689	306	63	211	211	241	230	18.1272	19.254	16.5374	18.3235	16.0966	16.8057	22.0335	22.157	23.2724	25.9568
1384	1384	CRAT	-0.319733	5.9832	0.115057	0.734459	0.802685	203	1350	2048	2288	1146	253	793	810	818	776	78.2942	60.3084	62.373	60.848	60.2835	67.4894	82.8083	85.0578	78.9909	87.576
255758	255758	TCTEX1D2	-0.320015	1.76142	0.133757	0.714568	0.792852	6	93	133	136	60	20	37	37	48	36	2.31411	4.15458	4.05059	3.61684	3.15621	5.33513	3.86369	3.88535	4.63516	4.0628
57175	57175	CORO1B	-0.320043	6.01336	0.15492	0.693878	0.783474	239	1508	2055	2415	1160	343	806	768	824	865	92.1788	67.3667	62.5862	64.2255	61.02	91.4975	84.1659	80.6474	79.5703	97.6201
6331	6331	SCN5A	-0.320053	1.86586	0.112696	0.737095	0.803767	8	84	119	135	73	19	41	41	37	46	3.08548	3.75252	3.62421	3.59024	3.84005	5.06837	4.28139	4.30539	3.57294	5.19136
5831	5831	PYCR1	-0.320121	6.91584	0.111361	0.7386	0.804659	391	2801	4027	4411	2095	612	1531	1391	1712	1303	150.803	125.129	122.645	117.308	110.204	163.255	159.873	146.068	165.321	147.051
57045	57045	TWSG1	-0.320163	7.08221	0.108334	0.742049	0.806019	274	3338	5144	5679	2632	627	1538	1678	1894	1668	105.678	149.118	156.663	151.03	138.452	167.256	160.604	176.206	182.896	188.243
6907	6907	TBL1X	-0.32068	5.56645	0.127832	0.72069	0.795907	122	1103	1672	1777	875	210	572	598	631	540	47.0536	49.2742	50.9217	47.2583	46.028	56.0189	59.7306	62.7957	60.9331	60.942
84553	84553	FAXC	-0.320823	1.38751	0.106769	0.743853	0.80737	12	58	91	105	48	17	32	37	35	34	4.62823	2.59103	2.77146	2.79241	2.52496	4.53486	3.34157	3.88535	3.37981	3.83709
79672	79672	FN3KRP	-0.321207	4.58736	0.12875	0.719732	0.795568	64	580	823	991	528	112	341	301	314	308	24.6839	25.9103	25.0649	26.3551	27.7746	29.8767	35.6086	31.6079	30.3217	34.7595
6483	6483	ST3GAL2	-0.321312	5.63425	0.0971689	0.755254	0.814248	175	1088	1624	1722	839	245	586	610	673	563	67.495	48.6041	49.4598	45.7956	44.1343	65.3554	61.1925	64.0558	64.9888	63.5377
84265	84265	POLR3GL	-0.321312	3.73702	0.157035	0.691901	0.782997	31	281	438	533	274	72	152	163	153	143	11.9563	12.5531	13.3395	14.1748	14.4133	19.2065	15.8725	17.1166	14.7746	16.1384
4174	4174	MCM5	-0.321587	5.7111	0.131882	0.716489	0.793896	174	1309	2031	2265	1210	268	681	610	672	1041	67.1093	58.4768	61.8553	60.2363	63.6501	71.4908	71.1128	64.0558	64.8923	117.483
54862	54862	CC2D1A	-0.321739	5.13252	0.170421	0.679738	0.778439	131	733	1083	1260	641	186	448	410	460	401	50.5248	32.7452	32.9834	33.5089	33.7188	49.6167	46.782	43.0539	44.4203	45.2551
9324	9324	HMGN3	-0.322065	4.14082	0.13172	0.716655	0.793896	55	399	621	748	378	100	226	211	259	219	21.2127	17.8245	18.9129	19.8926	19.8841	26.6757	23.5999	22.157	25.0106	24.7154
8771	8771	TNFRSF6B	-0.322175	2.76212	0.188488	0.664178	0.771535	33	117	163	217	115	37	79	72	69	94	12.7276	5.22672	4.96426	5.77099	6.04939	9.86999	8.24951	7.56069	6.66305	10.6084
2021	2021	ENDOG	-0.322311	2.6624	0.156677	0.692234	0.782997	29	161	190	237	118	46	71	68	70	107	11.1849	7.19233	5.78656	6.30287	6.2072	12.2708	7.41411	7.14065	6.75961	12.0755
125150	125150	ZSWIM7	-0.322452	2.57197	0.149556	0.69896	0.785425	20	144	177	244	104	29	54	76	77	93	7.71371	6.43289	5.39064	6.48903	5.47076	7.73594	5.6389	7.98073	7.43557	10.4956
375790	375790	AGRN	-0.322628	8.15599	0.189765	0.663112	0.770944	946	6026	9363	9748	4897	1427	3492	3518	3757	2820	364.859	269.199	285.156	259.242	257.599	380.662	364.649	369.424	362.798	318.253
64754	64754	SMYD3	-0.322631	4.15642	0.179904	0.671456	0.775401	50	440	558	657	291	66	211	199	257	226	19.2843	19.6561	16.9942	17.4725	15.3076	17.6059	22.0335	20.8969	24.8174	25.5054
10449	10449	ACAA2	-0.32278	5.14197	0.109412	0.740814	0.805275	89	857	1194	1356	572	170	388	407	509	366	34.326	38.2846	36.364	36.062	30.0892	45.3486	40.5166	42.7389	49.152	41.3052
283871	283871	PGP	-0.322785	3.52659	0.126214	0.72239	0.79691	49	268	411	490	232	56	156	152	167	198	18.8986	11.9723	12.5172	13.0313	12.204	14.9384	16.2902	15.9615	16.1265	22.3454
5577	5577	PRKAR2B	-0.322906	4.45012	0.144267	0.704075	0.787774	45	548	826	959	383	80	237	256	307	340	17.3558	24.4807	25.1563	25.504	20.1471	21.3405	24.7485	26.8825	29.6457	38.3709
27101	27101	CACYBP	-0.323003	5.4858	0.150906	0.697671	0.785181	124	1082	1542	1945	920	205	552	549	609	669	47.825	48.336	46.9625	51.7261	48.3952	54.6851	57.6421	57.6503	58.8086	75.5004
129804	129804	FBLN7	-0.323201	1.50014	0.109933	0.74022	0.805275	8	64	107	117	45	13	43	40	28	31	3.08548	2.85906	3.25875	3.11155	2.36715	3.46784	4.49024	4.20038	2.70384	3.49852
7468	7468	WHSC1	-0.323237	5.92346	0.149926	0.698606	0.785413	163	1374	2057	2388	1218	275	733	731	763	825	62.8667	61.3805	62.6471	63.5074	64.071	73.3581	76.5429	76.762	73.6798	93.1059
116228	116228	COX20	-0.323322	5.60005	0.149392	0.699117	0.785526	88	1111	1651	2031	956	217	616	547	659	486	33.9403	49.6315	50.2821	54.0132	50.2889	57.8862	64.3253	57.4402	63.6369	54.8478
1465	1465	CSRP1	-0.323504	8.92795	0.111881	0.738012	0.804463	1421	11329	16450	19155	9417	2449	6497	5824	6848	5306	548.059	506.099	500.994	509.416	495.366	653.287	678.444	611.576	661.283	598.812
5091	5091	PC	-0.323658	3.60568	0.136416	0.711871	0.791373	46	289	388	487	222	61	150	167	184	147	17.7415	12.9105	11.8168	12.9515	11.678	16.2722	15.6636	17.5366	17.7681	16.5898
2004	2004	ELK3	-0.323698	6.02626	0.0965289	0.756036	0.81469	154	1494	2140	2376	1238	249	704	852	825	806	59.3956	66.7413	65.1749	63.1883	65.123	66.4224	73.5146	89.4682	79.6669	90.9616
137682	137682	NDUFAF6	-0.323704	2.24774	0.177959	0.673133	0.775901	7	120	155	181	90	26	52	44	65	44	2.6998	5.36074	4.72061	4.81359	4.73431	6.93567	5.43006	4.62042	6.27678	4.96565
1489	1489	CTF1	-0.323875	3.29001	0.124774	0.723914	0.797506	34	205	372	356	162	43	122	134	132	119	13.1133	9.15794	11.3295	9.46761	8.52176	11.4705	12.7397	14.0713	12.7467	13.4298
51321	51321	AMZ2	-0.323876	5.16842	0.136016	0.712275	0.791581	83	801	1201	1452	718	156	424	462	476	407	32.0119	35.783	36.5771	38.6151	37.7693	41.614	44.2758	48.5144	45.9654	45.9322
2791	2791	GNG11	-0.323888	4.82272	0.12518	0.723483	0.797506	82	715	968	1136	496	137	302	313	389	429	31.6262	31.9411	29.481	30.2112	26.0913	36.5457	31.5361	32.868	37.5641	48.4151
3015	3015	H2AFZ	-0.323897	5.57915	0.153723	0.695003	0.78391	120	1293	1806	2117	872	209	542	501	686	849	46.2823	57.762	55.0028	56.3004	45.8702	55.7521	56.5979	52.6098	66.2442	95.8144
4882	4882	NPR2	-0.3241	4.84751	0.121184	0.727754	0.799683	73	728	980	1198	527	143	328	354	391	360	28.155	32.5218	29.8465	31.8601	27.722	38.1462	34.2511	37.1734	37.7573	40.628
26071	26071	FAM127B	-0.32426	5.40821	0.111575	0.738358	0.804545	133	1025	1329	1630	923	205	579	545	562	537	51.2962	45.7897	40.4755	43.3489	48.553	54.6851	60.4616	57.2302	54.27	60.6035
64595	64595	TTTY15	-0.324303	2.946	0.110121	0.740006	0.805275	20	199	280	341	157	45	94	86	123	93	7.71371	8.8899	8.52756	9.06869	8.25874	12.004	9.81587	9.03082	11.8776	10.4956
79071	79071	ELOVL6	-0.324316	3.17539	0.145814	0.702569	0.786987	20	210	298	326	144	37	92	107	126	91	7.71371	9.3813	9.07576	8.66978	7.57489	9.86999	9.60702	11.236	12.1673	10.2699
64856	64856	VWA1	-0.32434	1.7978	0.163999	0.685501	0.780442	17	78	106	132	69	20	56	43	51	41	6.55665	3.48448	3.22829	3.51046	3.62964	5.33513	5.84775	4.51541	4.92486	4.62708
4501	4501	MT1X	-0.324363	2.04898	0.131714	0.716661	0.793896	23	108	182	225	82	23	46	55	72	116	8.87077	4.82467	5.54291	5.98374	4.31348	6.1354	4.80351	5.77553	6.95274	13.0913
26578	26578	OSTF1	-0.324426	4.75506	0.122644	0.726184	0.798857	74	629	957	1063	548	137	302	324	376	359	28.5407	28.0992	29.146	28.2699	28.8267	36.5457	31.5361	34.0231	36.3088	40.5152
7466	7466	WFS1	-0.32454	5.8391	0.113528	0.736163	0.803348	205	1397	2148	2422	1194	301	807	765	805	848	79.0655	62.408	65.4186	64.4116	62.8085	80.2937	84.2703	80.3323	77.7355	95.7016
10605	10605	PAIP1	-0.324666	6.24265	0.122242	0.726615	0.799007	170	1668	2498	2769	1426	333	848	821	976	878	65.5665	74.5143	76.078	73.6399	75.0125	88.8299	88.5517	86.2129	94.2483	99.0872
221687	221687	RNF182	-0.324928	1.09755	0.0890826	0.765347	0.820074	6	57	71	72	41	10	21	30	27	29	2.31411	2.54635	2.16235	1.9148	2.15674	2.66757	2.19291	3.15029	2.60728	3.27281
57149	57149	LYRM1	-0.324998	3.66823	0.143234	0.705087	0.787927	41	292	401	448	238	59	173	151	172	139	15.8131	13.0445	12.2127	11.9143	12.5196	15.7386	18.0654	15.8564	16.6093	15.6869
6634	6634	SNRPD3	-0.32502	5.74595	0.108999	0.741286	0.805638	135	1269	1807	2212	1158	230	754	672	736	651	52.0675	56.6899	55.0332	58.8268	60.9148	61.354	78.7358	70.5664	71.0725	73.469
2036	2036	EPB41L1	-0.325058	5.3879	0.12388	0.724864	0.798079	100	1025	1534	1842	918	206	540	551	588	533	38.5686	45.7897	46.7188	48.9869	48.2899	54.9519	56.389	57.8603	56.7807	60.152
4713	4713	NDUFB7	-0.325118	5.49462	0.163082	0.686335	0.780452	178	932	1382	1470	836	218	601	509	586	565	68.652	41.6351	42.0896	39.0938	43.9765	58.1529	62.7589	53.4499	56.5876	63.7634
728215	728215	FAM155A	-0.325124	1.51665	0.109974	0.740173	0.805275	6	64	93	116	62	10	29	39	42	37	2.31411	2.85906	2.83237	3.08495	3.26141	2.66757	3.0283	4.09537	4.05577	4.17566
347240	347240	KIF24	-0.325251	1.80995	0.167929	0.681959	0.779324	12	71	124	160	83	12	42	43	57	67	4.62823	3.17177	3.77649	4.2551	4.36608	3.20108	4.38581	4.51541	5.50426	7.56133
117581	117581	TWIST2	-0.325284	6.06116	0.125765	0.722864	0.797225	294	1476	2113	1838	878	327	844	755	804	814	113.392	65.9371	64.3526	48.8805	46.1858	87.2294	88.134	79.2822	77.639	91.8645
84316	84316	NAA38	-0.325429	3.68012	0.135068	0.713234	0.792197	29	315	392	498	279	58	143	161	157	170	11.1849	14.072	11.9386	13.244	14.6764	15.4719	14.9327	16.9065	15.1608	19.1855
839	839	CASP6	-0.325535	2.46147	0.171328	0.678934	0.778336	16	118	195	212	107	21	72	70	83	65	6.17097	5.2714	5.93884	5.63801	5.62857	5.60189	7.51854	7.35067	8.01497	7.33561
115290	115290	FBXO17	-0.325639	3.88466	0.13062	0.71779	0.794471	51	347	484	564	264	77	181	178	207	182	19.67	15.5015	14.7405	14.9992	13.8873	20.5403	18.9008	18.6917	19.9891	20.5397
51637	51637	C14orf166	-0.325734	6.59202	0.113545	0.736144	0.803348	241	2218	3106	3739	1972	451	1196	1134	1283	1114	92.9502	99.0844	94.595	99.4365	103.734	120.307	124.891	119.081	123.894	125.721
90956	90956	ADCK2	-0.325973	3.13786	0.159376	0.689731	0.781802	29	220	282	306	139	40	132	96	116	94	11.1849	9.82803	8.58847	8.13789	7.31188	10.6703	13.784	10.0809	11.2016	10.6084
29941	29941	PKN3	-0.326075	2.19675	0.134906	0.713399	0.792305	19	116	154	192	106	26	61	46	56	100	7.32803	5.18205	4.69016	5.10613	5.57596	6.93567	6.36987	4.83044	5.40769	11.2856
8269	8269	TMEM187	-0.326219	1.41799	0.093059	0.760324	0.817158	4	66	88	94	57	9	31	25	39	35	1.54274	2.94841	2.68009	2.49987	2.9984	2.40081	3.23715	2.62524	3.76607	3.94995
637	637	BID	-0.326381	4.63352	0.126957	0.721608	0.796215	59	605	825	956	403	123	254	275	318	297	22.7554	27.0271	25.1258	25.4243	21.1992	32.8111	26.5237	28.8776	30.708	33.5181
27258	27258	LSM3	-0.326564	4.38216	0.123202	0.725587	0.798437	56	509	735	888	391	121	227	244	293	259	21.5984	22.7385	22.3848	23.6158	20.5679	32.2775	23.7043	25.6223	28.2938	29.2296
162	162	AP1B1	-0.326721	6.44798	0.156349	0.692541	0.783169	278	1878	2753	3135	1563	388	1051	1045	1137	1060	107.221	83.8956	83.8442	83.3735	82.2192	103.502	109.75	109.735	109.795	119.627
55969	55969	C20orf24	-0.326825	4.61241	0.115255	0.734239	0.802595	86	622	848	817	355	154	280	257	286	306	33.169	27.7865	25.8263	21.7276	18.6742	41.0805	29.2388	26.9875	27.6178	34.5338
25941	25941	TPGS2	-0.326912	6.05017	0.146917	0.701499	0.786243	177	1552	2199	2622	1230	312	787	791	934	767	68.2663	69.3323	66.9718	69.7305	64.7022	83.2281	82.1818	83.0626	90.1925	86.5603
10916	10916	MAGED2	-0.326958	7.92077	0.0966283	0.755914	0.81469	795	5771	8129	9536	4225	1285	3011	2924	3459	2810	306.62	257.807	247.573	253.604	222.249	342.782	314.421	307.048	334.021	317.124
22933	22933	SIRT2	-0.32713	4.90502	0.244726	0.620813	0.758989	87	628	859	1002	447	137	295	306	343	357	33.5546	28.0546	26.1613	26.6476	23.5137	36.5457	30.8051	32.1329	33.1221	40.2895
3005	3005	H1F0	-0.327403	7.51642	0.0923727	0.761182	0.817631	512	3974	5795	6853	3738	783	2306	2156	2388	2310	197.471	177.53	176.49	182.251	196.632	208.87	240.802	226.401	230.599	260.696
197258	197258	FUK	-0.32758	1.93663	0.120861	0.728102	0.799766	14	82	121	141	66	20	50	37	62	40	5.3996	3.66317	3.68512	3.74981	3.47183	5.33513	5.22121	3.88535	5.98709	4.51422
84058	84058	WDR54	-0.327649	2.6364	0.114075	0.735552	0.803209	16	148	223	251	117	28	72	68	80	96	6.17097	6.61158	6.79159	6.6752	6.1546	7.46918	7.51854	7.14065	7.72527	10.8341
US4	US4	US4	-0.327663	11.1824	0.0350788	0.851431	0.880977	600	4370	7599	8583	4491	899	2619	2570	2504	3401	231.411	195.22	231.432	228.26	236.242	239.814	273.487	269.875	241.801	383.822
51550	51550	CINP	-0.327698	4.32106	0.116888	0.732435	0.801744	57	455	672	819	395	80	260	263	300	240	21.9841	20.3262	20.4661	21.7808	20.7784	21.3405	27.1503	27.6175	28.9698	27.0853
100507248	100507248	NA	-0.327722	2.00557	0.0856025	0.769844	0.823012	5	100	109	123	68	18	44	42	34	34	1.92843	4.46729	3.31966	3.27111	3.57703	4.80162	4.59466	4.4104	3.28324	3.83709
54558	54558	SPATA6	-0.327732	1.66185	0.182263	0.669436	0.774607	6	69	94	128	53	8	40	41	42	31	2.31411	3.08243	2.86282	3.40408	2.78798	2.13405	4.17697	4.30539	4.05577	3.49852
56940	56940	DUSP22	-0.327817	2.60877	0.114696	0.73486	0.802912	14	145	241	224	105	27	67	78	94	63	5.3996	6.47756	7.33979	5.95715	5.52336	7.20243	6.99642	8.19075	9.07719	7.1099
127281	127281	FAM213B	-0.327846	5.08422	0.140285	0.707998	0.789852	120	765	1106	1214	636	153	435	421	454	455	46.2823	34.1747	33.6839	32.2856	33.4558	40.8138	45.4245	44.209	43.8409	51.3493
4681	4681	NBL1	-0.327891	7.03319	0.10956	0.740645	0.805275	368	3053	4301	5002	2410	549	1448	1459	1576	2098	141.932	136.386	130.989	133.025	126.774	146.449	151.206	153.209	152.188	236.771
23659	23659	PLA2G15	-0.328004	4.59518	0.168917	0.681076	0.779075	74	575	811	1002	428	125	314	286	331	289	28.5407	25.6869	24.6995	26.6476	22.5143	33.3446	32.7892	30.0327	31.9633	32.6153
2582	2582	GALE	-0.328035	3.92585	0.124555	0.724146	0.797531	45	338	537	611	262	57	200	182	192	223	17.3558	15.0994	16.3546	16.2492	13.7821	15.2051	20.8848	19.1117	18.5407	25.1668
7263	7263	TST	-0.328063	3.0008	0.0932517	0.760083	0.817124	43	196	250	294	143	49	108	103	112	128	16.5845	8.75588	7.61389	7.81875	7.52229	13.0711	11.2778	10.816	10.8154	14.4455
30008	30008	EFEMP2	-0.328125	8.50305	0.108783	0.741533	0.805817	1137	8147	11476	13370	6437	1765	4538	4235	4799	4118	438.524	363.95	349.508	355.567	338.608	470.825	473.877	444.716	463.42	464.739
54059	54059	YBEY	-0.328243	2.87575	0.170863	0.679346	0.778336	17	173	232	272	125	32	77	75	105	85	6.55665	7.7284	7.06569	7.23368	6.57543	8.53621	8.04066	7.87572	10.1394	9.59273
90417	90417	KNSTRN	-0.328326	3.42639	0.107466	0.743048	0.806655	28	272	405	480	222	56	148	103	154	168	10.7992	12.151	12.3345	12.7653	11.678	14.9384	15.4548	10.816	14.8711	18.9597
51371	51371	POMP	-0.328388	5.64389	0.108457	0.741907	0.805939	97	1280	1829	1956	878	232	521	595	661	616	37.4115	57.1813	55.7032	52.0187	46.1858	61.8875	54.405	62.4807	63.8301	69.5191
208	208	AKT2	-0.328484	6.64264	0.147719	0.700724	0.785789	289	2330	3254	3919	1801	440	1308	1241	1314	1185	111.463	104.088	99.1024	104.223	94.7388	117.373	136.587	130.317	126.888	133.734
64374	64374	SIL1	-0.328874	5.44747	0.0982525	0.753937	0.813427	123	978	1439	1681	836	196	548	526	644	478	47.4393	43.6901	43.8256	44.7052	43.9765	52.2843	57.2244	55.235	62.1884	53.945
26147	26147	PHF19	-0.328935	4.59592	0.148313	0.700153	0.785789	57	567	811	1079	500	113	318	286	341	295	21.9841	25.3295	24.6995	28.6954	26.3017	30.1435	33.2069	30.0327	32.929	33.2924
439931	439931	THAP7-AS1	-0.328946	1.38919	0.118981	0.730142	0.800805	12	48	82	87	57	10	32	32	34	48	4.62823	2.1443	2.49736	2.31371	2.9984	2.66757	3.34157	3.36031	3.28324	5.41707
339290	339290	LINC00667	-0.329175	4.54745	0.0915179	0.762256	0.818409	66	556	795	913	421	115	272	283	344	265	25.4552	24.8381	24.2122	24.2807	22.146	30.677	28.4034	29.7177	33.2187	29.9067
92799	92799	SHKBP1	-0.329474	5.50361	0.143258	0.705063	0.787927	138	1084	1544	1679	830	209	580	535	619	580	53.2246	48.4254	47.0234	44.652	43.6608	55.7521	60.566	56.1801	59.7743	65.4563
57060	57060	PCBP4	-0.330006	5.72759	0.139704	0.708575	0.790093	159	1195	1660	2002	975	252	654	592	707	648	61.324	53.3841	50.5562	53.242	51.2883	67.2227	68.2934	62.1657	68.2721	73.1304
23593	23593	HEBP2	-0.330022	5.2607	0.136335	0.711952	0.791373	99	907	1319	1557	701	193	443	428	506	499	38.1829	40.5183	40.1709	41.4075	36.875	51.484	46.2599	44.9441	48.8623	56.3149
140576	140576	S100A16	-0.330609	7.28338	0.0957243	0.757022	0.81518	422	3614	5073	5834	2616	707	1849	1798	2145	1706	162.759	161.448	154.501	155.152	137.611	188.597	193.08	188.807	207.134	192.532
1952	1952	CELSR2	-0.330692	1.94871	0.146754	0.701657	0.786344	13	98	137	157	82	23	57	64	50	36	5.01391	4.37794	4.17241	4.17532	4.31348	6.1354	5.95218	6.72061	4.82829	4.0628
347	347	APOD	-0.330706	1.3657	0.102619	0.748709	0.811128	13	49	67	89	42	12	38	34	31	30	5.01391	2.18897	2.04052	2.3669	2.20934	3.20108	3.96812	3.57033	2.99354	3.38567
3693	3693	ITGB5	-0.330772	7.96633	0.12103	0.72792	0.799729	699	5743	8541	9961	4376	1183	2918	3006	3315	3150	269.594	256.556	260.121	264.907	230.193	315.573	304.71	315.659	320.116	355.495
90231	90231	KIAA2013	-0.330866	5.65332	0.147955	0.700497	0.785789	187	1136	1612	1809	862	233	659	626	696	618	72.1232	50.7484	49.0944	48.1093	45.3442	62.1543	68.8155	65.736	67.2099	69.7448
54496	54496	PRMT7	-0.33102	3.90504	0.284907	0.593503	0.755803	46	313	424	575	261	59	175	159	189	208	17.7415	13.9826	12.9132	15.2918	13.7295	15.7386	18.2742	16.6965	18.251	23.474
7802	7802	DNALI1	-0.331073	1.50185	0.190916	0.662156	0.77083	10	69	68	115	40	7	29	38	37	45	3.85686	3.08243	2.07098	3.05836	2.10414	1.8673	3.0283	3.99036	3.57294	5.0785
20	20	ABCA2	-0.331596	5.85984	0.136602	0.711683	0.791373	189	1288	1888	2323	1096	267	733	821	767	697	72.8946	57.5386	57.5001	61.7788	57.6534	71.224	76.5429	86.2129	74.066	78.6604
29082	29082	CHMP4A	-0.331667	4.1565	0.126165	0.722442	0.79691	43	411	612	697	344	92	222	216	231	185	16.5845	18.3605	18.6388	18.5363	18.0956	24.5416	23.1822	22.6821	22.3067	20.8783
256227	256227	STEAP1B	-0.331907	0.890604	0.0973352	0.755051	0.814166	2	50	71	69	36	12	14	30	7	26	0.771371	2.23364	2.16235	1.83501	1.89372	3.20108	1.46194	3.15029	0.675961	2.93425
7411	7411	VBP1	-0.332045	4.40565	0.135176	0.713125	0.792151	50	504	781	821	346	97	213	242	291	278	19.2843	22.5151	23.7858	21.834	18.2008	25.8754	22.2423	25.4123	28.1007	31.3739
652968	652968	GATSL3	-0.332089	1.6146	0.140668	0.707618	0.789852	11	82	89	104	59	10	34	49	44	44	4.24254	3.66317	2.71055	2.76582	3.1036	2.66757	3.55042	5.14547	4.2489	4.96565
8906	8906	AP1G2	-0.332099	3.0351	0.252034	0.615646	0.757912	13	162	243	359	125	30	99	79	97	82	5.01391	7.237	7.4007	9.54739	6.57543	8.0027	10.338	8.29576	9.36689	9.25416
132321	132321	C4orf33	-0.332119	1.0262	0.108715	0.741612	0.805817	2	48	63	97	43	6	18	29	31	25	0.771371	2.1443	1.9187	2.57966	2.26195	1.60054	1.87963	3.04528	2.99354	2.82139
51162	51162	EGFL7	-0.33215	2.54241	0.131488	0.716894	0.794004	26	146	176	214	84	43	82	52	70	70	10.0278	6.52224	5.36018	5.6912	4.41869	11.4705	8.56278	5.4605	6.75961	7.89989
136647	136647	MPLKIP	-0.332153	3.4125	0.119564	0.729508	0.800468	34	269	364	394	207	46	125	135	168	148	13.1133	12.017	11.0858	10.4782	10.8889	12.2708	13.053	14.1763	16.2231	16.7026
85007	85007	PHYKPL	-0.332215	2.39922	0.153414	0.695294	0.78407	10	112	170	229	89	19	55	68	73	56	3.85686	5.00336	5.17745	6.09012	4.68171	5.06837	5.74333	7.14065	7.04931	6.31991
25907	25907	TMEM158	-0.332309	4.99684	0.156717	0.692197	0.782997	101	655	942	1054	496	129	306	294	326	543	38.9542	29.2607	28.6891	28.0305	26.0913	34.4116	31.9538	30.8728	31.4805	61.2806
23550	23550	PSD4	-0.33237	4.05041	0.0894351	0.764897	0.819892	54	424	555	694	337	91	185	237	201	257	20.827	18.9413	16.9028	18.4565	17.7274	24.2748	19.3185	24.8873	19.4097	29.0039
121665	121665	SPPL3	-0.332387	5.56764	0.159132	0.689957	0.781946	130	1083	1619	1756	841	234	575	520	611	572	50.1391	48.3807	49.3076	46.6998	44.2395	62.421	60.0439	54.605	59.0018	64.5534
10211	10211	FLOT1	-0.332458	7.1002	0.167103	0.6827	0.779791	413	3005	4099	5224	2498	663	1717	1613	1776	1507	159.288	134.242	124.837	138.929	131.403	176.86	179.296	169.38	171.501	170.073
124512	124512	METTL23	-0.332533	2.17408	0.118598	0.73056	0.800889	14	103	144	156	70	24	53	46	56	51	5.3996	4.6013	4.3856	4.14873	3.68224	6.40216	5.53448	4.83044	5.40769	5.75564
57048	57048	PLSCR3	-0.332542	6.27802	0.111815	0.738087	0.804463	247	1760	2458	2852	1485	387	1062	906	1001	896	95.2643	78.6242	74.8598	75.8472	78.1161	103.235	110.898	95.1387	96.6625	101.119
80206	80206	FHOD3	-0.332586	3.4282	0.110453	0.739629	0.805072	38	284	452	555	255	59	146	170	165	199	14.6561	12.6871	13.7659	14.7599	13.4139	15.7386	15.2459	17.8516	15.9334	22.4583
2189	2189	FANCG	-0.332622	3.2166	0.127906	0.720614	0.795907	32	223	304	409	170	48	119	110	105	157	12.3419	9.96205	9.25849	10.8771	8.94258	12.8043	12.4265	11.5511	10.1394	17.7183
9696	9696	CROCC	-0.332709	3.86732	0.188171	0.664443	0.771627	64	280	398	514	273	86	194	163	167	183	24.6839	12.5084	12.1213	13.6695	14.3607	22.9411	20.2583	17.1166	16.1265	20.6526
93627	93627	TBCK	-0.332988	3.93511	0.19891	0.655602	0.768243	50	339	473	587	288	74	168	192	234	178	19.2843	15.1441	14.4055	15.6109	15.1498	19.74	17.5433	20.1618	22.5964	20.0883
7390	7390	UROS	-0.333051	4.90384	0.133777	0.714548	0.792852	86	667	1053	1165	520	136	371	346	423	363	33.169	29.7968	32.0697	30.9825	27.3538	36.2789	38.7414	36.3333	40.8474	40.9666
26353	26353	HSPB8	-0.333294	4.44841	0.195437	0.65843	0.76947	71	560	752	879	389	112	265	281	326	279	27.3837	25.0168	22.9026	23.3765	20.4627	29.8767	27.6724	29.5077	31.4805	31.4867
10856	10856	RUVBL2	-0.333575	5.82971	0.172055	0.678292	0.777941	186	1228	1799	2036	1109	284	703	652	735	723	71.7375	54.8583	54.7896	54.1462	58.3372	75.7589	73.4102	68.4663	70.9759	81.5946
6236	6236	RRAD	-0.333833	3.84462	0.172567	0.67784	0.777871	17	129	213	276	143	18	78	69	93	117	6.55665	5.7628	6.48704	7.34006	7.52229	4.80162	8.14508	7.24566	8.98063	13.2041
4814	4814	NINJ1	-0.333931	4.96475	0.132016	0.716351	0.793893	132	752	1079	1197	553	160	440	396	465	438	50.9105	33.594	32.8616	31.8335	29.0897	42.6811	45.9466	41.5838	44.9031	49.4308
83468	83468	GLT8D2	-0.333972	5.02931	0.131224	0.717166	0.794053	81	746	1075	1345	507	154	374	343	421	395	31.2405	33.326	32.7397	35.7695	26.6699	41.0805	39.0546	36.0183	40.6542	44.578
87	87	ACTN1	-0.334123	9.96721	0.117163	0.732132	0.801562	3004	22499	33517	38127	19660	5100	13189	12680	13684	10683	1158.6	1005.09	1020.78	1013.96	1034.18	1360.46	1377.25	1331.52	1321.41	1205.64
6628	6628	SNRPB	-0.334204	5.64729	0.139241	0.709037	0.790307	150	1135	1620	2024	880	234	507	571	691	737	57.8528	50.7037	49.338	53.8271	46.291	62.421	52.943	59.9605	66.727	83.1746
27122	27122	DKK3	-0.334288	9.96353	0.133894	0.714428	0.792852	2562	24177	34844	39832	18508	5020	12028	12070	13904	11547	988.126	1080.06	1061.19	1059.31	973.584	1339.12	1256.01	1267.47	1342.65	1303.14
4709	4709	NDUFB3	-0.334296	4.07229	0.113894	0.735754	0.803209	32	420	607	676	332	81	205	193	234	190	12.3419	18.7626	18.4865	17.9778	17.4643	21.6073	21.4069	20.2669	22.5964	21.4426
57494	57494	RIMKLB	-0.33457	4.02827	0.132029	0.716337	0.793893	34	395	572	780	358	93	216	189	234	186	13.1133	17.6458	17.4206	20.7436	18.832	24.8084	22.5556	19.8468	22.5964	20.9911
11041	11041	B3GNT1	-0.334678	4.07341	0.1137	0.735971	0.803296	67	435	669	675	315	86	229	244	241	270	25.8409	19.4327	20.3748	17.9512	16.5701	22.9411	23.9131	25.6223	23.2724	30.471
286223	286223	C9orf47	-0.334729	2.09203	0.11543	0.734045	0.802533	26	82	149	109	64	29	46	72	58	43	10.0278	3.66317	4.53788	2.89879	3.36662	7.73594	4.80351	7.56069	5.60082	4.85279
11243	11243	PMF1	-0.334774	4.8804	0.144093	0.704245	0.787807	97	725	924	1173	592	148	379	363	435	380	37.4115	32.3878	28.1409	31.1952	31.1412	39.48	39.5768	38.1185	42.0062	42.8851
57650	57650	KIAA1524	-0.33479	2.74532	0.101335	0.750234	0.811708	11	157	263	266	118	28	67	72	79	102	4.24254	7.01364	8.00981	7.07411	6.2072	7.46918	6.99642	7.56069	7.62871	11.5113
8677	8677	STX10	-0.334832	4.89852	0.210457	0.646409	0.764977	75	646	862	1091	579	146	342	310	374	334	28.9264	28.8587	26.2527	29.0145	30.4574	38.9465	35.7131	32.553	36.1156	37.6938
23583	23583	SMUG1	-0.334964	2.89957	0.122236	0.726622	0.799007	21	135	225	247	159	29	87	66	108	98	8.0994	6.03084	6.8525	6.56882	8.36395	7.73594	9.0849	6.93063	10.4291	11.0598
201161	201161	CENPV	-0.334995	1.49599	0.127381	0.721163	0.796163	8	80	95	121	54	14	36	40	42	35	3.08548	3.57383	2.89328	3.21792	2.84059	3.73459	3.75927	4.20038	4.05577	3.94995
2260	2260	FGFR1	-0.335029	8.25081	0.120341	0.728665	0.800009	949	6489	9397	10957	5334	1477	3490	3797	3991	3254	366.016	289.882	286.191	291.395	280.587	393.999	364.44	398.721	385.394	367.232
80174	80174	DBF4B	-0.335623	1.76227	0.341962	0.558699	0.755451	6	57	63	108	41	9	30	30	29	30	2.31411	2.54635	1.9187	2.8722	2.15674	2.40081	3.13272	3.15029	2.80041	3.38567
6610	6610	SMPD2	-0.335679	1.98611	0.137987	0.710291	0.790925	12	89	142	141	70	21	41	42	50	58	4.62823	3.97588	4.32469	3.74981	3.68224	5.60189	4.28139	4.4104	4.82829	6.54563
9900	9900	SV2A	-0.335724	4.86973	0.100572	0.751144	0.811948	90	732	999	1145	564	137	370	389	423	376	34.7117	32.7005	30.4251	30.4506	29.6683	36.5457	38.6369	40.8487	40.8474	42.4337
6794	6794	STK11	-0.335872	5.53514	0.204303	0.65127	0.766243	153	997	1422	1630	710	204	524	544	603	554	59.0099	44.5388	43.3078	43.3489	37.3484	54.4183	54.7183	57.1252	58.2292	62.522
84545	84545	MRPL43	-0.335891	5.09298	0.131827	0.716545	0.793896	115	807	1142	1326	637	178	406	427	478	454	44.3538	36.051	34.7803	35.2642	33.5084	47.4827	42.3962	44.8391	46.1585	51.2364
56950	56950	SMYD2	-0.335919	3.97692	0.14796	0.700492	0.785789	40	388	533	644	297	88	206	174	206	178	15.4274	17.3331	16.2328	17.1268	15.6232	23.4746	21.5114	18.2717	19.8926	20.0883
2137	2137	EXTL3	-0.335948	6.14305	0.119666	0.729397	0.800437	190	1742	2436	2875	1197	317	795	936	982	883	73.2803	77.8201	74.1898	76.4589	62.9663	84.5618	83.0172	98.289	94.8277	99.6515
8828	8828	NRP2	-0.336031	5.91343	0.111116	0.738877	0.804812	153	1344	2069	2275	1268	289	742	803	828	634	59.0099	60.0403	63.0126	60.5023	66.7011	77.0927	77.4827	84.3227	79.9566	71.5505
9380	9380	GRHPR	-0.336043	5.73034	0.147587	0.700852	0.785819	154	1228	1730	2024	1012	259	704	622	685	636	59.3956	54.8583	52.6881	53.8271	53.2347	69.09	73.5146	65.316	66.1476	71.7762
5355	5355	PLP2	-0.336208	7.26014	0.100848	0.750814	0.811848	388	3518	4884	5768	3224	705	2068	1774	2137	1650	149.646	157.159	148.745	153.397	169.593	188.063	215.949	186.287	206.361	186.212
54998	54998	AURKAIP1	-0.336213	4.99949	0.139295	0.708983	0.790307	143	681	1015	1087	529	179	434	351	434	413	55.153	30.4222	30.9124	28.9081	27.8272	47.7494	45.3201	36.8584	41.9096	46.6094
100287387	100287387	LOC100287387	-0.336236	2.36568	0.0854037	0.770104	0.823023	23	121	138	156	91	27	58	50	81	72	8.87077	5.40542	4.20287	4.14873	4.78691	7.20243	6.0566	5.25048	7.82184	8.1256
10422	10422	UBAC1	-0.336983	4.523	0.135362	0.712936	0.792091	75	537	729	922	422	110	271	257	332	329	28.9264	23.9893	22.2021	24.52	22.1986	29.3432	28.2989	26.9875	32.0599	37.1295
51053	51053	GMNN	-0.337316	3.24977	0.113213	0.736515	0.803351	32	273	400	408	206	38	127	127	118	227	12.3419	12.1957	12.1822	10.8505	10.8363	10.1367	13.2619	13.3362	11.3948	25.6182
79042	79042	TSEN34	-0.337493	4.34488	0.16232	0.687029	0.78093	89	471	631	719	312	107	251	248	252	299	34.326	21.0409	19.2175	19.1214	16.4123	28.543	26.2105	26.0424	24.3346	33.7438
9187	9187	SLC24A1	-0.33784	3.3779	0.16765	0.682209	0.779458	20	215	327	384	202	47	116	122	125	101	7.71371	9.60467	9.95897	10.2123	10.6259	12.5376	12.1132	12.8112	12.0707	11.3984
847	847	CAT	-0.337874	5.12289	0.170289	0.679855	0.778439	100	830	1112	1382	592	140	345	469	473	495	38.5686	37.0785	33.8666	36.7535	31.1412	37.3459	36.0263	49.2495	45.6757	55.8635
4067	4067	LYN	-0.33809	4.39044	0.178732	0.672465	0.775901	48	487	674	812	388	94	250	242	268	244	18.5129	21.7557	20.5271	21.5947	20.4101	25.0751	26.106	25.4123	25.8797	27.5368
9270	9270	ITGB1BP1	-0.338129	5.3225	0.123552	0.725213	0.798314	82	970	1366	1609	722	182	457	432	498	530	31.6262	43.3327	41.6023	42.7904	37.9797	48.5497	47.7218	45.3641	48.0898	59.8135
57143	57143	ADCK1	-0.338247	2.33861	0.14324	0.705081	0.787927	19	123	152	190	109	25	56	79	57	82	7.32803	5.49476	4.62925	5.05294	5.73377	6.66891	5.84775	8.29576	5.50426	9.25416
100505956	100505956	NA	-0.338433	1.5781	0.137637	0.710642	0.791005	5	66	80	112	44	10	29	27	39	33	1.92843	2.94841	2.43645	2.97857	2.31455	2.66757	3.0283	2.83526	3.76607	3.72424
7760	7760	ZNF213	-0.338491	4.22411	0.113887	0.735761	0.803209	84	399	583	697	356	90	287	248	254	251	32.3976	17.8245	17.7556	18.5363	18.7268	24.0081	29.9697	26.0424	24.5277	28.3268
79096	79096	C11orf49	-0.338537	4.41164	0.152114	0.696523	0.784643	61	480	641	790	380	93	252	219	307	262	23.5268	21.443	19.522	21.0096	19.9893	24.8084	26.3149	22.9971	29.6457	29.5682
286495	286495	TTC3P1	-0.33855	1.27282	0.124874	0.723808	0.797506	10	38	86	92	48	11	37	27	32	33	3.85686	1.69757	2.61918	2.44669	2.52496	2.93432	3.86369	2.83526	3.09011	3.72424
26297	26297	SERGEF	-0.338575	2.19969	0.201886	0.653203	0.767039	11	101	158	161	82	23	51	50	57	52	4.24254	4.51196	4.81198	4.2817	4.31348	6.1354	5.32563	5.25048	5.50426	5.86849
132160	132160	PPM1M	-0.338717	4.17973	0.140338	0.707945	0.789852	41	416	562	708	344	75	210	226	246	199	15.8131	18.5839	17.116	18.8288	18.0956	20.0067	21.9291	23.7322	23.7552	22.4583
80228	80228	ORAI2	-0.338882	6.35011	0.11592	0.733502	0.802238	230	1828	2927	3130	1451	380	949	1029	1117	1007	88.7077	81.662	89.1435	83.2405	76.3276	101.367	99.0985	108.055	107.864	113.646
116236	116236	ABHD15	-0.339118	3.53113	0.114034	0.735598	0.803209	38	279	474	502	227	67	155	151	174	158	14.6561	12.4637	14.4359	13.3504	11.941	17.8727	16.1857	15.8564	16.8025	17.8312
6813	6813	STXBP2	-0.339191	1.51422	0.257278	0.611996	0.757912	7	50	62	100	54	12	23	39	37	20	2.6998	2.23364	1.88825	2.65944	2.84059	3.20108	2.40176	4.09537	3.57294	2.25711
146542	146542	ZNF688	-0.339382	2.4842	0.115499	0.733969	0.802524	23	112	202	212	94	27	63	81	67	87	8.87077	5.00336	6.15203	5.63801	4.94472	7.20243	6.57872	8.50578	6.46991	9.81844
23612	23612	PHLDA3	-0.339471	6.1999	0.123129	0.725666	0.798437	342	1903	2505	2833	1233	421	1029	998	1159	990	131.904	85.0125	76.2912	75.3419	64.86	112.305	107.452	104.8	111.92	111.727
UL22	UL22	UL22	-0.339557	12.4079	0.0437588	0.834303	0.867622	1320	5911	11021	10757	5099	1422	3709	3841	3556	5237	509.105	264.061	335.651	286.076	268.225	379.328	387.309	403.342	343.388	591.025
9917	9917	FAM20B	-0.339582	6.03428	0.129551	0.718898	0.794871	167	1612	2368	2805	1310	335	813	881	922	795	64.4095	72.0127	72.1188	74.5973	68.9105	89.3635	84.8968	92.5134	89.0337	89.7202
8720	8720	MBTPS1	-0.340168	7.55603	0.113329	0.736386	0.803351	484	4351	6207	7261	3560	863	2245	2417	2534	2127	186.672	194.372	189.038	193.102	187.268	230.211	234.432	253.808	244.698	240.044
376267	376267	RAB15	-0.340277	3.979	0.190661	0.662367	0.77083	46	377	499	644	351	78	203	211	229	193	17.7415	16.8417	15.1973	17.1268	18.4638	20.807	21.1981	22.157	22.1136	21.7811
RL2	RL2	RL2	-0.340423	12.2272	0.0476844	0.827143	0.862165	5183	25679	40011	38934	18528	6426	15000	13803	14935	16827	1999.01	1147.15	1218.56	1035.43	974.636	1714.18	1566.36	1449.45	1442.21	1899.02
79716	79716	NPEPL1	-0.340427	4.00635	0.178063	0.673044	0.775901	55	354	528	616	268	72	203	193	209	220	21.2127	15.8142	16.0805	16.3822	14.0977	19.2065	21.1981	20.2669	20.1823	24.8282
81029	81029	WNT5B	-0.340456	6.47141	0.0979047	0.754359	0.813583	263	2167	2958	3398	1618	450	1088	959	1214	1202	101.435	96.8061	90.0876	90.3678	85.1123	120.04	113.613	100.704	117.231	135.652
6583	6583	SLC22A4	-0.340592	2.76833	0.153813	0.694918	0.78389	26	150	251	251	94	39	72	81	94	88	10.0278	6.70093	7.64435	6.6752	4.94472	10.4035	7.51854	8.50578	9.07719	9.93129
80148	80148	PQLC1	-0.340736	4.67422	0.154534	0.694239	0.783474	73	639	836	1001	461	127	338	271	370	311	28.155	28.546	25.4609	26.621	24.2502	33.8781	35.2954	28.4576	35.7294	35.0981
92675	92675	DTD1	-0.340819	5.08841	0.13354	0.714789	0.79301	89	819	1157	1312	672	155	433	411	491	410	34.326	36.5871	35.2371	34.8919	35.3495	41.3473	45.2157	43.1589	47.4139	46.2708
9158	9158	FIBP	-0.340877	6.09897	0.15867	0.690384	0.782194	226	1545	2261	2631	1171	335	776	805	919	956	87.1649	69.0196	68.86	69.9699	61.5986	89.3635	81.0331	84.5327	88.7441	107.89
10109	10109	ARPC2	-0.340913	9.02144	0.136666	0.711619	0.791373	1214	12185	17396	19824	10157	2500	6407	6095	6856	5848	468.222	544.339	529.805	527.207	534.293	666.891	669.045	640.033	662.056	659.98
100506621	100506621	LINC01279	-0.341054	5.98861	0.103271	0.747939	0.810463	122	1333	2086	2194	1129	290	694	788	860	435	47.0536	59.5489	63.5303	58.3481	59.3893	77.3594	72.4704	82.7476	83.0467	49.0922
114971	114971	PTPMT1	-0.341262	4.28761	0.172712	0.677712	0.777871	61	487	658	774	353	103	217	251	280	255	23.5268	21.7557	20.0398	20.5841	18.569	27.4759	22.66	26.3574	27.0384	28.7782
5279	5279	PIGC	-0.341409	3.62328	0.0851204	0.770475	0.823235	27	292	402	496	210	59	146	137	150	143	10.4135	13.0445	12.2431	13.1908	11.0467	15.7386	15.2459	14.3863	14.4849	16.1384
586	586	BCAT1	-0.341475	8.24299	0.125028	0.723644	0.797506	594	7376	11022	12577	5898	1345	3724	4223	4459	2910	229.097	329.507	335.681	334.478	310.255	358.788	388.876	443.455	430.587	328.41
252969	252969	NEIL2	-0.341525	3.48443	0.100193	0.751598	0.8121	28	268	381	421	191	61	122	132	153	114	10.7992	11.9723	11.6036	11.1962	10.0473	16.2722	12.7397	13.8613	14.7746	12.8655
5106	5106	PCK2	-0.341643	6.00915	0.163477	0.685975	0.780442	176	1476	1970	2315	1127	331	820	767	836	563	67.8807	65.9371	59.9975	61.566	59.2841	88.2964	85.6278	80.5424	80.7291	63.5377
28638	28638	TRBC2	-0.341645	3.46249	0.119702	0.729358	0.800437	31	238	345	428	179	41	116	120	126	181	11.9563	10.6321	10.5072	11.3824	9.41601	10.937	12.1132	12.6012	12.1673	20.4269
100130776	100130776	AGAP2-AS1	-0.34201	4.40236	0.125184	0.723478	0.797506	78	500	634	792	362	107	276	245	286	274	30.0835	22.3364	19.3088	21.0628	19.0424	28.543	28.8211	25.7273	27.6178	30.9224
127435	127435	PODN	-0.342306	6.85203	0.127953	0.720564	0.795907	433	2483	3636	4220	2113	611	1444	1520	1568	1338	167.002	110.923	110.736	112.228	111.151	162.988	150.788	159.615	151.415	151.001
728975	728975	LOC728975	-0.342397	2.11325	0.152864	0.695813	0.784095	9	105	146	181	68	17	52	49	65	47	3.47117	4.69065	4.44651	4.81359	3.57703	4.53486	5.43006	5.14547	6.27678	5.30421
51103	51103	NDUFAF1	-0.342613	3.16561	0.109645	0.740549	0.805275	23	227	288	358	190	42	117	117	116	116	8.87077	10.1407	8.7712	9.5208	9.99465	11.2038	12.2176	12.2861	11.2016	13.0913
217	217	ALDH2	-0.342678	5.10577	0.223691	0.636242	0.763141	95	831	1085	1384	568	157	404	426	493	386	36.6401	37.1231	33.0443	36.8067	29.8787	41.8808	42.1874	44.7341	47.607	43.5623
54946	54946	SLC41A3	-0.34276	4.03633	0.113693	0.735978	0.803296	32	416	538	710	267	76	172	203	216	190	12.3419	18.5839	16.3851	18.882	14.0451	20.2735	17.961	21.3169	20.8582	21.4426
283638	283638	CEP170B	-0.3428	5.77963	0.164873	0.684709	0.780442	185	1154	1752	2012	993	258	682	706	706	666	71.3518	51.5525	53.3582	53.5079	52.2352	68.8232	71.2173	74.1368	68.1755	75.1618
51372	51372	TMA7	-0.343045	5.74877	0.1276	0.720934	0.795996	127	1176	1686	2073	1031	284	567	583	669	637	48.9821	52.5353	51.3481	55.1302	54.2341	75.7589	59.2085	61.2206	64.6026	71.889
1032	1032	CDKN2D	-0.343121	2.77387	0.211894	0.645287	0.764777	22	172	245	243	129	23	88	80	112	107	8.48508	7.68373	7.46161	6.46244	6.78584	6.1354	9.18932	8.40077	10.8154	12.0755
9703	9703	KIAA0100	-0.343586	7.39239	0.12541	0.723239	0.797506	420	3776	5740	6792	3352	794	1986	2230	2273	1963	161.988	168.685	174.815	180.629	176.327	211.805	207.386	234.171	219.494	221.536
79085	79085	SLC25A23	-0.343675	5.66899	0.140357	0.707926	0.789852	134	1155	1704	1831	956	224	635	629	634	613	51.6819	51.5972	51.8963	48.6944	50.2889	59.7535	66.3093	66.051	61.2228	69.1805
4258	4258	MGST2	-0.34374	2.6102	0.143535	0.704791	0.787898	12	139	197	247	123	25	71	75	96	60	4.62823	6.20953	5.99975	6.56882	6.47022	6.66891	7.41411	7.87572	9.27033	6.77134
54961	54961	SSH3	-0.344011	4.81168	0.157818	0.691174	0.782695	94	614	889	1027	549	146	368	345	393	309	36.2544	27.4291	27.075	27.3125	28.8793	38.9465	38.4281	36.2283	37.9504	34.8724
116447	116447	TOP1MT	-0.344016	3.8779	0.198461	0.655966	0.768277	34	275	447	520	282	65	162	131	194	170	13.1133	12.285	13.6136	13.8291	14.8342	17.3392	16.9167	13.7563	18.7338	19.1855
5910	5910	RAP1GDS1	-0.34448	5.72949	0.15153	0.697077	0.784861	110	1318	1828	2082	920	248	584	628	731	598	42.4254	58.8788	55.6728	55.3696	48.3952	66.1556	60.9837	65.946	70.5897	67.4877
5066	5066	PAM	-0.344508	8.29698	0.104811	0.74613	0.809243	718	7406	10888	12483	5619	1490	3568	3875	4235	3577	276.922	330.847	331.6	331.978	295.579	397.467	372.585	406.912	408.957	403.685
29911	29911	HOOK2	-0.344682	3.1345	0.206375	0.649623	0.766221	25	192	240	346	151	44	113	79	106	107	9.64214	8.57719	7.30934	9.20166	7.94312	11.7373	11.7999	8.29576	10.236	12.0755
127943	127943	FCRLB	-0.344779	2.36426	0.129646	0.718799	0.794871	17	115	198	186	95	27	70	56	68	72	6.55665	5.13738	6.0302	4.94656	4.99733	7.20243	7.30969	5.88054	6.56648	8.1256
79172	79172	CENPO	-0.344858	2.95637	0.11176	0.73815	0.804463	18	201	290	314	182	36	92	98	101	133	6.94234	8.97924	8.83212	8.35064	9.57382	9.60324	9.60702	10.2909	9.75315	15.0098
9240	9240	PNMA1	-0.344867	6.29393	0.0917913	0.761912	0.81819	200	1895	2626	2987	1472	387	970	951	1045	895	77.1371	84.6551	79.9763	79.4375	77.4322	103.235	101.291	99.8641	100.911	101.006
81552	81552	VOPP1	-0.345061	6.36253	0.127162	0.721393	0.796163	227	1976	2864	3130	1466	390	916	1002	1159	1072	87.5506	88.2736	87.2248	83.2405	77.1166	104.035	95.6525	105.22	111.92	120.981
84709	84709	MGARP	-0.345141	3.93962	0.160291	0.688889	0.781325	34	362	569	629	291	65	223	190	207	172	13.1133	16.1716	17.3292	16.7279	15.3076	17.3392	23.2866	19.9518	19.9891	19.4112
79883	79883	PODNL1	-0.345393	3.92526	0.141758	0.706539	0.789024	61	318	494	559	264	88	201	217	197	152	23.5268	14.206	15.0451	14.8663	13.8873	23.4746	20.9893	22.7871	19.0235	17.1541
9837	9837	GINS1	-0.345549	2.47519	0.150188	0.698356	0.785413	14	119	190	242	108	25	50	58	68	105	5.3996	5.31607	5.78656	6.43585	5.68117	6.66891	5.22121	6.09056	6.56648	11.8498
113174	113174	SAAL1	-0.345766	2.58692	0.148479	0.699993	0.785789	23	153	193	255	98	37	52	74	96	90	8.87077	6.83495	5.87793	6.78157	5.15514	9.86999	5.43006	7.77071	9.27033	10.157
1861	1861	TOR1A	-0.345887	5.8478	0.102517	0.748829	0.811128	164	1347	1897	2143	1050	287	658	717	776	686	63.2524	60.1743	57.7742	56.9918	55.2336	76.5591	68.7111	75.2919	74.9351	77.4189
374882	374882	TMEM205	-0.345936	3.66473	0.140666	0.70762	0.789852	36	286	446	524	251	74	152	151	173	155	13.8847	12.7764	13.5832	13.9355	13.2035	19.74	15.8725	15.8564	16.7059	17.4926
11333	11333	PDAP1	-0.346093	7.14973	0.137929	0.710348	0.790925	351	3327	4589	5677	2932	652	1941	1657	1885	1719	135.376	148.627	139.761	150.976	154.233	173.925	202.687	174.001	182.027	193.999
246330	246330	PELI3	-0.346245	3.42632	0.124462	0.724245	0.797548	29	268	407	422	236	59	150	139	156	126	11.1849	11.9723	12.3954	11.2228	12.4144	15.7386	15.6636	14.5963	15.0643	14.2198
27235	27235	COQ2	-0.346488	3.45064	0.178044	0.673059	0.775901	21	269	398	497	172	49	145	111	152	132	8.0994	12.017	12.1213	13.2174	9.04779	13.0711	15.1415	11.6561	14.678	14.8969
10573	10573	MRPL28	-0.346587	5.36565	0.164217	0.685304	0.780442	135	959	1320	1613	765	206	501	517	577	533	52.0675	42.8413	40.2014	42.8968	40.2416	54.9519	52.3165	54.29	55.7185	60.152
989	989	2007-09-01	-0.346647	7.43625	0.132645	0.715705	0.793645	376	4292	6130	6926	3339	860	2047	2096	2376	2043	145.018	191.736	186.693	184.193	175.643	229.411	213.756	220.1	229.441	230.564
80227	80227	PAAF1	-0.346801	3.51648	0.154872	0.693922	0.783474	28	265	380	463	254	54	162	145	133	149	10.7992	11.8383	11.5731	12.3132	13.3613	14.4049	16.9167	15.2264	12.8433	16.8155
8836	8836	GGH	-0.347097	3.07019	0.234971	0.627862	0.760519	16	228	319	360	142	46	92	84	117	116	6.17097	10.1854	9.71533	9.57399	7.46969	12.2708	9.60702	8.82081	11.2982	13.0913
8986	8986	RPS6KA4	-0.347177	5.70961	0.161176	0.688076	0.781173	192	1193	1701	1881	922	288	653	665	714	614	74.0516	53.2947	51.8049	50.0241	48.5004	76.8259	68.189	69.8314	68.948	69.2933
6675	6675	UAP1	-0.347449	6.18551	0.133432	0.7149	0.79301	167	1866	2757	3120	1483	374	949	944	1166	790	64.4095	83.3596	83.966	82.9745	78.0109	99.767	99.0985	99.1291	112.596	89.1559
5192	5192	PEX10	-0.347541	4.1164	0.136728	0.711556	0.791373	41	411	563	692	299	73	198	224	246	189	15.8131	18.3605	17.1465	18.4033	15.7284	19.4732	20.676	23.5221	23.7552	21.3297
9684	9684	LRRC14	-0.347862	4.41557	0.127806	0.720718	0.795907	81	548	710	873	368	95	294	293	277	345	31.2405	24.4807	21.6235	23.2169	19.3581	25.3419	30.7007	30.7678	26.7488	38.9352
UL28	UL28	UL28	-0.348258	11.5587	0.0433069	0.835149	0.868193	950	4460	8086	8187	4144	1129	2764	2954	2902	3615	366.401	199.241	246.264	217.728	217.989	301.168	288.628	310.198	280.234	407.973
5270	5270	SERPINE2	-0.348387	10.7469	0.184824	0.66726	0.773332	4343	39895	57786	67806	30737	8170	20516	19919	23329	20648	1675.03	1782.22	1759.91	1803.26	1616.87	2179.4	2142.37	2091.69	2252.79	2330.24
522	522	ATP5J	-0.348845	5.83903	0.13519	0.713111	0.792151	127	1312	1879	2140	1261	276	762	691	721	634	48.9821	58.6108	57.226	56.912	66.3329	73.6248	79.5712	72.5616	69.624	71.5505
51093	51093	RRNAD1	-0.349066	2.37942	0.118482	0.730687	0.800953	14	128	160	210	90	27	47	51	74	79	5.3996	5.71813	4.87289	5.58482	4.73431	7.20243	4.90793	5.35549	7.14588	8.91559
1891	1891	ECH1	-0.349192	5.28594	0.181004	0.670512	0.774781	134	821	1230	1364	665	188	487	495	537	408	51.6819	36.6764	37.4604	36.2748	34.9813	50.1502	50.8546	51.9797	51.8559	46.0451
11147	11147	HHLA3	-0.349449	1.8297	0.200548	0.654279	0.767605	4	72	114	130	59	17	36	43	40	22	1.54274	3.21645	3.47193	3.45727	3.1036	4.53486	3.75927	4.51541	3.86264	2.48282
51079	51079	NDUFA13	-0.349512	6.05291	0.155015	0.693788	0.783474	206	1509	2066	2529	1312	336	825	763	901	868	79.4512	67.4113	62.9212	67.2572	69.0157	89.6302	86.1499	80.1223	87.0059	97.9587
144717	144717	FAM109A	-0.349754	3.61257	0.130408	0.71801	0.794639	48	316	395	452	254	65	149	141	186	208	18.5129	14.1166	12.03	12.0207	13.3613	17.3392	15.5592	14.8064	17.9613	23.474
27338	27338	UBE2S	-0.350172	5.52522	0.353491	0.552144	0.755451	158	970	1422	1489	723	235	525	457	530	621	60.9383	43.3327	43.3078	39.5991	38.0323	62.6878	54.8227	47.9894	51.1799	70.0833
10213	10213	PSMD14	-0.35024	5.41694	0.197918	0.656406	0.768712	88	1023	1463	1639	707	187	461	448	569	544	33.9403	45.7003	44.5565	43.5882	37.1906	49.8835	48.1395	47.0443	54.946	61.3934
285440	285440	CYP4V2	-0.350493	3.48383	0.167821	0.682056	0.779359	27	237	349	424	216	49	138	144	140	116	10.4135	10.5875	10.629	11.276	11.3623	13.0711	14.4105	15.1214	13.5192	13.0913
8694	8694	DGAT1	-0.350669	4.67333	0.444153	0.505125	0.755451	74	410	545	728	352	98	208	240	263	268	28.5407	18.3159	16.5983	19.3607	18.5164	26.1421	21.7202	25.2023	25.3968	30.2453
51074	51074	APIP	-0.35083	3.48826	0.157804	0.691187	0.782695	19	271	322	445	223	36	124	129	147	152	7.32803	12.1063	9.80669	11.8345	11.7306	9.60324	12.9486	13.5462	14.1952	17.1541
11152	11152	WDR45	-0.350867	5.6599	0.169999	0.680113	0.778465	128	1183	1556	1915	849	232	655	524	666	559	49.3677	52.848	47.3889	50.9283	44.6603	61.8875	68.3978	55.025	64.3129	63.0863
79073	79073	TMEM109	-0.350908	6.65081	0.0978071	0.754477	0.813636	275	2461	3411	4160	2017	457	1325	1268	1370	1406	106.064	109.94	103.884	110.633	106.101	121.908	138.362	133.152	132.295	158.675
401093	401093	MBNL1-AS1	-0.350933	4.74103	0.19768	0.6566	0.768712	64	625	832	976	554	147	321	308	366	260	24.6839	27.9205	25.339	25.9561	29.1423	39.2132	33.5201	32.343	35.3431	29.3425
54491	54491	FAM105A	-0.350933	2.44364	0.127216	0.721336	0.796163	7	136	213	240	126	23	53	74	70	89	2.6998	6.07551	6.48704	6.38266	6.62803	6.1354	5.53448	7.77071	6.75961	10.0441
11260	11260	XPOT	-0.350997	7.87927	0.137603	0.710676	0.791005	479	5469	7692	9018	4514	1064	2682	3045	3274	2260	184.743	244.316	234.264	239.828	237.452	283.829	280.066	319.754	316.157	255.054
23646	23646	PLD3	-0.351015	8.0618	0.120539	0.72845	0.800009	936	5960	8333	9419	4361	1364	3212	3168	3685	3083	361.002	266.25	253.786	250.493	229.404	363.856	335.41	332.67	355.845	347.934
85027	85027	SMIM3	-0.351082	5.3066	0.0866809	0.76844	0.822058	83	815	1163	1301	657	152	421	386	426	483	32.0119	36.4084	35.4198	34.5993	34.5605	40.547	43.9626	40.5337	41.1371	54.5093
64949	64949	MRPS26	-0.351096	3.79438	0.176476	0.67442	0.776425	54	308	469	520	230	59	184	164	207	204	20.827	13.7592	14.2837	13.8291	12.0988	15.7386	19.214	17.2216	19.9891	23.0225
51700	51700	CYB5R2	-0.351399	4.80482	0.155864	0.692993	0.783302	78	583	888	979	488	135	321	308	341	330	30.0835	26.0443	27.0445	26.0359	25.6705	36.0121	33.5201	32.343	32.929	37.2424
140606	140606	SELM	-0.351483	6.45346	0.196949	0.657195	0.769212	345	1874	2679	3001	1372	461	1027	1071	1187	1037	133.062	83.7169	81.5905	79.8098	72.1719	122.975	107.244	112.465	114.624	117.031
5452	5452	POU2F2	-0.351486	5.06761	0.168942	0.681054	0.779075	73	611	1007	1097	613	140	383	389	381	295	28.155	27.2951	30.6688	29.1741	32.2459	37.3459	39.9944	40.8487	36.7916	33.2924
80346	80346	REEP4	-0.35151	3.80609	0.121753	0.727141	0.79916	46	362	505	615	227	65	189	171	214	206	17.7415	16.1716	15.3801	16.3556	11.941	17.3392	19.7362	17.9566	20.6651	23.2483
23421	23421	ITGB3BP	-0.351599	1.77197	0.216009	0.642098	0.763937	9	80	132	145	74	18	44	38	51	51	3.47117	3.57383	4.02014	3.85619	3.89265	4.80162	4.59466	3.99036	4.92486	5.75564
25874	25874	MPC2	-0.351633	4.62686	0.116138	0.733262	0.802134	72	669	924	1026	423	132	266	268	369	407	27.7694	29.8861	28.1409	27.2859	22.2513	35.2119	27.7768	28.1426	35.6328	45.9322
84306	84306	PDCD2L	-0.351676	1.38109	0.138208	0.710069	0.790911	9	62	87	95	49	14	31	22	32	48	3.47117	2.76972	2.64963	2.52647	2.57757	3.73459	3.23715	2.31021	3.09011	5.41707
678655	678655	CD27-AS1	-0.351721	2.54601	0.16656	0.683187	0.779806	15	131	220	240	121	30	91	69	79	65	5.78528	5.85214	6.70023	6.38266	6.36501	8.0027	9.5026	7.24566	7.62871	7.33561
8372	8372	HYAL3	-0.352066	2.05092	0.139524	0.708755	0.790184	17	98	140	150	83	22	58	44	59	68	6.55665	4.37794	4.26378	3.98916	4.36608	5.86864	6.0566	4.62042	5.69739	7.67418
84993	84993	UBL7	-0.352159	4.65651	0.151735	0.696882	0.784822	89	585	842	1063	458	125	343	322	327	373	34.326	26.1336	25.6436	28.2699	24.0924	33.3446	35.8175	33.8131	31.577	42.0951
10570	10570	DPYSL4	-0.352278	3.59732	0.153192	0.695503	0.784095	36	264	458	444	193	60	124	158	168	149	13.8847	11.7936	13.9487	11.8079	10.1525	16.0054	12.9486	16.5915	16.2231	16.8155
5986	5986	RFNG	-0.352315	4.77986	0.173661	0.676878	0.777589	88	567	886	1049	504	142	333	309	373	340	33.9403	25.3295	26.9836	27.8975	26.5121	37.8794	34.7732	32.448	36.0191	38.3709
80019	80019	UBTD1	-0.352502	4.90039	0.130105	0.718323	0.794791	120	657	940	1022	531	143	375	402	454	354	46.2823	29.3501	28.6282	27.1795	27.9324	38.1462	39.1591	42.2139	43.8409	39.9509
4856	4856	NOV	-0.352564	5.42915	0.163116	0.686304	0.780452	131	899	1251	1694	729	188	481	576	586	473	50.5248	40.1609	38.0999	45.0509	38.3479	50.1502	50.228	60.4855	56.5876	53.3807
90480	90480	GADD45GIP1	-0.352574	5.58863	0.162009	0.687313	0.781026	150	1129	1527	1741	954	253	688	585	606	545	57.8528	50.4357	46.5057	46.3009	50.1837	67.4894	71.8438	61.4306	58.5189	61.5063
54065	54065	SMIM11	-0.35262	2.30836	0.147409	0.701023	0.78586	11	100	161	208	97	27	51	52	71	55	4.24254	4.46729	4.90335	5.53164	5.10253	7.20243	5.32563	5.4605	6.85618	6.20706
631	631	BFSP1	-0.352717	2.08806	0.217642	0.640842	0.76383	9	99	137	166	83	19	44	52	57	54	3.47117	4.42261	4.17241	4.41467	4.36608	5.06837	4.59466	5.4605	5.50426	6.0942
6742	6742	SSBP1	-0.352889	5.18549	0.139055	0.709222	0.79041	78	853	1229	1438	711	160	476	418	469	443	30.0835	38.106	37.4299	38.2428	37.401	42.6811	49.7059	43.894	45.2894	49.995
147463	147463	ANKRD29	-0.352925	3.52488	0.165322	0.684303	0.780101	24	242	391	468	205	41	127	131	153	158	9.25645	10.8108	11.9081	12.4462	10.7837	10.937	13.2619	13.7563	14.7746	17.8312
140735	140735	DYNLL2	-0.353236	5.13007	0.165964	0.683724	0.779929	85	820	1156	1378	655	153	417	426	482	433	32.7833	36.6317	35.2066	36.6471	34.4552	40.8138	43.5449	44.7341	46.5448	48.8665
3163	3163	HMOX2	-0.353452	5.42709	0.153023	0.695663	0.784095	148	907	1334	1549	805	191	561	528	585	547	57.0815	40.5183	40.6277	41.1947	42.3458	50.9505	58.5819	55.4451	56.491	61.732
79004	79004	CUEDC2	-0.353465	4.94535	0.15781	0.69118	0.782695	88	761	962	1167	612	172	398	356	391	376	33.9403	33.996	29.2983	31.0357	32.1933	45.8821	41.5608	37.3834	37.7573	42.4337
10844	10844	TUBGCP2	-0.353501	6.49208	0.143691	0.704639	0.787878	253	2086	2969	3463	1643	415	1160	1088	1187	1122	97.5784	93.1876	90.4226	92.0964	86.4274	110.704	121.132	114.25	114.624	126.624
3918	3918	LAMC2	-0.353515	5.11742	0.105572	0.745242	0.808588	80	839	1379	1401	743	137	369	400	427	711	30.8548	37.4805	41.9982	37.2588	39.0843	36.5457	38.5325	42.0038	41.2336	80.2403
10591	10591	DNPH1	-0.354302	3.33729	0.193952	0.659648	0.769896	31	230	310	324	196	49	128	117	123	124	11.9563	10.2748	9.44123	8.61659	10.3103	13.0711	13.3663	12.2861	11.8776	13.9941
90678	90678	LRSAM1	-0.354388	4.3069	0.399715	0.527236	0.755451	46	349	508	547	247	62	169	184	224	197	17.7415	15.5908	15.4714	14.5471	12.993	16.5389	17.6477	19.3218	21.6308	22.2326
147965	147965	FAM98C	-0.354471	2.364	0.206973	0.64915	0.766191	23	127	162	154	82	32	65	58	72	62	8.87077	5.67345	4.9338	4.09554	4.31348	8.53621	6.78757	6.09056	6.95274	6.99705
57153	57153	SLC44A2	-0.35458	7.00664	0.120864	0.728099	0.799766	333	2915	4248	4961	2545	651	1595	1566	1758	1432	128.433	130.221	129.375	131.935	133.876	173.659	166.557	164.445	169.763	161.609
55004	55004	LAMTOR1	-0.35461	5.86768	0.133378	0.714955	0.79301	203	1335	1980	2085	1108	282	746	728	814	803	78.2942	59.6383	60.302	55.4493	58.2846	75.2254	77.9004	76.447	78.6046	90.6231
55351	55351	STK32B	-0.354678	5.05373	0.191138	0.661971	0.77083	87	658	1063	1179	590	161	420	379	457	274	33.5546	29.3947	32.3743	31.3548	31.036	42.9478	43.8581	39.7986	44.1306	30.9224
9826	9826	ARHGEF11	-0.355025	5.87729	0.148042	0.700413	0.785789	166	1248	1786	2152	1029	264	649	692	782	698	64.0238	55.7517	54.3936	57.2312	54.1289	70.4237	67.7713	72.6666	75.5145	78.7732
4728	4728	NDUFS8	-0.35505	5.56537	0.146096	0.702294	0.786908	187	1055	1521	1633	858	263	620	571	608	632	72.1232	47.1299	46.3229	43.4287	45.1337	70.157	64.743	59.9605	58.7121	71.3247
145482	145482	PTGR2	-0.355158	2.78818	0.138091	0.710186	0.790911	14	151	236	289	151	36	81	75	108	75	5.3996	6.7456	7.18751	7.68578	7.94312	9.60324	8.45836	7.87572	10.4291	8.46417
730755	730755	KRTAP2-3	-0.355644	1.34382	0.113159	0.736576	0.803351	5	47	65	67	32	10	29	27	21	14	1.92843	2.09962	1.97961	1.78183	1.68331	2.66757	3.0283	2.83526	2.02788	1.57998
26153	26153	KIF26A	-0.355702	1.66392	0.166708	0.683054	0.779806	14	71	113	111	54	17	48	44	46	35	5.3996	3.17177	3.44148	2.95198	2.84059	4.53486	5.01236	4.62042	4.44203	3.94995
388753	388753	COA6	-0.355991	2.31188	0.153238	0.69546	0.784095	16	100	129	170	86	22	54	48	76	55	6.17097	4.46729	3.92877	4.52105	4.52389	5.86864	5.6389	5.04046	7.33901	6.20706
283487	283487	LINC00346	-0.356325	1.87077	0.143699	0.704631	0.787878	9	61	108	127	66	23	39	29	39	35	3.47117	2.72504	3.2892	3.37749	3.47183	6.1354	4.07254	3.04528	3.76607	3.94995
4017	4017	LOXL2	-0.357038	10.0816	0.118825	0.730313	0.800839	3080	24925	36518	40409	20898	5705	14283	13961	15316	10616	1187.91	1113.47	1112.18	1074.65	1099.31	1521.85	1491.49	1466.04	1479	1198.08
5420	5420	PODXL	-0.357077	3.24098	0.106533	0.744127	0.807452	25	264	346	398	205	48	117	141	154	121	9.64214	11.7936	10.5376	10.5846	10.7837	12.8043	12.2176	14.8064	14.8711	13.6555
30851	30851	TAX1BP3	-0.357182	6.96218	0.140818	0.707469	0.789852	424	2904	4387	4800	2226	615	1592	1597	1784	1683	163.531	129.73	133.609	127.653	117.095	164.055	166.243	167.7	172.274	189.936
26289	26289	AK5	-0.357185	4.90442	0.137343	0.710937	0.79122	56	798	1059	1210	641	132	358	352	353	492	21.5984	35.6489	32.2524	32.1792	33.7188	35.2119	37.3838	36.9634	34.0878	55.525
11247	11247	NXPH4	-0.357453	3.00637	0.205514	0.650306	0.766243	20	213	243	323	140	39	102	95	124	80	7.71371	9.51532	7.4007	8.58999	7.36448	10.4035	10.6513	9.97591	11.9742	9.02845
873	873	CBR1	-0.357593	5.83354	0.151393	0.697207	0.784861	196	1369	1892	2270	1000	291	766	673	805	777	75.5944	61.1571	57.6219	60.3693	52.6034	77.6262	79.9889	70.6715	77.7355	87.6888
54970	54970	TTC12	-0.357678	2.26386	0.17984	0.671511	0.775401	16	119	145	189	87	17	62	68	73	65	6.17097	5.31607	4.41606	5.02634	4.5765	4.53486	6.4743	7.14065	7.04931	7.33561
201191	201191	SAMD14	-0.357751	3.52664	0.193535	0.65999	0.770142	36	244	350	455	228	58	147	166	133	134	13.8847	10.9002	10.6594	12.1005	11.9936	15.4719	15.3503	17.4316	12.8433	15.1227
771	771	CA12	-0.357763	5.0627	0.151173	0.697417	0.784971	76	826	1223	1388	669	155	391	430	486	450	29.3121	36.8998	37.2472	36.913	35.1917	41.3473	40.8298	45.1541	46.931	50.785
93343	93343	MVB12A	-0.357799	3.81132	0.177992	0.673104	0.775901	55	326	445	485	265	76	184	165	195	193	21.2127	14.5634	13.5527	12.8983	13.9399	20.2735	19.214	17.3266	18.8303	21.7811
5955	5955	RCN2	-0.357833	5.85585	0.163712	0.685762	0.780442	140	1456	2100	2331	1142	271	696	751	851	753	53.996	65.0437	63.9567	61.9916	60.0731	72.291	72.6792	78.8622	82.1776	84.9803
87769	87769	GGACT	-0.358072	1.62091	0.120186	0.728833	0.800119	5	83	82	126	43	14	37	26	30	40	1.92843	3.70785	2.49736	3.35089	2.26195	3.73459	3.86369	2.73025	2.89698	4.51422
8490	8490	RGS5	-0.358261	2.68701	0.17031	0.679836	0.778439	13	127	188	198	107	20	66	80	80	59	5.01391	5.67345	5.72565	5.26569	5.62857	5.33513	6.89199	8.40077	7.72527	6.65848
1947	1947	EFNB1	-0.358314	5.21152	0.289482	0.590553	0.755451	127	788	1246	1385	688	161	482	480	537	482	48.9821	35.2022	37.9476	36.8333	36.1912	42.9478	50.3324	50.4046	51.8559	54.3964
80727	80727	TTYH3	-0.358364	8.19352	0.147277	0.701151	0.785928	1025	6302	9391	10613	5256	1412	3742	3699	3883	3719	395.328	281.528	286.008	282.246	276.484	376.66	390.755	388.43	374.965	419.71
9459	9459	ARHGEF6	-0.358376	2.73913	0.163904	0.685588	0.780442	12	157	220	257	115	35	63	83	70	78	4.62823	7.01364	6.70023	6.83476	6.04939	9.33648	6.57872	8.7158	6.75961	8.80274
55052	55052	MRPL20	-0.358393	4.93114	0.155271	0.693548	0.783474	89	698	991	1156	572	145	359	358	397	430	34.326	31.1817	30.1815	30.7431	30.0892	38.6797	37.4883	37.5934	38.3367	48.5279
140739	140739	UBE2F	-0.35855	4.58562	0.151898	0.696728	0.784723	52	583	806	960	420	116	253	287	339	279	20.0556	26.0443	24.5472	25.5306	22.0934	30.9438	26.4193	30.1378	32.7358	31.4867
64788	64788	LMF1	-0.358919	4.10741	0.184205	0.667784	0.773613	62	400	505	687	289	84	224	200	252	221	23.9125	17.8691	15.3801	18.2704	15.2024	22.4076	23.391	21.0019	24.3346	24.9411
286042	286042	FAM86B3P	-0.359244	0.948636	0.122828	0.725987	0.798716	3	31	62	74	41	3	20	20	25	32	1.15706	1.38486	1.88825	1.96799	2.15674	0.80027	2.08848	2.10019	2.41415	3.61138
55002	55002	TMCO3	-0.359535	7.10461	0.134526	0.713785	0.792583	340	3255	4551	5394	2419	604	1615	1764	1899	1609	131.133	145.41	138.603	143.45	127.248	161.121	168.645	185.237	183.379	181.585
UL9	UL9	UL9	-0.359631	9.23384	0.0541888	0.815929	0.854123	613	3574	6413	6599	3130	787	2003	2351	2178	2826	236.425	159.661	195.312	175.496	164.649	209.937	209.162	246.878	210.321	318.93
9955	9955	HS3ST3A1	-0.359647	2.49384	0.121257	0.727675	0.799672	17	119	155	172	79	17	64	56	74	72	6.55665	5.31607	4.72061	4.57424	4.15567	4.53486	6.68315	5.88054	7.14588	8.1256
55011	55011	PIH1D1	-0.359677	4.87226	0.190492	0.662507	0.77083	70	633	937	1124	562	127	359	342	370	362	26.998	28.2779	28.5369	29.8921	29.5631	33.8781	37.4883	35.9133	35.7294	40.8537
7133	7133	TNFRSF1B	-0.359718	2.15074	0.130319	0.718101	0.794665	12	84	141	180	71	16	53	41	58	66	4.62823	3.75252	4.29424	4.78699	3.73484	4.26811	5.53448	4.30539	5.60082	7.44847
29763	29763	PACSIN3	-0.359726	4.9329	0.143888	0.704446	0.787812	90	730	995	1182	614	132	398	389	422	431	34.7117	32.6112	30.3033	31.4346	32.2985	35.2119	41.5608	40.8487	40.7508	48.6408
5239	5239	PGM5	-0.359986	3.14613	0.203958	0.651545	0.766243	25	224	299	352	162	48	122	113	125	92	9.64214	10.0067	9.10622	9.36123	8.52176	12.8043	12.7397	11.8661	12.0707	10.3827
378708	378708	APITD1	-0.360135	3.13372	0.15219	0.696451	0.784637	30	213	310	355	170	40	116	130	134	118	11.5706	9.51532	9.44123	9.44101	8.94258	10.6703	12.1132	13.6512	12.9398	13.317
10204	10204	NUTF2	-0.360176	6.66536	0.15576	0.693091	0.783315	270	2318	3481	3960	2003	491	1250	1250	1372	1310	104.135	103.552	106.016	105.314	105.365	130.977	130.53	131.262	132.488	147.841
27315	27315	PGAP2	-0.360234	2.59204	0.172645	0.677772	0.777871	14	136	210	223	100	29	59	59	83	82	5.3996	6.07551	6.39567	5.93055	5.26034	7.73594	6.16102	6.19557	8.01497	9.25416
55929	55929	DMAP1	-0.360416	4.04531	0.18341	0.668459	0.774241	56	365	511	637	266	86	224	179	222	192	21.5984	16.3056	15.5628	16.9406	13.9925	22.9411	23.391	18.7967	21.4376	21.6683
1633	1633	DCK	-0.360471	4.15893	0.153999	0.694743	0.783768	40	492	676	737	332	72	212	218	244	304	15.4274	21.979	20.588	19.6001	17.4643	19.2065	22.1379	22.8921	23.5621	34.3081
153571	153571	C5orf38	-0.360651	1.51568	0.183916	0.668029	0.77382	8	72	110	92	38	12	34	34	38	36	3.08548	3.21645	3.35011	2.44669	1.99893	3.20108	3.55042	3.57033	3.6695	4.0628
51205	51205	ACP6	-0.360686	1.45563	0.140363	0.70792	0.789852	8	67	97	107	62	15	44	34	38	32	3.08548	2.99308	2.95419	2.8456	3.26141	4.00135	4.59466	3.57033	3.6695	3.61138
51422	51422	PRKAG2	-0.361157	3.6242	0.215552	0.64245	0.764099	32	253	382	517	266	53	155	157	205	127	12.3419	11.3022	11.634	13.7493	13.9925	14.1381	16.1857	16.4865	19.796	14.3327
7345	7345	UCHL1	-0.361456	7.75293	0.147728	0.700716	0.785789	539	4946	7081	8306	3965	1075	2742	2509	2887	2343	207.885	220.952	215.656	220.893	208.573	286.763	286.331	263.469	278.786	264.421
124935	124935	SLC43A2	-0.361494	2.89549	0.364416	0.546064	0.755451	20	131	204	209	111	32	76	77	86	62	7.71371	5.85214	6.21294	5.55823	5.83898	8.53621	7.93623	8.08574	8.30467	6.99705
22871	22871	NLGN1	-0.36159	4.32401	0.138104	0.710174	0.790911	46	451	733	824	409	93	241	303	293	205	17.7415	20.1475	22.3239	21.9138	21.5148	24.8084	25.1662	31.8179	28.2938	23.1354
112936	112936	VPS26B	-0.361622	5.76143	0.139486	0.708792	0.790184	165	1334	1835	2251	1097	246	742	741	783	750	63.6381	59.5936	55.886	59.864	57.706	65.6221	77.4827	77.8121	75.6111	84.6417
9141	9141	PDCD5	-0.361631	5.52396	0.138524	0.709753	0.790804	120	1056	1546	1823	819	218	538	544	600	610	46.2823	47.1745	47.0843	48.4816	43.0822	58.1529	56.1802	57.1252	57.9395	68.8419
1837	1837	DTNA	-0.361788	2.74028	0.174287	0.67633	0.777503	23	134	213	236	123	30	73	76	85	105	8.87077	5.98616	6.48704	6.27628	6.47022	8.0027	7.62296	7.98073	8.2081	11.8498
284131	284131	ENDOV	-0.361863	2.90079	0.147683	0.700759	0.785789	29	140	224	212	130	33	85	85	92	102	11.1849	6.2542	6.82205	5.63801	6.83845	8.80297	8.87605	8.92582	8.88406	11.5113
4809	4809	NHP2L1	-0.361894	6.30135	0.121966	0.726912	0.799099	215	1973	2617	3052	1415	406	906	919	1092	1040	82.9224	88.1396	79.7022	81.1661	74.4339	108.303	94.6083	96.5038	105.45	117.37
27183	27183	VPS4A	-0.362005	6.14665	0.132595	0.715757	0.793645	197	1632	2269	2664	1296	348	853	829	988	837	75.9801	72.9061	69.1037	70.8475	68.174	92.8313	89.0738	87.0529	95.4071	94.4601
2237	2237	FEN1	-0.362049	4.61481	0.106717	0.743913	0.80737	68	660	995	1126	556	124	293	310	365	489	26.2266	29.4841	30.3033	29.9453	29.2475	33.0778	30.5963	32.553	35.2465	55.1864
4000	4000	LMNA	-0.362078	10.0791	0.160286	0.688893	0.781325	3373	24496	34325	39304	19092	5481	13761	13296	14574	11995	1300.92	1094.31	1045.39	1045.27	1004.3	1462.09	1436.98	1396.21	1407.35	1353.7
8379	8379	MAD1L1	-0.362104	4.93613	0.173493	0.677026	0.777589	98	666	921	1021	561	130	405	356	390	386	37.7972	29.7521	28.0496	27.1529	29.5105	34.6784	42.2918	37.3834	37.6607	43.5623
104	104	ADARB1	-0.362362	4.66483	0.158833	0.690233	0.782144	56	604	943	1112	479	116	303	337	374	317	21.5984	26.9824	28.7196	29.573	25.197	30.9438	31.6405	35.3882	36.1156	35.7752
2907	2907	GRINA	-0.362422	7.26167	0.254268	0.614086	0.757912	555	3258	4532	5112	2500	711	1768	1790	2052	1975	214.055	145.544	138.025	135.951	131.509	189.664	184.622	187.967	198.153	222.89
55506	55506	H2AFY2	-0.362481	3.43523	0.155076	0.693731	0.783474	33	234	305	366	197	52	128	123	143	120	12.7276	10.4534	9.28895	9.73355	10.3629	13.8713	13.3663	12.9162	13.8089	13.5427
285550	285550	FAM200B	-0.3625	3.14336	0.160831	0.688392	0.781191	19	199	246	308	179	39	104	106	103	96	7.32803	8.8899	7.49207	8.19108	9.41601	10.4035	10.8601	11.131	9.94629	10.8341
79022	79022	TMEM106C	-0.362656	3.60736	0.176941	0.674015	0.776332	21	299	437	569	231	51	149	147	165	172	8.0994	13.3572	13.3091	15.1322	12.1514	13.6046	15.5592	15.4364	15.9334	19.4112
56990	56990	CDC42SE2	-0.362841	4.7851	0.137876	0.710402	0.790925	65	646	902	1090	503	139	286	349	368	327	25.0696	28.8587	27.4709	28.9879	26.4595	37.0792	29.8653	36.6483	35.5362	36.9038
51071	51071	DERA	-0.363099	4.04442	0.172452	0.677942	0.777871	28	436	592	666	277	69	202	170	252	196	10.7992	19.4774	18.0297	17.7119	14.5711	18.4062	21.0937	17.8516	24.3346	22.1197
51290	51290	ERGIC2	-0.363705	5.41117	0.128029	0.720484	0.795907	109	1067	1374	1690	787	193	494	578	621	502	42.0397	47.6659	41.846	44.9445	41.3989	51.484	51.5855	60.6955	59.9674	56.6535
26112	26112	CCDC69	-0.363848	2.39527	0.212512	0.644806	0.764606	11	113	173	184	104	21	60	59	64	70	4.24254	5.04803	5.26881	4.89337	5.47076	5.60189	6.26545	6.19557	6.18022	7.89989
9111	9111	NMI	-0.363895	3.15483	0.28328	0.594559	0.755975	18	166	268	286	152	36	109	93	112	67	6.94234	7.41569	8.16209	7.606	7.99572	9.60324	11.3822	9.76589	10.8154	7.56133
267	267	AMFR	-0.364166	6.27832	0.176742	0.674188	0.776425	207	1884	2654	2997	1336	401	917	966	1040	918	79.8369	84.1637	80.8291	79.7034	70.2782	106.969	95.7569	101.439	100.429	103.601
26471	26471	NUPR1	-0.364429	5.62634	0.135604	0.712691	0.791894	146	961	1373	1629	883	240	647	559	655	386	56.3101	42.9306	41.8155	43.3223	46.4488	64.0216	67.5624	58.7004	63.2507	43.5623
122704	122704	MRPL52	-0.364431	4.25187	0.17485	0.675837	0.777408	60	432	657	736	303	99	231	218	254	249	23.1411	19.2987	20.0093	19.5735	15.9388	26.4089	24.122	22.8921	24.5277	28.101
23564	23564	DDAH2	-0.364469	5.33048	0.182492	0.669241	0.774607	130	935	1348	1508	698	206	517	510	592	446	50.1391	41.7691	41.0541	40.1044	36.7172	54.9519	53.9873	53.5549	57.167	50.3336
US6	US6	US6	-0.364816	14.2816	0.0422417	0.83716	0.869666	1743	9985	17917	19570	9973	2258	6233	6445	6371	8358	672.25	446.059	545.672	520.452	524.614	602.336	650.876	676.787	615.221	943.247
79087	79087	ALG12	-0.364908	4.21605	0.149741	0.698783	0.785413	65	391	600	683	326	84	206	243	246	270	25.0696	17.4671	18.2733	18.164	17.1487	22.4076	21.5114	25.5173	23.7552	30.471
29803	29803	REPIN1	-0.364935	5.24858	0.154809	0.693982	0.783474	140	843	1183	1373	597	169	508	467	481	515	53.996	37.6592	36.0289	36.5141	31.4042	45.0819	53.0475	49.0395	46.4482	58.1206
2017	2017	CTTN	-0.364985	8.35187	0.161539	0.687744	0.781074	834	7502	10605	12796	6187	1528	4067	4064	4454	3811	321.662	335.136	322.981	340.302	325.457	407.604	424.693	426.759	430.104	430.093
51522	51522	TMEM14C	-0.365018	5.11936	0.151346	0.697252	0.784861	91	881	1211	1339	562	172	402	410	454	466	35.0974	39.3568	36.8817	35.6099	29.5631	45.8821	41.9785	43.0539	43.8409	52.5907
29929	29929	ALG6	-0.365387	1.5973	0.129948	0.718486	0.794791	5	64	100	121	60	15	32	32	38	36	1.92843	2.85906	3.04556	3.21792	3.15621	4.00135	3.34157	3.36031	3.6695	4.0628
10636	10636	RGS14	-0.365412	1.6298	0.14831	0.700156	0.785789	12	71	79	112	75	12	55	33	41	49	4.62823	3.17177	2.40599	2.97857	3.94526	3.20108	5.74333	3.46532	3.9592	5.52992
7162	7162	TPBG	-0.365447	7.49082	0.140073	0.708209	0.789933	497	4339	6267	6668	3310	878	2249	2273	2451	2223	191.686	193.836	190.865	177.331	174.117	234.212	234.85	238.687	236.683	250.878
8440	8440	NCK2	-0.365543	5.31136	0.150188	0.698355	0.785413	103	942	1274	1534	759	196	495	507	523	458	39.7256	42.0818	38.8004	40.7958	39.926	52.2843	51.69	53.2399	50.504	51.6879
10627	10627	MYL12A	-0.365614	8.25245	0.170075	0.680046	0.778465	692	7238	9872	11562	5902	1469	3837	3586	4100	3359	266.894	323.342	300.657	307.485	310.465	391.865	400.675	376.564	395.92	379.082
51293	51293	CD320	-0.36589	4.56478	0.174432	0.676203	0.777503	88	572	777	828	399	118	279	288	324	357	33.9403	25.5529	23.664	22.0202	20.9888	31.4773	29.1343	30.2428	31.2873	40.2895
10791	10791	VAMP5	-0.365949	3.03667	0.195951	0.658009	0.769419	31	164	243	255	130	42	82	89	130	89	11.9563	7.32635	7.4007	6.78157	6.83845	11.2038	8.56278	9.34585	12.5536	10.0441
29108	29108	PYCARD	-0.366022	2.48039	0.251787	0.61582	0.757912	11	124	180	187	86	25	56	61	54	70	4.24254	5.53943	5.482	4.97315	4.52389	6.66891	5.84775	6.40558	5.21456	7.89989
9894	9894	TELO2	-0.366063	4.10864	0.163449	0.686001	0.780442	55	421	578	692	287	100	209	192	236	230	21.2127	18.8073	17.6033	18.4033	15.0972	26.6757	21.8246	20.1618	22.7895	25.9568
57462	57462	KIAA1161	-0.366123	1.67072	0.154578	0.694199	0.783474	8	72	122	134	63	15	38	45	57	32	3.08548	3.21645	3.71558	3.56365	3.31402	4.00135	3.96812	4.72543	5.50426	3.61138
55063	55063	ZCWPW1	-0.366125	1.73623	0.196913	0.657224	0.769212	12	74	95	114	64	16	33	38	52	47	4.62823	3.30579	2.89328	3.03176	3.36662	4.26811	3.446	3.99036	5.02143	5.30421
1893	1893	ECM1	-0.366419	7.58964	0.139013	0.709265	0.79041	587	4327	5948	7001	3542	925	2471	2423	2634	2137	226.397	193.299	181.15	186.187	186.321	246.75	258.032	254.438	254.355	241.172
1917	1917	EEF1A2	-0.366455	3.45225	0.296269	0.586231	0.755451	33	249	329	389	193	52	156	129	148	106	12.7276	11.1235	10.0199	10.3452	10.1525	13.8713	16.2902	13.5462	14.2918	11.9627
140467	140467	ZNF358	-0.36657	5.81882	0.260136	0.610027	0.757912	213	1055	1531	1777	961	257	712	665	701	639	82.151	47.1299	46.6275	47.2583	50.5519	68.5564	74.35	69.8314	67.6927	72.1147
64787	64787	EPS8L2	-0.366657	5.3794	0.238671	0.625168	0.760482	144	861	1254	1555	709	194	582	462	630	441	55.5387	38.4633	38.1913	41.3543	37.2958	51.7508	60.7749	48.5144	60.8365	49.7693
6624	6624	FSCN1	-0.366774	8.49113	0.206483	0.649538	0.766221	1204	8025	11344	12320	5739	1770	4432	4268	4655	4302	464.365	358.5	345.488	327.643	301.891	472.159	462.808	448.181	449.514	485.505
23770	23770	FKBP8	-0.366785	7.63602	0.204024	0.651492	0.766243	669	4407	5904	7005	3243	936	2449	2318	2618	2453	258.024	196.873	179.81	186.294	170.593	249.684	255.735	243.412	252.809	276.835
8630	8630	HSD17B6	-0.367096	2.35518	0.121019	0.727932	0.799729	11	122	200	198	109	23	76	81	72	45	4.24254	5.45009	6.09111	5.26569	5.73377	6.1354	7.93623	8.50578	6.95274	5.0785
389541	389541	LAMTOR4	-0.367244	3.62988	0.153426	0.695283	0.78407	37	278	403	470	193	55	146	144	169	160	14.2704	12.4191	12.2736	12.4994	10.1525	14.6716	15.2459	15.1214	16.3196	18.0569
84299	84299	MIEN1	-0.367343	4.14709	0.173505	0.677015	0.777589	68	403	574	602	289	100	242	188	246	215	26.2266	18.0032	17.4815	16.0098	15.2024	26.6757	25.2706	19.7418	23.7552	24.264
1155	1155	TBCB	-0.367489	5.99974	0.181458	0.670124	0.774781	195	1445	2126	2371	1141	302	813	769	883	807	75.2087	64.5523	64.7485	63.0553	60.0205	80.5605	84.8968	80.7524	85.2677	91.0745
2010	2010	EMD	-0.367523	6.06948	0.174225	0.676384	0.777503	197	1517	2108	2525	1260	301	865	786	957	840	75.9801	67.7687	64.2003	67.1509	66.2803	80.2937	90.3269	82.5375	92.4136	94.7987
8514	8514	KCNAB2	-0.367531	2.40924	0.178054	0.673051	0.775901	17	131	170	209	105	21	69	77	71	81	6.55665	5.85214	5.17745	5.55823	5.52336	5.60189	7.20527	8.08574	6.85618	9.1413
8073	8073	PTP4A2	-0.367563	8.50302	0.141961	0.706339	0.788876	693	8175	11793	13804	6602	1571	4095	4451	4750	3796	267.28	365.201	359.163	367.109	347.288	419.075	427.617	467.398	458.688	428.4
5786	5786	PTPRA	-0.367725	7.05342	0.144651	0.703701	0.787605	326	3067	4300	5204	2633	622	1714	1643	1804	1539	125.733	137.012	130.959	138.397	138.505	165.923	178.983	172.531	174.205	173.685
122622	122622	ADSSL1	-0.367884	1.68722	0.335849	0.562235	0.755451	7	75	97	116	54	18	35	45	32	28	2.6998	3.35046	2.95419	3.08495	2.84059	4.80162	3.65484	4.72543	3.09011	3.15996
5447	5447	POR	-0.368044	5.7163	0.464695	0.495438	0.755451	147	854	1171	1427	717	199	497	460	565	512	56.6958	38.1506	35.6635	37.9502	37.7167	53.0846	51.8988	48.3044	54.5597	57.7821
55684	55684	RABL6	-0.368061	6.24973	0.198695	0.655776	0.768243	246	1710	2354	2855	1371	344	960	897	1022	1060	94.8786	76.3906	71.6924	75.927	72.1193	91.7643	100.247	94.1936	98.6903	119.627
55266	55266	TMEM19	-0.368195	4.09215	0.147428	0.701006	0.78586	34	429	629	718	318	83	186	205	236	238	13.1133	19.1647	19.1566	19.0948	16.7279	22.1408	19.4229	21.527	22.7895	26.8596
80097	80097	MZT2B	-0.368397	4.48315	0.218461	0.640215	0.76383	75	506	651	732	355	110	258	232	288	290	28.9264	22.6045	19.8266	19.4671	18.6742	29.3432	26.9414	24.3622	27.811	32.7281
7347	7347	UCHL3	-0.368453	3.997	0.179523	0.671784	0.775486	35	384	533	692	269	90	165	189	232	170	13.499	17.1544	16.2328	18.4033	14.1503	24.0081	17.23	19.8468	22.4033	19.1855
10300	10300	KATNB1	-0.368468	3.68933	0.168008	0.681888	0.779324	41	290	443	519	234	65	178	134	183	182	15.8131	12.9551	13.4918	13.8025	12.3092	17.3392	18.5875	14.0713	17.6716	20.5397
27350	27350	APOBEC3C	-0.368483	5.00814	0.127846	0.720676	0.795907	91	679	997	1284	607	162	405	411	419	353	35.0974	30.3329	30.3642	34.1472	31.9303	43.2146	42.2918	43.1589	40.4611	39.838
27229	27229	TUBGCP4	-0.368544	2.73951	0.256346	0.612642	0.757912	19	138	245	243	128	23	81	99	88	93	7.32803	6.16485	7.46161	6.46244	6.73324	6.1354	8.45836	10.3959	8.4978	10.4956
6948	6948	TCN2	-0.368885	3.05126	0.162202	0.687138	0.780978	26	155	258	320	145	32	108	111	106	98	10.0278	6.92429	7.85754	8.51021	7.6275	8.53621	11.2778	11.6561	10.236	11.0598
374969	374969	CCDC23	-0.369023	2.62695	0.129562	0.718887	0.794871	10	179	230	242	115	29	86	71	92	67	3.85686	7.99644	7.00478	6.43585	6.04939	7.73594	8.98048	7.45568	8.88406	7.56133
112752	112752	IFT43	-0.369047	3.04506	0.22766	0.633265	0.761989	20	191	249	285	151	31	93	86	140	91	7.71371	8.53252	7.58344	7.57941	7.94312	8.26945	9.71145	9.03082	13.5192	10.2699
339929	339929	LPP-AS2	-0.369403	0.996884	0.127282	0.721267	0.796163	5	43	64	71	32	9	25	32	20	16	1.92843	1.92093	1.94916	1.8882	1.68331	2.40081	2.6106	3.36031	1.93132	1.80569
113146	113146	AHNAK2	-0.369676	5.08851	0.155709	0.693138	0.783315	83	684	1284	1323	717	187	481	506	455	252	32.0119	30.5562	39.105	35.1844	37.7167	49.8835	50.228	53.1349	43.9375	28.4396
9056	9056	SLC7A7	-0.369797	1.61084	0.194607	0.659109	0.769804	4	81	100	101	39	12	29	29	36	37	1.54274	3.6185	3.04556	2.68603	2.05153	3.20108	3.0283	3.04528	3.47637	4.17566
100505876	100505876	CEBPZOS	-0.369847	4.97619	0.15284	0.695836	0.784095	59	753	1032	1240	602	120	380	405	440	358	22.7554	33.6387	31.4301	32.9771	31.6673	32.0108	39.6812	42.5289	42.489	40.4023
8880	8880	FUBP1	-0.370226	6.49514	0.164514	0.685034	0.780442	208	2027	2814	3471	1813	420	1178	1127	1219	913	80.2226	90.5519	85.702	92.3092	95.37	112.038	123.012	118.346	117.714	103.037
51020	51020	HDDC2	-0.370261	4.32584	0.150323	0.698227	0.785413	39	462	613	765	395	83	226	238	253	251	15.0417	20.6389	18.6693	20.3447	20.7784	22.1408	23.5999	24.9923	24.4312	28.3268
64963	64963	MRPS11	-0.37031	3.97975	0.159468	0.689647	0.781802	56	346	512	594	269	76	195	184	231	216	21.5984	15.4568	15.5933	15.7971	14.1503	20.2735	20.3627	19.3218	22.3067	24.3768
80764	80764	THAP7	-0.370428	3.60502	0.117401	0.731871	0.801441	57	264	415	461	220	67	189	157	167	181	21.9841	11.7936	12.6391	12.26	11.5728	17.8727	19.7362	16.4865	16.1265	20.4269
51329	51329	ARL6IP4	-0.370585	6.12933	0.184803	0.667278	0.773332	214	1596	2213	2581	1259	341	902	823	925	881	82.5367	71.2979	67.3982	68.6402	66.2277	90.964	94.1906	86.4229	89.3234	99.4258
63967	63967	CLSPN	-0.370789	3.91356	0.153359	0.695346	0.78407	45	377	564	621	347	74	190	175	205	298	17.3558	16.8417	17.1769	16.5151	18.2534	19.74	19.8406	18.3767	19.796	33.631
55217	55217	TMLHE	-0.371194	3.2093	0.198852	0.655649	0.768243	25	200	303	340	140	41	101	100	132	110	9.64214	8.93457	9.22804	9.0421	7.36448	10.937	10.5468	10.501	12.7467	12.4141
84893	84893	FBXO18	-0.371487	5.73263	0.196169	0.657831	0.769308	122	1187	1594	1872	948	228	581	633	694	587	47.0536	53.0267	48.5462	49.7847	49.8681	60.8205	60.6704	66.4711	67.0167	66.2462
25960	25960	GPR124	-0.372307	8.17136	0.173788	0.676767	0.777589	836	6328	9060	10316	5379	1421	3587	3815	3890	2941	322.433	282.69	275.927	274.348	282.954	379.061	374.569	400.612	375.641	331.908
6183	6183	MRPS12	-0.372401	3.84677	0.166428	0.683306	0.779806	43	336	492	630	240	65	198	161	213	202	16.5845	15.0101	14.9841	16.7545	12.6248	17.3392	20.676	16.9065	20.5685	22.7968
126626	126626	GABPB2	-0.372534	1.99017	0.164356	0.685177	0.780442	15	87	88	159	72	12	58	58	65	40	5.78528	3.88654	2.68009	4.22851	3.78745	3.20108	6.0566	6.09056	6.27678	4.51422
29127	29127	RACGAP1	-0.372614	4.21671	0.191695	0.66151	0.77083	33	541	777	879	389	81	233	246	240	358	12.7276	24.168	23.664	23.3765	20.4627	21.6073	24.3308	25.8324	23.1758	40.4023
6300	6300	MAPK12	-0.372883	4.65364	0.171045	0.679185	0.778336	67	579	803	1041	433	130	340	278	322	297	25.8409	25.8656	24.4558	27.6848	22.7773	34.6784	35.5042	29.1927	31.0942	33.5181
92979	92979	2009-03-01	-0.373113	2.26639	0.158641	0.690411	0.782194	12	124	161	199	102	25	67	59	64	65	4.62823	5.53943	4.90335	5.29229	5.36555	6.66891	6.99642	6.19557	6.18022	7.33561
51181	51181	DCXR	-0.37315	3.30125	0.259401	0.610532	0.757912	29	222	325	386	199	50	106	121	135	149	11.1849	9.91738	9.89806	10.2654	10.4681	13.3378	11.069	12.7062	13.0364	16.8155
116113	116113	FOXP4	-0.3732	5.2744	0.173765	0.676788	0.777589	176	895	1304	1529	779	227	619	596	603	449	67.8807	39.9822	39.7141	40.6628	40.9781	60.5537	64.6385	62.5857	58.2292	50.6722
131118	131118	DNAJC19	-0.373324	3.28195	0.161526	0.687755	0.781074	18	224	341	377	184	42	117	113	137	111	6.94234	10.0067	10.3853	10.0261	9.67903	11.2038	12.2176	11.8661	13.2295	12.527
3833	3833	KIFC1	-0.373461	3.60498	0.177732	0.67333	0.776048	42	311	420	532	251	49	152	140	169	274	16.1988	13.8933	12.7913	14.1482	13.2035	13.0711	15.8725	14.7013	16.3196	30.9224
65993	65993	MRPS34	-0.373611	5.10821	0.176913	0.67404	0.776332	112	779	1105	1275	723	179	488	419	433	472	43.1968	34.8002	33.6534	33.9079	38.0323	47.7494	50.959	43.999	41.813	53.2678
81493	81493	SYNC	-0.373659	5.94459	0.142913	0.705403	0.78813	163	1613	2280	2679	1299	313	838	800	1037	802	62.8667	72.0573	69.4387	71.2464	68.3319	83.4948	87.5074	84.0077	100.139	90.5102
51477	51477	ISYNA1	-0.373938	3.71957	0.355444	0.551047	0.755451	48	237	344	490	192	63	147	149	153	162	18.5129	10.5875	10.4767	13.0313	10.0999	16.8057	15.3503	15.6464	14.7746	18.2826
84141	84141	EVA1A	-0.374028	3.71084	0.123175	0.725616	0.798437	35	294	413	410	187	55	145	126	168	163	13.499	13.1338	12.5782	10.9037	9.83684	14.6716	15.1415	13.2312	16.2231	18.3955
9585	9585	KIF20B	-0.374115	3.97227	0.264499	0.607046	0.757224	31	415	598	751	361	89	207	193	218	241	11.9563	18.5392	18.2124	19.9724	18.9898	23.7413	21.6158	20.2669	21.0514	27.1982
118460	118460	EXOSC6	-0.374331	3.70712	0.16189	0.687423	0.781074	34	300	460	485	247	61	174	158	175	161	13.1133	13.4019	14.0096	12.8983	12.993	16.2722	18.1698	16.5915	16.899	18.1698
158293	158293	FAM120AOS	-0.374365	4.60462	0.148657	0.699822	0.785789	48	581	814	1009	428	114	307	273	314	287	18.5129	25.9549	24.7908	26.8338	22.5143	30.4102	32.0582	28.6676	30.3217	32.3896
8607	8607	RUVBL1	-0.374376	5.01592	0.142557	0.705752	0.78837	97	721	1064	1286	633	137	408	420	453	467	37.4115	32.2091	32.4047	34.2004	33.298	36.5457	42.6051	44.104	43.7443	52.7036
80145	80145	THOC7	-0.374412	5.40304	0.165785	0.683885	0.779929	70	1053	1392	1720	859	155	576	535	583	487	26.998	47.0405	42.3942	45.7424	45.1863	41.3473	60.1483	56.1801	56.2979	54.9607
203069	203069	R3HCC1	-0.374515	4.55815	0.23375	0.628757	0.760741	71	496	703	867	480	114	283	272	320	311	27.3837	22.1577	21.4103	23.0573	25.2496	30.4102	29.552	28.5626	30.9011	35.0981
84661	84661	DPY30	-0.374535	3.7721	0.140565	0.70772	0.789852	29	322	488	561	280	72	143	144	205	194	11.1849	14.3847	14.8623	14.9195	14.729	19.2065	14.9327	15.1214	19.796	21.894
286077	286077	FAM83H	-0.374573	3.25457	0.142599	0.705711	0.78837	28	199	322	341	176	39	123	120	144	108	10.7992	8.8899	9.80669	9.06869	9.2582	10.4035	12.8442	12.6012	13.9055	12.1884
25791	25791	NGEF	-0.374947	1.68983	0.182859	0.668928	0.774555	14	69	109	113	72	21	49	48	45	34	5.3996	3.08243	3.31966	3.00517	3.78745	5.60189	5.11678	5.04046	4.34547	3.83709
6843	6843	VAMP1	-0.37499	2.76446	0.305241	0.580615	0.755451	21	140	158	286	130	25	84	87	93	87	8.0994	6.2542	4.81198	7.606	6.83845	6.66891	8.77163	9.13583	8.98063	9.81844
221184	221184	CPNE2	-0.374996	5.3841	0.20593	0.649976	0.766243	107	981	1366	1561	781	204	528	475	551	521	41.2684	43.8241	41.6023	41.5139	41.0833	54.4183	55.1359	49.8796	53.2078	58.7978
1838	1838	DTNB	-0.375113	1.99145	0.280628	0.59629	0.756082	7	78	129	144	77	17	55	39	49	39	2.6998	3.48448	3.92877	3.82959	4.05046	4.53486	5.74333	4.09537	4.73173	4.40137
871	871	SERPINH1	-0.37513	9.79214	0.114553	0.735018	0.802922	3045	19481	27662	31531	16428	4723	12133	11088	12266	9544	1174.41	870.272	842.462	838.548	864.169	1259.89	1266.98	1164.35	1184.48	1077.09
23604	23604	DAPK2	-0.375273	3.02396	0.344155	0.557441	0.755451	29	139	222	243	123	38	86	89	101	84	11.1849	6.20953	6.76114	6.46244	6.47022	10.1367	8.98048	9.34585	9.75315	9.47987
8636	8636	SSNA1	-0.375597	4.72409	0.132076	0.71629	0.793893	81	542	843	1043	472	114	342	287	364	372	31.2405	24.2127	25.674	27.738	24.8288	30.4102	35.7131	30.1378	35.15	41.9823
54535	54535	CCHCR1	-0.37578	3.68975	0.23162	0.630325	0.761166	34	304	374	517	247	58	147	136	169	201	13.1133	13.5805	11.3904	13.7493	12.993	15.4719	15.3503	14.2813	16.3196	22.684
100288152	100288152	LOC100288152	-0.376054	3.58526	0.127131	0.721425	0.796163	49	353	420	673	274	70	198	166	203	240	18.8986	15.7695	12.7913	17.898	14.4133	18.673	20.676	17.4316	19.6029	27.0853
79143	79143	MBOAT7	-0.376543	6.97308	0.195289	0.658551	0.769491	524	2835	4012	4248	1924	640	1595	1594	1669	1749	202.099	126.648	122.188	112.973	101.209	170.724	166.557	167.385	161.168	197.384
222234	222234	FAM185A	-0.376702	1.12202	0.212993	0.644432	0.764606	5	53	67	84	41	8	27	27	38	22	1.92843	2.36766	2.04052	2.23393	2.15674	2.13405	2.81945	2.83526	3.6695	2.48282
7324	7324	UBE2E1	-0.376736	5.22546	0.172275	0.678098	0.777871	83	851	1270	1422	612	164	405	428	478	487	32.0119	38.0166	38.6786	37.8172	32.1933	43.7481	42.2918	44.9441	46.1585	54.9607
7112	7112	TMPO	-0.37682	5.69982	0.237598	0.625946	0.760519	132	1317	1902	2339	1107	250	654	641	693	930	50.9105	58.8342	57.9265	62.2043	58.232	66.6891	68.2934	67.3111	66.9202	104.956
84954	84954	MPND	-0.376923	2.2083	0.322566	0.570069	0.755451	15	99	129	157	64	16	63	48	56	58	5.78528	4.42261	3.92877	4.17532	3.36662	4.26811	6.57872	5.04046	5.40769	6.54563
23474	23474	ETHE1	-0.376946	4.82707	0.194454	0.659235	0.769842	94	644	884	1006	445	143	337	328	408	330	36.2544	28.7693	26.9227	26.754	23.4085	38.1462	35.1909	34.4431	39.3989	37.2424
6382	6382	SDC1	-0.377194	5.9239	0.149774	0.698752	0.785413	181	1370	2099	2351	1063	287	789	741	857	775	69.8091	61.2018	63.9262	62.5234	55.9174	76.5591	82.3906	77.8121	82.757	87.4631
10236	10236	HNRNPR	-0.37749	7.67038	0.128799	0.719681	0.795568	501	4973	7055	8257	4567	968	2724	2802	3024	2545	193.228	222.158	214.864	219.59	240.24	258.22	284.451	294.237	292.015	287.218
55225	55225	RAVER2	-0.377592	2.65326	0.350914	0.553596	0.755451	12	135	184	226	107	20	68	94	82	54	4.62823	6.03084	5.60382	6.01034	5.62857	5.33513	7.10084	9.8709	7.9184	6.0942
64855	64855	FAM129B	-0.378115	9.19522	0.188708	0.663994	0.771535	1589	12460	18064	20185	9996	2740	6788	6510	7674	6659	612.854	556.624	550.149	536.808	525.824	730.913	708.831	683.612	741.047	751.505
6282	6282	S100A11	-0.378168	8.73118	0.144082	0.704256	0.787807	1040	9484	13204	15577	8586	1968	5824	4967	5488	4744	401.113	423.677	402.135	414.261	451.653	524.977	608.166	521.583	529.954	535.387
6901	6901	TAZ	-0.378196	3.09758	0.305412	0.58051	0.755451	32	187	223	280	148	46	100	81	106	122	12.3419	8.35382	6.79159	7.44643	7.78531	12.2708	10.4424	8.50578	10.236	13.7684
10134	10134	BCAP31	-0.378366	6.87631	0.142918	0.705397	0.78813	344	2706	3934	4708	2029	574	1452	1405	1627	1572	132.676	120.885	119.812	125.206	106.732	153.118	151.624	147.538	157.113	177.409
124222	124222	PAQR4	-0.378383	3.78832	0.144912	0.703446	0.787534	45	301	457	523	285	61	178	162	196	220	17.3558	13.4465	13.9182	13.9089	14.992	16.2722	18.5875	17.0116	18.9269	24.8282
3958	3958	LGALS3	-0.378671	7.12364	0.169964	0.680144	0.778465	424	3081	4346	5031	2446	740	1684	1697	1896	1509	163.531	137.637	132.36	133.796	128.668	197.4	175.85	178.201	183.089	170.299
92579	92579	G6PC3	-0.378762	5.57031	0.166748	0.683019	0.779806	151	1105	1548	1763	896	247	603	570	697	597	58.2385	49.3635	47.1452	46.8859	47.1327	65.8889	62.9678	59.8555	67.3064	67.3748
221960	221960	CCZ1B	-0.378875	2.08216	0.173308	0.677189	0.777589	8	114	127	155	91	19	60	44	48	60	3.08548	5.09271	3.86786	4.12213	4.78691	5.06837	6.26545	4.62042	4.63516	6.77134
8824	8824	CES2	-0.378979	5.69649	0.14871	0.699771	0.785789	138	1180	1658	1987	992	260	692	627	668	603	53.2246	52.714	50.4953	52.8431	52.1826	69.3567	72.2615	65.841	64.506	68.0519
6921	6921	TCEB1	-0.379208	5.15264	0.179594	0.671722	0.775486	68	849	1197	1498	709	165	453	359	517	464	26.2266	37.9273	36.4553	39.8384	37.2958	44.0148	47.3041	37.6984	49.9246	52.365
2250	2250	FGF5	-0.379218	5.70189	0.136996	0.711286	0.791373	119	1293	1951	2105	1020	272	672	729	765	546	45.8966	57.762	59.4188	55.9812	53.6555	72.5578	70.173	76.552	73.8729	61.6192
23523	23523	CABIN1	-0.379261	5.88246	0.170764	0.679434	0.778336	192	1368	1913	2307	1223	283	784	810	879	777	74.0516	61.1125	58.2615	61.3533	64.334	75.4921	81.8685	85.0578	84.8814	87.6888
5899	5899	RALB	-0.37959	6.14963	0.166874	0.682905	0.779806	157	1693	2258	2629	1160	336	771	796	926	832	60.5526	75.6312	68.7687	69.9167	61.02	89.6302	80.511	83.5876	89.42	93.8959
7099	7099	TLR4	-0.379743	3.93405	0.114394	0.735196	0.803041	35	296	441	501	241	55	169	177	218	125	13.499	13.2232	13.4309	13.3238	12.6774	14.6716	17.6477	18.5867	21.0514	14.107
9672	9672	SDC3	-0.379839	7.05548	0.174742	0.675932	0.777441	363	2911	4569	5346	2684	639	1785	1905	1930	1399	140.004	130.043	139.151	142.174	141.188	170.457	186.397	200.043	186.372	157.885
1410	1410	CRYAB	-0.380108	4.97305	0.166381	0.683348	0.779806	72	737	1088	1323	624	120	442	428	438	401	27.7694	32.9239	33.1357	35.1844	32.8245	32.0108	46.1555	44.9441	42.2959	45.2551
339665	339665	SLC35E4	-0.380413	3.31256	0.133919	0.714403	0.792852	41	213	384	431	197	49	157	150	159	141	15.8131	9.51532	11.6949	11.4622	10.3629	13.0711	16.3946	15.7514	15.354	15.9126
664	664	BNIP3	-0.380484	5.54449	0.392855	0.530803	0.755451	96	857	1235	1430	670	148	484	495	491	469	37.0258	38.2846	37.6126	38.03	35.2443	39.48	50.5413	51.9797	47.4139	52.9293
10005	10005	ACOT8	-0.380874	2.90014	0.174003	0.676578	0.777574	30	175	257	257	122	36	100	85	128	99	11.5706	7.81775	7.82708	6.83476	6.41762	9.60324	10.4424	8.92582	12.3604	11.1727
83641	83641	FAM107B	-0.380917	5.88084	0.230866	0.630883	0.761269	114	1284	1816	2112	933	253	584	617	747	671	43.9682	57.36	55.3073	56.1674	49.079	67.4894	60.9837	64.7909	72.1347	75.7261
84623	84623	KIRREL3	-0.380927	3.77025	0.219279	0.63959	0.76383	35	279	415	469	210	61	150	151	173	145	13.499	12.4637	12.6391	12.4728	11.0467	16.2722	15.6636	15.8564	16.7059	16.3641
10227	10227	MFSD10	-0.380993	5.04547	0.207276	0.648911	0.766063	117	766	969	1233	502	173	404	395	419	429	45.1252	34.2194	29.5114	32.7909	26.4069	46.1489	42.1874	41.4788	40.4611	48.4151
79109	79109	MAPKAP1	-0.380995	6.70406	0.181042	0.67048	0.774781	222	2306	3190	3632	1788	451	1184	1101	1295	1204	85.6222	103.016	97.1533	96.5909	94.0549	120.307	123.638	115.616	125.053	135.878
7094	7094	TLN1	-0.381014	9.86599	0.165853	0.683824	0.779929	2698	19692	32082	34164	18844	4763	12241	12701	13181	9674	1040.58	879.698	977.076	908.571	991.259	1270.56	1278.26	1333.73	1272.83	1091.77
728190	728190	NUTM2A-AS1	-0.381115	1.83237	0.117326	0.731953	0.801441	5	104	120	139	60	19	47	39	50	31	1.92843	4.64598	3.65467	3.69662	3.15621	5.06837	4.90793	4.09537	4.82829	3.49852
2873	2873	GPS1	-0.38114	6.2607	0.215453	0.642526	0.764099	287	1632	2338	2728	1276	369	956	886	1024	1093	110.692	72.9061	71.2051	72.5495	67.122	98.4332	99.8295	93.0385	98.8835	123.351
55466	55466	DNAJA4	-0.381184	1.66399	0.31211	0.576388	0.755451	10	53	73	118	52	17	38	43	32	21	3.85686	2.36766	2.22326	3.13814	2.73538	4.53486	3.96812	4.51541	3.09011	2.36997
80344	80344	DCAF11	-0.381345	5.25267	0.194898	0.658871	0.769602	98	870	1230	1496	729	180	459	454	523	499	37.7972	38.8654	37.4604	39.7852	38.3479	48.0162	47.9307	47.6744	50.504	56.3149
92014	92014	SLC25A51	-0.381614	2.71744	0.167026	0.682769	0.779794	17	144	215	284	121	38	64	63	90	102	6.55665	6.43289	6.54795	7.55281	6.36501	10.1367	6.68315	6.6156	8.69093	11.5113
79877	79877	DCAKD	-0.381733	3.73447	0.156654	0.692256	0.782997	32	294	413	500	212	60	142	184	157	143	12.3419	13.1338	12.5782	13.2972	11.1519	16.0054	14.8282	19.3218	15.1608	16.1384
55224	55224	ETNK2	-0.38178	4.12707	0.272304	0.60179	0.756223	51	386	567	642	301	81	243	201	212	220	19.67	17.2437	17.2683	17.0736	15.8336	21.6073	25.3751	21.1069	20.472	24.8282
27352	27352	SGSM3	-0.381901	4.88798	0.197255	0.656945	0.76904	86	621	867	1133	516	158	363	297	364	372	33.169	27.7418	26.405	30.1315	27.1434	42.1475	37.906	31.1878	35.15	41.9823
8476	8476	CDC42BPA	-0.382035	7.18057	0.161739	0.68756	0.781074	294	3184	4940	5507	2795	636	1827	2026	1948	1333	113.392	142.238	150.451	146.455	147.027	169.657	190.783	212.749	188.11	150.437
222962	222962	SLC29A4	-0.382085	1.5714	0.148121	0.700338	0.785789	11	66	86	108	53	20	33	36	37	35	4.24254	2.94841	2.61918	2.8722	2.78798	5.33513	3.446	3.78035	3.57294	3.94995
55260	55260	TMEM143	-0.382402	2.56609	0.189883	0.663014	0.770944	24	129	195	223	117	26	92	75	80	95	9.25645	5.7628	5.93884	5.93055	6.1546	6.93567	9.60702	7.87572	7.72527	10.7213
55143	55143	CDCA8	-0.382464	3.24194	0.202756	0.652505	0.766675	27	225	326	421	247	51	115	105	138	188	10.4135	10.0514	9.92852	11.1962	12.993	13.6046	12.0088	11.026	13.3261	21.2169
55367	55367	PIDD1	-0.38252	2.89413	0.246618	0.619467	0.758989	32	148	208	333	119	41	99	71	86	136	12.3419	6.61158	6.33476	8.85594	6.25981	10.937	10.338	7.45568	8.30467	15.3484
5888	5888	RAD51	-0.382584	2.79964	0.126729	0.721848	0.796404	20	161	226	288	129	32	73	89	80	124	7.71371	7.19233	6.88296	7.65919	6.78584	8.53621	7.62296	9.34585	7.72527	13.9941
80020	80020	FOXRED2	-0.382706	3.8751	0.27937	0.597114	0.756082	33	313	444	586	277	62	156	163	207	194	12.7276	13.9826	13.5223	15.5843	14.5711	16.5389	16.2902	17.1166	19.9891	21.894
25824	25824	PRDX5	-0.382711	7.22826	0.175948	0.674879	0.776688	369	3385	4941	5615	2967	732	1908	1854	2076	1661	142.318	151.218	150.481	149.328	156.074	195.266	199.241	194.688	200.471	187.453
11267	11267	SNF8	-0.382928	5.23125	0.162344	0.687008	0.78093	72	810	1237	1432	787	177	467	432	477	433	27.7694	36.185	37.6735	38.0832	41.3989	47.2159	48.7661	45.3641	46.0619	48.8665
339804	339804	C2orf74	-0.382931	1.85821	0.15943	0.689682	0.781802	10	91	114	139	57	15	49	47	40	50	3.85686	4.06523	3.47193	3.69662	2.9984	4.00135	5.11678	4.93545	3.86264	5.64278
51524	51524	TMEM138	-0.383183	3.73694	0.14403	0.704307	0.787807	41	270	431	548	280	65	170	170	187	183	15.8131	12.0617	13.1264	14.5737	14.729	17.3392	17.7521	17.8516	18.0578	20.6526
6150	6150	MRPL23	-0.383256	4.48098	0.21359	0.643968	0.764556	85	469	701	883	384	136	254	271	273	329	32.7833	20.9516	21.3494	23.4829	20.1997	36.2789	26.5237	28.4576	26.3625	37.1295
59269	59269	HIVEP3	-0.383265	2.47761	0.204895	0.650798	0.766243	15	116	208	228	130	19	93	85	85	66	5.78528	5.18205	6.33476	6.06352	6.83845	5.06837	9.71145	8.92582	8.2081	7.44847
27018	27018	NGFRAP1	-0.38327	6.73104	0.168484	0.681462	0.779324	259	2276	3500	4112	2109	480	1341	1267	1431	1329	99.8926	101.675	106.594	109.356	110.941	128.043	140.033	133.047	138.186	149.985
10327	10327	AKR1A1	-0.383306	5.14244	0.189767	0.663111	0.770944	95	824	1073	1389	603	154	410	422	472	480	36.6401	36.8104	32.6788	36.9396	31.7199	41.0805	42.8139	44.314	45.5791	54.1707
7392	7392	USF2	-0.383794	6.10604	0.22132	0.638036	0.763644	217	1426	2147	2427	1191	313	783	852	863	934	83.6938	63.7035	65.3881	64.5446	62.6507	83.4948	81.7641	89.4682	83.3364	105.407
388662	388662	SLC6A17	-0.383852	1.6275	0.133986	0.714334	0.792852	5	82	100	129	71	12	49	30	34	53	1.92843	3.66317	3.04556	3.43068	3.73484	3.20108	5.11678	3.15029	3.28324	5.98135
5425	5425	POLD2	-0.383874	6.0504	0.21715	0.64122	0.76391	210	1533	2146	2557	1192	283	910	772	936	964	80.994	68.4835	65.3577	68.0019	62.7033	75.4921	95.026	81.0674	90.3857	108.793
26035	26035	GLCE	-0.383935	5.51489	0.128251	0.720253	0.795907	107	1144	1704	1994	929	211	577	653	675	629	41.2684	51.1058	51.8963	53.0292	48.8686	56.2856	60.2527	68.5713	65.182	70.9862
79017	79017	GGCT	-0.383982	4.30764	0.16086	0.688366	0.781191	53	435	632	780	367	97	258	214	266	252	20.4413	19.4327	19.2479	20.7436	19.3055	25.8754	26.9414	22.4721	25.6865	28.4396
92070	92070	CTBP1-AS2	-0.38406	4.03473	0.136381	0.711906	0.791373	49	370	584	649	297	85	210	204	212	229	18.8986	16.529	17.7861	17.2598	15.6232	22.6743	21.9291	21.422	20.472	25.8439
84514	84514	GHDC	-0.384078	2.81468	0.19149	0.661679	0.77083	26	162	227	261	124	44	75	77	95	108	10.0278	7.237	6.91341	6.94114	6.52283	11.7373	7.83181	8.08574	9.17376	12.1884
6273	6273	S100A2	-0.38421	1.57898	0.169417	0.68063	0.778946	10	77	90	113	59	21	40	29	42	37	3.85686	3.43981	2.741	3.00517	3.1036	5.60189	4.17697	3.04528	4.05577	4.17566
55501	55501	CHST12	-0.384269	4.40513	0.125031	0.72364	0.797506	88	566	742	808	382	126	277	267	355	320	33.9403	25.2848	22.598	21.4883	20.0945	33.6113	28.9255	28.0376	34.2809	36.1138
1954	1954	MEGF8	-0.384326	6.35207	0.185045	0.667073	0.773324	212	1656	2637	2934	1666	361	1024	1151	1051	875	81.7653	73.9783	80.3113	78.028	87.6373	96.2991	106.93	120.866	101.491	98.7487
7322	7322	UBE2D2	-0.384451	5.74304	0.144519	0.70383	0.787649	120	1348	1864	2014	897	282	608	609	723	640	46.2823	60.219	56.7692	53.5611	47.1853	75.2254	63.4899	63.9508	69.8171	72.2276
51571	51571	FAM49B	-0.38448	4.38294	0.230011	0.631516	0.76127	49	461	680	812	371	98	239	247	272	257	18.8986	20.5942	20.7098	21.5947	19.5159	26.1421	24.9574	25.9374	26.2659	29.0039
51690	51690	LSM7	-0.384543	4.00008	0.156556	0.692348	0.783026	56	408	492	591	283	82	201	210	201	240	21.5984	18.2265	14.9841	15.7173	14.8868	21.874	20.9893	22.052	19.4097	27.0853
1284	1284	COL4A2	-0.384641	10.4015	0.16479	0.684785	0.780442	4106	29950	45453	49779	26384	7142	18192	18582	19744	13282	1583.62	1337.95	1384.3	1323.84	1387.89	1905.18	1899.68	1951.29	1906.6	1498.95
2597	2597	GAPDH	-0.384642	11.3331	0.246256	0.619724	0.758989	7798	55075	78860	91026	44067	11931	30696	29907	33247	32977	3007.58	2460.36	2401.73	2420.78	2318.08	3182.67	3205.4	3140.52	3210.53	3721.64
100132101	100132101	HERC2P7	-0.384659	1.31856	0.283502	0.594415	0.755975	7	49	51	92	41	10	32	18	31	30	2.6998	2.18897	1.55323	2.44669	2.15674	2.66757	3.34157	1.89017	2.99354	3.38567
410	410	ARSA	-0.384772	5.00777	0.203628	0.651808	0.766243	130	658	989	1091	509	167	455	404	421	360	50.1391	29.3947	30.1206	29.0145	26.7751	44.5483	47.513	42.4239	40.6542	40.628
1774	1774	DNASE1L1	-0.38494	5.16461	0.16794	0.681949	0.779324	114	783	1130	1401	621	179	446	459	504	426	43.9682	34.9788	34.4148	37.2588	32.6667	47.7494	46.5732	48.1994	48.6692	48.0765
7464	7464	CORO2A	-0.385121	1.58099	0.358694	0.549233	0.755451	11	54	76	77	39	7	36	38	38	28	4.24254	2.41233	2.31462	2.04777	2.05153	1.8673	3.75927	3.99036	3.6695	3.15996
513	513	ATP5D	-0.385344	5.27776	0.266921	0.605405	0.757116	144	844	1144	1183	613	217	527	414	445	451	55.5387	37.7039	34.8412	31.4612	32.2459	57.8862	55.0315	43.474	42.9718	50.8979
60673	60673	ATG101	-0.385395	5.58643	0.151359	0.69724	0.784861	135	1143	1536	1797	906	245	624	625	674	525	52.0675	51.0611	46.7798	47.7901	47.6587	65.3554	65.1607	65.631	65.0854	59.2492
81539	81539	SLC38A1	-0.385399	7.97257	0.148734	0.699748	0.785789	481	5540	8271	9455	4818	1162	2942	3350	3527	2168	185.515	247.488	251.898	251.45	253.443	309.971	307.216	351.782	340.588	244.671
9168	9168	TMSB10	-0.38546	9.65449	0.194248	0.659405	0.769842	1957	17445	24831	29325	15244	3919	9973	9059	10166	9200	754.787	779.318	756.242	779.881	801.887	1045.42	1041.42	951.282	981.689	1038.27
10063	10063	COX17	-0.38569	2.79645	0.150365	0.698187	0.785413	11	175	234	286	147	38	79	78	99	81	4.24254	7.81775	7.1266	7.606	7.7327	10.1367	8.24951	8.19075	9.56002	9.1413
54982	54982	CLN6	-0.385918	3.76144	0.165364	0.684265	0.780101	43	310	496	543	209	76	144	146	182	217	16.5845	13.8486	15.106	14.4408	10.9941	20.2735	15.0371	15.3314	17.575	24.4897
128989	128989	TANGO2	-0.385919	4.30148	0.192462	0.660876	0.770791	71	439	607	726	341	80	256	274	257	287	27.3837	19.6114	18.4865	19.3075	17.9378	21.3405	26.7326	28.7726	24.8174	32.3896
7408	7408	VASP	-0.386016	7.19951	0.163908	0.685584	0.780442	409	3144	4708	5310	2558	743	1954	1670	1932	1535	157.745	140.451	143.385	141.216	134.56	198.2	204.045	175.366	186.565	173.233
10606	10606	PAICS	-0.386301	6.6618	0.171115	0.679123	0.778336	210	2545	3609	4210	1855	459	1198	1280	1386	1385	80.994	113.692	109.914	111.962	97.5794	122.441	125.1	134.412	133.84	156.305
51123	51123	ZNF706	-0.386315	4.92973	0.182324	0.669383	0.774607	99	699	1052	1143	506	162	403	384	419	363	38.1829	31.2263	32.0393	30.3974	26.6173	43.2146	42.0829	40.3237	40.4611	40.9666
147645	147645	VSIG10L	-0.38648	1.75032	0.17953	0.671778	0.775486	11	87	111	115	87	21	52	45	49	40	4.24254	3.88654	3.38057	3.05836	4.5765	5.60189	5.43006	4.72543	4.73173	4.51422
4201	4201	MEA1	-0.386615	5.63604	0.170521	0.679649	0.778431	132	1157	1602	1865	907	249	638	537	683	618	50.9105	51.6865	48.7898	49.5986	47.7113	66.4224	66.6226	56.3901	65.9545	69.7448
165324	165324	UBXN2A	-0.38665	3.63921	0.190136	0.662803	0.77083	34	313	421	477	226	73	159	161	160	141	13.1133	13.9826	12.8218	12.6855	11.8884	19.4732	16.6034	16.9065	15.4505	15.9126
55556	55556	ENOSF1	-0.386733	2.44999	0.411891	0.521011	0.755451	7	103	126	155	75	23	33	43	50	58	2.6998	4.6013	3.8374	4.12213	3.94526	6.1354	3.446	4.51541	4.82829	6.54563
11165	11165	NUDT3	-0.386804	4.52826	0.188516	0.664155	0.771535	56	546	770	889	430	99	280	330	301	283	21.5984	24.3914	23.4508	23.6424	22.6195	26.4089	29.2388	34.6532	29.0663	31.9381
318	318	NUDT2	-0.38711	2.93722	0.163052	0.686362	0.780452	20	160	283	268	127	33	89	87	106	100	7.71371	7.14766	8.61893	7.1273	6.68064	8.80297	9.29375	9.13583	10.236	11.2856
84823	84823	LMNB2	-0.387172	6.87521	0.205954	0.649957	0.766243	343	2729	4062	4685	2262	624	1470	1460	1597	1642	132.29	121.912	123.711	124.595	118.989	166.456	153.503	153.314	154.216	185.309
10423	10423	CDIPT	-0.387213	5.95932	0.185421	0.666755	0.773032	193	1412	2034	2278	996	337	691	717	830	807	74.4373	63.0781	61.9466	60.5821	52.393	89.897	72.1571	75.2919	80.1497	91.0745
84223	84223	IQCG	-0.387364	2.2917	0.152871	0.695807	0.784095	13	121	136	190	102	27	64	69	52	58	5.01391	5.40542	4.14196	5.05294	5.36555	7.20243	6.68315	7.24566	5.02143	6.54563
56834	56834	GPR137	-0.387513	4.61015	0.215976	0.642124	0.763937	71	565	770	927	455	124	314	274	325	328	27.3837	25.2402	23.4508	24.653	23.9346	33.0778	32.7892	28.7726	31.3839	37.0166
3265	3265	HRAS	-0.387854	4.7451	0.204977	0.650733	0.766243	65	623	817	1022	474	133	355	285	351	298	25.0696	27.8312	24.8822	27.1795	24.934	35.4786	37.0706	29.9277	33.8946	33.631
79035	79035	NABP2	-0.387998	4.757	0.218822	0.639939	0.76383	70	577	835	990	560	126	343	313	338	358	26.998	25.7762	25.4304	26.3285	29.4579	33.6113	35.8175	32.868	32.6393	40.4023
51726	51726	DNAJB11	-0.388021	6.51447	0.133352	0.714982	0.79301	217	2055	2986	3532	1667	432	1142	1008	1171	1178	83.6938	91.8027	90.9403	93.9314	87.6899	115.239	119.252	105.85	113.079	132.944
200316	200316	APOBEC3F	-0.38836	3.89773	0.231056	0.630742	0.761265	34	317	423	527	247	57	156	209	184	148	13.1133	14.1613	12.8827	14.0153	12.993	15.2051	16.2902	21.947	17.7681	16.7026
5739	5739	PTGIR	-0.388373	3.36217	0.132441	0.715914	0.793744	33	209	269	335	144	45	119	125	129	98	12.7276	9.33663	8.19255	8.90913	7.57489	12.004	12.4265	13.1262	12.457	11.0598
100506748	100506748	NA	-0.388478	3.44218	0.168131	0.681779	0.779324	27	232	307	405	152	44	132	109	136	123	10.4135	10.3641	9.34986	10.7707	7.99572	11.7373	13.784	11.446	13.133	13.8812
617	617	BCS1L	-0.388667	3.29266	0.21601	0.642097	0.763937	32	222	280	413	178	50	116	102	139	153	12.3419	9.91738	8.52756	10.9835	9.36341	13.3378	12.1132	10.711	13.4227	17.2669
56654	56654	NPDC1	-0.38912	5.37727	0.287279	0.59197	0.755747	178	856	1240	1329	632	234	520	482	531	534	68.652	38.24	37.7649	35.344	33.2454	62.421	54.3006	50.6146	51.2765	60.2649
54965	54965	PIGX	-0.389135	3.77225	0.157479	0.691488	0.782885	27	358	516	550	250	73	168	153	181	187	10.4135	15.9929	15.7151	14.6269	13.1509	19.4732	17.5433	16.0665	17.4784	21.104
159371	159371	SLC35G1	-0.389158	1.28037	0.148582	0.699894	0.785789	5	59	95	117	45	16	33	26	29	34	1.92843	2.6357	2.89328	3.11155	2.36715	4.26811	3.446	2.73025	2.80041	3.83709
221883	221883	HOXA11-AS	-0.389428	2.4913	0.201122	0.653817	0.767217	23	126	193	224	130	40	78	82	69	82	8.87077	5.62878	5.87793	5.95715	6.83845	10.6703	8.14508	8.61079	6.66305	9.25416
338707	338707	B4GALNT4	-0.389457	4.31914	0.279211	0.597219	0.756082	88	414	538	698	288	119	239	232	233	269	33.9403	18.4946	16.3851	18.5629	15.1498	31.744	24.9574	24.3622	22.4999	30.3582
92999	92999	ZBTB47	-0.389644	5.99919	0.239445	0.624608	0.760249	192	1361	1962	2392	1249	323	779	830	859	768	74.0516	60.7998	59.7538	63.6138	65.7017	86.1624	81.3464	87.158	82.9501	86.6731
716	716	C1S	-0.389657	8.99042	0.126961	0.721604	0.796215	1161	11182	16025	18806	8754	2380	5793	5898	6704	5604	447.781	499.532	488.051	500.134	460.49	634.881	604.929	619.347	647.378	632.443
9091	9091	PIGQ	-0.38997	4.51657	0.196556	0.657515	0.769308	99	467	721	836	382	117	286	279	319	356	38.1829	20.8622	21.9585	22.2329	20.0945	31.2105	29.8653	29.2977	30.8045	40.1766
89781	89781	HPS4	-0.390016	3.94515	0.144802	0.703553	0.787566	48	291	490	576	278	68	178	198	204	202	18.5129	12.9998	14.9232	15.3184	14.6238	18.1394	18.5875	20.7919	19.6994	22.7968
2304	2304	FOXE1	-0.390166	2.512	0.12393	0.724811	0.798079	27	118	177	207	99	27	74	76	108	72	10.4135	5.2714	5.39064	5.50504	5.20774	7.20243	7.72739	7.98073	10.4291	8.1256
333	333	APLP1	-0.390543	2.83391	0.229613	0.631811	0.76127	24	150	210	222	136	37	87	102	82	77	9.25645	6.70093	6.39567	5.90396	7.15407	9.86999	9.0849	10.711	7.9184	8.68988
130162	130162	CLHC1	-0.390778	1.09247	0.198658	0.655806	0.768243	4	35	72	72	34	5	27	28	22	23	1.54274	1.56355	2.1928	1.9148	1.78852	1.33378	2.81945	2.94027	2.12445	2.59568
57521	57521	RPTOR	-0.390827	5.21195	0.148885	0.699603	0.785789	117	854	1257	1368	686	180	465	505	519	484	45.1252	38.1506	38.2827	36.3811	36.086	48.0162	48.5572	53.0298	50.1177	54.6221
598	598	BCL2L1	-0.390895	5.94785	0.159527	0.689593	0.781802	164	1336	1899	2144	1167	292	716	773	832	692	63.2524	59.6829	57.8351	57.0184	61.3882	77.8929	74.7677	81.1724	80.3428	78.0961
28971	28971	AAMDC	-0.391049	2.38934	0.170544	0.679629	0.778431	10	136	161	207	82	19	67	57	61	75	3.85686	6.07551	4.90335	5.50504	4.31348	5.06837	6.99642	5.98555	5.89052	8.46417
493753	493753	COA5	-0.391069	2.7178	0.174991	0.675714	0.777343	14	156	200	261	148	26	90	91	85	84	5.3996	6.96897	6.09111	6.94114	7.78531	6.93567	9.39817	9.55587	8.2081	9.47987
9537	9537	TP53I11	-0.391087	6.0556	0.211014	0.645974	0.764962	204	1365	1954	2357	1201	339	889	848	872	617	78.6798	60.9785	59.5102	62.683	63.1767	90.4305	92.8331	89.0481	84.2055	69.6319
100506054	100506054	RNASEH1-AS1	-0.391133	1.75916	0.165661	0.683997	0.77998	4	71	126	139	69	18	43	41	34	37	1.54274	3.17177	3.8374	3.69662	3.62964	4.80162	4.49024	4.30539	3.28324	4.17566
10444	10444	ZER1	-0.391239	5.79442	0.174004	0.676577	0.777574	171	1263	1854	1989	1049	257	720	770	751	701	65.9522	56.4218	56.4646	52.8963	55.181	68.5564	75.1854	80.8574	72.521	79.1118
27257	27257	LSM1	-0.391574	5.39315	0.149923	0.698609	0.785413	92	1009	1422	1627	914	213	554	547	587	475	35.4831	45.0749	43.3078	43.2691	48.0795	56.8192	57.851	57.4402	56.6842	53.6064
8635	8635	RNASET2	-0.391822	3.38089	0.191516	0.661658	0.77083	30	246	330	425	158	55	130	131	133	121	11.5706	10.9895	10.0503	11.3026	8.31134	14.6716	13.5751	13.7563	12.8433	13.6555
823	823	CAPN1	-0.391859	7.62802	0.186979	0.665443	0.771929	626	4307	6318	7192	3694	963	2637	2503	2681	2424	241.439	192.406	192.418	191.267	194.317	256.887	275.366	262.839	258.893	273.562
UL13	UL13	UL13	-0.391898	11.1495	0.0572946	0.810824	0.850492	1430	7758	14671	14950	7375	1807	4900	5367	5172	6545	551.53	346.572	446.814	397.586	387.95	482.029	511.678	563.586	499.439	738.64
91151	91151	TIGD7	-0.391921	1.71117	0.136629	0.711655	0.791373	9	58	109	134	53	15	38	38	50	34	3.47117	2.59103	3.31966	3.56365	2.78798	4.00135	3.96812	3.99036	4.82829	3.83709
874	874	CBR3	-0.392011	3.71836	0.149637	0.698882	0.785413	47	339	511	550	256	81	186	183	199	190	18.1272	15.1441	15.5628	14.6269	13.4665	21.6073	19.4229	19.2168	19.2166	21.4426
64943	64943	NT5DC2	-0.39205	7.19828	0.23746	0.626047	0.760519	502	3284	4517	5439	2599	710	1946	1799	1959	1998	193.614	146.706	137.568	144.647	136.716	189.397	203.209	188.912	189.173	225.486
8536	8536	CAMK1	-0.3925	3.79353	0.194003	0.659606	0.769896	42	355	423	463	229	71	180	144	165	196	16.1988	15.8589	12.8827	12.3132	12.0462	18.9397	18.7963	15.1214	15.9334	22.1197
221584	221584	ZSCAN12P1	-0.39274	1.72566	0.190267	0.662695	0.77083	8	68	106	144	49	10	35	43	48	46	3.08548	3.03775	3.22829	3.82959	2.57757	2.66757	3.65484	4.51541	4.63516	5.19136
23640	23640	HSPBP1	-0.392749	4.30773	0.239051	0.624892	0.760304	67	453	639	689	351	100	264	229	288	249	25.8409	20.2368	19.4611	18.3235	18.4638	26.6757	27.568	24.0472	27.811	28.101
7430	7430	EZR	-0.392779	7.57133	0.388729	0.532968	0.755451	393	3824	5678	6766	3520	935	2250	2214	2492	1527	151.574	170.829	172.927	179.938	185.164	249.417	234.954	232.491	240.642	172.331
64400	64400	AKTIP	-0.392936	3.71322	0.166348	0.683378	0.779806	36	299	415	536	252	80	143	161	179	160	13.8847	13.3572	12.6391	14.2546	13.2561	21.3405	14.9327	16.9065	17.2853	18.0569
54972	54972	TMEM132A	-0.393277	6.19507	0.21659	0.64165	0.763937	320	1630	2347	2495	1212	366	895	869	1009	1262	123.419	72.8168	71.4792	66.353	63.7554	97.6329	93.4596	91.2533	97.435	142.424
54431	54431	DNAJC10	-0.393622	6.95176	0.156734	0.692181	0.782997	249	2969	4472	4812	2119	552	1395	1581	1777	1448	96.0357	132.634	136.197	127.972	111.467	147.25	145.672	166.02	171.598	163.415
51705	51705	EMCN	-0.39371	1.63304	0.20914	0.647442	0.765023	7	79	110	139	48	17	38	41	46	32	2.6998	3.52916	3.35011	3.69662	2.52496	4.53486	3.96812	4.30539	4.44203	3.61138
78996	78996	C7orf49	-0.394189	3.78201	0.102554	0.748786	0.811128	41	325	482	566	214	70	148	180	204	186	15.8131	14.5187	14.6796	15.0524	11.2571	18.673	15.4548	18.9017	19.6994	20.9911
51393	51393	TRPV2	-0.394323	4.4479	0.16114	0.68811	0.781173	67	515	672	791	360	110	244	268	276	301	25.8409	23.0065	20.4661	21.0362	18.9372	29.3432	25.4795	28.1426	26.6522	33.9695
6277	6277	S100A6	-0.394342	8.95369	0.213335	0.644166	0.764606	1373	11569	16133	18479	8558	2636	6007	5714	6678	6055	529.546	516.82	491.34	491.438	450.18	703.17	627.276	600.025	644.867	683.341
5058	5058	PAK1	-0.394377	4.83195	0.215242	0.642689	0.764099	75	602	887	1093	488	116	320	352	422	343	28.9264	26.8931	27.0141	29.0677	25.6705	30.9438	33.4157	36.9634	40.7508	38.7095
10505	10505	SEMA4F	-0.394508	2.77266	0.17827	0.672864	0.775901	15	175	257	244	125	41	66	85	92	87	5.78528	7.81775	7.82708	6.48903	6.57543	10.937	6.89199	8.92582	8.88406	9.81844
54621	54621	VSIG10	-0.39473	3.17815	0.214202	0.643494	0.764556	23	198	294	414	164	40	117	111	121	130	8.87077	8.84523	8.95394	11.0101	8.62696	10.6703	12.2176	11.6561	11.6845	14.6712
84261	84261	FBXW9	-0.394798	2.28994	0.186941	0.665475	0.771929	14	116	158	201	82	26	53	58	81	58	5.3996	5.18205	4.81198	5.34548	4.31348	6.93567	5.53448	6.09056	7.82184	6.54563
5789	5789	PTPRD	-0.394978	2.95612	0.22218	0.637384	0.763376	15	198	278	288	171	34	104	109	116	87	5.78528	8.84523	8.46665	7.65919	8.99519	9.06972	10.8601	11.446	11.2016	9.81844
84552	84552	PARD6G	-0.395032	1.53259	0.190894	0.662174	0.77083	5	58	112	125	44	12	36	30	44	32	1.92843	2.59103	3.41102	3.3243	2.31455	3.20108	3.75927	3.15029	4.2489	3.61138
10302	10302	SNAPC5	-0.395097	2.20039	0.24469	0.620839	0.758989	11	100	133	167	97	19	54	55	77	48	4.24254	4.46729	4.05059	4.44127	5.10253	5.06837	5.6389	5.77553	7.43557	5.41707
91039	91039	DPP9	-0.395165	6.12268	0.190458	0.662536	0.77083	247	1513	2123	2370	1235	343	885	899	899	906	95.2643	67.59	64.6572	63.0287	64.9652	91.4975	92.4154	94.4036	86.8127	102.247
388969	388969	C2orf68	-0.395394	3.51284	0.155101	0.693708	0.783474	35	254	341	402	190	50	148	144	153	131	13.499	11.3469	10.3853	10.691	9.99465	13.3378	15.4548	15.1214	14.7746	14.7841
643155	643155	SMIM15	-0.395407	5.36216	0.122021	0.726853	0.799099	109	901	1338	1534	726	196	433	506	597	509	42.0397	40.2502	40.7496	40.7958	38.1901	52.2843	45.2157	53.1349	57.6498	57.4435
79858	79858	NEK11	-0.395752	2.18915	0.315597	0.574266	0.755451	8	99	131	129	71	20	48	49	44	44	3.08548	4.42261	3.98968	3.43068	3.73484	5.33513	5.01236	5.14547	4.2489	4.96565
2287	2287	FKBP3	-0.395862	5.17752	0.24667	0.61943	0.758989	74	877	1146	1477	634	174	412	378	519	456	28.5407	39.1781	34.9021	39.2799	33.3506	46.4156	43.0227	39.6936	50.1177	51.4622
3385	3385	ICAM3	-0.395878	3.03648	0.185872	0.666374	0.772667	23	196	278	324	149	42	104	103	127	96	8.87077	8.75588	8.46665	8.61659	7.83791	11.2038	10.8601	10.816	12.2639	10.8341
51042	51042	ZNF593	-0.395909	3.20301	0.186981	0.665441	0.771929	38	197	287	280	145	44	119	120	130	112	14.6561	8.80055	8.74075	7.44643	7.6275	11.7373	12.4265	12.6012	12.5536	12.6398
64223	64223	MLST8	-0.395923	5.30009	0.199794	0.654887	0.768151	162	801	1275	1343	698	183	532	492	574	567	62.4811	35.783	38.8309	35.7163	36.7172	48.8165	55.5536	51.6647	55.4288	63.9891
1176	1176	AP3S1	-0.395966	6.23076	0.176534	0.674369	0.776425	122	1797	2536	2825	1516	347	915	897	1020	818	47.0536	80.2771	77.2353	75.1292	79.7468	92.5645	95.5481	94.1936	98.4972	92.3159
3108	3108	HLA-DMA	-0.396265	1.67084	0.143288	0.705033	0.787927	6	76	89	132	54	10	31	37	56	38	2.31411	3.39514	2.71055	3.51046	2.84059	2.66757	3.23715	3.88535	5.40769	4.28851
84969	84969	TOX2	-0.396293	4.78209	0.21024	0.646579	0.764977	85	598	797	977	490	127	380	348	367	290	32.7833	26.7144	24.2731	25.9827	25.7757	33.8781	39.6812	36.5433	35.4397	32.7281
2588	2588	GALNS	-0.396353	5.32909	0.215166	0.642748	0.764099	150	850	1231	1417	728	216	535	497	566	487	57.8528	37.9719	37.4908	37.6843	38.2953	57.6194	55.8669	52.1898	54.6563	54.9607
81932	81932	HDHD3	-0.396379	1.8453	0.129962	0.718472	0.794791	13	94	120	139	70	21	54	39	50	57	5.01391	4.19925	3.65467	3.69662	3.68224	5.60189	5.6389	4.09537	4.82829	6.43277
79801	79801	SHCBP1	-0.396621	3.71227	0.199332	0.655261	0.768219	30	393	528	643	299	76	151	152	182	295	11.5706	17.5564	16.0805	17.1002	15.7284	20.2735	15.768	15.9615	17.575	33.2924
100286925	100286925	LOC100286925	-0.39671	1.9972	0.155095	0.693713	0.783474	9	75	132	161	73	10	52	45	59	57	3.47117	3.35046	4.02014	4.2817	3.84005	2.66757	5.43006	4.72543	5.69739	6.43277
55117	55117	SLC6A15	-0.396872	1.48896	0.14389	0.704444	0.787812	6	45	80	104	36	4	23	34	25	49	2.31411	2.01028	2.43645	2.76582	1.89372	1.06703	2.40176	3.57033	2.41415	5.52992
266727	266727	MDGA1	-0.396917	2.84485	0.219286	0.639585	0.76383	25	150	230	247	139	32	97	91	98	99	9.64214	6.70093	7.00478	6.56882	7.31188	8.53621	10.1291	9.55587	9.46346	11.1727
55068	55068	ENOX1	-0.396965	2.46721	0.234505	0.628203	0.760519	17	127	157	168	85	34	71	44	82	45	6.55665	5.67345	4.78152	4.46786	4.47129	9.06972	7.41411	4.62042	7.9184	5.0785
5605	5605	MAP2K2	-0.396982	6.40372	0.217689	0.640807	0.76383	240	1883	2657	3126	1501	408	1117	1009	1083	1033	92.5645	84.119	80.9204	83.1341	78.9577	108.837	116.642	105.955	104.581	116.58
176	176	ACAN	-0.397194	4.39258	0.138112	0.710165	0.790911	49	447	706	705	478	112	309	293	313	126	18.8986	19.9688	21.5016	18.7491	25.1444	29.8767	32.2671	30.7678	30.2251	14.2198
338758	338758	LINC00936	-0.397213	1.4387	0.160932	0.6883	0.781191	5	64	83	107	45	10	36	36	39	23	1.92843	2.85906	2.52781	2.8456	2.36715	2.66757	3.75927	3.78035	3.76607	2.59568
22949	22949	PTGR1	-0.397275	5.05549	0.211741	0.645406	0.764777	79	769	1139	1307	673	158	439	419	464	414	30.4692	34.3534	34.6889	34.7589	35.4021	42.1475	45.8422	43.999	44.8066	46.7222
4055	4055	LTBR	-0.397301	7.02171	0.195131	0.65868	0.769491	464	2671	3739	4574	2269	623	1615	1552	1802	1668	178.958	119.321	113.873	121.643	119.357	166.189	168.645	162.975	174.012	188.243
6741	6741	SSB	-0.397316	7.04684	0.180759	0.670722	0.774871	270	3090	4444	5213	2799	624	1673	1627	1822	1647	104.135	138.039	135.345	138.637	147.237	166.456	174.702	170.851	175.943	185.873
6342	6342	SCP2	-0.397521	6.12724	0.205653	0.650196	0.766243	148	1674	2526	2948	1160	328	828	803	1021	903	57.0815	74.7824	76.9308	78.4003	61.02	87.4962	86.4632	84.3227	98.5938	101.909
54969	54969	C4orf27	-0.397579	3.9569	0.156265	0.692618	0.783181	32	396	502	631	310	62	209	184	217	219	12.3419	17.6905	15.2887	16.7811	16.3071	16.5389	21.8246	19.3218	20.9548	24.7154
10287	10287	RGS19	-0.397593	2.8649	0.156941	0.691989	0.782997	30	144	247	274	125	28	114	95	104	109	11.5706	6.43289	7.52253	7.28687	6.57543	7.46918	11.9044	9.97591	10.0429	12.3013
55437	55437	STRADB	-0.39761	3.69355	0.136235	0.712053	0.79141	26	278	405	448	209	49	142	145	141	171	10.0278	12.4191	12.3345	11.9143	10.9941	13.0711	14.8282	15.2264	13.6158	19.2983
402055	402055	SRRD	-0.397643	2.7226	0.144375	0.70397	0.787731	18	149	191	284	133	37	81	81	91	81	6.94234	6.65626	5.81701	7.55281	6.99626	9.86999	8.45836	8.50578	8.7875	9.1413
550643	550643	LINC01420	-0.397743	4.68026	0.176249	0.674617	0.776538	72	650	910	972	506	145	337	318	368	334	27.7694	29.0374	27.7146	25.8498	26.6173	38.6797	35.1909	33.393	35.5362	37.6938
84286	84286	TMEM175	-0.397811	3.93404	0.171716	0.678591	0.778208	65	359	472	540	253	85	209	198	211	210	25.0696	16.0376	14.375	14.361	13.3087	22.6743	21.8246	20.7919	20.3754	23.6997
5646	5646	PRSS3	-0.397843	3.19654	0.174246	0.676366	0.777503	32	203	273	336	145	42	103	101	113	154	12.3419	9.06859	8.31437	8.93572	7.6275	11.2038	10.7557	10.606	10.9119	17.3798
1012	1012	CDH13	-0.397873	7.45811	0.15442	0.694347	0.783474	438	4177	6236	6821	3257	904	2209	2387	2587	1871	168.93	186.599	189.921	181.4	171.329	241.148	230.673	250.658	249.816	211.153
23413	23413	NCS1	-0.397986	6.21259	0.1601	0.689065	0.781425	200	1717	2462	2787	1341	360	893	914	970	1003	77.1371	76.7033	74.9816	74.1186	70.5412	96.0324	93.2508	95.9788	93.6689	113.194
UL52	UL52	UL52	-0.398024	9.58444	0.0692049	0.792498	0.837753	951	4814	8865	9137	4443	1155	3136	3341	3138	4086	366.787	215.055	269.989	242.993	233.717	308.104	327.474	350.837	303.024	461.128
5575	5575	PRKAR1B	-0.398093	3.10371	0.243207	0.621899	0.759234	27	176	293	315	144	42	112	114	111	99	10.4135	7.86242	8.92348	8.37724	7.57489	11.2038	11.6955	11.9711	10.7188	11.1727
22859	22859	LPHN1	-0.398109	3.59216	0.234312	0.628344	0.760519	35	289	479	452	254	62	169	192	163	154	13.499	12.9105	14.5882	12.0207	13.3613	16.5389	17.6477	20.1618	15.7402	17.3798
682	682	BSG	-0.398189	9.24239	0.213739	0.643852	0.764556	2063	13455	19300	22319	10581	3037	7895	7678	8502	7701	795.669	601.073	587.793	593.561	556.597	810.14	824.429	806.264	821.003	869.101
55611	55611	OTUB1	-0.398244	5.78334	0.184217	0.667774	0.773613	174	1216	1765	2098	994	289	708	651	752	720	67.1093	54.3222	53.7541	55.7951	52.2878	77.0927	73.9323	68.3612	72.6175	81.256
6567	6567	SLC16A2	-0.398354	6.9086	0.156954	0.691977	0.782997	316	2965	4308	5154	2537	592	1674	1665	1776	1645	121.877	132.455	131.203	137.068	133.455	157.92	174.806	174.841	171.501	185.647
83862	83862	TMEM120A	-0.39838	4.0965	0.195892	0.658057	0.769419	37	399	535	731	317	80	219	200	216	225	14.2704	17.8245	16.2937	19.4405	16.6753	21.3405	22.8689	21.0019	20.8582	25.3925
2762	2762	GMDS	-0.398432	3.65169	0.297496	0.585457	0.755451	34	270	355	414	216	54	157	142	161	138	13.1133	12.0617	10.8117	11.0101	11.3623	14.4049	16.3946	14.9114	15.5471	15.5741
80023	80023	NRSN2	-0.398525	5.95012	0.149669	0.698852	0.785413	152	1433	1940	2391	1199	307	783	743	868	718	58.6242	64.0162	59.0838	63.5872	63.0715	81.8943	81.7641	78.0221	83.8192	81.0303
205251	205251	LINC00116	-0.398534	2.39692	0.181653	0.669957	0.774781	14	126	158	195	87	23	51	68	76	69	5.3996	5.62878	4.81198	5.18591	4.5765	6.1354	5.32563	7.14065	7.33901	7.78704
51368	51368	TEX264	-0.39893	4.3929	0.163538	0.68592	0.780442	75	510	669	782	388	114	269	279	292	295	28.9264	22.7832	20.3748	20.7968	20.4101	30.4102	28.0901	29.2977	28.1972	33.2924
4233	4233	MET	-0.398956	7.04008	0.136451	0.711835	0.791373	261	3123	4691	5165	2559	652	1668	1743	1861	1355	100.664	139.513	142.867	137.36	134.612	173.925	174.179	183.032	179.709	152.919
64285	64285	RHBDF1	-0.399129	6.07341	0.163272	0.686161	0.780452	240	1498	2066	2658	1233	363	911	808	935	929	92.5645	66.9199	62.9212	70.6879	64.86	96.8326	95.1304	84.8477	90.2891	104.843
55129	55129	ANO10	-0.399176	5.86363	0.197785	0.656515	0.768712	150	1450	1947	2297	1151	289	786	735	851	725	57.8528	64.7756	59.297	61.0873	60.5465	77.0927	82.0774	77.182	82.1776	81.8203
84752	84752	B3GNT9	-0.399244	5.46662	0.176922	0.674032	0.776332	150	1027	1440	1637	763	224	543	526	656	619	57.8528	45.879	43.856	43.535	40.1364	59.7535	56.7023	55.235	63.3472	69.8576
23479	23479	ISCU	-0.399248	5.79618	0.169286	0.680747	0.778963	182	1311	1885	2014	959	314	691	674	722	764	70.1948	58.5661	57.4087	53.5611	50.4467	83.7616	72.1571	70.7765	69.7206	86.2217
10534	10534	SSSCA1	-0.39936	3.52818	0.194295	0.659366	0.769842	54	299	394	399	184	61	164	157	183	176	20.827	13.3572	11.9995	10.6112	9.67903	16.2722	17.1256	16.4865	17.6716	19.8626
84722	84722	PSRC1	-0.399376	2.75813	0.147987	0.700466	0.785789	24	165	228	288	146	37	95	71	112	117	9.25645	7.37102	6.94387	7.65919	7.6801	9.86999	9.92029	7.45568	10.8154	13.2041
29844	29844	TFPT	-0.399419	3.52226	0.242573	0.622354	0.759423	22	260	343	404	231	60	119	126	147	131	8.48508	11.6149	10.4463	10.7441	12.1514	16.0054	12.4265	13.2312	14.1952	14.7841
83590	83590	TMUB1	-0.399431	4.89928	0.192011	0.661248	0.77083	119	647	924	988	574	176	383	381	404	391	45.8966	28.9033	28.1409	26.2753	30.1944	46.9492	39.9944	40.0087	39.0126	44.1265
55644	55644	OSGEP	-0.399462	3.92466	0.276115	0.599259	0.756082	41	306	459	590	256	67	178	157	200	208	15.8131	13.6699	13.9791	15.6907	13.4665	17.8727	18.5875	16.4865	19.3132	23.474
79903	79903	NAA60	-0.399475	5.5093	0.181109	0.670422	0.774781	134	959	1492	1718	938	249	556	561	614	596	51.6819	42.8413	45.4397	45.6892	49.342	66.4224	58.0598	58.9104	59.2915	67.2619
51070	51070	NOSIP	-0.399546	5.03087	0.322674	0.570005	0.755451	99	666	991	1060	552	150	402	340	441	394	38.1829	29.7521	30.1815	28.1901	29.0371	40.0135	41.9785	35.7033	42.5856	44.4651
155185	155185	AMZ1	-0.399667	2.60287	0.137638	0.71064	0.791005	15	122	231	248	109	25	80	97	80	66	5.78528	5.45009	7.03524	6.59541	5.73377	6.66891	8.35393	10.1859	7.72527	7.44847
79178	79178	THTPA	-0.399711	2.56221	0.163751	0.685726	0.780442	17	146	183	203	124	36	71	56	86	81	6.55665	6.52224	5.57337	5.39866	6.52283	9.60324	7.41411	5.88054	8.30467	9.1413
58986	58986	TMEM8A	-0.399843	6.305	0.252936	0.615015	0.757912	301	1592	2463	2754	1184	358	987	1049	1095	975	116.091	71.1192	75.0121	73.241	62.2825	95.4989	103.067	110.155	105.74	110.034
84191	84191	FAM96A	-0.400095	3.921	0.165895	0.683786	0.779929	44	375	506	634	266	71	190	188	225	224	16.9702	16.7523	15.4105	16.8609	13.9925	18.9397	19.8406	19.7418	21.7273	25.2797
51652	51652	CHMP3	-0.400118	6.8646	0.216664	0.641593	0.763937	250	2670	3744	4444	2064	526	1334	1427	1620	1316	96.4214	119.277	114.026	118.186	108.573	140.314	139.302	149.849	156.437	148.518
388962	388962	BOLA3	-0.400228	3.31506	0.224645	0.635523	0.762627	22	232	323	360	155	48	102	96	137	129	8.48508	10.3641	9.83715	9.57399	8.15353	12.8043	10.6513	10.0809	13.2295	14.5584
7942	7942	TFEB	-0.400278	3.29733	0.255834	0.612997	0.757912	29	221	335	330	176	50	133	121	138	104	11.1849	9.8727	10.2026	8.77615	9.2582	13.3378	13.8884	12.7062	13.3261	11.737
60314	60314	C12orf10	-0.400393	4.83262	0.304582	0.581024	0.755451	76	547	811	954	472	134	320	304	303	349	29.3121	24.4361	24.6995	25.3711	24.8288	35.7454	33.4157	31.9229	29.2595	39.3866
2274	2274	FHL2	-0.400498	5.9527	0.170894	0.679318	0.778336	184	1418	1922	2416	987	321	736	710	855	782	70.9661	63.3461	58.5356	64.2521	51.9196	85.6289	76.8562	74.5568	82.5638	88.2531
10695	10695	CNPY3	-0.40081	5.18844	0.192021	0.66124	0.77083	99	838	1143	1421	737	191	451	440	496	485	38.1829	37.4359	34.8107	37.7906	38.7687	50.9505	47.0953	46.2042	47.8967	54.735
81624	81624	DIAPH3	-0.400879	4.38941	0.351953	0.553009	0.755451	49	497	760	803	457	102	266	248	279	327	18.8986	22.2024	23.1462	21.3553	24.0398	27.2092	27.7768	26.0424	26.9419	36.9038
11072	11072	DUSP14	-0.400975	6.00761	0.204866	0.650822	0.766243	207	1598	2273	2538	1104	353	800	747	975	944	79.8369	71.3872	69.2255	67.4966	58.0742	94.1651	83.5393	78.4422	94.1517	106.536
64598	64598	MOSPD3	-0.401009	3.95714	0.212768	0.644607	0.764606	41	390	538	579	290	81	214	208	177	205	15.8131	17.4224	16.3851	15.3982	15.255	21.6073	22.3468	21.842	17.0922	23.1354
94107	94107	TMEM203	-0.401061	4.34992	0.161261	0.687998	0.781173	41	527	693	768	342	99	230	230	243	289	15.8131	23.5426	21.1057	20.4245	17.9904	26.4089	24.0176	24.1522	23.4655	32.6153
642361	642361	LOC642361	-0.401136	1.48347	0.195657	0.65825	0.76947	11	73	84	86	54	16	33	40	50	28	4.24254	3.26112	2.55827	2.28712	2.84059	4.26811	3.446	4.20038	4.82829	3.15996
50649	50649	ARHGEF4	-0.40126	3.29647	0.206496	0.649528	0.766221	38	233	326	428	204	59	139	119	163	149	14.6561	10.4088	9.92852	11.3824	10.7311	15.7386	14.515	12.4961	15.7402	16.8155
1725	1725	DHPS	-0.401318	4.25123	0.229465	0.63192	0.76127	51	401	580	704	348	93	231	208	245	243	19.67	17.9138	17.6642	18.7225	18.306	24.8084	24.122	21.842	23.6586	27.4239
10589	10589	DRAP1	-0.401393	7.35347	0.178265	0.672869	0.775901	423	3764	5291	6012	3223	755	2217	1961	2183	2090	163.145	168.149	161.14	159.886	169.541	201.401	231.508	205.924	210.803	235.868
26577	26577	PCOLCE2	-0.401406	2.50368	0.1805	0.670944	0.774975	15	131	192	225	117	34	65	78	62	81	5.78528	5.85214	5.84747	5.98374	6.1546	9.06972	6.78757	8.19075	5.98709	9.1413
23428	23428	SLC7A8	-0.401577	6.08814	0.182121	0.669557	0.774671	168	1528	2165	2555	1365	304	866	796	862	967	64.7952	68.2601	65.9363	67.9487	71.8037	81.094	90.4313	83.5876	83.2398	109.131
28991	28991	COMMD5	-0.401729	3.51598	0.164019	0.685483	0.780442	49	263	373	440	181	64	140	163	151	177	18.8986	11.749	11.3599	11.7015	9.52122	17.0724	14.6194	17.1166	14.5814	19.9754
79897	79897	RPP21	-0.401746	3.40985	0.231989	0.630053	0.761166	43	201	302	381	207	54	156	138	122	146	16.5845	8.97924	9.19758	10.1325	10.8889	14.4049	16.2902	14.4913	11.781	16.4769
51554	51554	ACKR4	-0.401811	3.16763	0.152508	0.69615	0.784374	20	206	265	297	142	34	108	97	111	107	7.71371	9.20261	8.07073	7.89854	7.46969	9.06972	11.2778	10.1859	10.7188	12.0755
9249	9249	DHRS3	-0.401863	3.03559	0.26578	0.606177	0.757201	34	197	277	337	166	49	131	128	121	101	13.1133	8.80055	8.43619	8.96231	8.73217	13.0711	13.6796	13.4412	11.6845	11.3984
51642	51642	MRPL48	-0.401891	3.36299	0.223111	0.636679	0.763188	24	243	332	379	199	47	114	121	134	151	9.25645	10.8555	10.1112	10.0793	10.4681	12.5376	11.9044	12.7062	12.9398	17.0412
5413	5413	2005-09-01	-0.401998	5.25029	0.222603	0.637063	0.763188	131	908	1178	1536	718	184	555	526	561	488	50.5248	40.563	35.8767	40.849	37.7693	49.0832	57.9554	55.235	54.1735	55.0735
3183	3183	HNRNPC	-0.402034	8.45241	0.22015	0.638926	0.763739	763	8051	11322	13724	7252	1630	4603	4357	4783	4176	294.278	359.661	344.818	364.982	381.48	434.813	480.664	457.527	461.875	471.285
2621	2621	GAS6	-0.40215	8.45238	0.220887	0.638365	0.763644	1229	7543	11091	11700	5375	1934	4381	4271	4988	3537	474.008	336.967	337.783	311.155	282.743	515.907	457.482	448.496	481.671	399.17
22873	22873	DZIP1	-0.402454	5.49314	0.204702	0.650952	0.766243	98	915	1375	1745	798	210	501	559	516	526	37.7972	40.8757	41.8764	46.4072	41.9775	56.0189	52.3165	58.7004	49.828	59.362
53834	53834	FGFRL1	-0.402467	6.03177	0.192801	0.660595	0.770541	226	1532	2272	2589	1332	328	1001	964	1049	763	87.1649	68.4388	69.1951	68.8529	70.0678	87.4962	104.529	101.229	101.298	86.1088
516	516	ATP5G1	-0.40252	3.84291	0.16461	0.684948	0.780442	39	332	497	577	258	67	173	183	200	206	15.0417	14.8314	15.1364	15.345	13.5717	17.8727	18.0654	19.2168	19.3132	23.2483
79991	79991	OBFC1	-0.402582	3.84271	0.159992	0.689164	0.781462	39	301	462	527	238	64	170	178	181	180	15.0417	13.4465	14.0705	14.0153	12.5196	17.0724	17.7521	18.6917	17.4784	20.314
100134934	100134934	TEN1	-0.402607	3.46187	0.234571	0.628155	0.760519	46	245	353	384	167	51	177	128	156	145	17.7415	10.9449	10.7508	10.2123	8.78477	13.6046	18.4831	13.4412	15.0643	16.3641
5866	5866	RAB3IL1	-0.402681	4.72855	0.167445	0.682393	0.779593	96	530	700	852	421	103	345	359	366	274	37.0258	23.6766	21.3189	22.6584	22.146	27.4759	36.0263	37.6984	35.3431	30.9224
100505634	100505634	NA	-0.402887	3.89797	0.171093	0.679142	0.778336	24	349	406	515	295	58	175	176	191	153	9.25645	15.5908	12.365	13.6961	15.518	15.4719	18.2742	18.4817	18.4441	17.2669
5817	5817	PVR	-0.40303	5.94483	0.172408	0.67798	0.777871	151	1410	2115	2410	1253	323	832	796	840	706	58.2385	62.9887	64.4135	64.0925	65.9121	86.1624	86.8809	83.5876	81.1153	79.6761
10549	10549	PRDX4	-0.403041	5.99724	0.166003	0.683688	0.779929	166	1598	2108	2471	1091	337	788	714	926	799	64.0238	71.3872	64.2003	65.7148	57.3903	89.897	82.2862	74.9768	89.42	90.1716
23396	23396	PIP5K1C	-0.403051	6.86581	0.178295	0.672843	0.775901	362	2543	3616	4229	2146	544	1495	1521	1603	1441	139.618	113.603	110.127	112.468	112.887	145.116	156.114	159.72	154.795	162.625
4913	4913	NTHL1	-0.403335	2.18219	0.163644	0.685823	0.780442	12	126	165	204	91	25	77	54	58	69	4.62823	5.62878	5.02517	5.42526	4.78691	6.66891	8.04066	5.67052	5.60082	7.78704
123207	123207	C15orf40	-0.40345	2.18574	0.178008	0.67309	0.775901	7	102	139	181	77	19	56	43	62	50	2.6998	4.55663	4.23332	4.81359	4.05046	5.06837	5.84775	4.51541	5.98709	5.64278
57732	57732	ZFYVE28	-0.403626	1.5713	0.1743	0.676318	0.777503	12	54	92	108	66	14	49	37	32	48	4.62823	2.41233	2.80191	2.8722	3.47183	3.73459	5.11678	3.88535	3.09011	5.41707
9902	9902	MRC2	-0.403971	10.107	0.203625	0.651811	0.766243	3773	23819	36028	39920	20333	5784	14673	14747	15784	12911	1455.19	1064.06	1097.25	1061.65	1069.59	1542.92	1532.22	1548.58	1524.2	1457.08
7272	7272	TTK	-0.403981	3.13063	0.216984	0.641348	0.763913	24	232	327	412	215	41	117	106	122	200	9.25645	10.3641	9.95897	10.9569	11.3097	10.937	12.2176	11.131	11.781	22.5711
10554	10554	AGPAT1	-0.404007	6.32341	0.225023	0.635239	0.762521	219	1772	2401	2928	1402	350	1006	984	1065	968	84.4651	79.1603	73.1238	77.8684	73.75	93.3648	105.051	103.329	102.843	109.244
283070	283070	LOC283070	-0.404028	2.80549	0.238254	0.62547	0.760519	13	135	209	239	128	29	78	86	85	65	5.01391	6.03084	6.36521	6.35606	6.73324	7.73594	8.14508	9.03082	8.2081	7.33561
123803	123803	NTAN1	-0.40414	5.41126	0.27622	0.59919	0.756082	100	978	1346	1568	736	224	473	492	576	471	38.5686	43.6901	40.9932	41.7	38.7161	59.7535	49.3926	51.6647	55.622	53.155
958	958	CD40	-0.40415	2.25266	0.207521	0.648717	0.765989	12	95	157	185	75	21	60	54	65	53	4.62823	4.24392	4.78152	4.91996	3.94526	5.60189	6.26545	5.67052	6.27678	5.98135
100506482	100506482	NA	-0.404181	1.06554	0.154631	0.694149	0.783474	3	30	76	83	43	6	22	28	27	26	1.15706	1.34019	2.31462	2.20734	2.26195	1.60054	2.29733	2.94027	2.60728	2.93425
9200	9200	PTPLA	-0.404301	4.27671	0.24627	0.619714	0.758989	57	466	658	669	331	92	281	224	296	210	21.9841	20.8176	20.0398	17.7917	17.4117	24.5416	29.3432	23.5221	28.5835	23.6997
29128	29128	UHRF1	-0.404569	6.09663	0.176439	0.674452	0.776425	180	1716	2432	2829	1450	306	895	812	953	1237	69.4234	76.6586	74.0679	75.2356	76.275	81.6275	93.4596	85.2678	92.0273	139.602
220906	220906	WAC-AS1	-0.404674	6.5475	0.171091	0.679144	0.778336	215	2078	2994	3527	1621	414	1097	1094	1293	1114	82.9224	92.8302	91.184	93.7985	85.2702	110.437	114.553	114.88	124.86	125.721
5361	5361	PLXNA1	-0.404763	7.17453	0.19012	0.662817	0.77083	454	3123	4903	5217	2771	709	1866	2141	2137	1556	175.101	139.513	149.324	138.743	145.764	189.13	194.855	224.826	206.361	175.603
US5	US5	US5	-0.404812	7.54875	0.06112	0.804734	0.84639	30	255	515	515	264	62	126	174	158	217	11.5706	11.3916	15.6846	13.6961	13.8873	16.5389	13.1574	18.2717	15.2574	24.4897
3146	3146	HMGB1	-0.404958	8.32044	0.163194	0.686233	0.780452	672	7946	11470	13705	6629	1648	3919	4046	4499	4536	259.181	354.971	349.325	364.476	348.708	439.615	409.238	424.869	434.45	511.913
203	203	AK1	-0.405028	5.45063	0.201718	0.653338	0.767039	114	996	1389	1745	797	209	611	560	594	482	43.9682	44.4942	42.3028	46.4072	41.9249	55.7521	63.8032	58.8054	57.3601	54.3964
55544	55544	RBM38	-0.405105	2.73147	0.336385	0.561924	0.755451	30	134	221	223	120	35	95	78	121	78	11.5706	5.98616	6.73068	5.93055	6.31241	9.33648	9.92029	8.19075	11.6845	8.80274
11173	11173	ADAMTS7	-0.405305	4.6936	0.246894	0.619271	0.758989	102	564	824	881	423	140	383	320	362	293	39.3399	25.1955	25.0954	23.4297	22.2513	37.3459	39.9944	33.6031	34.9569	33.0667
23234	23234	DNAJC9	-0.405448	4.75019	0.163	0.686409	0.780452	65	717	959	1170	562	131	330	322	402	467	25.0696	32.0304	29.2069	31.1155	29.5631	34.9451	34.46	33.8131	38.8195	52.7036
85012	85012	TCEAL3	-0.405514	5.70289	0.217487	0.640962	0.76383	113	1084	1574	1941	1164	221	712	651	654	621	43.5825	48.4254	47.9371	51.6197	61.2304	58.9532	74.35	68.3612	63.1541	70.0833
25934	25934	NIPSNAP3A	-0.40561	3.36482	0.161547	0.687736	0.781074	28	246	368	422	196	47	132	145	153	141	10.7992	10.9895	11.2076	11.2228	10.3103	12.5376	13.784	15.2264	14.7746	15.9126
55179	55179	FAIM	-0.405657	3.33033	0.154097	0.69465	0.783739	15	234	324	428	201	51	100	121	146	115	5.78528	10.4534	9.8676	11.3824	10.5733	13.6046	10.4424	12.7062	14.0986	12.9784
5111	5111	PCNA	-0.405973	6.46334	0.317431	0.573156	0.755451	221	2321	3191	3669	1678	424	1042	1038	1210	1574	85.2365	103.686	97.1837	97.5749	88.2686	113.105	108.81	109	116.845	177.635
554202	554202	MIR31HG	-0.406159	3.95104	0.160658	0.688551	0.78122	35	338	512	576	261	62	152	186	222	210	13.499	15.0994	15.5933	15.3184	13.7295	16.5389	15.8725	19.5318	21.4376	23.6997
11284	11284	PNKP	-0.406323	4.32146	0.296422	0.586134	0.755451	62	421	559	805	343	90	256	230	270	269	23.9125	18.8073	17.0247	21.4085	18.043	24.0081	26.7326	24.1522	26.0728	30.3582
22994	22994	CEP131	-0.406373	3.63583	0.330437	0.565402	0.755451	42	260	371	502	253	54	187	143	153	206	16.1988	11.6149	11.299	13.3504	13.3087	14.4049	19.5273	15.0164	14.7746	23.2483
3959	3959	LGALS3BP	-0.406561	6.72976	0.196199	0.657806	0.769308	347	2266	3162	3555	1910	514	1501	1305	1480	1097	133.833	101.229	96.3005	94.5431	100.473	137.113	156.741	137.038	142.918	123.803
5292	5292	PIM1	-0.406603	3.02513	0.174615	0.676043	0.777492	25	176	255	308	133	36	123	89	105	103	9.64214	7.86242	7.76617	8.19108	6.99626	9.60324	12.8442	9.34585	10.1394	11.6241
84418	84418	CYSTM1	-0.406656	4.21252	0.219252	0.63961	0.76383	42	448	590	661	374	90	244	220	219	244	16.1988	20.0134	17.9688	17.5789	19.6737	24.0081	25.4795	23.1021	21.1479	27.5368
54584	54584	GNB1L	-0.40681	2.74051	0.236116	0.627025	0.760519	30	125	254	240	133	40	108	98	92	83	11.5706	5.58411	7.73571	6.38266	6.99626	10.6703	11.2778	10.2909	8.88406	9.36702
6241	6241	RRM2	-0.407184	6.08641	0.287899	0.59157	0.755544	138	1795	2510	3154	1380	289	804	751	921	1392	53.2246	80.1878	76.4435	83.8788	72.5927	77.0927	83.957	78.8622	88.9372	157.095
79621	79621	RNASEH2B	-0.407385	3.56	0.184667	0.667393	0.773389	26	277	364	457	229	64	129	154	147	139	10.0278	12.3744	11.0858	12.1536	12.0462	17.0724	13.4707	16.1715	14.1952	15.6869
285074	285074	LOC285074	-0.407477	1.90806	0.234578	0.62815	0.760519	12	99	105	147	59	22	49	51	41	46	4.62823	4.42261	3.19783	3.90938	3.1036	5.86864	5.11678	5.35549	3.9592	5.19136
56848	56848	SPHK2	-0.407478	2.91568	0.181542	0.670051	0.774781	28	159	231	257	118	31	107	71	101	120	10.7992	7.10298	7.03524	6.83476	6.2072	8.26945	11.1734	7.45568	9.75315	13.5427
6322	6322	SCML1	-0.40754	3.38532	0.36116	0.547863	0.755451	18	215	322	361	208	37	118	121	108	151	6.94234	9.60467	9.80669	9.60058	10.9415	9.86999	12.322	12.7062	10.4291	17.0412
7105	7105	TSPAN6	-0.407589	3.65786	0.209866	0.646873	0.764977	40	311	433	507	191	59	142	161	188	194	15.4274	13.8933	13.1873	13.4834	10.0473	15.7386	14.8282	16.9065	18.1544	21.894
100190939	100190939	TPT1-AS1	-0.407623	1.52745	0.219965	0.639066	0.763781	4	71	103	102	44	11	43	28	34	32	1.54274	3.17177	3.13692	2.71263	2.31455	2.93432	4.49024	2.94027	3.28324	3.61138
11124	11124	FAF1	-0.407634	5.05805	0.314046	0.575208	0.755451	77	701	1005	1160	578	146	376	371	444	379	29.6978	31.3157	30.6078	30.8495	30.4048	38.9465	39.2635	38.9586	42.8753	42.7723
1535	1535	CYBA	-0.4077	5.21558	0.235069	0.62779	0.760519	144	870	1195	1221	528	208	459	439	506	486	55.5387	38.8654	36.3944	32.4718	27.7746	55.4854	47.9307	46.0992	48.8623	54.8478
9040	9040	UBE2M	-0.407805	5.70887	0.209911	0.646837	0.764977	169	1132	1572	1843	963	275	694	587	672	681	65.1809	50.5697	47.8762	49.0135	50.6571	73.3581	72.4704	61.6406	64.8923	76.8547
5424	5424	POLD1	-0.407815	3.75387	0.219754	0.639227	0.763781	59	320	436	487	263	62	185	165	159	297	22.7554	14.2953	13.2786	12.9515	13.8347	16.5389	19.3185	17.3266	15.354	33.5181
79038	79038	ZFYVE21	-0.407932	4.67511	0.190297	0.662669	0.77083	62	595	855	926	522	133	329	298	371	299	23.9125	26.5804	26.0395	24.6264	27.459	35.4786	34.3555	31.2929	35.8259	33.7438
56994	56994	CHPT1	-0.407989	4.02875	0.273151	0.601226	0.756082	47	378	549	610	236	74	203	187	239	203	18.1272	16.8863	16.7201	16.2226	12.4144	19.74	21.1981	19.6368	23.0792	22.9097
8479	8479	HIRIP3	-0.408018	3.55857	0.219175	0.639669	0.76383	23	258	372	514	269	60	161	143	135	162	8.87077	11.5256	11.3295	13.6695	14.1503	16.0054	16.8123	15.0164	13.0364	18.2826
54681	54681	P4HTM	-0.408108	3.85266	0.230673	0.631025	0.76127	63	323	452	523	268	89	210	161	208	212	24.2982	14.4293	13.7659	13.9089	14.0977	23.7413	21.9291	16.9065	20.0857	23.9254
51389	51389	RWDD1	-0.408172	5.44654	0.226441	0.634175	0.762271	105	1060	1492	1659	851	219	547	545	637	537	40.497	47.3532	45.4397	44.1201	44.7655	58.4197	57.12	57.2302	61.5125	60.6035
2273	2273	FHL1	-0.408321	8.05609	0.191996	0.661261	0.77083	675	6302	9074	10513	4447	1444	3233	3329	4040	2702	260.338	281.528	276.354	279.587	233.927	385.196	337.603	349.577	390.126	304.936
5524	5524	PPP2R4	-0.408677	6.50603	0.264003	0.607384	0.757484	208	2033	2864	3371	1573	434	1085	1077	1245	969	80.2226	90.8199	87.2248	89.6497	82.7452	115.772	113.3	113.095	120.225	109.357
56917	56917	MEIS3	-0.408836	4.79313	0.256287	0.612683	0.757912	85	577	842	984	467	117	387	354	387	291	32.7833	25.7762	25.6436	26.1689	24.5658	31.2105	40.4121	37.1734	37.371	32.841
66005	66005	CHID1	-0.408853	5.3755	0.163586	0.685876	0.780442	118	946	1345	1577	649	216	477	493	536	540	45.5109	42.2605	40.9627	41.9394	34.1396	57.6194	49.8103	51.7697	51.7593	60.942
115939	115939	TSR3	-0.409062	5.06288	0.212568	0.644762	0.764606	100	730	1041	1208	684	172	458	419	449	407	38.5686	32.6112	31.7042	32.126	35.9807	45.8821	47.8263	43.999	43.3581	45.9322
3489	3489	IGFBP6	-0.409099	8.40847	0.207599	0.648656	0.765989	1185	7654	11139	10956	5352	1799	4508	3940	4350	4320	457.037	341.926	339.245	291.368	281.534	479.895	470.744	413.738	420.062	487.536
83742	83742	MARVELD1	-0.409275	7.54385	0.236786	0.626537	0.760519	531	4243	6063	6820	3359	933	2399	2314	2582	2239	204.799	189.547	184.652	181.374	176.695	248.884	250.514	242.992	249.333	252.684
84304	84304	NUDT22	-0.409466	3.61236	0.160745	0.688472	0.781206	43	269	379	478	192	67	159	135	159	173	16.5845	12.017	11.5427	12.7121	10.0999	17.8727	16.6034	14.1763	15.354	19.524
56894	56894	AGPAT3	-0.409513	6.37599	0.244995	0.620622	0.758989	226	1900	2553	3199	1439	375	1010	1122	1130	1000	87.1649	84.8784	77.7531	85.0755	75.6963	100.034	105.468	117.821	109.119	112.856
10541	10541	ANP32B	-0.409729	7.45613	0.379046	0.538114	0.755451	350	3596	5181	6244	3322	803	2099	1906	2144	1902	134.99	160.644	157.79	166.055	174.749	214.206	219.186	200.148	207.037	214.651
347902	347902	AMIGO2	-0.409731	5.29743	0.0991813	0.752814	0.812595	84	951	1403	1575	749	220	501	498	576	402	32.3976	42.4839	42.7292	41.8862	39.4	58.6864	52.3165	52.2948	55.622	45.368
2767	2767	GNA11	-0.409756	5.50385	0.25842	0.611208	0.757912	151	1036	1435	1641	834	255	551	574	656	566	58.2385	46.2811	43.7037	43.6414	43.8713	68.0229	57.5377	60.2755	63.3472	63.8763
6015	6015	RING1	-0.409797	5.70347	0.202065	0.653059	0.767039	147	1162	1645	1982	963	250	706	613	726	649	56.6958	51.9099	50.0994	52.7101	50.6571	66.6891	73.7234	64.3709	70.1068	73.2433
282974	282974	STK32C	-0.409965	2.47101	0.246936	0.619241	0.758989	19	113	166	216	119	37	71	65	67	75	7.32803	5.04803	5.05562	5.74439	6.25981	9.86999	7.41411	6.82562	6.46991	8.46417
203260	203260	CCDC107	-0.409998	4.48346	0.220205	0.638883	0.763739	95	541	730	779	393	147	348	261	305	290	36.6401	24.168	22.2326	20.717	20.6731	39.2132	36.3396	27.4075	29.4526	32.7281
UL49A	UL49A	UL49A	-0.410119	8.07756	0.038068	0.845307	0.876064	0	6	17	18	6	2	2	2	7	5	0	0.268037	0.517745	0.478699	0.315621	0.533513	0.208848	0.210019	0.675961	0.564278
137392	137392	FAM92A1	-0.410163	3.45978	0.256764	0.612352	0.757912	33	231	369	413	184	48	139	123	162	151	12.7276	10.3194	11.2381	10.9835	9.67903	12.8043	14.515	12.9162	15.6437	17.0412
UL14	UL14	UL14	-0.410694	9.07753	0.0668046	0.796047	0.840509	377	1939	3628	3496	1567	430	1201	1279	1293	1676	145.403	86.6207	110.493	92.974	82.4296	114.705	125.413	134.307	124.86	189.146
55135	55135	WRAP53	-0.410772	3.00514	0.342664	0.558296	0.755451	27	184	238	298	168	50	93	71	110	137	10.4135	8.21981	7.24843	7.92513	8.83738	13.3378	9.71145	7.45568	10.6222	15.4612
25847	25847	ANAPC13	-0.410785	5.38562	0.159094	0.689992	0.781946	80	964	1341	1524	799	187	489	511	539	494	30.8548	43.0646	40.8409	40.5299	42.0301	49.8835	51.0634	53.6599	52.049	55.7507
55646	55646	LYAR	-0.410894	3.60806	0.269553	0.603632	0.75667	27	275	420	450	252	55	153	172	171	138	10.4135	12.285	12.7913	11.9675	13.2561	14.6716	15.9769	18.0616	16.5128	15.5741
26168	26168	SENP3	-0.411103	5.65317	0.199718	0.654948	0.768151	130	1218	1707	1947	982	269	623	630	714	654	50.1391	54.4115	51.9877	51.7793	51.6566	71.7575	65.0562	66.156	68.948	73.8076
1445	1445	CSK	-0.411266	5.21919	0.181545	0.670049	0.774781	122	841	1222	1435	699	181	523	496	549	475	47.0536	37.5699	37.2167	38.163	36.7698	48.2829	54.6138	52.0848	53.0147	53.6064
10400	10400	PEMT	-0.411421	3.79971	0.175346	0.675404	0.777063	50	310	466	498	238	78	157	169	176	223	19.2843	13.8486	14.1923	13.244	12.5196	20.807	16.3946	17.7466	16.9956	25.1668
100287837	100287837	LOC100287837	-0.411578	1.249	0.14554	0.702834	0.787062	13	52	57	64	47	12	38	20	31	45	5.01391	2.32299	1.73597	1.70204	2.47236	3.20108	3.96812	2.10019	2.99354	5.0785
126328	126328	NDUFA11	-0.41164	6.53484	0.261894	0.608822	0.757659	365	1845	2599	3125	1646	463	1267	1175	1238	1142	140.775	82.4214	79.154	83.1075	86.5852	123.508	132.305	123.386	119.549	128.881
4828	4828	NMB	-0.411645	2.16659	0.258409	0.611216	0.757912	20	107	143	129	65	24	51	51	55	78	7.71371	4.78	4.35515	3.43068	3.41922	6.40216	5.32563	5.35549	5.31112	8.80274
285464	285464	CRIPAK	-0.411687	1.93898	0.202402	0.652789	0.766933	13	78	96	136	57	16	48	46	48	45	5.01391	3.48448	2.92373	3.61684	2.9984	4.26811	5.01236	4.83044	4.63516	5.0785
8991	8991	SELENBP1	-0.411735	3.31973	0.214883	0.642967	0.764282	28	226	300	402	177	54	119	121	129	129	10.7992	10.0961	9.13667	10.691	9.31081	14.4049	12.4265	12.7062	12.457	14.5584
226	226	ALDOA	-0.411806	9.67839	0.226928	0.633811	0.762271	2532	17895	25405	28598	14297	4013	10511	9697	10752	10452	976.556	799.421	773.724	760.547	752.071	1070.49	1097.6	1018.28	1038.28	1179.57
2012	2012	EMP1	-0.411836	7.89027	0.154418	0.694348	0.783474	508	5282	7220	8229	3793	1023	2499	2832	3276	2447	195.928	235.962	219.889	218.845	199.525	272.892	260.956	297.387	316.35	276.158
51228	51228	GLTP	-0.411861	5.93594	0.225101	0.63518	0.762521	153	1362	1984	2374	1105	305	793	724	827	719	59.0099	60.8444	60.4239	63.1351	58.1268	81.3608	82.8083	76.0269	79.86	81.1432
399979	399979	SNX19	-0.411918	6.27355	0.177424	0.673596	0.776202	156	1596	2439	2809	1393	331	856	987	964	853	60.1669	71.2979	74.2811	74.7037	73.2766	88.2964	89.3871	103.644	93.0895	96.2658
2079	2079	ERH	-0.412021	6.27317	0.211202	0.645827	0.764888	184	1788	2654	2998	1386	342	932	890	1092	1098	70.9661	79.8751	80.8291	79.73	72.9084	91.2307	97.3233	93.4585	105.45	123.915
6647	6647	SOD1	-0.412114	7.01453	0.226642	0.634025	0.762271	326	2941	4256	4965	2632	643	1645	1618	1774	1684	125.733	131.383	129.619	132.041	138.452	171.524	171.778	169.906	171.308	190.049
283130	283130	SLC25A45	-0.412199	1.26399	0.180793	0.670693	0.774871	2	65	90	79	38	6	27	27	32	34	0.771371	2.90374	2.741	2.10096	1.99893	1.60054	2.81945	2.83526	3.09011	3.83709
27336	27336	HTATSF1	-0.412568	6.57635	0.250808	0.616506	0.75821	199	2122	3302	3836	2034	466	1208	1265	1328	1143	76.7514	94.7958	100.564	102.016	106.995	124.309	126.144	132.837	128.24	128.994
29801	29801	ZDHHC8	-0.412606	5.53343	0.209257	0.64735	0.765023	183	965	1370	1714	816	260	668	536	617	616	70.5805	43.1093	41.7241	45.5828	42.9244	69.3567	69.7553	56.2851	59.5812	69.5191
1329	1329	COX5B	-0.412713	5.70417	0.226669	0.634005	0.762271	159	1281	1768	1824	861	284	675	636	694	658	61.324	57.2259	53.8454	48.5082	45.2916	75.7589	70.4863	66.7861	67.0167	74.259
7264	7264	TSTA3	-0.412737	5.86689	0.191194	0.661925	0.77083	180	1333	1868	2226	1027	296	723	727	822	779	69.4234	59.5489	56.891	59.1991	54.0237	78.9599	75.4987	76.342	79.3772	87.9145
128346	128346	C1orf162	-0.412772	1.63944	0.0972883	0.755108	0.814166	1	2	3	9	5	1	3	2	2	3	0.385686	0.0893457	0.0913667	0.23935	0.263017	0.266757	0.313272	0.210019	0.193132	0.338567
100132832	100132832	PMS2P9	-0.4128	1.77159	0.273412	0.601052	0.756082	7	65	90	126	62	18	33	48	37	28	2.6998	2.90374	2.741	3.35089	3.26141	4.80162	3.446	5.04046	3.57294	3.15996
11169	11169	WDHD1	-0.412815	3.4876	0.222029	0.637499	0.763435	30	282	377	440	221	47	132	145	142	206	11.5706	12.5977	11.4817	11.7015	11.6254	12.5376	13.784	15.2264	13.7124	23.2483
80380	80380	PDCD1LG2	-0.412939	5.38973	0.205559	0.650271	0.766243	96	1003	1369	1602	751	187	465	557	597	525	37.0258	44.8069	41.6937	42.6042	39.5052	49.8835	48.5572	58.4903	57.6498	59.2492
23213	23213	SULF1	-0.413003	9.79255	0.156681	0.692231	0.782997	1788	20052	30598	33604	18258	4488	11595	12154	12743	8024	689.606	895.78	931.88	893.678	960.433	1197.2	1210.8	1276.29	1230.54	905.553
55766	55766	H2AFJ	-0.413008	4.59153	0.298691	0.584704	0.755451	88	514	696	835	418	119	332	291	351	281	33.9403	22.9619	21.1971	22.2063	21.9882	31.744	34.6688	30.5578	33.8946	31.7124
29780	29780	PARVB	-0.413253	4.43469	0.203453	0.651948	0.766243	63	493	675	786	427	96	314	276	297	272	24.2982	22.0237	20.5575	20.9032	22.4617	25.6086	32.7892	28.9826	28.6801	30.6967
26121	26121	PRPF31	-0.413288	5.79664	0.239548	0.624533	0.760249	164	1256	1819	2180	1044	268	719	698	771	786	63.2524	56.1091	55.3987	57.9758	54.918	71.4908	75.081	73.2967	74.4523	88.7045
10471	10471	PFDN6	-0.413303	4.03178	0.139992	0.708289	0.789933	39	360	498	591	341	74	208	204	205	211	15.0417	16.0822	15.1669	15.7173	17.9378	19.74	21.7202	21.422	19.796	23.8125
8704	8704	B4GALT2	-0.413352	6.72114	0.226239	0.634327	0.762271	352	2189	3092	3529	1780	497	1402	1288	1379	1228	135.761	97.7889	94.1686	93.8517	93.6341	132.578	146.403	135.252	133.164	138.587
65982	65982	ZSCAN18	-0.413473	2.93038	0.214403	0.643338	0.764516	27	176	252	257	118	41	82	95	112	102	10.4135	7.86242	7.6748	6.83476	6.2072	10.937	8.56278	9.97591	10.8154	11.5113
150678	150678	MYEOV2	-0.413584	3.59931	0.243975	0.62135	0.758989	38	272	385	443	196	71	131	137	163	159	14.6561	12.151	11.7254	11.7813	10.3103	18.9397	13.6796	14.3863	15.7402	17.944
4796	4796	TONSL	-0.413764	3.061	0.318772	0.572347	0.755451	39	189	256	298	128	42	98	92	105	173	15.0417	8.44317	7.79663	7.92513	6.73324	11.2038	10.2336	9.66088	10.1394	19.524
5673	5673	PSG5	-0.413814	5.10635	0.148564	0.699911	0.785789	75	821	1175	1323	650	174	445	455	492	349	28.9264	36.6764	35.7853	35.1844	34.1922	46.4156	46.4687	47.7794	47.5104	39.3866
207	207	AKT1	-0.413827	7.44837	0.251207	0.616227	0.758025	489	3764	5347	6475	3012	805	2129	2079	2397	2178	188.6	168.149	162.846	172.199	158.442	214.739	222.319	218.315	231.468	245.8
284098	284098	PIGW	-0.413996	3.25359	0.160268	0.68891	0.781325	23	243	337	404	170	47	125	118	143	128	8.87077	10.8555	10.2635	10.7441	8.94258	12.5376	13.053	12.3911	13.8089	14.4455
100130219	100130219	LOC100130219	-0.414472	1.19746	0.177956	0.673136	0.775901	7	46	59	74	41	10	28	26	31	25	2.6998	2.05495	1.79688	1.96799	2.15674	2.66757	2.92388	2.73025	2.99354	2.82139
401115	401115	C4orf48	-0.41455	1.58306	0.234454	0.628241	0.760519	11	75	96	88	45	17	39	38	36	36	4.24254	3.35046	2.92373	2.34031	2.36715	4.53486	4.07254	3.99036	3.47637	4.0628
51741	51741	WWOX	-0.414559	2.36088	0.284645	0.593673	0.755803	15	94	160	202	88	26	65	65	70	51	5.78528	4.19925	4.87289	5.37207	4.6291	6.93567	6.78757	6.82562	6.75961	5.75564
10404	10404	CPQ	-0.41468	5.28919	0.154612	0.694167	0.783474	93	886	1245	1435	700	177	497	509	519	429	35.8688	39.5802	37.9172	38.163	36.8224	47.2159	51.8988	53.4499	50.1177	48.4151
1062	1062	CENPE	-0.414916	4.21378	0.254309	0.614057	0.757912	32	480	719	913	476	111	230	247	279	299	12.3419	21.443	21.8976	24.2807	25.0392	29.61	24.0176	25.9374	26.9419	33.7438
10807	10807	SDCCAG3	-0.414931	4.74605	0.207385	0.648824	0.766038	70	595	814	972	511	138	324	305	339	349	26.998	26.5804	24.7908	25.8498	26.8804	36.8124	33.8334	32.0279	32.7358	39.3866
29098	29098	RANGRF	-0.41505	3.60006	0.178178	0.672944	0.775901	29	261	376	465	239	54	145	147	170	156	11.1849	11.6596	11.4513	12.3664	12.5722	14.4049	15.1415	15.4364	16.4162	17.6055
5710	5710	PSMD4	-0.41507	5.65309	0.212602	0.644736	0.764606	122	1123	1640	1985	923	254	627	557	681	655	47.0536	50.1676	49.9471	52.7899	48.553	67.7562	65.4739	58.4903	65.7614	73.9204
5315	5315	PKM	-0.415085	11.2073	0.224732	0.635458	0.762627	6063	52993	75711	89456	47025	11513	31452	29597	32391	28605	2338.41	2367.35	2305.82	2379.03	2473.68	3071.17	3284.35	3107.97	3127.87	3228.23
51170	51170	HSD17B11	-0.415248	3.1422	0.276836	0.598782	0.756082	21	188	294	317	121	39	88	97	112	116	8.0994	8.3985	8.95394	8.43043	6.36501	10.4035	9.18932	10.1859	10.8154	13.0913
2958	2958	GTF2A2	-0.415532	4.49638	0.202217	0.652937	0.767029	50	547	791	821	359	105	284	257	311	267	19.2843	24.4361	24.0904	21.834	18.8846	28.0094	29.6565	26.9875	30.032	30.1324
79968	79968	WDR76	-0.41563	3.73293	0.171628	0.678669	0.778221	27	293	454	537	279	59	155	125	166	243	10.4135	13.0891	13.8268	14.2812	14.6764	15.7386	16.1857	13.1262	16.0299	27.4239
64792	64792	IFT22	-0.415711	3.89712	0.225241	0.635075	0.762521	36	371	453	580	274	55	187	192	214	211	13.8847	16.5736	13.7964	15.4248	14.4133	14.6716	19.5273	20.1618	20.6651	23.8125
93436	93436	ARMC6	-0.415847	4.23055	0.201251	0.653713	0.767217	77	414	579	635	313	103	231	222	285	263	29.6978	18.4946	17.6338	16.8874	16.4649	27.4759	24.122	23.3121	27.5213	29.681
8428	8428	STK24	-0.416059	7.18113	0.205416	0.650384	0.766243	311	3186	4467	5152	2671	648	1638	1697	1929	1714	119.948	142.328	136.045	137.014	140.504	172.858	171.047	178.201	186.276	193.435
3631	3631	INPP4A	-0.416184	4.20549	0.204826	0.650853	0.766243	40	468	656	776	305	100	241	233	247	213	15.4274	20.9069	19.9789	20.6373	16.044	26.6757	25.1662	24.4672	23.8518	24.0382
587	587	BCAT2	-0.416717	3.85408	0.347153	0.555729	0.755451	34	300	409	543	228	66	162	143	202	162	13.1133	13.4019	12.4563	14.4408	11.9936	17.6059	16.9167	15.0164	19.5063	18.2826
29785	29785	CYP2S1	-0.416724	2.21049	0.252753	0.615143	0.757912	11	98	134	180	91	15	66	51	46	80	4.24254	4.37794	4.08105	4.78699	4.78691	4.00135	6.89199	5.35549	4.44203	9.02845
25855	25855	BRMS1	-0.417187	5.44209	0.459117	0.498037	0.755451	88	879	1227	1443	667	198	433	417	457	531	33.9403	39.2674	37.369	38.3757	35.0865	52.8178	45.2157	43.789	44.1306	59.9263
23549	23549	DNPEP	-0.417278	5.1417	0.291556	0.589225	0.755451	110	811	1066	1303	582	173	444	411	506	451	42.4254	36.2297	32.4656	34.6525	30.6152	46.1489	46.3643	43.1589	48.8623	50.8979
79070	79070	KDELC1	-0.417282	4.51433	0.181702	0.669914	0.774781	53	567	839	928	452	107	303	286	357	313	20.4413	25.3295	25.5522	24.6796	23.7768	28.543	31.6405	30.0327	34.474	35.3238
8672	8672	EIF4G3	-0.417398	7.01863	0.205309	0.650469	0.766243	269	2794	4328	4909	2559	594	1556	1744	1692	1489	103.749	124.816	131.812	130.552	134.612	158.453	162.484	183.137	163.389	168.042
5531	5531	PPP4C	-0.417441	6.13756	0.256739	0.61237	0.757912	202	1517	2121	2369	1116	326	840	797	855	907	77.9085	67.7687	64.5963	63.0021	58.7054	86.9626	87.7163	83.6926	82.5638	102.36
286053	286053	NSMCE2	-0.417527	4.02055	0.209839	0.646894	0.764977	34	345	524	622	338	64	204	196	244	202	13.1133	15.4121	15.9587	16.5417	17.78	17.0724	21.3025	20.5819	23.5621	22.7968
126382	126382	NR2C2AP	-0.417581	1.83171	0.147842	0.700606	0.785789	12	89	107	106	74	20	32	48	57	49	4.62823	3.97588	3.25875	2.81901	3.89265	5.33513	3.34157	5.04046	5.50426	5.52992
26519	26519	TIMM10	-0.417644	3.45126	0.157812	0.691179	0.782695	28	264	351	439	227	66	146	129	161	125	10.7992	11.7936	10.6899	11.6749	11.941	17.6059	15.2459	13.5462	15.5471	14.107
94239	94239	H2AFV	-0.417966	5.86406	0.196289	0.657733	0.769308	126	1433	2095	2467	1144	289	743	728	814	834	48.5964	64.0162	63.8044	65.6084	60.1783	77.0927	77.5871	76.447	78.6046	94.1216
2534	2534	FYN	-0.418038	5.2394	0.218899	0.63988	0.76383	85	847	1243	1401	686	187	439	488	541	388	32.7833	37.8379	37.8563	37.2588	36.086	49.8835	45.8422	51.2447	52.2421	43.788
80179	80179	MYO19	-0.418223	4.80029	0.32212	0.570336	0.755451	79	515	816	1037	484	140	337	278	323	377	30.4692	23.0065	24.8517	27.5784	25.4601	37.3459	35.1909	29.1927	31.1908	42.5466
805	805	CALM2	-0.418359	8.42523	0.24412	0.621246	0.758989	703	8845	12246	13732	5933	1751	4062	3967	5070	4401	271.137	395.131	372.959	365.194	312.096	467.091	424.171	416.573	489.589	496.678
493856	493856	CISD2	-0.418804	4.04005	0.170069	0.68005	0.778465	37	392	571	669	309	81	165	224	244	225	14.2704	17.5118	17.3901	17.7917	16.2545	21.6073	17.23	23.5221	23.5621	25.3925
8506	8506	CNTNAP1	-0.418805	6.52975	0.20172	0.653336	0.767039	236	2039	3144	3450	1824	475	1274	1230	1296	960	91.0218	91.088	95.7523	91.7507	95.9487	126.709	133.036	129.162	125.149	108.341
5245	5245	PHB	-0.418838	6.38989	0.218135	0.640464	0.76383	238	1916	2721	3302	1562	406	1137	1030	1170	1125	91.7932	85.5932	82.8696	87.8147	82.1666	108.303	118.73	108.16	112.982	126.963
4239	4239	MFAP4	-0.418931	8.11896	0.147769	0.700676	0.785789	845	5863	8819	10240	5172	1329	3612	3514	3915	3491	325.904	261.917	268.588	272.327	272.065	354.519	377.18	369.004	378.055	393.979
9383	9383	TSIX	-0.419101	2.00641	0.492777	0.482691	0.755451	7	68	82	146	63	13	42	47	33	42	2.6998	3.03775	2.49736	3.88278	3.31402	3.46784	4.38581	4.93545	3.18667	4.73994
145567	145567	TTC7B	-0.419188	4.57878	0.322259	0.570253	0.755451	64	431	702	724	357	113	226	260	273	272	24.6839	19.254	21.3798	19.2543	18.7794	30.1435	23.5999	27.3025	26.3625	30.6967
56270	56270	WDR45B	-0.419299	6.19783	0.167209	0.682604	0.779758	188	1635	2286	2796	1302	366	850	888	1063	855	72.5089	73.0401	69.6214	74.358	68.4897	97.6329	88.7605	93.2485	102.65	96.4915
57827	57827	C6orf47	-0.419381	4.29373	0.119962	0.729076	0.80031	49	408	611	751	333	75	236	249	261	254	18.8986	18.2265	18.6084	19.9724	17.5169	20.0067	24.6441	26.1474	25.2037	28.6653
10329	10329	TMEM5	-0.419408	3.13889	0.187656	0.664875	0.771801	17	182	300	328	151	42	99	105	117	92	6.55665	8.13046	9.13667	8.72296	7.94312	11.2038	10.338	11.026	11.2982	10.3827
79885	79885	HDAC11	-0.419496	3.28659	0.214554	0.643222	0.764506	33	193	297	384	146	50	111	114	151	115	12.7276	8.62186	9.0453	10.2123	7.6801	13.3378	11.5911	11.9711	14.5814	12.9784
352954	352954	GATS	-0.41952	3.30036	0.220768	0.638455	0.763644	29	213	304	424	206	42	137	134	146	141	11.1849	9.51532	9.25849	11.276	10.8363	11.2038	14.3061	14.0713	14.0986	15.9126
83442	83442	SH3BGRL3	-0.419538	9.34728	0.262939	0.608109	0.757575	2034	13412	19108	21583	11729	3253	8612	7620	8337	7527	784.484	599.152	581.945	573.987	616.986	867.759	899.301	800.173	805.07	849.464
373156	373156	GSTK1	-0.419675	5.67676	0.252296	0.615463	0.757912	132	1116	1603	2019	910	236	621	659	692	639	50.9105	49.8549	48.8203	53.6941	47.8691	62.9546	64.8474	69.2013	66.8236	72.1147
283377	283377	SPRYD4	-0.419889	2.63133	0.198978	0.655547	0.768243	24	143	218	213	118	43	82	77	84	83	9.25645	6.38822	6.63931	5.66461	6.2072	11.4705	8.56278	8.08574	8.11153	9.36702
58527	58527	ABRACL	-0.420207	3.54093	0.200725	0.654137	0.767515	30	243	349	454	232	54	141	155	163	138	11.5706	10.8555	10.629	12.0739	12.204	14.4049	14.7238	16.2765	15.7402	15.5741
4898	4898	NRD1	-0.420258	7.2427	0.245145	0.620515	0.758989	309	3330	5088	5805	2880	703	1847	1844	1976	1865	119.177	148.761	154.958	154.381	151.498	187.53	192.871	193.638	190.814	210.476
387509	387509	GPR153	-0.420291	3.89968	0.239647	0.624462	0.760249	53	334	478	547	294	71	201	224	234	184	20.4413	14.9207	14.5578	14.5471	15.4654	18.9397	20.9893	23.5221	22.5964	20.7654
79077	79077	DCTPP1	-0.420571	3.19069	0.205483	0.650331	0.766243	31	213	281	353	181	42	140	111	122	143	11.9563	9.51532	8.55802	9.38782	9.52122	11.2038	14.6194	11.6561	11.781	16.1384
401494	401494	PTPLAD2	-0.420756	2.13837	0.215977	0.642122	0.763937	10	106	170	184	61	25	52	57	62	47	3.85686	4.73532	5.17745	4.89337	3.20881	6.66891	5.43006	5.98555	5.98709	5.30421
2952	2952	GSTT1	-0.420782	3.16254	0.271005	0.602659	0.756305	23	184	262	324	165	53	106	93	104	104	8.87077	8.21981	7.97936	8.61659	8.67957	14.1381	11.069	9.76589	10.0429	11.737
801	801	CALM1	-0.420794	8.2421	0.223294	0.636541	0.763188	610	7348	10642	11942	5530	1434	3577	3746	4325	3862	235.268	328.256	324.108	317.59	290.897	382.529	373.525	393.366	417.647	435.848
388335	388335	TMEM220	-0.420795	1.70275	0.181169	0.67037	0.774781	1	62	111	137	83	13	47	37	30	41	0.385686	2.76972	3.38057	3.64343	4.36608	3.46784	4.90793	3.88535	2.89698	4.62708
5201	5201	PFDN1	-0.420938	5.49587	0.210871	0.646086	0.764962	110	1051	1488	1727	777	210	542	534	616	606	42.4254	46.9512	45.3179	45.9285	40.8729	56.0189	56.5979	56.0751	59.4846	68.3905
25792	25792	CIZ1	-0.420972	7.3445	0.28973	0.590393	0.755451	425	3333	4774	5637	3049	743	1984	1944	2073	1942	163.916	148.895	145.395	149.913	160.388	198.2	207.177	204.139	200.181	219.166
1122	1122	CHML	-0.420975	4.60382	0.172743	0.677686	0.777871	47	614	958	1012	443	117	303	307	376	319	18.1272	27.4291	29.1764	26.9135	23.3033	31.2105	31.6405	32.2379	36.3088	36.0009
50813	50813	COPS7A	-0.421025	6.31311	0.185953	0.666307	0.772665	217	1805	2551	2998	1441	384	1032	1005	1118	962	83.6938	80.6345	77.6922	79.73	75.8015	102.435	107.766	105.535	107.961	108.567
93974	93974	ATPIF1	-0.421074	6.06733	0.225863	0.634608	0.762311	180	1468	2104	2670	1485	367	930	840	958	802	69.4234	65.5798	64.0785	71.0071	78.1161	97.8997	97.1145	88.2081	92.5101	90.5102
93099	93099	DMKN	-0.422074	4.30048	0.184425	0.667598	0.77355	46	423	626	750	372	84	232	271	282	224	17.7415	18.8966	19.0652	19.9458	19.5685	22.4076	24.2264	28.4576	27.2316	25.2797
51619	51619	UBE2D4	-0.422099	3.60422	0.201177	0.653772	0.767217	33	275	397	510	243	69	154	147	165	170	12.7276	12.285	12.0909	13.5631	12.7826	18.4062	16.0813	15.4364	15.9334	19.1855
5184	5184	PEPD	-0.422131	5.60134	0.238849	0.625039	0.760404	143	1067	1521	1771	856	207	637	634	657	633	55.153	47.6659	46.3229	47.0987	45.0285	55.2186	66.5182	66.5761	63.4438	71.4376
254887	254887	ZDHHC23	-0.42218	1.36655	0.175737	0.675063	0.776746	6	73	105	119	53	17	40	33	35	38	2.31411	3.26112	3.19783	3.16473	2.78798	4.53486	4.17697	3.46532	3.37981	4.28851
60678	60678	EEFSEC	-0.422185	3.8223	0.276697	0.598874	0.756082	61	300	450	500	242	73	193	186	206	207	23.5268	13.4019	13.705	13.2972	12.73	19.4732	20.1539	19.5318	19.8926	23.3611
51006	51006	SLC35C2	-0.422232	5.38146	0.18172	0.669899	0.774781	130	886	1232	1540	700	188	495	509	585	557	50.1391	39.5802	37.5213	40.9554	36.8224	50.1502	51.69	53.4499	56.491	62.8606
100128252	100128252	ZNF667-AS1	-0.42231	3.16658	0.189612	0.66324	0.770951	14	183	303	334	188	49	101	111	113	86	5.3996	8.17513	9.22804	8.88253	9.88944	13.0711	10.5468	11.6561	10.9119	9.70558
57572	57572	DOCK6	-0.422416	4.64145	0.265258	0.606531	0.757201	77	500	724	960	440	131	337	327	310	266	29.6978	22.3364	22.0498	25.5306	23.1455	34.9451	35.1909	34.3381	29.9354	30.0196
79080	79080	CCDC86	-0.422432	5.07997	0.230616	0.631068	0.76127	101	763	1168	1297	697	157	465	419	477	535	38.9542	34.0854	35.5721	34.4929	36.6646	41.8808	48.5572	43.999	46.0619	60.3777
2131	2131	EXT1	-0.42244	8.67675	0.182643	0.669112	0.774607	996	9526	13233	15714	7223	1999	4992	5170	5835	4729	384.143	425.554	403.019	417.904	379.955	533.246	521.285	542.9	563.462	533.694
7431	7431	VIM	-0.422838	12.7403	0.29572	0.586578	0.755451	19116	150317	215976	242734	124921	34533	88870	82962	89132	82897	7372.76	6715.09	6577.67	6455.37	6571.27	9211.9	9280.17	8711.81	8607.11	9355.39
1635	1635	DCTD	-0.422949	6.27471	0.218256	0.640372	0.76383	159	1795	2574	2922	1333	363	842	884	1104	965	61.324	80.1878	78.3926	77.7088	70.1204	96.8326	87.9251	92.8285	106.609	108.906
1019	1019	CDK4	-0.422974	5.6018	0.205219	0.650541	0.766243	131	1132	1599	1799	762	216	562	561	691	680	50.5248	50.5697	48.6985	47.8433	40.0838	57.6194	58.6864	58.9104	66.727	76.7418
79701	79701	OGFOD3	-0.423323	4.75612	0.190934	0.66214	0.77083	75	631	821	992	472	126	358	338	357	335	28.9264	28.1886	25.004	26.3816	24.8288	33.6113	37.3838	35.4932	34.474	37.8066
391	391	RHOG	-0.423326	5.20025	0.172304	0.678073	0.777871	117	815	1147	1266	579	173	439	428	514	492	45.1252	36.4084	34.9325	33.6685	30.4574	46.1489	45.8422	44.9441	49.6349	55.525
353	353	APRT	-0.423334	5.17663	0.251912	0.615732	0.757912	98	829	1194	1374	621	176	447	428	501	487	37.7972	37.0338	36.364	36.5407	32.6667	46.9492	46.6776	44.9441	48.3795	54.9607
23463	23463	ICMT	-0.423366	7.05256	0.227728	0.633214	0.761989	323	3079	4548	5660	2582	620	1581	1726	1951	1960	124.576	137.548	138.512	150.524	135.822	165.389	165.095	181.247	188.4	221.197
2778	2778	GNAS	-0.423425	10.4399	0.286505	0.592469	0.755786	3513	30361	43194	50997	24682	6642	17249	16611	18092	16800	1354.91	1356.31	1315.5	1356.23	1298.36	1771.8	1801.21	1744.31	1747.07	1895.97
10212	10212	DDX39A	-0.423485	5.11876	0.569446	0.450479	0.755451	93	661	868	1100	488	138	392	335	360	433	35.8688	29.5288	26.4354	29.2538	25.6705	36.8124	40.9343	35.1782	34.7637	48.8665
56952	56952	PRTFDC1	-0.423663	2.47777	0.272366	0.601749	0.756223	16	134	190	218	84	30	65	76	71	72	6.17097	5.98616	5.78656	5.79758	4.41869	8.0027	6.78757	7.98073	6.85618	8.1256
401466	401466	C8orf59	-0.423802	3.69497	0.1896	0.66325	0.770951	26	302	450	487	231	65	142	140	177	175	10.0278	13.4912	13.705	12.9515	12.1514	17.3392	14.8282	14.7013	17.0922	19.7497
837	837	CASP4	-0.424099	5.27149	0.273772	0.600812	0.756082	75	794	1175	1346	713	162	455	470	470	420	28.9264	35.4703	35.7853	35.7961	37.5062	43.2146	47.513	49.3545	45.386	47.3994
84276	84276	NICN1	-0.424215	2.40682	0.301455	0.582972	0.755451	13	115	160	242	106	23	67	65	77	79	5.01391	5.13738	4.87289	6.43585	5.57596	6.1354	6.99642	6.82562	7.43557	8.91559
8659	8659	ALDH4A1	-0.424419	3.64133	0.292674	0.588512	0.755451	44	256	405	438	218	50	184	169	176	161	16.9702	11.4363	12.3345	11.6483	11.4675	13.3378	19.214	17.7466	16.9956	18.1698
201176	201176	ARHGAP27	-0.424742	1.13738	0.379929	0.537641	0.755451	5	33	49	68	32	6	25	21	24	21	1.92843	1.4742	1.49232	1.80842	1.68331	1.60054	2.6106	2.2052	2.31758	2.36997
23408	23408	SIRT5	-0.424851	2.60904	0.211308	0.645744	0.764867	13	117	210	227	94	23	80	66	83	68	5.01391	5.22672	6.39567	6.03693	4.94472	6.1354	8.35393	6.93063	8.01497	7.67418
56271	56271	BEX4	-0.424938	5.05543	0.168063	0.681839	0.779324	70	742	1019	1406	752	158	471	461	440	386	26.998	33.1473	31.0342	37.3917	39.5578	42.1475	49.1838	48.4094	42.489	43.5623
3225	3225	HOXC9	-0.42512	1.31567	0.260739	0.609613	0.757912	8	66	78	95	54	16	34	32	37	33	3.08548	2.94841	2.37553	2.52647	2.84059	4.26811	3.55042	3.36031	3.57294	3.72424
3006	3006	HIST1H1C	-0.425126	1.91837	0.19325	0.660225	0.770292	18	92	131	145	68	20	60	42	51	80	6.94234	4.1099	3.98968	3.85619	3.57703	5.33513	6.26545	4.4104	4.92486	9.02845
1291	1291	COL6A1	-0.425195	13.148	0.192097	0.661177	0.77083	30460	197912	289312	315317	168959	47956	122348	119505	127259	108677	11748	8841.3	8811.16	8385.67	8887.82	12792.6	12776.1	12549.2	12288.9	12264.8
5983	5983	RFC3	-0.425204	2.76651	0.203299	0.652071	0.766243	13	166	283	289	134	42	68	79	93	112	5.01391	7.41569	8.61893	7.68578	7.04886	11.2038	7.10084	8.29576	8.98063	12.6398
4694	4694	NDUFA1	-0.425341	5.42201	0.19962	0.655027	0.768151	115	905	1370	1488	965	216	630	515	592	501	44.3538	40.4289	41.7241	39.5725	50.7623	57.6194	65.7872	54.0799	57.167	56.5407
51450	51450	PRRX2	-0.425367	6.61809	0.234305	0.62835	0.760519	394	2161	3220	3413	1751	550	1487	1261	1344	1299	151.96	96.5381	98.0669	90.7667	92.1086	146.716	155.279	132.417	129.785	146.599
4712	4712	NDUFB6	-0.425485	3.63848	0.254725	0.613767	0.757912	28	304	459	490	200	65	154	160	162	154	10.7992	13.5805	13.9791	13.0313	10.5207	17.3392	16.0813	16.8015	15.6437	17.3798
6563	6563	SLC14A1	-0.425488	4.05164	0.187392	0.665096	0.771801	33	307	398	487	196	61	154	180	169	137	12.7276	13.7146	12.1213	12.9515	10.3103	16.2722	16.0813	18.9017	16.3196	15.4612
6625	6625	SNRNP70	-0.425495	6.91829	0.254017	0.614261	0.757912	383	2686	3646	4613	2366	637	1751	1528	1517	1602	147.718	119.991	111.041	122.68	124.46	169.924	182.847	160.455	146.49	180.795
10914	10914	PAPOLA	-0.425741	7.06026	0.244874	0.620708	0.758989	269	2980	4218	4923	2214	571	1487	1659	1715	1557	103.749	133.125	128.462	130.924	116.464	152.318	155.279	174.211	165.61	175.716
647087	647087	C7orf73	-0.425819	5.62377	0.219263	0.639602	0.76383	135	1105	1537	1798	877	231	640	590	690	605	52.0675	49.3635	46.8102	47.8167	46.1332	61.6208	66.8315	61.9557	66.6305	68.2776
8045	8045	RASSF7	-0.425844	2.2531	0.180531	0.670917	0.774975	18	102	148	208	93	25	73	62	81	60	6.94234	4.55663	4.50742	5.53164	4.89212	6.66891	7.62296	6.51059	7.82184	6.77134
5635	5635	PRPSAP1	-0.425901	4.66746	0.223024	0.636746	0.763188	73	621	867	998	466	125	319	359	370	346	28.155	27.7418	26.405	26.5412	24.5132	33.3446	33.3113	37.6984	35.7294	39.048
9600	9600	PITPNM1	-0.42594	5.65432	0.203556	0.651866	0.766243	184	1117	1658	1857	885	257	637	637	712	782	70.9661	49.8996	50.4953	49.3858	46.554	68.5564	66.5182	66.8911	68.7549	88.2531
1639	1639	DCTN1	-0.426033	8.30939	0.27196	0.60202	0.756225	856	6758	9892	11532	6145	1572	4153	3970	4263	3710	330.147	301.899	301.266	306.687	323.248	419.341	433.673	416.888	411.66	418.694
29087	29087	THYN1	-0.426136	3.95603	0.173313	0.677184	0.777589	39	331	526	628	326	88	216	168	214	202	15.0417	14.7867	16.0196	16.7013	17.1487	23.4746	22.5556	17.6416	20.6651	22.7968
219902	219902	TMEM136	-0.426141	1.00216	0.213861	0.643758	0.764556	3	38	70	63	37	6	20	27	31	19	1.15706	1.69757	2.13189	1.67545	1.94633	1.60054	2.08848	2.83526	2.99354	2.14426
91978	91978	TPGS1	-0.426229	2.67707	0.270174	0.603215	0.756365	30	148	207	181	93	41	74	69	93	95	11.5706	6.61158	6.3043	4.81359	4.89212	10.937	7.72739	7.24566	8.98063	10.7213
3490	3490	IGFBP7	-0.426235	8.33947	0.432092	0.510964	0.755451	1027	6557	9414	8906	4053	1706	3701	3372	3983	2971	396.099	292.92	286.709	236.85	213.202	455.087	386.474	354.092	384.622	335.294
3241	3241	HPCAL1	-0.426297	5.80778	0.271073	0.602613	0.756305	200	1170	1672	1871	866	263	642	675	746	798	77.1371	52.2672	50.9217	49.7581	45.5546	70.157	67.0403	70.8815	72.0382	90.0588
9540	9540	TP53I3	-0.42631	4.38626	0.219676	0.639287	0.763781	64	462	685	809	344	114	285	251	280	253	24.6839	20.6389	20.8621	21.5149	18.0956	30.4102	29.7609	26.3574	27.0384	28.5525
143098	143098	MPP7	-0.426341	1.29026	0.339825	0.55993	0.755451	3	57	69	106	49	11	31	25	34	29	1.15706	2.54635	2.10143	2.81901	2.57757	2.93432	3.23715	2.62524	3.28324	3.27281
55967	55967	NDUFA12	-0.426778	4.66923	0.203519	0.651895	0.766243	55	582	851	926	531	121	316	302	344	344	21.2127	25.9996	25.9177	24.6264	27.9324	32.2775	32.998	31.7129	33.2187	38.8223
10362	10362	HMG20B	-0.426945	5.66831	0.291347	0.589359	0.755451	226	1126	1434	1776	807	268	739	620	736	699	87.1649	50.3016	43.6733	47.2317	42.451	71.4908	77.1694	65.1059	71.0725	78.8861
58504	58504	ARHGAP22	-0.426959	4.5415	0.195198	0.658626	0.769491	62	461	664	760	360	112	261	267	260	260	23.9125	20.5942	20.2225	20.2117	18.9372	29.8767	27.2547	28.0376	25.1071	29.3425
79735	79735	TBC1D17	-0.426967	5.75037	0.254163	0.614159	0.757912	184	1170	1637	1971	958	250	765	715	698	724	70.9661	52.2672	49.8558	52.4176	50.3941	66.6891	79.8845	75.0819	67.403	81.7075
51529	51529	ANAPC11	-0.427003	3.83319	0.243691	0.621553	0.759157	39	359	463	544	224	75	167	160	206	194	15.0417	16.0376	14.1009	14.4674	11.7832	20.0067	17.4388	16.8015	19.8926	21.894
6513	6513	SLC2A1	-0.42706	6.61221	0.18286	0.668927	0.774555	303	2481	3466	3853	1809	597	1359	1236	1532	1195	116.863	110.833	105.559	102.468	95.1596	159.254	141.912	129.792	147.939	134.862
8100	8100	IFT88	-0.427252	2.87064	0.280538	0.596349	0.756082	16	146	227	224	125	38	82	78	88	70	6.17097	6.52224	6.91341	5.95715	6.57543	10.1367	8.56278	8.19075	8.4978	7.89989
30833	30833	NT5C	-0.427326	4.19542	0.215396	0.642571	0.764099	62	398	580	594	334	93	227	240	252	235	23.9125	17.7798	17.6642	15.7971	17.5695	24.8084	23.7043	25.2023	24.3346	26.5211
2109	2109	ETFB	-0.427405	4.9677	0.220487	0.638669	0.763739	92	715	1012	1140	558	153	434	361	435	410	35.4831	31.9411	30.821	30.3176	29.3527	40.8138	45.3201	37.9085	42.0062	46.2708
28955	28955	DEXI	-0.427424	3.74045	0.195727	0.658192	0.76947	40	331	427	516	223	72	154	144	205	196	15.4274	14.7867	13.0045	13.7227	11.7306	19.2065	16.0813	15.1214	19.796	22.1197
2944	2944	GSTM1	-0.427557	2.54155	0.20945	0.647199	0.765023	10	141	198	215	116	26	67	69	67	90	3.85686	6.29887	6.0302	5.7178	6.102	6.93567	6.99642	7.24566	6.46991	10.157
9550	9550	ATP6V1G1	-0.42756	6.77779	0.163846	0.68564	0.780442	268	2455	3620	4166	2462	540	1525	1438	1577	1342	103.364	109.672	110.249	110.792	129.51	144.049	159.247	151.004	152.284	151.452
553158	553158	PRR5-ARHGAP8	-0.427668	2.70044	0.236106	0.627033	0.760519	28	147	211	267	89	39	82	90	102	83	10.7992	6.56691	6.42613	7.10071	4.68171	10.4035	8.56278	9.45086	9.84972	9.36702
64777	64777	RMND5B	-0.427724	3.32873	0.224367	0.635732	0.762773	30	233	331	360	171	46	132	139	134	128	11.5706	10.4088	10.0808	9.57399	8.99519	12.2708	13.784	14.5963	12.9398	14.4455
84164	84164	ASCC2	-0.427908	5.93718	0.278062	0.597974	0.756082	200	1167	1737	2017	1066	295	750	740	831	687	77.1371	52.1332	52.9013	53.6409	56.0753	78.6932	78.3181	77.7071	80.2463	77.5318
81888	81888	HYI	-0.427998	2.67504	0.279977	0.596717	0.756082	17	140	203	225	129	37	86	64	81	83	6.55665	6.2542	6.18248	5.98374	6.78584	9.86999	8.98048	6.72061	7.82184	9.36702
1476	1476	CSTB	-0.428064	6.61157	0.227534	0.633358	0.761989	239	2113	2999	3570	1909	470	1346	1088	1291	1169	92.1788	94.3938	91.3363	94.942	100.42	125.376	140.555	114.25	124.667	131.928
84275	84275	SLC25A33	-0.4283	2.42493	0.268387	0.604416	0.756786	12	132	175	181	88	27	56	59	78	65	4.62823	5.89682	5.32972	4.81359	4.6291	7.20243	5.84775	6.19557	7.53214	7.33561
8517	8517	IKBKG	-0.428344	5.00484	0.288373	0.591265	0.755451	105	723	962	1142	522	165	391	381	406	452	40.497	32.2985	29.2983	30.3708	27.459	44.0148	40.8298	40.0087	39.2058	51.0107
8683	8683	SRSF9	-0.428365	6.1827	0.217811	0.640713	0.76383	184	1612	2241	2724	1308	320	907	832	1017	963	70.9661	72.0127	68.2509	72.4432	68.8053	85.3621	94.7127	87.368	98.2075	108.68
10634	10634	GAS2L1	-0.428506	4.80892	0.162916	0.686486	0.780464	93	649	935	1057	452	156	379	348	394	351	35.8688	28.9927	28.476	28.1103	23.7768	41.614	39.5768	36.5433	38.047	39.6123
8692	8692	HYAL2	-0.428621	5.18932	0.191506	0.661666	0.77083	125	907	1234	1390	678	189	504	429	591	554	48.2107	40.5183	37.5822	36.9662	35.6651	50.417	52.6298	45.0491	57.0704	62.522
84964	84964	ALKBH6	-0.428639	2.53269	0.210537	0.646347	0.764977	25	119	175	211	83	37	88	50	78	77	9.64214	5.31607	5.32972	5.61142	4.36608	9.86999	9.18932	5.25048	7.53214	8.68988
54487	54487	DGCR8	-0.428709	5.24432	0.232266	0.629849	0.761166	108	833	1167	1454	690	175	464	520	489	513	41.654	37.2125	35.5417	38.6683	36.2964	46.6824	48.4528	54.605	47.2207	57.8949
9538	9538	EI24	-0.428712	6.5127	0.226595	0.63406	0.762271	220	2205	2965	3474	1657	446	1071	1158	1267	1199	84.8508	98.5037	90.3008	92.389	87.1639	118.973	111.838	121.601	122.349	135.314
115704	115704	EVI5L	-0.428722	5.30962	0.246459	0.619579	0.758989	125	842	1158	1419	670	193	510	462	528	504	48.2107	37.6145	35.2676	37.7375	35.2443	51.484	53.2563	48.5144	50.9868	56.8792
51005	51005	AMDHD2	-0.428812	3.06956	0.243975	0.62135	0.758989	27	188	249	308	156	38	114	107	93	135	10.4135	8.3985	7.58344	8.19108	8.20613	10.1367	11.9044	11.236	8.98063	15.2355
64601	64601	VPS16	-0.428847	5.2741	0.22045	0.638697	0.763739	112	915	1193	1436	686	206	487	447	537	509	43.1968	40.8757	36.3335	38.1896	36.086	54.9519	50.8546	46.9393	51.8559	57.4435
9016	9016	SLC25A14	-0.428854	2.39099	0.194321	0.659344	0.769842	13	144	179	225	90	29	70	57	79	76	5.01391	6.43289	5.45155	5.98374	4.73431	7.73594	7.30969	5.98555	7.62871	8.57703
11070	11070	TMEM115	-0.428935	5.64526	0.146014	0.702374	0.786922	162	1175	1641	1863	900	256	683	632	763	645	62.4811	52.4906	49.9776	49.5454	47.3431	68.2897	71.3217	66.3661	73.6798	72.7919
83707	83707	TRPT1	-0.429032	2.69935	0.212007	0.645199	0.764777	22	149	199	246	107	43	93	63	81	82	8.48508	6.65626	6.06066	6.54222	5.62857	11.4705	9.71145	6.6156	7.82184	9.25416
127703	127703	C1orf216	-0.429097	4.66949	0.181269	0.670285	0.774781	67	588	825	932	438	130	321	304	354	302	25.8409	26.2676	25.1258	24.786	23.0403	34.6784	33.5201	31.9229	34.1843	34.0824
8079	8079	MLF2	-0.429102	7.76836	0.217457	0.640984	0.76383	636	4959	6817	8060	3921	1100	2955	2822	2932	2595	245.296	221.533	207.616	214.351	206.258	293.432	308.573	296.337	283.131	292.86
348235	348235	SKA2	-0.429103	4.7517	0.244007	0.621327	0.758989	54	594	916	1129	597	119	358	353	355	387	20.827	26.5357	27.8973	30.0251	31.4042	31.744	37.3838	37.0684	34.2809	43.6751
2217	2217	FCGRT	-0.429167	5.59547	0.230592	0.631086	0.76127	138	1132	1493	1787	764	232	589	586	677	609	53.2246	50.5697	45.4702	47.5242	40.189	61.8875	61.5058	61.5356	65.3751	68.7291
4171	4171	MCM2	-0.429194	4.95852	0.259421	0.610518	0.757912	97	783	1172	1261	637	141	416	351	456	654	37.4115	34.9788	35.6939	33.5355	33.5084	37.6127	43.4404	36.8584	44.034	73.8076
127700	127700	OSCP1	-0.429209	2.21642	0.218209	0.640408	0.76383	14	107	152	191	83	23	67	61	63	62	5.3996	4.78	4.62925	5.07953	4.36608	6.1354	6.99642	6.40558	6.08365	6.99705
84330	84330	ZNF414	-0.42933	3.36061	0.188551	0.664125	0.771535	45	202	292	323	186	58	153	146	127	115	17.3558	9.02392	8.89303	8.58999	9.78424	15.4719	15.9769	15.3314	12.2639	12.9784
84309	84309	NUDT16L1	-0.429485	2.77028	0.182675	0.669085	0.774607	28	182	240	240	107	35	96	84	108	113	10.7992	8.13046	7.30934	6.38266	5.62857	9.33648	10.0247	8.82081	10.4291	12.7527
63933	63933	MCUR1	-0.429574	3.73676	0.291117	0.589505	0.755451	38	309	425	525	238	66	183	174	190	160	14.6561	13.8039	12.9436	13.9621	12.5196	17.6059	19.1096	18.2717	18.3475	18.0569
56992	56992	KIF15	-0.429687	2.48904	0.39902	0.527596	0.755451	8	128	203	234	113	28	56	66	63	94	3.08548	5.71813	6.18248	6.22309	5.94419	7.46918	5.84775	6.93063	6.08365	10.6084
2098	2098	ESD	-0.429899	5.64123	0.235423	0.627532	0.760519	99	1208	1684	1902	871	255	575	566	675	625	38.1829	53.9648	51.2872	50.5826	45.8176	68.0229	60.0439	59.4354	65.182	70.5348
54876	54876	DCAF16	-0.429997	4.68086	0.161139	0.68811	0.781173	53	592	784	980	480	136	276	327	333	292	20.4413	26.4463	23.8772	26.0625	25.2496	36.2789	28.8211	34.3381	32.1564	32.9538
55861	55861	DBNDD2	-0.430016	4.20098	0.221019	0.638265	0.763644	44	446	580	721	316	104	235	213	237	215	16.9702	19.9241	17.6642	19.1746	16.6227	27.7427	24.5397	22.367	22.8861	24.264
100506844	100506844	LOC100506844	-0.430032	0.983092	0.169044	0.680963	0.779075	2	40	55	87	42	8	19	21	27	27	0.771371	1.78691	1.67506	2.31371	2.20934	2.13405	1.98406	2.2052	2.60728	3.0471
85014	85014	TMEM141	-0.430114	3.53847	0.204227	0.65133	0.766243	40	260	375	454	244	82	166	151	164	128	15.4274	11.6149	11.4208	12.0739	12.8352	21.874	17.3344	15.8564	15.8368	14.4455
55974	55974	SLC50A1	-0.430125	4.29915	0.204197	0.651354	0.766243	48	449	666	747	376	95	268	240	302	222	18.5129	20.0581	20.2834	19.866	19.7789	25.3419	27.9857	25.2023	29.1629	25.0539
4724	4724	NDUFS4	-0.430128	4.57265	0.300594	0.58351	0.755451	56	532	765	861	379	132	260	259	331	255	21.5984	23.766	23.2985	22.8978	19.9367	35.2119	27.1503	27.1975	31.9633	28.7782
201134	201134	CEP112	-0.430152	3.19127	0.363801	0.546403	0.755451	16	196	287	348	168	39	109	112	132	90	6.17097	8.75588	8.74075	9.25485	8.83738	10.4035	11.3822	11.7611	12.7467	10.157
11316	11316	COPE	-0.430312	6.74415	0.257533	0.61182	0.757912	340	2355	3494	3781	1845	565	1385	1313	1431	1388	131.133	105.205	106.412	100.553	97.0533	150.717	144.627	137.878	138.186	156.644
8646	8646	CHRD	-0.430336	2.07235	0.316269	0.573858	0.755451	18	82	129	162	68	19	61	52	78	48	6.94234	3.66317	3.92877	4.30829	3.57703	5.06837	6.36987	5.4605	7.53214	5.41707
7089	7089	TLE2	-0.430359	1.79613	0.350685	0.553726	0.755451	11	77	107	119	55	19	43	39	42	45	4.24254	3.43981	3.25875	3.16473	2.89319	5.06837	4.49024	4.09537	4.05577	5.0785
6749	6749	SSRP1	-0.430362	7.17781	0.228626	0.632544	0.761549	340	3145	4593	5414	2889	702	1765	1713	1956	1888	131.133	140.496	139.882	143.982	151.971	187.263	184.309	179.881	188.883	213.071
2739	2739	GLO1	-0.430543	6.86928	0.24874	0.617964	0.758989	279	2706	3838	4670	2250	574	1426	1476	1683	1532	107.606	120.885	116.888	124.196	118.358	153.118	148.909	154.994	162.52	172.895
283131	283131	NEAT1	-0.43071	6.06012	0.40448	0.524785	0.755451	84	672	916	2321	846	165	593	452	483	576	32.3976	30.0202	27.8973	61.7256	44.5025	44.0148	61.9235	47.4643	46.6413	65.0048
10905	10905	MAN1A2	-0.430787	5.39043	0.175745	0.675056	0.776746	70	938	1504	1623	817	192	466	595	565	478	26.998	41.9031	45.8052	43.1627	42.977	51.2173	48.6617	62.4807	54.5597	53.945
4676	4676	NAP1L4	-0.430878	6.25326	0.251423	0.616075	0.757917	183	1777	2480	2948	1419	350	928	931	1055	1067	70.5805	79.3837	75.5298	78.4003	74.6443	93.3648	96.9056	97.7639	101.877	120.417
643866	643866	CBLN3	-0.431192	1.70193	0.265417	0.606423	0.757201	11	49	89	138	59	15	46	30	43	46	4.24254	2.18897	2.71055	3.67003	3.1036	4.00135	4.80351	3.15029	4.15233	5.19136
56942	56942	CMC2	-0.431221	3.07871	0.258441	0.611193	0.757912	24	205	269	294	143	45	90	104	100	129	9.25645	9.15794	8.19255	7.81875	7.52229	12.004	9.39817	10.921	9.65659	14.5584
25932	25932	CLIC4	-0.431297	9.87416	0.217923	0.640627	0.76383	1765	21899	32332	36345	17257	4390	11394	12301	13540	10034	680.735	978.291	984.689	966.574	907.777	1171.06	1189.81	1291.72	1307.5	1132.39
6790	6790	AURKA	-0.431308	3.29206	0.239814	0.624341	0.760249	25	228	341	360	184	43	127	115	125	158	9.64214	10.1854	10.3853	9.57399	9.67903	11.4705	13.2619	12.0761	12.0707	17.8312
152100	152100	CMC1	-0.431547	2.09307	0.233288	0.629097	0.760759	7	103	147	173	74	15	61	41	67	56	2.6998	4.6013	4.47697	4.60083	3.89265	4.00135	6.36987	4.30539	6.46991	6.31991
3094	3094	HINT1	-0.43156	5.31085	0.234924	0.627896	0.760519	84	998	1343	1594	739	218	488	470	569	490	32.3976	44.5835	40.9018	42.3915	38.8739	58.1529	50.959	49.3545	54.946	55.2992
64940	64940	STAG3L4	-0.431614	1.95615	0.255246	0.613405	0.757912	10	99	138	151	70	21	55	54	64	36	3.85686	4.42261	4.20287	4.01576	3.68224	5.60189	5.74333	5.67052	6.18022	4.0628
1522	1522	CTSZ	-0.431696	7.94195	0.239316	0.624701	0.760249	684	5433	7517	9042	4754	1247	3296	3100	3431	2835	263.809	242.708	228.935	240.467	250.077	332.645	344.182	325.53	331.318	319.946
5820	5820	PVT1	-0.43185	2.85337	0.436399	0.508866	0.755451	5	60	88	129	63	17	40	29	32	39	1.92843	2.68037	2.68009	3.43068	3.31402	4.53486	4.17697	3.04528	3.09011	4.40137
9776	9776	ATG13	-0.432099	6.40343	0.209454	0.647196	0.765023	205	1922	2765	3179	1504	398	1052	1127	1147	991	79.0655	85.8612	84.2097	84.5436	79.1156	106.169	109.854	118.346	110.761	111.84
10552	10552	ARPC1A	-0.432101	6.81195	0.244668	0.620855	0.758989	294	2429	3468	3897	1897	513	1325	1328	1406	1470	113.392	108.51	105.62	103.638	99.7887	136.846	138.362	139.453	135.772	165.898
4521	4521	NUDT1	-0.432391	2.6489	0.228341	0.632756	0.761726	10	146	213	259	145	26	95	78	85	82	3.85686	6.52224	6.48704	6.88795	7.6275	6.93567	9.92029	8.19075	8.2081	9.25416
654433	654433	PAX8-AS1	-0.432421	3.45312	0.208313	0.648093	0.765637	26	250	336	414	194	50	154	140	126	131	10.0278	11.1682	10.2331	11.0101	10.2051	13.3378	16.0813	14.7013	12.1673	14.7841
51292	51292	GMPR2	-0.432427	4.84058	0.206451	0.649564	0.766221	86	600	892	1090	510	145	349	363	405	359	33.169	26.8037	27.1664	28.9879	26.8277	38.6797	36.444	38.1185	39.1092	40.5152
83879	83879	CDCA7	-0.432474	2.83296	0.154659	0.694122	0.783474	9	151	244	295	120	28	72	70	92	105	3.47117	6.7456	7.43116	7.84535	6.31241	7.46918	7.51854	7.35067	8.88406	11.8498
[truncated: 9,719 more rows]
