# Supplementary material for: Nuclear-cytoplasmic compartmentalization of the herpes simplex virus 1 infected cell transcriptome is co-ordinated by the viral endoribonuclease vhs and cofactors to facilitate the translation of late proteins
Source: PLoS Pathog. 2018 Nov 26;14(11):e1007331. doi: 10.1371/journal.ppat.1007331 (PMC6283614; doi:10.1371/journal.ppat.1007331)
Supplement: S6 Table — Raw counts and counts per million for all cell and virus genes in each biological replicate are listed, with genes expressed at a low level filtered out by keeping genes with at least 5 counts per million (CPM) in at least 2 samples. Genes are ordered according to highest to the lowest Log2 FC. (XLSX) [file ppat.1007331.s006.xlsx]

## Sheet: new erccnorm_joint_results_filt
	EntrezID	GeneSymbol	logFC	logCPM	LR	PValue	FDR	counts_22D12_29_S8	counts_22D12_30_S9	counts_22D12_32_S10	counts_22D12_34_S11	counts_22D12_35_S12	counts_Wt12_15	counts_Wt12_16	counts_Wt12_17	counts_Wt12_18	counts_Wt12_19	CPM_22D12_29_S8	CPM_22D12_30_S9	CPM_22D12_32_S10	CPM_22D12_34_S11	CPM_22D12_35_S12	CPM_Wt12_15	CPM_Wt12_16	CPM_Wt12_17	CPM_Wt12_18	CPM_Wt12_19
10252	10252	SPRY1	5.10816	1.52144	8.12607	0.00436333	0.742254	6	6	4	5	4	0	0	0	0	0	0.204094	0.330815	0.170511	0.711239	0.147536	0	0	0	0	0
79744	79744	ZNF419	5.09447	1.92946	7.83778	0.00511654	0.742254	8	6	6	3	6	0	0	0	0	0	0.272125	0.330815	0.255766	0.426743	0.221303	0	0	0	0	0
146	146	ADRA1D	4.88012	1.26892	7.67922	0.00558603	0.742254	3	2	4	5	7	0	0	0	0	0	0.102047	0.110272	0.170511	0.711239	0.258187	0	0	0	0	0
54480	54480	CHPF2	4.84075	6.68633	9.78031	0.00176391	0.742254	211	155	142	45	176	3	2	2	1	2	7.1773	8.54605	6.05313	6.40115	6.49157	0.231766	0.309243	0.376626	0.12618	0.1476
7746	7746	ZSCAN9	4.81878	2.09692	6.84246	0.00890162	0.742254	14	7	5	0	3	0	0	0	0	0	0.476219	0.385951	0.213138	0	0.110652	0	0	0	0	0
643085	643085	LOC643085	4.81459	1.15523	7.71341	0.00548122	0.742254	8	7	6	1	4	0	0	0	0	0	0.272125	0.385951	0.255766	0.142248	0.147536	0	0	0	0	0
8200	8200	GDF5	4.69749	1.91935	9.49832	0.0020566	0.742254	24	16	16	6	13	1	0	0	0	0	0.816375	0.882173	0.682042	0.853486	0.479491	0.0772552	0	0	0	0
4312	4312	MMP1	4.57304	8.12651	11.6312	0.000648557	0.742254	1107	638	902	245	2434	21	14	12	14	28	37.6553	35.1766	38.4501	34.8507	89.7754	1.62236	2.1647	2.25975	1.76652	2.0664
400569	400569	MED11	4.33556	2.83604	8.72238	0.00314328	0.742254	31	26	27	7	24	0	0	1	0	1	1.05448	1.43353	1.15095	0.995734	0.885214	0	0	0.188313	0	0.0738
57761	57761	TRIB3	4.31683	5.02254	11.3054	0.000772831	0.742254	335	220	242	81	229	8	1	4	3	10	11.3952	12.1299	10.3159	11.5221	8.44642	0.618041	0.154621	0.753252	0.378541	0.738
59353	59353	TMEM35	4.28152	1.61488	10.4251	0.00124316	0.742254	20	19	25	7	22	1	0	0	0	1	0.680313	1.04758	1.06569	0.995734	0.811446	0.0772552	0	0	0	0.0738
11117	11117	EMILIN1	4.22108	8.23366	9.3205	0.00226604	0.742254	1017	544	674	227	630	24	9	9	18	10	34.5939	29.9939	28.731	32.2902	23.2369	1.85412	1.39159	1.69482	2.27125	0.738
768213	768213	MIR671	4.09757	2.79481	6.44887	0.0111023	0.742254	13	7	10	4	16	1	0	0	0	0	0.442203	0.385951	0.426277	0.568991	0.590143	0.0772552	0	0	0	0
4239	4239	MFAP4	4.00224	8.11896	10.5667	0.00115146	0.742254	1805	1032	1410	431	1351	55	30	12	21	57	61.3982	56.9001	60.105	61.3088	49.8302	4.24903	4.63864	2.25975	2.64979	4.2066
64925	64925	CCDC71	3.97532	4.15635	6.734	0.00945924	0.742254	30	23	25	8	25	1	0	0	1	1	1.02047	1.26812	1.06569	1.13798	0.922098	0.0772552	0	0	0.12618	0.0738
130612	130612	TMEM198	3.93016	1.24293	7.24842	0.00709636	0.742254	11	7	10	4	11	0	0	0	0	1	0.374172	0.385951	0.426277	0.568991	0.405723	0	0	0	0	0.0738
25973	25973	PARS2	3.91739	2.48738	6.05188	0.0138915	0.742254	10	8	6	5	11	1	0	0	0	0	0.340156	0.441086	0.255766	0.711239	0.405723	0.0772552	0	0	0	0
347902	347902	AMIGO2	3.89844	5.29743	6.75246	0.00936185	0.742254	90	56	63	15	36	1	2	0	0	5	3.06141	3.0876	2.68554	2.13372	1.32782	0.0772552	0.309243	0	0	0.369
8788	8788	DLK1	3.86439	4.00365	10.9226	0.000949956	0.742254	140	95	106	38	223	1	2	1	5	9	4.76219	5.2379	4.51853	5.40541	8.22511	0.0772552	0.309243	0.188313	0.630902	0.6642
57717	57717	PCDHB16	3.86009	1.17622	6.82053	0.00901158	0.742254	5	6	7	8	6	1	0	0	0	0	0.170078	0.330815	0.298394	1.13798	0.221303	0.0772552	0	0	0	0
66004	66004	LYNX1	3.85224	3.94632	9.44739	0.0021145	0.742254	102	63	83	18	77	3	1	1	2	3	3.4696	3.47356	3.53809	2.56046	2.84006	0.231766	0.154621	0.188313	0.252361	0.2214
100288152	100288152	LOC100288152	3.83749	3.58526	9.79514	0.00174974	0.742254	84	68	63	20	61	4	0	1	1	4	2.85731	3.74923	2.68554	2.84495	2.24992	0.309021	0	0.188313	0.12618	0.2952
56849	56849	TCEAL7	3.78625	2.98271	9.06011	0.00261246	0.742254	60	32	61	9	40	1	0	1	1	3	2.04094	1.76435	2.60029	1.28023	1.47536	0.0772552	0	0.188313	0.12618	0.2214
731282	731282	NA	3.77722	0.913958	4.74063	0.0294582	0.742254	3	1	3	1	4	0	0	0	0	0	0.102047	0.0551358	0.127883	0.142248	0.147536	0	0	0	0	0
5179	5179	PENK	3.77167	3.1356	9.13395	0.0025091	0.742254	50	33	39	13	89	3	0	1	1	2	1.70078	1.81948	1.66248	1.84922	3.28267	0.231766	0	0.188313	0.12618	0.1476
9843	9843	HEPH	3.71371	1.17244	6.45725	0.01105	0.742254	6	3	12	5	8	0	0	0	0	1	0.204094	0.165407	0.511532	0.711239	0.295071	0	0	0	0	0.0738
5279	5279	PIGC	3.70937	3.62328	7.39054	0.00655677	0.742254	59	24	28	18	35	3	0	0	2	1	2.00692	1.32326	1.19357	2.56046	1.29094	0.231766	0	0	0.252361	0.0738
100130311	100130311	C17orf107	3.70431	2.05272	5.80528	0.0159781	0.742254	12	8	10	4	9	0	1	0	0	0	0.408188	0.441086	0.426277	0.568991	0.331955	0	0.154621	0	0	0
55199	55199	FAM86C1	3.68687	2.25277	6.78525	0.00919142	0.742254	24	11	11	7	15	1	1	0	0	0	0.816375	0.606494	0.468904	0.995734	0.553259	0.0772552	0.154621	0	0	0
5509	5509	PPP1R3D	3.65861	2.72066	5.04626	0.0246791	0.742254	14	6	8	2	8	0	0	0	0	1	0.476219	0.330815	0.341021	0.284495	0.295071	0	0	0	0	0.0738
2615	2615	LRRC32	3.63205	3.53479	7.02577	0.00803447	0.742254	35	25	35	10	31	3	1	0	0	1	1.19055	1.37839	1.49197	1.42248	1.1434	0.231766	0.154621	0	0	0.0738
11068	11068	CYB561D2	3.62556	2.43571	6.45807	0.0110449	0.742254	26	16	14	5	14	0	1	0	1	0	0.884407	0.882173	0.596787	0.711239	0.516375	0	0.154621	0	0.12618	0
7412	7412	VCAM1	3.60218	3.58022	9.69562	0.00184707	0.742254	132	101	119	29	57	6	1	2	2	6	4.49006	5.56872	5.07269	4.12518	2.10238	0.463531	0.154621	0.376626	0.252361	0.4428
4314	4314	MMP3	3.59776	6.48908	7.10985	0.00766614	0.742254	169	105	115	37	465	11	2	4	4	10	5.74864	5.78926	4.90218	5.26317	17.151	0.849807	0.309243	0.753252	0.504721	0.738
79073	79073	TMEM109	3.5952	6.65081	8.26897	0.00403283	0.742254	460	269	347	124	287	19	7	3	16	12	15.6472	14.8315	14.7918	17.6387	10.5857	1.46785	1.08235	0.564939	2.01889	0.8856
440465	440465	BAIAP2-AS1	3.57208	4.35914	7.09074	0.00774834	0.742254	96	51	72	19	65	1	0	0	6	4	3.2655	2.81193	3.06919	2.70271	2.39745	0.0772552	0	0	0.757082	0.2952
1116	1116	CHI3L1	3.54001	5.35597	9.52888	0.00202263	0.742254	275	202	212	69	466	13	8	4	5	16	9.3543	11.1374	9.03706	9.81509	17.1879	1.00432	1.23697	0.753252	0.630902	1.1808
79833	79833	GEMIN6	3.53569	2.74211	5.71185	0.0168507	0.742254	23	11	19	5	7	0	0	1	0	1	0.78236	0.606494	0.809925	0.711239	0.258187	0	0	0.188313	0	0.0738
387758	387758	FIBIN	3.48464	4.90259	7.84029	0.00510943	0.742254	200	101	154	43	86	5	4	2	4	8	6.80313	5.56872	6.56466	6.11665	3.17202	0.386276	0.618485	0.376626	0.504721	0.5904
23017	23017	FAIM2	3.47919	2.40066	8.82901	0.0029648	0.742254	45	26	43	16	57	0	0	1	3	3	1.5307	1.43353	1.83299	2.27596	2.10238	0	0	0.188313	0.378541	0.2214
871	871	SERPINH1	3.4571	9.79214	8.03531	0.00458743	0.742254	3937	2656	3253	1034	2506	138	86	68	100	143	133.92	146.441	138.668	147.084	92.4311	10.6612	13.2974	12.8053	12.618	10.5534
1191	1191	CLU	3.44958	10.0686	8.4127	0.00372608	0.742254	5891	3333	4769	1549	4180	217	111	93	126	280	200.386	183.768	203.291	220.342	154.175	16.7644	17.163	17.5131	15.8987	20.664
64122	64122	FN3K	3.44154	1.26358	9.1381	0.00250341	0.742254	34	22	30	5	17	2	0	1	0	1	1.15653	1.21299	1.27883	0.711239	0.627027	0.15451	0	0.188313	0	0.0738
1513	1513	CTSK	3.43701	8.36381	8.43627	0.00367809	0.742254	1899	1149	1516	420	1545	60	26	37	49	91	64.5957	63.351	64.6235	59.744	56.9856	4.63531	4.02015	6.96758	6.18284	6.7158
23452	23452	ANGPTL2	3.42962	7.6998	8.16367	0.00427377	0.742254	961	569	751	279	888	45	22	16	23	38	32.689	31.3723	32.0134	39.6871	32.7529	3.47648	3.40167	3.01301	2.90215	2.8044
9518	9518	GDF15	3.42033	4.58297	13.6797	0.000216788	0.742254	468	311	402	137	512	30	12	7	8	23	15.9193	17.1472	17.1363	19.4879	18.8846	2.31766	1.85546	1.31819	1.00944	1.6974
1812	1812	DRD1	3.41888	1.21852	3.7465	0.0529182	0.742254	1	1	2	2	1	0	0	0	0	0	0.0340156	0.0551358	0.0852553	0.284495	0.0368839	0	0	0	0	0
671	671	BPI	3.4138	1.17438	6.80403	0.00909524	0.742254	15	9	16	4	15	1	1	0	0	0	0.510235	0.496222	0.682042	0.568991	0.553259	0.0772552	0.154621	0	0	0
57007	57007	ACKR3	3.41314	2.86583	8.15929	0.00428411	0.742254	51	37	46	11	40	1	2	0	2	2	1.7348	2.04002	1.96087	1.56472	1.47536	0.0772552	0.309243	0	0.252361	0.1476
10669	10669	CGREF1	3.41173	1.77356	5.89313	0.0152001	0.742254	15	4	13	4	16	0	0	0	0	2	0.510235	0.220543	0.554159	0.568991	0.590143	0	0	0	0	0.1476
55240	55240	STEAP3	3.41045	4.40188	7.74373	0.00538994	0.742254	88	70	69	33	86	2	2	2	4	4	2.99338	3.85951	2.94131	4.69417	3.17202	0.15451	0.309243	0.376626	0.504721	0.2952
9194	9194	SLC16A7	3.39349	2.05545	6.3182	0.0119505	0.742254	29	20	14	2	10	2	0	0	0	1	0.986454	1.10272	0.596787	0.284495	0.368839	0.15451	0	0	0	0.0738
387032	387032	ZKSCAN4	3.38953	2.04966	4.68179	0.0304839	0.742254	8	6	5	3	6	0	0	0	0	1	0.272125	0.330815	0.213138	0.426743	0.221303	0	0	0	0	0.0738
166379	166379	BBS12	3.33277	2.58655	4.30869	0.0379181	0.742254	10	8	12	1	6	0	1	0	0	0	0.340156	0.441086	0.511532	0.142248	0.221303	0	0.154621	0	0	0
80772	80772	CPTP	3.3272	4.21312	5.69531	0.0170103	0.742254	48	35	48	11	33	1	1	3	0	1	1.63275	1.92975	2.04613	1.56472	1.21717	0.0772552	0.154621	0.564939	0	0.0738
4256	4256	MGP	3.30785	4.93667	7.58276	0.0058929	0.742254	190	122	140	41	118	3	3	7	3	8	6.46297	6.72657	5.96787	5.83216	4.3523	0.231766	0.463864	1.31819	0.378541	0.5904
3557	3557	IL1RN	3.30545	1.16204	6.18066	0.0129154	0.742254	5	8	9	4	21	2	0	0	0	0	0.170078	0.441086	0.383649	0.568991	0.774562	0.15451	0	0	0	0
196394	196394	AMN1	3.29127	1.15106	6.25933	0.0123541	0.742254	20	5	10	5	15	0	0	1	0	1	0.680313	0.275679	0.426277	0.711239	0.553259	0	0	0.188313	0	0.0738
4323	4323	MMP14	3.25534	10.0277	6.92468	0.00850143	0.742254	3656	2240	2983	858	3057	200	79	54	107	169	124.361	123.504	127.158	122.049	112.754	15.451	12.2151	10.1689	13.5013	12.4722
57567	57567	ZNF319	3.24831	3.81184	5.45003	0.019568	0.742254	36	18	25	11	22	1	1	1	0	2	1.22456	0.992444	1.06569	1.56472	0.811446	0.0772552	0.154621	0.188313	0	0.1476
9635	9635	CLCA2	3.24806	1.05823	4.91337	0.0266496	0.742254	9	6	7	1	12	0	1	0	0	0	0.306141	0.330815	0.298394	0.142248	0.442607	0	0.154621	0	0	0
8111	8111	GPR68	3.24255	3.52264	4.7123	0.0299475	0.742254	23	10	12	3	18	1	0	0	0	2	0.78236	0.551358	0.511532	0.426743	0.66391	0.0772552	0	0	0	0.1476
7472	7472	WNT2	3.20992	5.90957	7.53024	0.00606719	0.742254	322	251	292	83	199	16	6	7	8	21	10.953	13.8391	12.4473	11.8066	7.3399	1.23608	0.927728	1.31819	1.00944	1.5498
113791	113791	PIK3IP1	3.20582	4.3578	6.47425	0.0109448	0.742254	75	53	54	23	58	2	3	2	1	4	2.55117	2.9222	2.30189	3.2717	2.13927	0.15451	0.463864	0.376626	0.12618	0.2952
339929	339929	LPP-AS2	3.20384	0.996884	5.98043	0.0144655	0.742254	11	7	15	6	6	1	1	0	0	0	0.374172	0.385951	0.639415	0.853486	0.221303	0.0772552	0.154621	0	0	0
3090	3090	HIC1	3.19045	3.61734	7.55831	0.00597341	0.742254	71	67	65	16	88	5	2	1	4	2	2.41511	3.6941	2.7708	2.27596	3.24578	0.386276	0.309243	0.188313	0.504721	0.1476
138716	138716	RPP25L	3.15027	1.91729	5.82136	0.0158327	0.742254	18	13	19	6	14	0	0	1	1	1	0.612282	0.716765	0.809925	0.853486	0.516375	0	0	0.188313	0.12618	0.0738
56271	56271	BEX4	3.14744	5.05543	7.67384	0.00560272	0.742254	226	113	203	63	178	18	4	1	7	15	7.68753	6.23035	8.65341	8.96161	6.56534	1.39059	0.618485	0.188313	0.883262	1.107
257364	257364	SNX33	3.14611	5.58371	5.61986	0.0177581	0.742254	138	78	82	35	110	10	0	1	5	10	4.69416	4.30059	3.49547	4.97867	4.05723	0.772552	0	0.188313	0.630902	0.738
51192	51192	CKLF	3.1414	2.90102	5.45505	0.0195118	0.742254	31	17	20	8	18	1	0	1	2	0	1.05448	0.937309	0.852553	1.13798	0.66391	0.0772552	0	0.188313	0.252361	0
8187	8187	ZNF239	3.13888	1.42758	4.31205	0.0378434	0.742254	9	3	2	3	7	0	0	0	0	1	0.306141	0.165407	0.0852553	0.426743	0.258187	0	0	0	0	0.0738
574036	574036	SERTAD4-AS1	3.13269	2.05621	6.8874	0.00868052	0.742254	34	21	28	10	25	6	0	0	0	1	1.15653	1.15785	1.19357	1.42248	0.922098	0.463531	0	0	0	0.0738
54	54	ACP5	3.11265	1.69466	6.37218	0.0115923	0.742254	20	8	13	9	23	1	0	0	1	2	0.680313	0.441086	0.554159	1.28023	0.84833	0.0772552	0	0	0.12618	0.1476
83987	83987	CCDC8	3.10789	4.95913	5.40071	0.0201286	0.742254	68	36	48	22	40	4	1	2	2	2	2.31306	1.98489	2.04613	3.12945	1.47536	0.309021	0.154621	0.376626	0.252361	0.1476
149111	149111	CNIH3	3.10706	1.87634	5.17295	0.0229412	0.742254	9	7	20	2	35	1	0	1	0	1	0.306141	0.385951	0.852553	0.284495	1.29094	0.0772552	0	0.188313	0	0.0738
55958	55958	KLHL9	3.10378	4.99787	5.84723	0.0156016	0.742254	93	82	71	26	57	5	1	3	2	7	3.16345	4.52114	3.02656	3.69844	2.10238	0.386276	0.154621	0.564939	0.252361	0.5166
122616	122616	C14orf79	3.08938	1.7488	5.78719	0.0161434	0.742254	18	7	15	6	13	1	0	0	1	1	0.612282	0.385951	0.639415	0.853486	0.479491	0.0772552	0	0	0.12618	0.0738
643836	643836	ZFP62	3.08894	3.31479	4.44383	0.0350275	0.742254	16	13	15	4	12	1	0	0	1	1	0.54425	0.716765	0.639415	0.568991	0.442607	0.0772552	0	0	0.12618	0.0738
54510	54510	PCDH18	3.07934	8.41399	5.66451	0.0173116	0.742254	843	439	654	191	467	45	18	10	26	45	28.6752	24.2046	27.8785	27.1693	17.2248	3.47648	2.78318	1.88313	3.28069	3.321
84302	84302	TMEM246	3.0753	4.10358	6.76138	0.00931516	0.742254	97	63	87	17	60	2	3	2	2	7	3.29952	3.47356	3.70861	2.41821	2.21303	0.15451	0.463864	0.376626	0.252361	0.5166
29985	29985	SLC39A3	3.0683	3.89024	5.7952	0.01607	0.742254	48	34	42	16	36	3	1	0	3	3	1.63275	1.87462	1.79036	2.27596	1.32782	0.231766	0.154621	0	0.378541	0.2214
6320	6320	CLEC11A	3.06266	5.79984	6.96654	0.00830477	0.742254	266	169	232	83	270	22	9	6	3	18	9.04816	9.31795	9.88961	11.8066	9.95866	1.69961	1.39159	1.12988	0.378541	1.3284
4692	4692	NDN	3.06251	2.05215	5.43938	0.0196877	0.742254	26	9	9	5	22	0	0	1	1	1	0.884407	0.496222	0.383649	0.711239	0.811446	0	0	0.188313	0.12618	0.0738
9435	9435	CHST2	3.05625	3.73693	5.95474	0.0146777	0.742254	53	35	38	14	89	0	2	2	3	3	1.80283	1.92975	1.61985	1.99147	3.28267	0	0.309243	0.376626	0.378541	0.2214
116535	116535	MRGPRF	3.05476	6.0793	6.33468	0.01184	0.742254	233	173	228	50	208	18	5	4	7	16	7.92564	9.53849	9.7191	7.11239	7.67185	1.39059	0.773107	0.753252	0.883262	1.1808
57326	57326	PBXIP1	3.05229	6.47607	7.3169	0.00683092	0.742254	555	345	417	137	392	27	17	14	12	26	18.8787	19.0219	17.7757	19.4879	14.4585	2.08589	2.62856	2.63638	1.51416	1.9188
134	134	ADORA1	3.05074	3.61535	5.38485	0.0203123	0.742254	49	32	28	9	39	6	0	0	0	4	1.66677	1.76435	1.19357	1.28023	1.43847	0.463531	0	0	0	0.2952
1240	1240	CMKLR1	3.04931	1.56567	4.76303	0.0290773	0.742254	11	8	9	4	13	0	0	1	0	1	0.374172	0.441086	0.383649	0.568991	0.479491	0	0	0.188313	0	0.0738
6622	6622	SNCA	3.04146	1.28464	8.15762	0.00428806	0.742254	33	22	21	7	32	2	1	0	1	2	1.12252	1.21299	0.895181	0.995734	1.18029	0.15451	0.154621	0	0.12618	0.1476
5176	5176	SERPINF1	3.01384	7.33316	8.30114	0.00396201	0.742254	1403	871	1128	375	1313	66	43	36	46	82	47.7239	48.0233	48.084	53.3429	48.4286	5.09884	6.64872	6.77926	5.8043	6.0516
11070	11070	TMEM115	3.00999	5.64526	6.02465	0.0141075	0.742254	175	122	142	41	123	13	6	3	5	6	5.95274	6.72657	6.05313	5.83216	4.53672	1.00432	0.927728	0.564939	0.630902	0.4428
374659	374659	HDDC3	3.00781	1.90684	5.07317	0.0242988	0.742254	22	12	19	2	6	0	0	0	1	2	0.748344	0.66163	0.809925	0.284495	0.221303	0	0	0	0.12618	0.1476
54507	54507	ADAMTSL4	3.0028	3.9551	5.96723	0.0145741	0.742254	69	41	56	13	52	3	1	2	2	4	2.34708	2.26057	2.38715	1.84922	1.91796	0.231766	0.154621	0.376626	0.252361	0.2952
7076	7076	TIMP1	3.00034	10.715	7.21102	0.00724571	0.742254	9806	5673	7835	2508	9030	535	275	223	319	577	333.557	312.785	333.988	356.757	333.062	41.3315	42.5209	41.9938	40.2515	42.5826
2202	2202	EFEMP1	3.00005	9.33513	6.49995	0.0107877	0.742254	2998	1907	2322	713	1573	144	86	60	93	145	101.979	105.144	98.9814	101.423	58.0184	11.1247	13.2974	11.2988	11.7348	10.701
284018	284018	C17orf58	2.99285	2.57526	5.09076	0.0240536	0.742254	15	16	13	6	18	2	0	0	1	1	0.510235	0.882173	0.554159	0.853486	0.66391	0.15451	0	0	0.12618	0.0738
2619	2619	GAS1	2.99276	5.2879	4.40162	0.0359048	0.742254	44	32	42	14	41	3	0	2	1	4	1.49669	1.76435	1.79036	1.99147	1.51224	0.231766	0	0.376626	0.12618	0.2952
26470	26470	SEZ6L2	2.99249	5.7668	6.76406	0.00930121	0.742254	265	197	237	80	198	12	9	9	9	13	9.01414	10.8618	10.1028	11.3798	7.30302	0.927062	1.39159	1.69482	1.13562	0.959401
79652	79652	TMEM204	2.9871	3.38151	5.81275	0.0159104	0.742254	42	31	27	17	58	1	0	2	4	2	1.42866	1.70921	1.15095	2.41821	2.13927	0.0772552	0	0.376626	0.504721	0.1476
1514	1514	CTSL	2.97967	7.57252	6.43626	0.0111814	0.742254	820	463	703	250	630	37	21	27	23	53	27.8928	25.5279	29.9672	35.5619	23.2369	2.85844	3.24705	5.08445	2.90215	3.9114
100381270	100381270	ZBED6	2.97871	3.55026	3.99661	0.0455919	0.742254	27	9	13	2	28	0	1	0	2	0	0.918422	0.496222	0.554159	0.284495	1.03275	0	0.154621	0	0.252361	0
219348	219348	PLAC9	2.97299	2.60598	6.9131	0.00855666	0.742254	50	24	35	12	40	4	1	1	1	2	1.70078	1.32326	1.49197	1.70697	1.47536	0.309021	0.154621	0.188313	0.12618	0.1476
55520	55520	ELAC1	2.97188	2.24122	4.29294	0.0382709	0.742254	16	6	10	2	18	0	1	0	1	0	0.54425	0.330815	0.426277	0.284495	0.66391	0	0.154621	0	0.12618	0
1959	1959	EGR2	2.9683	2.92894	7.29399	0.00691858	0.742254	97	52	52	25	60	5	1	2	5	3	3.29952	2.86706	2.21664	3.55619	2.21303	0.386276	0.154621	0.376626	0.630902	0.2214
100287896	100287896	LOC100287896	2.968	0.99958	4.00634	0.0453296	0.742254	4	4	3	3	6	1	0	0	0	0	0.136063	0.220543	0.127883	0.426743	0.221303	0.0772552	0	0	0	0
145748	145748	LYSMD4	2.96294	1.72473	3.68097	0.0550368	0.742254	13	3	9	0	8	0	0	1	0	0	0.442203	0.165407	0.383649	0	0.295071	0	0	0.188313	0	0
10124	10124	ARL4A	2.95785	1.80509	3.77682	0.0519674	0.742254	7	4	7	1	8	0	0	0	1	0	0.238109	0.220543	0.298394	0.142248	0.295071	0	0	0	0.12618	0
2151	2151	F2RL2	2.95578	7.21492	6.91327	0.00855585	0.742254	918	555	706	241	581	50	25	25	21	53	31.2264	30.6004	30.0951	34.2817	21.4296	3.86276	3.86553	4.70782	2.64979	3.9114
81578	81578	COL21A1	2.95485	4.03916	8.42675	0.0036974	0.742254	208	140	180	41	136	14	4	5	10	5	7.07525	7.71901	7.67298	5.83216	5.01621	1.08157	0.618485	0.941564	1.2618	0.369
83693	83693	HSDL1	2.95275	3.83284	5.33419	0.020911	0.742254	47	35	32	14	28	4	1	0	2	3	1.59874	1.92975	1.36408	1.99147	1.03275	0.309021	0.154621	0	0.252361	0.2214
8974	8974	P4HA2	2.94588	7.50965	6.30417	0.0120454	0.742254	810	530	572	211	525	44	25	17	30	36	27.5527	29.222	24.383	30.0143	19.3641	3.39923	3.86553	3.20132	3.78541	2.6568
26018	26018	LRIG1	2.94219	5.0016	6.63596	0.00999404	0.742254	149	115	169	47	134	11	5	4	8	7	5.06833	6.34062	7.20407	6.68564	4.94244	0.849807	0.773107	0.753252	1.00944	0.5166
23657	23657	SLC7A11	2.94109	6.10574	7.90577	0.00492772	0.742254	739	462	503	142	432	39	19	16	27	23	25.1376	25.4727	21.4417	20.1992	15.9339	3.01295	2.93781	3.01301	3.40687	1.6974
56160	56160	NDNL2	2.93392	4.743	5.72848	0.0166919	0.742254	112	74	79	25	57	5	5	2	1	7	3.80975	4.08005	3.36758	3.55619	2.10238	0.386276	0.773107	0.376626	0.12618	0.5166
10007	10007	GNPDA1	2.9308	4.18475	7.00625	0.00812257	0.742254	145	103	101	38	87	14	1	1	7	9	4.93227	5.67899	4.30539	5.40541	3.2089	1.08157	0.154621	0.188313	0.883262	0.6642
100506714	100506714	NUP50-AS1	2.93054	1.9569	4.1506	0.0416198	0.742254	7	4	12	6	6	0	1	0	0	1	0.238109	0.220543	0.511532	0.853486	0.221303	0	0.154621	0	0	0.0738
201514	201514	ZNF584	2.92805	3.40727	4.35583	0.0368826	0.742254	20	15	8	9	16	4	0	0	0	1	0.680313	0.827037	0.341021	1.28023	0.590143	0.309021	0	0	0	0.0738
7058	7058	THBS2	2.92701	9.19836	5.805	0.0159807	0.742254	1980	1311	1602	483	1148	107	56	52	59	105	67.351	72.283	68.2895	68.7056	42.3427	8.2663	8.6588	9.79227	7.44464	7.749
347	347	APOD	2.91592	1.3657	5.37586	0.0204173	0.742254	15	11	14	5	19	0	0	2	0	1	0.510235	0.606494	0.596787	0.711239	0.700794	0	0	0.376626	0	0.0738
56986	56986	DTWD1	2.90801	3.54306	5.99929	0.0143116	0.742254	52	43	58	14	41	5	1	1	2	4	1.76881	2.37084	2.4724	1.99147	1.51224	0.386276	0.154621	0.188313	0.252361	0.2952
4313	4313	MMP2	2.89742	11.1761	7.25614	0.0070659	0.742254	16317	10357	12929	4106	11519	917	472	406	573	920	555.033	571.041	551.133	584.069	424.866	70.843	72.9813	76.455	72.3013	67.896
284273	284273	ZADH2	2.89333	5.44022	5.12271	0.0236147	0.742254	122	87	92	17	70	6	2	1	5	10	4.14991	4.79681	3.92174	2.41821	2.58187	0.463531	0.309243	0.188313	0.630902	0.738
58526	58526	MID1IP1	2.89281	5.0829	5.7719	0.0162844	0.742254	155	89	141	33	86	8	5	2	6	9	5.27242	4.90709	6.0105	4.69417	3.17202	0.618041	0.773107	0.376626	0.757082	0.6642
7373	7373	COL14A1	2.89265	7.30849	7.1623	0.00744515	0.742254	1167	818	998	259	722	68	40	19	48	62	39.6963	45.1011	42.5424	36.8422	26.6302	5.25335	6.18485	3.57794	6.05666	4.5756
55501	55501	CHST12	2.88061	4.40513	5.77932	0.0162158	0.742254	94	69	72	18	56	4	2	2	6	3	3.19747	3.80437	3.06919	2.56046	2.0655	0.309021	0.309243	0.376626	0.757082	0.2214
23212	23212	RRS1	2.86875	4.53752	5.58753	0.0180888	0.742254	86	54	55	34	81	2	2	2	7	6	2.92534	2.97733	2.34452	4.83642	2.9876	0.15451	0.309243	0.376626	0.883262	0.4428
2941	2941	GSTA4	2.86262	3.3595	7.06639	0.00785435	0.742254	99	51	62	26	69	3	4	1	5	5	3.36755	2.81193	2.64291	3.69844	2.54499	0.231766	0.618485	0.188313	0.630902	0.369
27113	27113	BBC3	2.86206	3.15325	7.15501	0.00747547	0.742254	105	49	67	21	61	4	2	2	2	9	3.57164	2.70165	2.85605	2.9872	2.24992	0.309021	0.309243	0.376626	0.252361	0.6642
5648	5648	MASP1	2.85979	8.52796	6.72445	0.00951001	0.742254	2276	1397	1704	519	1678	125	68	56	84	117	77.4196	77.0247	72.6375	73.8266	61.8912	9.6569	10.5143	10.5455	10.5991	8.6346
84624	84624	FNDC1	2.85338	2.29671	6.64432	0.00994724	0.742254	39	27	36	14	21	4	1	1	1	2	1.32661	1.48867	1.5346	1.99147	0.774562	0.309021	0.154621	0.188313	0.12618	0.1476
60526	60526	C2orf43	2.83883	3.23195	5.55819	0.0183944	0.742254	64	38	41	7	41	2	0	2	2	5	2.177	2.09516	1.74773	0.995734	1.51224	0.15451	0	0.376626	0.252361	0.369
91107	91107	TRIM47	2.83723	3.86887	5.18668	0.0227606	0.742254	44	32	34	22	38	5	2	0	3	2	1.49669	1.76435	1.44934	3.12945	1.40159	0.386276	0.309243	0	0.378541	0.1476
5919	5919	RARRES2	2.82299	4.79912	5.42341	0.0198685	0.742254	121	79	79	22	98	8	7	1	2	6	4.11589	4.35573	3.36758	3.12945	3.61462	0.618041	1.08235	0.188313	0.252361	0.4428
7263	7263	TST	2.82201	3.0008	5.37637	0.0204114	0.742254	39	32	37	6	24	3	0	2	1	2	1.32661	1.76435	1.57722	0.853486	0.885214	0.231766	0	0.376626	0.12618	0.1476
55017	55017	C14orf119	2.81728	5.68938	5.93126	0.0148746	0.742254	248	158	191	57	175	15	5	6	9	19	8.43588	8.71146	8.14188	8.10812	6.45469	1.15883	0.773107	1.12988	1.13562	1.4022
6609	6609	SMPD1	2.81688	6.96212	6.01142	0.0142136	0.742254	553	359	472	149	425	33	14	21	17	37	18.8106	19.7938	20.1203	21.1949	15.6757	2.54942	2.1647	3.95457	2.14507	2.7306
1777	1777	DNASE2	2.81458	5.14123	6.29147	0.012132	0.742254	218	160	165	50	162	9	7	12	4	9	7.41541	8.82173	7.03356	7.11239	5.97519	0.695297	1.08235	2.25975	0.504721	0.6642
100287387	100287387	LOC100287387	2.81302	2.36568	4.26259	0.0389605	0.742254	19	9	16	3	12	1	1	0	1	0	0.646297	0.496222	0.682042	0.426743	0.442607	0.0772552	0.154621	0	0.12618	0
9121	9121	SLC16A5	2.81123	3.11796	5.33494	0.020902	0.742254	43	33	40	10	24	5	2	1	1	0	1.46267	1.81948	1.70511	1.42248	0.885214	0.386276	0.309243	0.188313	0.12618	0
2150	2150	F2RL1	2.81041	5.35281	5.13996	0.0233812	0.742254	143	90	98	29	142	7	6	3	6	7	4.86424	4.96222	4.17751	4.12518	5.23752	0.540786	0.927728	0.564939	0.757082	0.5166
26108	26108	PYGO1	2.8084	2.46217	4.56705	0.0325927	0.742254	21	19	12	5	15	2	1	1	0	0	0.714328	1.04758	0.511532	0.711239	0.553259	0.15451	0.154621	0.188313	0	0
51141	51141	INSIG2	2.80775	3.38553	4.90521	0.0267757	0.742254	27	23	30	18	22	3	3	1	0	1	0.918422	1.26812	1.27883	2.56046	0.811446	0.231766	0.463864	0.188313	0	0.0738
283298	283298	OLFML1	2.80427	3.59889	6.30052	0.0120703	0.742254	83	44	83	22	49	5	3	2	2	6	2.8233	2.42598	3.53809	3.12945	1.80731	0.386276	0.463864	0.376626	0.252361	0.4428
27304	27304	MOCS3	2.80348	3.33345	4.03231	0.0446367	0.742254	26	16	22	4	10	0	0	1	2	1	0.884407	0.882173	0.937808	0.568991	0.368839	0	0	0.188313	0.252361	0.0738
57827	57827	C6orf47	2.80212	4.29373	4.34236	0.0371754	0.742254	41	22	36	11	34	4	2	0	2	1	1.39464	1.21299	1.5346	1.56472	1.25405	0.309021	0.309243	0	0.252361	0.0738
5569	5569	PKIA	2.79886	1.71145	3.94525	0.0470038	0.742254	8	6	7	4	10	0	1	0	0	1	0.272125	0.330815	0.298394	0.568991	0.368839	0	0.154621	0	0	0.0738
124583	124583	CANT1	2.79809	5.74157	5.32905	0.0209728	0.742254	189	113	137	48	123	19	6	3	6	7	6.42896	6.23035	5.83999	6.82789	4.53672	1.46785	0.927728	0.564939	0.757082	0.5166
80742	80742	PRR3	2.7945	3.92285	5.25181	0.0219239	0.742254	60	42	43	23	40	3	0	3	3	5	2.04094	2.3157	1.83299	3.2717	1.47536	0.231766	0	0.564939	0.378541	0.369
26515	26515	TIMM10B	2.79434	4.88257	5.33679	0.0208799	0.742254	103	75	87	25	83	10	3	2	5	4	3.50361	4.13518	3.70861	3.55619	3.06136	0.772552	0.463864	0.376626	0.630902	0.2952
1861	1861	TOR1A	2.77941	5.8478	5.69219	0.0170406	0.742254	255	164	186	57	187	18	7	7	9	13	8.67399	9.04227	7.92874	8.10812	6.89729	1.39059	1.08235	1.31819	1.13562	0.959401
4856	4856	NOV	2.77885	5.42915	8.78299	0.00304052	0.742254	570	350	496	173	411	43	20	18	16	36	19.3889	19.2975	21.1433	24.6089	15.1593	3.32197	3.09243	3.38963	2.01889	2.6568
29071	29071	C1GALT1C1	2.77577	4.71702	5.19763	0.0226177	0.742254	98	63	88	27	58	2	6	1	6	5	3.33353	3.47356	3.75123	3.84069	2.13927	0.15451	0.927728	0.188313	0.757082	0.369
55783	55783	CMTR2	2.77401	4.42484	4.5172	0.0335556	0.742254	49	25	37	18	43	3	2	0	3	4	1.66677	1.37839	1.57722	2.56046	1.58601	0.231766	0.309243	0	0.378541	0.2952
26471	26471	NUPR1	2.76816	5.62634	6.76503	0.00929615	0.742254	380	204	334	113	259	19	12	13	14	25	12.9259	11.2477	14.2376	16.074	9.55293	1.46785	1.85546	2.44807	1.76652	1.845
716	716	C1S	2.76648	8.99042	5.61138	0.0178443	0.742254	2297	1204	1653	537	1385	107	59	63	72	162	78.1339	66.3835	70.4635	76.387	51.0842	8.2663	9.12266	11.8637	9.08499	11.9556
64207	64207	IRF2BPL	2.76564	6.35069	5.86209	0.0154704	0.742254	361	241	301	96	278	27	12	8	15	24	12.2796	13.2877	12.8309	13.6558	10.2537	2.08589	1.85546	1.5065	1.89271	1.7712
2022	2022	ENG	2.76425	8.23627	5.31218	0.0211768	0.742254	935	616	768	238	781	54	34	16	51	65	31.8046	33.9637	32.738	33.855	28.8063	4.17178	5.25713	3.01301	6.4352	4.797
147495	147495	APCDD1	2.76398	4.63312	7.95305	0.00480064	0.742254	278	161	227	78	209	22	7	5	14	18	9.45635	8.87686	9.67648	11.0953	7.70874	1.69961	1.08235	0.941564	1.76652	1.3284
116151	116151	FAM210B	2.76321	5.76515	6.0477	0.0139244	0.742254	380	170	228	72	202	12	10	4	18	24	12.9259	9.37309	9.7191	10.2418	7.45055	0.927062	1.54621	0.753252	2.27125	1.7712
10351	10351	ABCA8	2.76067	1.10445	4.40945	0.0357405	0.742254	12	7	10	4	6	0	0	1	1	0	0.408188	0.385951	0.426277	0.568991	0.221303	0	0	0.188313	0.12618	0
3371	3371	TNC	2.75438	11.5864	5.71685	0.0168029	0.742254	13585	8834	10874	3390	8701	810	466	361	524	808	462.102	487.07	463.533	482.22	320.927	62.5767	72.0535	67.981	66.1185	59.6304
149837	149837	LINC00654	2.74888	1.20539	3.27586	0.0703059	0.742254	9	6	3	0	3	0	0	0	0	1	0.306141	0.330815	0.127883	0	0.110652	0	0	0	0	0.0738
552889	552889	ATXN7L3B	2.74764	5.93749	5.09922	0.0239366	0.742254	213	149	126	48	147	13	6	9	5	9	7.24533	8.21523	5.37108	6.82789	5.42194	1.00432	0.927728	1.69482	0.630902	0.6642
57465	57465	TBC1D24	2.74258	3.39665	5.83429	0.0157168	0.742254	47	48	46	17	45	4	2	2	3	2	1.59874	2.64652	1.96087	2.41821	1.65978	0.309021	0.309243	0.376626	0.378541	0.1476
84866	84866	TMEM25	2.73957	3.00996	7.34938	0.00670859	0.742254	72	66	68	30	48	5	2	4	4	4	2.44913	3.63896	2.89868	4.26743	1.77043	0.386276	0.309243	0.753252	0.504721	0.2952
4327	4327	MMP19	2.73659	4.66244	5.22459	0.0222697	0.742254	115	63	72	27	65	5	6	2	4	4	3.9118	3.47356	3.06919	3.84069	2.39745	0.386276	0.927728	0.376626	0.504721	0.2952
3913	3913	LAMB2	2.73447	9.14088	5.90472	0.0151004	0.742254	2802	1842	2194	755	1605	162	78	75	129	185	95.3118	101.56	93.5251	107.397	59.1987	12.5153	12.0605	14.1235	16.2773	13.653
283537	283537	SLC46A3	2.73229	1.35664	4.61474	0.0316983	0.742254	20	14	12	1	4	1	0	0	1	1	0.680313	0.771901	0.511532	0.142248	0.147536	0.0772552	0	0	0.12618	0.0738
51651	51651	PTRH2	2.72058	3.34748	5.06	0.0244842	0.742254	58	30	26	10	30	4	1	0	2	4	1.97291	1.65407	1.10832	1.42248	1.10652	0.309021	0.154621	0	0.252361	0.2952
8613	8613	PPAP2B	2.71524	6.10337	4.88867	0.0270335	0.742254	202	111	192	42	168	14	8	3	10	12	6.87116	6.12007	8.18451	5.9744	6.1965	1.08157	1.23697	0.564939	1.2618	0.8856
4147	4147	MATN2	2.71364	4.10929	5.44761	0.0195951	0.742254	90	62	68	19	50	5	4	2	4	3	3.06141	3.41842	2.89868	2.70271	1.8442	0.386276	0.618485	0.376626	0.504721	0.2214
148327	148327	CREB3L4	2.70806	1.21186	5.6798	0.0171614	0.742254	18	22	12	8	10	0	0	0	3	2	0.612282	1.21299	0.511532	1.13798	0.368839	0	0	0	0.378541	0.1476
10457	10457	GPNMB	2.69992	9.04305	6.69929	0.00964512	0.742254	4195	2539	3358	1045	2551	258	132	107	196	239	142.696	139.99	143.144	148.649	94.0909	19.9318	20.41	20.1495	24.7313	17.6382
8269	8269	TMEM187	2.69196	1.41799	4.38269	0.0363057	0.742254	17	9	13	1	15	2	0	1	0	0	0.578266	0.496222	0.554159	0.142248	0.553259	0.15451	0	0.188313	0	0
79690	79690	GAL3ST4	2.68871	3.65085	6.08716	0.0136168	0.742254	89	51	86	32	68	10	6	0	4	4	3.02739	2.81193	3.66598	4.55193	2.50811	0.772552	0.927728	0	0.504721	0.2952
11041	11041	B3GNT1	2.68713	4.07341	6.14164	0.0132035	0.742254	103	70	94	32	72	5	4	4	6	5	3.50361	3.85951	4.007	4.55193	2.65564	0.386276	0.618485	0.753252	0.757082	0.369
100506482	100506482	NA	2.68705	1.06554	4.64538	0.0311372	0.742254	18	6	14	3	8	0	1	0	0	2	0.612282	0.330815	0.596787	0.426743	0.295071	0	0.154621	0	0	0.1476
3667	3667	IRS1	2.68594	5.90008	5.17091	0.0229682	0.742254	229	154	191	69	154	14	7	10	10	12	7.78958	8.49091	8.14188	9.81509	5.68012	1.08157	1.08235	1.88313	1.2618	0.8856
51523	51523	CXXC5	2.68505	6.27635	4.505	0.0337958	0.742254	183	108	132	28	114	11	4	6	6	9	6.22486	5.95467	5.62685	3.98294	4.20477	0.849807	0.618485	1.12988	0.757082	0.6642
64374	64374	SIL1	2.685	5.44747	5.66319	0.0173246	0.742254	247	155	176	61	163	18	10	9	2	16	8.40186	8.54605	7.50247	8.67711	6.01208	1.39059	1.54621	1.69482	0.252361	1.1808
114787	114787	GPRIN1	2.68211	2.93648	4.03304	0.0446175	0.742254	18	13	13	7	15	3	1	0	0	1	0.612282	0.716765	0.554159	0.995734	0.553259	0.231766	0.154621	0	0	0.0738
23646	23646	PLD3	2.67827	8.0618	6.18841	0.0128589	0.742254	1712	1031	1382	418	1236	100	53	51	81	106	58.2348	56.845	58.9114	59.4595	45.5885	7.72552	8.19493	9.60396	10.2206	7.8228
51030	51030	TVP23B	2.67775	3.47921	4.75728	0.0291746	0.742254	45	31	28	14	30	2	3	2	1	1	1.5307	1.70921	1.19357	1.99147	1.10652	0.15451	0.463864	0.376626	0.12618	0.0738
84824	84824	FCRLA	2.67481	2.48373	3.47085	0.0624593	0.742254	16	12	13	0	5	1	0	0	0	2	0.54425	0.66163	0.554159	0	0.18442	0.0772552	0	0	0	0.1476
2134	2134	EXTL1	2.67279	2.84424	4.05213	0.0441155	0.742254	26	15	22	4	14	0	1	1	0	3	0.884407	0.827037	0.937808	0.568991	0.516375	0	0.154621	0.188313	0	0.2214
51554	51554	ACKR4	2.67254	3.16763	5.53936	0.0185934	0.742254	60	49	60	6	39	4	1	1	4	4	2.04094	2.70165	2.55766	0.853486	1.43847	0.309021	0.154621	0.188313	0.504721	0.2952
9197	9197	SLC33A1	2.66943	4.92243	5.22458	0.0222699	0.742254	129	99	98	25	90	7	5	3	5	10	4.38802	5.45844	4.17751	3.55619	3.31955	0.540786	0.773107	0.564939	0.630902	0.738
51339	51339	DACT1	2.66914	5.08238	4.43107	0.0352904	0.742254	74	60	53	21	52	5	3	2	2	7	2.51716	3.30815	2.25927	2.9872	1.91796	0.386276	0.463864	0.376626	0.252361	0.5166
967	967	CD63	2.66893	9.58194	5.77905	0.0162183	0.742254	4237	2487	3183	904	2961	237	127	124	172	270	144.124	137.123	135.684	128.592	109.213	18.3095	19.6369	23.3508	21.703	19.926
374969	374969	CCDC23	2.66526	2.62695	5.37361	0.0204437	0.742254	36	21	29	12	29	4	0	1	1	4	1.22456	1.15785	1.2362	1.70697	1.06963	0.309021	0	0.188313	0.12618	0.2952
57707	57707	TLDC1	2.66007	5.45014	4.61424	0.0317075	0.742254	127	79	92	35	91	11	1	4	6	10	4.31999	4.35573	3.92174	4.97867	3.35644	0.849807	0.154621	0.753252	0.757082	0.738
51174	51174	TUBD1	2.65797	1.40565	4.39557	0.0360323	0.742254	12	3	14	5	12	1	0	1	0	1	0.408188	0.165407	0.596787	0.711239	0.442607	0.0772552	0	0.188313	0	0.0738
80723	80723	SLC35G2	2.65777	2.98591	4.10003	0.0428825	0.742254	34	15	25	2	25	0	2	1	1	1	1.15653	0.827037	1.06569	0.284495	0.922098	0	0.309243	0.188313	0.12618	0.0738
9236	9236	CCPG1	2.65429	6.51091	6.19967	0.0127774	0.742254	673	390	538	145	351	43	19	13	36	37	22.8925	21.503	22.9337	20.6259	12.9463	3.32197	2.93781	2.44807	4.54249	2.7306
9636	9636	ISG15	2.65286	4.31363	12.4361	0.000421124	0.742254	935	561	573	231	553	52	28	24	42	56	31.8046	30.9312	24.4256	32.8592	20.3968	4.01727	4.3294	4.51951	5.29957	4.1328
24142	24142	NAT6	2.64886	3.09813	4.01789	0.04502	0.742254	21	13	23	7	14	1	0	1	0	4	0.714328	0.716765	0.980436	0.995734	0.516375	0.0772552	0	0.188313	0	0.2952
284358	284358	MAMSTR	2.64504	1.4737	3.03972	0.0812497	0.742254	8	4	6	1	3	0	1	0	0	0	0.272125	0.220543	0.255766	0.142248	0.110652	0	0.154621	0	0	0
81789	81789	TIGD6	2.64016	2.86033	3.34738	0.0673121	0.742254	18	5	8	2	11	1	0	0	0	2	0.612282	0.275679	0.341021	0.284495	0.405723	0.0772552	0	0	0	0.1476
55089	55089	SLC38A4	2.63986	2.35292	6.5522	0.0104755	0.742254	51	39	42	10	38	7	1	0	2	4	1.7348	2.1503	1.79036	1.42248	1.40159	0.540786	0.154621	0	0.252361	0.2952
55272	55272	IMP3	2.63464	4.10601	4.52424	0.0334179	0.742254	67	44	39	10	44	5	1	3	2	2	2.27905	2.42598	1.66248	1.42248	1.62289	0.386276	0.154621	0.564939	0.252361	0.1476
94241	94241	TP53INP1	2.62625	5.31504	4.7152	0.0298971	0.742254	153	73	83	39	86	9	1	6	7	8	5.20439	4.02491	3.53809	5.54766	3.17202	0.695297	0.154621	1.12988	0.883262	0.5904
6398	6398	SECTM1	2.62296	3.6294	8.89387	0.0028613	0.742254	217	137	198	57	174	12	6	9	10	18	7.38139	7.5536	8.44027	8.10812	6.4178	0.927062	0.927728	1.69482	1.2618	1.3284
10916	10916	MAGED2	2.62133	7.92077	5.49593	0.0190608	0.742254	1273	748	889	258	854	76	29	33	63	87	43.3019	41.2416	37.896	36.6999	31.4989	5.87139	4.48402	6.21433	7.94936	6.4206
5010	5010	CLDN11	2.60994	5.94503	8.46984	0.00361083	0.742254	961	695	770	254	698	92	40	23	34	70	32.689	38.3194	32.8233	36.1309	25.745	7.10748	6.18485	4.3312	4.29013	5.166
65057	65057	ACD	2.60827	3.73667	5.84835	0.0155917	0.742254	81	49	61	34	59	9	3	2	4	5	2.75527	2.70165	2.60029	4.83642	2.17615	0.695297	0.463864	0.376626	0.504721	0.369
51282	51282	SCAND1	2.6048	4.20606	5.71431	0.0168272	0.742254	106	99	86	25	78	6	6	3	4	9	3.60566	5.45844	3.66598	3.55619	2.87695	0.463531	0.927728	0.564939	0.504721	0.6642
1312	1312	COMT	2.60471	6.54721	5.57543	0.0182142	0.742254	557	339	372	121	336	33	19	16	22	32	18.9467	18.691	15.8575	17.212	12.393	2.54942	2.93781	3.01301	2.77597	2.3616
2519	2519	FUCA2	2.59664	5.91233	5.61811	0.0177758	0.742254	347	232	259	88	251	16	17	12	12	25	11.8034	12.7915	11.0406	12.5178	9.25786	1.23608	2.62856	2.25975	1.51416	1.845
55959	55959	SULF2	2.59404	7.47639	4.7191	0.0298294	0.742254	585	345	432	142	441	40	20	21	18	42	19.8991	19.0219	18.4151	20.1992	16.2658	3.09021	3.09243	3.95457	2.27125	3.0996
374907	374907	B3GNT8	2.59011	1.13362	3.7763	0.0519835	0.742254	13	6	8	3	5	0	1	0	1	0	0.442203	0.330815	0.341021	0.426743	0.18442	0	0.154621	0	0.12618	0
57513	57513	CASKIN2	2.58788	4.29137	5.02887	0.0249282	0.742254	93	48	68	29	61	4	5	1	6	6	3.16345	2.64652	2.89868	4.12518	2.24992	0.309021	0.773107	0.188313	0.757082	0.4428
27079	27079	RPUSD2	2.58691	3.26125	3.50618	0.0611404	0.742254	21	8	15	4	13	1	1	0	1	1	0.714328	0.441086	0.639415	0.568991	0.479491	0.0772552	0.154621	0	0.12618	0.0738
55258	55258	THNSL2	2.58531	2.53315	5.41573	0.0199561	0.742254	48	26	31	14	23	2	2	0	3	4	1.63275	1.43353	1.32146	1.99147	0.84833	0.15451	0.309243	0	0.378541	0.2952
81932	81932	HDHD3	2.58063	1.8453	3.87753	0.0489365	0.742254	17	8	13	4	9	0	1	0	2	0	0.578266	0.441086	0.554159	0.568991	0.331955	0	0.154621	0	0.252361	0
84247	84247	LDOC1L	2.57624	5.62935	4.5327	0.0332531	0.742254	165	107	112	26	105	8	6	4	5	14	5.61258	5.89953	4.7743	3.69844	3.87281	0.618041	0.927728	0.753252	0.630902	1.0332
23209	23209	MLC1	2.5745	1.0305	4.71419	0.0299147	0.742254	15	11	13	2	12	1	0	0	0	3	0.510235	0.606494	0.554159	0.284495	0.442607	0.0772552	0	0	0	0.2214
79065	79065	ATG9A	2.57041	6.50458	4.9918	0.0254677	0.742254	366	239	262	87	256	29	16	7	13	29	12.4497	13.1775	11.1684	12.3756	9.44228	2.2404	2.47394	1.31819	1.64034	2.1402
136	136	ADORA2B	2.57007	2.14842	3.69683	0.054516	0.742254	20	9	10	4	7	1	1	1	0	0	0.680313	0.496222	0.426277	0.568991	0.258187	0.0772552	0.154621	0.188313	0	0
50937	50937	CDON	2.56796	4.0702	4.64752	0.0310984	0.742254	82	48	63	15	36	2	1	4	1	10	2.78928	2.64652	2.68554	2.13372	1.32782	0.15451	0.154621	0.753252	0.12618	0.738
83986	83986	ITFG3	2.56498	6.57541	5.18443	0.0227902	0.742254	466	292	350	104	324	48	10	13	13	41	15.8513	16.0997	14.9197	14.7938	11.9504	3.70825	1.54621	2.44807	1.64034	3.0258
150383	150383	CDPF1	2.56384	2.33964	3.70789	0.0541559	0.742254	16	9	14	3	12	0	0	0	1	3	0.54425	0.496222	0.596787	0.426743	0.442607	0	0	0	0.12618	0.2214
126308	126308	MOB3A	2.56286	5.5529	5.21667	0.0223714	0.742254	219	161	174	63	162	20	8	9	8	14	7.44943	8.87686	7.41721	8.96161	5.97519	1.5451	1.23697	1.69482	1.00944	1.0332
643155	643155	SMIM15	2.56273	5.36216	4.42781	0.0353577	0.742254	132	76	114	31	83	8	2	8	3	10	4.49006	4.19032	4.85955	4.40968	3.06136	0.618041	0.309243	1.5065	0.378541	0.738
8630	8630	HSD17B6	2.5581	2.35518	4.4636	0.0346246	0.742254	20	19	19	7	18	0	1	1	1	3	0.680313	1.04758	0.809925	0.995734	0.66391	0	0.154621	0.188313	0.12618	0.2214
1293	1293	COL6A3	2.55439	13.1034	5.34254	0.0208112	0.742254	44897	28461	37234	11148	27090	3169	1635	1371	1978	3143	1527.2	1569.22	1587.2	1585.78	999.185	244.822	252.806	258.177	249.585	231.954
26035	26035	GLCE	2.5532	5.51489	4.93313	0.0263466	0.742254	207	113	146	48	145	9	6	11	9	8	7.04124	6.23035	6.22364	6.82789	5.34817	0.695297	0.927728	2.07144	1.13562	0.5904
80235	80235	PIGZ	2.54922	2.40565	5.01455	0.0251351	0.742254	36	22	31	7	20	1	2	1	1	3	1.22456	1.21299	1.32146	0.995734	0.737678	0.0772552	0.309243	0.188313	0.12618	0.2214
3108	3108	HLA-DMA	2.54846	1.67084	4.26871	0.0388204	0.742254	25	11	11	4	14	0	0	1	2	1	0.850391	0.606494	0.468904	0.568991	0.516375	0	0	0.188313	0.252361	0.0738
9900	9900	SV2A	2.54601	4.86973	4.98445	0.0255761	0.742254	140	82	90	32	103	11	6	4	6	5	4.76219	4.52114	3.83649	4.55193	3.79904	0.849807	0.927728	0.753252	0.757082	0.369
9550	9550	ATP6V1G1	2.54463	6.77779	5.14885	0.0232617	0.742254	523	279	397	137	342	41	18	11	26	37	17.7902	15.3829	16.9232	19.4879	12.6143	3.16746	2.78318	2.07144	3.28069	2.7306
7132	7132	TNFRSF1A	2.53905	7.0365	5.15954	0.023119	0.742254	668	410	510	164	445	33	26	21	34	48	22.7224	22.6057	21.7401	23.3286	16.4133	2.54942	4.02015	3.95457	4.29013	3.5424
203197	203197	C9orf91	2.53629	3.98266	5.02433	0.0249936	0.742254	91	68	60	19	63	8	5	1	2	8	3.09542	3.74923	2.55766	2.70271	2.32369	0.618041	0.773107	0.188313	0.252361	0.5904
25878	25878	MXRA5	2.53474	8.63341	5.51109	0.0188963	0.742254	2393	1644	2033	563	1237	150	101	78	100	160	81.3994	90.6433	86.662	80.0855	45.6254	11.5883	15.6168	14.6884	12.618	11.808
3671	3671	ISLR	2.53361	3.63789	4.67172	0.0306633	0.742254	56	36	46	15	49	2	4	0	4	5	1.90488	1.98489	1.96087	2.13372	1.80731	0.15451	0.618485	0	0.504721	0.369
219854	219854	TMEM218	2.53325	2.59941	5.59492	0.0180126	0.742254	63	25	50	9	39	4	2	0	3	5	2.14299	1.37839	2.13138	1.28023	1.43847	0.309021	0.309243	0	0.378541	0.369
7070	7070	THY1	2.53117	9.93603	4.78489	0.0287105	0.742254	3501	2190	2669	968	2362	280	142	95	154	259	119.089	120.747	113.773	137.696	87.1198	21.6314	21.9562	17.8897	19.4318	19.1142
8487	8487	GEMIN2	2.52937	1.43716	3.83708	0.0501306	0.742254	11	6	8	4	7	2	0	0	0	1	0.374172	0.330815	0.341021	0.568991	0.258187	0.15451	0	0	0	0.0738
114757	114757	CYGB	2.52882	2.55063	6.63579	0.00999501	0.742254	76	35	55	21	53	3	1	2	5	8	2.58519	1.92975	2.34452	2.9872	1.95485	0.231766	0.154621	0.376626	0.630902	0.5904
9240	9240	PNMA1	2.52796	6.29393	4.33272	0.0373864	0.742254	204	119	161	60	172	13	5	8	14	14	6.93919	6.56116	6.86305	8.53486	6.34403	1.00432	0.773107	1.5065	1.76652	1.0332
10126	10126	DNAL4	2.52714	2.55523	4.25852	0.0390539	0.742254	28	9	23	11	18	3	0	0	2	3	0.952438	0.496222	0.980436	1.56472	0.66391	0.231766	0	0	0.252361	0.2214
388335	388335	TMEM220	2.5246	1.70275	4.86667	0.0273803	0.742254	27	15	23	6	14	1	1	1	1	2	0.918422	0.827037	0.980436	0.853486	0.516375	0.0772552	0.154621	0.188313	0.12618	0.1476
5552	5552	SRGN	2.52251	2.58609	4.3437	0.0371461	0.742254	21	20	23	8	13	2	1	1	0	3	0.714328	1.10272	0.980436	1.13798	0.479491	0.15451	0.154621	0.188313	0	0.2214
6678	6678	SPARC	2.5168	12.4713	5.17581	0.0229035	0.742254	29466	18607	22155	6879	15373	1951	1006	885	1321	2030	1002.3	1025.91	944.416	978.522	567.016	150.725	155.549	166.657	166.684	149.814
57214	57214	CEMIP	2.51634	8.28888	4.74085	0.0294545	0.742254	1117	772	815	263	1143	91	44	45	45	82	37.9955	42.5648	34.7415	37.4111	42.1583	7.03022	6.80334	8.47408	5.67812	6.0516
4060	4060	LUM	2.51135	9.95785	5.2853	0.0215061	0.742254	5558	3599	4256	1182	3351	324	203	183	256	376	189.059	198.434	181.423	168.137	123.598	25.0307	31.3881	34.4613	32.3022	27.7488
85453	85453	TSPYL5	2.51027	4.5645	5.41666	0.0199455	0.742254	152	96	137	32	112	15	7	4	3	13	5.17038	5.29304	5.83999	4.55193	4.131	1.15883	1.08235	0.753252	0.378541	0.959401
7184	7184	HSP90B1	2.50821	9.72748	5.37934	0.0203766	0.742254	4777	2827	3467	1077	3683	346	174	156	205	323	162.493	155.869	147.79	153.201	135.843	26.7303	26.9041	29.3768	25.867	23.8374
5066	5066	PAM	2.50806	8.29698	4.96489	0.0258669	0.742254	1397	883	1147	321	969	93	52	52	51	113	47.5198	48.6849	48.8939	45.6615	35.7405	7.18473	8.04031	9.79227	6.4352	8.3394
5159	5159	PDGFRB	2.50759	9.28017	5.09978	0.0239289	0.742254	3033	1829	2324	721	2086	242	111	105	108	211	103.169	100.843	99.0667	102.561	76.9398	18.6958	17.163	19.7729	13.6275	15.5718
26277	26277	TINF2	2.50256	5.07612	4.6583	0.0309038	0.742254	125	108	70	38	98	7	7	5	6	8	4.25195	5.95467	2.98394	5.40541	3.61462	0.540786	1.08235	0.941564	0.757082	0.5904
51058	51058	ZNF691	2.50047	2.16034	3.56131	0.0591409	0.742254	9	7	14	4	11	1	0	0	0	3	0.306141	0.385951	0.596787	0.568991	0.405723	0.0772552	0	0	0	0.2214
1903	1903	S1PR3	2.49986	8.27863	5.06623	0.0243964	0.742254	1467	919	1147	378	1064	120	67	44	48	120	49.9009	50.6698	48.8939	53.7696	39.2445	9.27062	10.3596	8.28577	6.05666	8.856
359948	359948	IRF2BP2	2.49754	5.40752	5.2537	0.0219002	0.742254	249	192	192	55	159	28	8	8	7	19	8.46989	10.5861	8.18451	7.82362	5.86454	2.16314	1.23697	1.5065	0.883262	1.4022
138050	138050	HGSNAT	2.49721	6.8153	4.97965	0.0256472	0.742254	523	334	431	129	349	52	16	12	26	42	17.7902	18.4154	18.3725	18.35	12.8725	4.01727	2.47394	2.25975	3.28069	3.0996
83719	83719	YPEL3	2.49576	4.5317	5.87725	0.0153377	0.742254	194	110	155	44	116	11	4	6	11	17	6.59903	6.06494	6.60729	6.2589	4.27853	0.849807	0.618485	1.12988	1.38798	1.2546
54946	54946	SLC41A3	2.49555	4.03633	5.142	0.0233537	0.742254	77	68	85	22	75	5	4	3	5	8	2.6192	3.74923	3.62335	3.12945	2.76629	0.386276	0.618485	0.564939	0.630902	0.5904
55172	55172	DNAAF2	2.4946	3.193	3.34998	0.067206	0.742254	14	14	10	7	18	0	0	0	1	5	0.476219	0.771901	0.426277	0.995734	0.66391	0	0	0	0.12618	0.369
1200	1200	TPP1	2.49255	7.39207	5.79129	0.0161058	0.742254	1237	720	976	318	814	100	38	38	54	104	42.0773	39.6978	41.6046	45.2348	30.0235	7.72552	5.87561	7.15589	6.81374	7.6752
9486	9486	CHST10	2.4919	3.59901	4.03454	0.0445777	0.742254	38	16	30	9	38	2	1	2	2	2	1.29259	0.882173	1.27883	1.28023	1.40159	0.15451	0.154621	0.376626	0.252361	0.1476
84309	84309	NUDT16L1	2.49062	2.77028	4.92579	0.0264587	0.742254	41	31	38	7	35	1	3	1	3	2	1.39464	1.70921	1.61985	0.995734	1.29094	0.0772552	0.463864	0.188313	0.378541	0.1476
51661	51661	FKBP7	2.48954	5.77211	5.40156	0.0201187	0.742254	340	199	242	87	256	22	13	9	20	24	11.5653	10.972	10.3159	12.3756	9.44228	1.69961	2.01008	1.69482	2.52361	1.7712
6536	6536	SLC6A9	2.48429	6.32816	5.91394	0.0150216	0.742254	570	403	516	169	426	55	21	14	31	59	19.3889	22.2197	21.9959	24.0399	15.7125	4.24903	3.24705	2.63638	3.91159	4.3542
55343	55343	SLC35C1	2.48287	5.25225	4.73562	0.0295441	0.742254	171	99	117	44	130	11	4	9	9	8	5.81667	5.45844	4.98744	6.2589	4.79491	0.849807	0.618485	1.69482	1.13562	0.5904
27173	27173	SLC39A1	2.47996	7.15547	5.34597	0.0207702	0.742254	836	465	659	204	626	57	26	21	46	79	28.4371	25.6381	28.0916	29.0185	23.0893	4.40354	4.02015	3.95457	5.8043	5.8302
8707	8707	B3GALT2	2.47176	0.993584	2.7564	0.0968663	0.742254	5	4	4	2	1	0	0	0	1	0	0.170078	0.220543	0.170511	0.284495	0.0368839	0	0	0	0.12618	0
55701	55701	ARHGEF40	2.47104	7.26235	5.23808	0.0220977	0.742254	862	535	669	220	588	75	31	20	46	69	29.3215	29.4977	28.5179	31.2945	21.6877	5.79414	4.79326	3.76626	5.8043	5.0922
7727	7727	ZNF174	2.47025	3.22338	3.2005	0.0736157	0.742254	22	15	21	2	17	0	0	0	4	1	0.748344	0.827037	0.895181	0.284495	0.627027	0	0	0	0.504721	0.0738
90993	90993	CREB3L1	2.47011	8.67869	4.5818	0.0323133	0.742254	1384	924	1220	393	1111	131	56	44	64	127	47.0776	50.9455	52.0057	55.9033	40.978	10.1204	8.6588	8.28577	8.07554	9.37261
1717	1717	DHCR7	2.46677	4.37597	5.29051	0.0214419	0.742254	132	95	93	39	89	12	3	2	10	13	4.49006	5.2379	3.96437	5.54766	3.28267	0.927062	0.463864	0.376626	1.2618	0.959401
27250	27250	PDCD4	2.46551	6.31568	5.43944	0.019687	0.742254	511	303	437	124	311	34	20	18	24	36	17.382	16.7061	18.6283	17.6387	11.4709	2.62668	3.09243	3.38963	3.02833	2.6568
1306	1306	COL15A1	2.46226	6.30414	5.60606	0.0178985	0.742254	578	401	467	146	256	48	21	17	22	50	19.661	22.1095	19.9071	20.7682	9.44228	3.70825	3.24705	3.20132	2.77597	3.69
138151	138151	NACC2	2.46199	3.37181	4.22929	0.0397322	0.742254	36	22	25	14	32	6	2	1	1	1	1.22456	1.21299	1.06569	1.99147	1.18029	0.463531	0.309243	0.188313	0.12618	0.0738
10417	10417	SPON2	2.45825	3.45898	5.89962	0.0151441	0.742254	96	64	78	22	109	14	4	1	2	12	3.2655	3.52869	3.32496	3.12945	4.02035	1.08157	0.618485	0.188313	0.252361	0.8856
151258	151258	SLC38A11	2.45806	2.08241	4.68327	0.0304578	0.742254	24	18	21	8	26	2	0	1	2	3	0.816375	0.992444	0.895181	1.13798	0.958982	0.15451	0	0.188313	0.252361	0.2214
23588	23588	KLHDC2	2.45744	4.58299	4.59377	0.0320884	0.742254	113	102	67	17	61	6	4	5	5	6	3.84377	5.62385	2.85605	2.41821	2.24992	0.463531	0.618485	0.941564	0.630902	0.4428
1645	1645	AKR1C1	2.44896	1.98506	5.41777	0.0199327	0.742254	31	17	24	7	46	2	1	1	3	2	1.05448	0.937309	1.02306	0.995734	1.69666	0.15451	0.154621	0.188313	0.378541	0.1476
92305	92305	TMEM129	2.4469	4.91009	5.18081	0.0228376	0.742254	193	103	164	45	114	13	6	8	9	12	6.56502	5.67899	6.99093	6.40115	4.20477	1.00432	0.927728	1.5065	1.13562	0.8856
8519	8519	IFITM1	2.4461	4.91351	10.502	0.00119246	0.742254	950	561	736	215	608	62	35	30	45	75	32.3149	30.9312	31.374	30.5833	22.4254	4.78982	5.41175	5.64939	5.67812	5.535
64285	64285	RHBDF1	2.44572	6.07341	5.46503	0.0194007	0.742254	442	282	335	103	340	33	13	14	27	35	15.0349	15.5483	14.2803	14.6515	12.5405	2.54942	2.01008	2.63638	3.40687	2.583
7148	7148	TNXB	2.44507	2.48406	5.60306	0.0179292	0.742254	61	36	46	9	28	5	2	1	3	3	2.07495	1.98489	1.96087	1.28023	1.03275	0.386276	0.309243	0.188313	0.378541	0.2214
167681	167681	PRSS35	2.4431	3.15726	4.64696	0.0311085	0.742254	51	37	38	11	50	7	0	2	4	2	1.7348	2.04002	1.61985	1.56472	1.8442	0.540786	0	0.376626	0.504721	0.1476
139818	139818	DOCK11	2.4414	4.86867	5.16377	0.0230628	0.742254	185	114	142	47	125	12	6	5	13	14	6.29289	6.28548	6.05313	6.68564	4.61049	0.927062	0.927728	0.941564	1.64034	1.0332
9076	9076	CLDN1	2.43692	1.752	4.55029	0.0329131	0.742254	20	14	22	6	15	2	0	1	2	1	0.680313	0.771901	0.937808	0.853486	0.553259	0.15451	0	0.188313	0.252361	0.0738
4035	4035	LRP1	2.43689	10.2176	5.94835	0.0147311	0.742254	10172	7038	8667	2320	6091	784	452	329	455	764	346.007	388.046	369.454	330.015	224.66	60.5681	69.8888	61.9549	57.4121	56.3832
57617	57617	VPS18	2.43571	5.66643	4.50098	0.0338754	0.742254	208	121	144	53	120	16	6	7	13	10	7.07525	6.67143	6.13838	7.53913	4.42607	1.23608	0.927728	1.31819	1.64034	0.738
4247	4247	MGAT2	2.43469	6.06104	4.12931	0.0421464	0.742254	173	107	136	50	151	12	8	7	9	13	5.88471	5.89953	5.79736	7.11239	5.56947	0.927062	1.23697	1.31819	1.13562	0.959401
22943	22943	DKK1	2.43355	8.70017	3.55598	0.0593312	0.742254	635	385	395	121	393	30	25	21	29	42	21.5999	21.2273	16.8379	17.212	14.4954	2.31766	3.86553	3.95457	3.65923	3.0996
92714	92714	ARRDC1	2.43215	3.22478	4.88677	0.0270633	0.742254	49	40	35	16	42	5	2	2	3	3	1.66677	2.20543	1.49197	2.27596	1.54912	0.386276	0.309243	0.376626	0.378541	0.2214
51267	51267	CLEC1A	2.432	2.20991	4.12326	0.0422974	0.742254	19	9	18	8	19	4	0	0	1	2	0.646297	0.496222	0.767298	1.13798	0.700794	0.309021	0	0	0.12618	0.1476
3455	3455	IFNAR2	2.43182	3.42373	3.68282	0.0549757	0.742254	39	20	29	10	26	4	0	3	2	0	1.32661	1.10272	1.2362	1.42248	0.958982	0.309021	0	0.564939	0.252361	0
1292	1292	COL6A2	2.43083	12.8101	5.25534	0.0218796	0.742254	40091	27390	32727	9950	33186	3361	1481	1473	2087	3412	1363.72	1510.17	1395.08	1415.36	1224.03	259.655	228.994	277.385	263.338	251.806
78996	78996	C7orf49	2.42998	3.78201	3.11042	0.0777928	0.742254	36	14	22	6	22	1	0	4	0	1	1.22456	0.771901	0.937808	0.853486	0.811446	0.0772552	0	0.753252	0	0.0738
176	176	ACAN	2.42907	4.39258	4.45375	0.0348247	0.742254	88	57	89	33	33	5	5	2	8	5	2.99338	3.14274	3.79386	4.69417	1.21717	0.386276	0.773107	0.376626	1.00944	0.369
163126	163126	EID2	2.42646	3.62166	3.63653	0.0565247	0.742254	34	18	21	9	31	5	1	2	0	1	1.15653	0.992444	0.895181	1.28023	1.1434	0.386276	0.154621	0.376626	0	0.0738
1388	1388	ATF6B	2.42628	6.46055	5.44157	0.019663	0.742254	579	380	448	152	415	45	18	17	32	60	19.6951	20.9516	19.0972	21.6217	15.3068	3.47648	2.78318	3.20132	4.03777	4.428
100290566	100290566	NA	2.42594	3.55872	3.45069	0.0632252	0.742254	27	14	25	10	18	1	2	2	0	2	0.918422	0.771901	1.06569	1.42248	0.66391	0.0772552	0.309243	0.376626	0	0.1476
84935	84935	MEDAG	2.42589	2.43357	3.77682	0.0519672	0.742254	27	16	18	5	28	3	3	0	0	1	0.918422	0.882173	0.767298	0.711239	1.03275	0.231766	0.463864	0	0	0.0738
84256	84256	FLYWCH1	2.42428	4.92436	5.66416	0.017315	0.742254	239	159	169	62	165	15	13	5	13	20	8.12974	8.76659	7.20407	8.81936	6.08585	1.15883	2.01008	0.941564	1.64034	1.476
5376	5376	PMP22	2.42381	6.83852	4.83689	0.0278571	0.742254	626	354	469	118	366	39	17	23	29	45	21.2938	19.5181	19.9924	16.7852	13.4995	3.01295	2.62856	4.3312	3.65923	3.321
966	966	CD59	2.42058	9.44163	4.60474	0.0318838	0.742254	2958	1769	2138	624	2179	203	129	92	140	203	100.618	97.5352	91.1379	88.7626	80.3701	15.6828	19.9462	17.3248	17.6652	14.9814
2629	2629	GBA	2.41899	5.38433	4.83509	0.0278862	0.742254	211	116	175	53	172	16	7	4	14	22	7.1773	6.39575	7.45984	7.53913	6.34403	1.23608	1.08235	0.753252	1.76652	1.6236
65094	65094	JMJD4	2.41864	3.49755	3.58539	0.0582897	0.742254	30	17	18	12	35	1	0	4	1	2	1.02047	0.937309	0.767298	1.70697	1.29094	0.0772552	0	0.753252	0.12618	0.1476
85027	85027	SMIM3	2.41817	5.3066	3.56934	0.0588558	0.742254	74	54	62	21	67	4	1	4	5	9	2.51716	2.97733	2.64291	2.9872	2.47122	0.309021	0.154621	0.753252	0.630902	0.6642
4837	4837	NNMT	2.41673	6.55254	4.16156	0.0413514	0.742254	305	211	234	76	206	21	15	7	14	32	10.3748	11.6337	9.97487	10.8108	7.59809	1.62236	2.31932	1.31819	1.76652	2.3616
441518	441518	FAM127C	2.4106	4.77364	4.84755	0.0276855	0.742254	141	93	88	41	110	8	6	4	9	13	4.79621	5.12763	3.75123	5.83216	4.05723	0.618041	0.927728	0.753252	1.13562	0.959401
80764	80764	THAP7	2.40904	3.60502	4.11024	0.0426242	0.742254	40	32	38	10	32	3	3	1	2	3	1.36063	1.76435	1.61985	1.42248	1.18029	0.231766	0.463864	0.188313	0.252361	0.2214
1281	1281	COL3A1	2.40619	11.7115	5.55176	0.0184621	0.742254	25600	16541	19407	5725	15816	1929	986	824	1299	1836	870.8	912.001	827.275	814.368	583.356	149.025	152.457	155.17	163.908	135.497
51368	51368	TEX264	2.40567	4.3929	5.17849	0.0228681	0.742254	138	96	101	30	101	9	4	6	8	10	4.69416	5.29304	4.30539	4.26743	3.72528	0.695297	0.618485	1.12988	1.00944	0.738
24147	24147	FJX1	2.4023	3.25034	4.30375	0.0380284	0.742254	37	25	34	9	49	3	2	1	1	6	1.25858	1.37839	1.44934	1.28023	1.80731	0.231766	0.309243	0.188313	0.12618	0.4428
126119	126119	JOSD2	2.40154	3.31812	5.28206	0.0215462	0.742254	68	58	60	17	73	5	3	1	7	7	2.31306	3.19788	2.55766	2.41821	2.69253	0.386276	0.463864	0.188313	0.883262	0.5166
27350	27350	APOBEC3C	2.40054	5.00814	4.7765	0.0288507	0.742254	164	87	138	49	110	14	6	5	9	14	5.57856	4.79681	5.88262	6.97014	4.05723	1.08157	0.927728	0.941564	1.13562	1.0332
9052	9052	GPRC5A	2.40043	4.81279	4.71491	0.029902	0.742254	169	123	98	33	95	12	6	2	11	14	5.74864	6.7817	4.17751	4.69417	3.50397	0.927062	0.927728	0.376626	1.38798	1.0332
150368	150368	FAM109B	2.39912	4.40487	3.29349	0.0695549	0.742254	56	36	38	8	28	7	0	2	4	0	1.90488	1.98489	1.61985	1.13798	1.03275	0.540786	0	0.376626	0.504721	0
140458	140458	ASB5	2.39879	3.84529	3.74927	0.0528306	0.742254	47	30	30	9	26	5	2	0	3	2	1.59874	1.65407	1.27883	1.28023	0.958982	0.386276	0.309243	0	0.378541	0.1476
8848	8848	TSC22D1	2.39855	6.41494	4.65859	0.0308986	0.742254	430	300	316	87	288	45	20	6	22	31	14.6267	16.5407	13.4703	12.3756	10.6226	3.47648	3.09243	1.12988	2.77597	2.2878
131408	131408	FAM131A	2.39656	2.21325	4.1543	0.041529	0.742254	35	14	17	8	20	0	0	1	2	5	1.19055	0.771901	0.72467	1.13798	0.737678	0	0	0.188313	0.252361	0.369
51646	51646	YPEL5	2.39272	6.70657	4.4443	0.035018	0.742254	482	318	350	69	283	31	18	14	27	26	16.3955	17.5332	14.9197	9.81509	10.4381	2.39491	2.78318	2.63638	3.40687	1.9188
5118	5118	PCOLCE	2.38782	10.1219	5.3815	0.0203514	0.742254	7602	4564	6212	2013	5255	571	305	261	391	678	258.587	251.64	264.803	286.345	193.825	44.1127	47.1595	49.1497	49.3365	50.0364
55851	55851	PSENEN	2.38054	3.31317	4.80399	0.0283939	0.742254	65	45	50	11	49	5	3	2	2	6	2.21102	2.48111	2.13138	1.56472	1.80731	0.386276	0.463864	0.376626	0.252361	0.4428
55974	55974	SLC50A1	2.38028	4.29915	5.49572	0.019063	0.742254	166	87	118	46	108	19	5	5	5	15	5.6466	4.79681	5.03006	6.54339	3.98346	1.46785	0.773107	0.941564	0.630902	1.107
3430	3430	IFI35	2.37903	2.41078	9.92186	0.00163328	0.742254	180	124	118	46	100	18	6	4	11	12	6.12282	6.83684	5.03006	6.54339	3.68839	1.39059	0.927728	0.753252	1.38798	0.8856
1295	1295	COL8A1	2.37895	5.31857	4.17398	0.0410492	0.742254	153	89	134	33	87	15	5	4	5	16	5.20439	4.90709	5.71211	4.69417	3.2089	1.15883	0.773107	0.753252	0.630902	1.1808
80709	80709	AKNA	2.37805	4.82327	5.1508	0.0232357	0.742254	239	134	155	64	132	22	8	6	10	21	8.12974	7.3882	6.60729	9.10385	4.86868	1.69961	1.23697	1.12988	1.2618	1.5498
2745	2745	GLRX	2.37602	4.20405	5.07353	0.0242938	0.742254	127	75	88	33	104	11	4	4	6	13	4.31999	4.13518	3.75123	4.69417	3.83593	0.849807	0.618485	0.753252	0.757082	0.959401
57722	57722	IGDCC4	2.37282	3.99747	5.66838	0.0172734	0.742254	152	86	103	32	121	14	6	3	9	10	5.17038	4.74168	4.39065	4.55193	4.46295	1.08157	0.927728	0.564939	1.13562	0.738
84892	84892	POMGNT2	2.37143	3.43625	4.40868	0.0357566	0.742254	46	25	64	19	23	1	2	2	5	5	1.56472	1.37839	2.72817	2.70271	0.84833	0.0772552	0.309243	0.376626	0.630902	0.369
91523	91523	PCED1B	2.37079	1.70192	3.241	0.0718168	0.742254	7	11	9	3	5	1	1	0	0	1	0.238109	0.606494	0.383649	0.426743	0.18442	0.0772552	0.154621	0	0	0.0738
4061	4061	LY6E	2.36947	7.47374	6.04151	0.0139733	0.742254	1497	1119	1519	422	1384	139	73	54	98	152	50.9214	61.697	64.7514	60.0285	51.0473	10.7385	11.2874	10.1689	12.3657	11.2176
10004	10004	NAALADL1	2.3683	1.90373	4.13598	0.0419806	0.742254	21	13	18	7	12	2	0	1	2	1	0.714328	0.716765	0.767298	0.995734	0.442607	0.15451	0	0.188313	0.252361	0.0738
490	490	ATP2B1	2.36707	7.71895	4.02982	0.0447028	0.742254	676	425	528	144	556	58	22	16	47	60	22.9946	23.4327	22.5074	20.4837	20.5075	4.4808	3.40167	3.01301	5.93048	4.428
55504	55504	TNFRSF19	2.36061	4.29999	3.47524	0.0622937	0.742254	52	38	33	10	56	0	4	3	2	4	1.76881	2.09516	1.40671	1.42248	2.0655	0	0.618485	0.564939	0.252361	0.2952
3652	3652	IPP	2.35591	3.0715	4.52599	0.0333838	0.742254	47	28	36	14	38	5	2	2	2	3	1.59874	1.5438	1.5346	1.99147	1.40159	0.386276	0.309243	0.376626	0.252361	0.2214
4319	4319	MMP10	2.35585	2.10563	3.98232	0.0459803	0.742254	17	13	15	2	55	3	0	0	3	2	0.578266	0.716765	0.639415	0.284495	2.02862	0.231766	0	0	0.378541	0.1476
55080	55080	TAPBPL	2.35469	3.35913	4.77259	0.0289163	0.742254	66	41	51	16	53	5	1	4	3	6	2.24503	2.26057	2.17401	2.27596	1.95485	0.386276	0.154621	0.753252	0.378541	0.4428
5292	5292	PIM1	2.3546	3.02513	4.92971	0.0263987	0.742254	72	32	53	13	40	5	3	2	1	7	2.44913	1.76435	2.25927	1.84922	1.47536	0.386276	0.463864	0.376626	0.12618	0.5166
129831	129831	RBM45	2.35348	2.14976	3.83333	0.050243	0.742254	29	19	7	4	15	2	1	1	0	2	0.986454	1.04758	0.298394	0.568991	0.553259	0.15451	0.154621	0.188313	0	0.1476
3005	3005	H1F0	2.35314	7.51642	4.30359	0.0380321	0.742254	687	384	510	169	624	59	26	26	36	56	23.3687	21.1721	21.7401	24.0399	23.0156	4.55806	4.02015	4.89613	4.54249	4.1328
11160	11160	ERLIN2	2.35281	5.66537	4.42287	0.0354603	0.742254	242	140	200	46	166	17	5	15	10	15	8.23178	7.71901	8.52553	6.54339	6.12273	1.31334	0.773107	2.82469	1.2618	1.107
51313	51313	FAM198B	2.34945	2.38045	4.37358	0.0365001	0.742254	42	32	27	8	19	4	3	2	0	1	1.42866	1.76435	1.15095	1.13798	0.700794	0.309021	0.463864	0.376626	0	0.0738
9563	9563	H6PD	2.34886	6.48728	4.78572	0.0286967	0.742254	555	328	383	127	331	35	15	23	27	49	18.8787	18.0845	16.3264	18.0655	12.2086	2.70393	2.31932	4.3312	3.40687	3.6162
219	219	ALDH1B1	2.34343	5.07306	4.28892	0.0383614	0.742254	117	81	110	39	85	12	5	5	7	10	3.97983	4.466	4.68904	5.54766	3.13513	0.927062	0.773107	0.941564	0.883262	0.738
4925	4925	NUCB2	2.34323	7.00556	4.8702	0.0273243	0.742254	750	465	569	196	491	61	23	28	41	70	25.5117	25.6381	24.2551	27.8806	18.11	4.71257	3.55629	5.27276	5.17339	5.166
57732	57732	ZFYVE28	2.34236	1.5713	4.39358	0.0360744	0.742254	15	16	20	7	15	0	1	1	2	2	0.510235	0.882173	0.852553	0.995734	0.553259	0	0.154621	0.188313	0.252361	0.1476
64860	64860	ARMCX5	2.34139	3.49765	3.57705	0.058583	0.742254	30	23	27	9	28	2	1	2	3	1	1.02047	1.26812	1.15095	1.28023	1.03275	0.15451	0.154621	0.376626	0.378541	0.0738
100507493	100507493	NA	2.34029	2.83406	4.65086	0.031038	0.742254	49	34	43	15	34	4	0	3	1	9	1.66677	1.87462	1.83299	2.13372	1.25405	0.309021	0	0.564939	0.12618	0.6642
11282	11282	MGAT4B	2.33581	7.05199	4.62096	0.0315835	0.742254	693	422	511	150	499	43	29	18	46	60	23.5728	23.2673	21.7827	21.3372	18.4051	3.32197	4.48402	3.38963	5.8043	4.428
3908	3908	LAMA2	2.33312	8.08589	5.02111	0.0250402	0.742254	1780	1192	1422	429	972	149	86	53	89	139	60.5478	65.7219	60.6165	61.0243	35.8512	11.511	13.2974	9.98058	11.2301	10.2582
6782	6782	HSPA13	2.33114	6.27682	4.69073	0.0303257	0.742254	441	288	331	84	272	40	16	15	20	32	15.0009	15.8791	14.1098	11.9488	10.0324	3.09021	2.47394	2.82469	2.52361	2.3616
286343	286343	LURAP1L	2.32764	3.90406	3.74723	0.052895	0.742254	61	35	43	11	32	5	3	1	2	5	2.07495	1.92975	1.83299	1.56472	1.18029	0.386276	0.463864	0.188313	0.252361	0.369
3788	3788	KCNS2	2.32756	1.39722	2.23194	0.135184	0.742254	7	2	4	0	3	0	0	0	0	1	0.238109	0.110272	0.170511	0	0.110652	0	0	0	0	0.0738
100505991	100505991	LOC100505991	2.32687	1.55684	3.46664	0.0626184	0.742254	21	8	13	4	4	0	0	1	1	2	0.714328	0.441086	0.554159	0.568991	0.147536	0	0	0.188313	0.12618	0.1476
114990	114990	VASN	2.32659	8.04594	4.46899	0.0345154	0.742254	1123	736	897	268	824	101	51	37	63	86	38.1996	40.5799	38.237	38.1224	30.3923	7.80277	7.88569	6.96758	7.94936	6.3468
160428	160428	ALDH1L2	2.32469	8.12241	4.99894	0.0253628	0.742254	1954	1147	1472	448	1068	145	93	63	87	143	66.4666	63.2408	62.7479	63.727	39.392	11.202	14.3798	11.8637	10.9777	10.5534
25847	25847	ANAPC13	2.32324	5.38562	4.53623	0.0331845	0.742254	239	120	173	58	157	19	6	10	15	14	8.12974	6.6163	7.37458	8.25037	5.79077	1.46785	0.927728	1.88313	1.89271	1.0332
54108	54108	CHRAC1	2.32225	5.72511	4.42843	0.035345	0.742254	260	132	198	66	197	29	8	6	10	31	8.84407	7.27793	8.44027	9.38835	7.26613	2.2404	1.23697	1.12988	1.2618	2.2878
23446	23446	SLC44A1	2.32105	6.06942	4.604	0.0318974	0.742254	360	238	292	48	337	26	14	12	20	33	12.2456	13.1223	12.4473	6.82789	12.4299	2.00863	2.1647	2.25975	2.52361	2.4354
5730	5730	PTGDS	2.31964	1.67203	3.94765	0.0469369	0.742254	20	7	9	9	16	3	1	0	1	1	0.680313	0.385951	0.383649	1.28023	0.590143	0.231766	0.154621	0	0.12618	0.0738
30845	30845	EHD3	2.31865	7.15578	4.07308	0.0435717	0.742254	498	323	404	120	354	37	28	17	18	51	16.9398	17.8089	17.2216	17.0697	13.0569	2.85844	4.3294	3.20132	2.27125	3.7638
56256	56256	SERTAD4	2.31863	4.26351	3.4788	0.0621599	0.742254	59	30	42	12	32	3	1	3	2	6	2.00692	1.65407	1.79036	1.70697	1.18029	0.231766	0.154621	0.564939	0.252361	0.4428
51435	51435	SCARA3	2.31855	7.46956	4.74317	0.0294148	0.742254	928	547	781	260	783	90	52	27	47	84	31.5665	30.1593	33.2922	36.9844	28.8801	6.95297	8.04031	5.08445	5.93048	6.1992
3755	3755	KCNG1	2.31456	4.2289	3.93259	0.047359	0.742254	69	52	72	13	68	10	1	4	3	6	2.34708	2.86706	3.06919	1.84922	2.50811	0.772552	0.154621	0.753252	0.378541	0.4428
100133941	100133941	CD24	2.31143	1.5248	3.55421	0.0593947	0.742254	18	6	10	3	13	1	0	0	2	1	0.612282	0.330815	0.426277	0.426743	0.479491	0.0772552	0	0	0.252361	0.0738
131616	131616	TMEM42	2.31029	2.31336	4.21903	0.0399731	0.742254	35	24	34	6	18	1	0	2	2	5	1.19055	1.32326	1.44934	0.853486	0.66391	0.0772552	0	0.376626	0.252361	0.369
23621	23621	BACE1	2.30763	7.37008	4.63123	0.0313951	0.742254	936	571	675	187	620	74	42	26	51	68	31.8386	31.4825	28.7737	26.6003	22.868	5.71688	6.4941	4.89613	6.4352	5.0184
1288	1288	COL4A6	2.30656	1.16866	3.81782	0.0507101	0.742254	18	6	10	3	18	0	1	0	2	1	0.612282	0.330815	0.426277	0.426743	0.66391	0	0.154621	0	0.252361	0.0738
9536	9536	PTGES	2.30511	3.3653	5.04889	0.0246417	0.742254	77	40	47	20	117	12	5	2	2	6	2.6192	2.20543	2.0035	2.84495	4.31542	0.927062	0.773107	0.376626	0.252361	0.4428
80144	80144	FRAS1	2.30292	1.81251	4.64747	0.0310993	0.742254	33	19	21	6	25	4	1	0	3	1	1.12252	1.04758	0.895181	0.853486	0.922098	0.309021	0.154621	0	0.378541	0.0738
55652	55652	SLC48A1	2.30267	3.03536	5.5912	0.018051	0.742254	100	51	56	25	54	7	5	1	5	9	3.40156	2.81193	2.38715	3.55619	1.99173	0.540786	0.773107	0.188313	0.630902	0.6642
10567	10567	RABAC1	2.30098	6.02653	4.42042	0.0355112	0.742254	322	206	208	78	249	20	14	10	23	26	10.953	11.358	8.86655	11.0953	9.18409	1.5451	2.1647	1.88313	2.90215	1.9188
26020	26020	LRP10	2.29883	8.2798	4.73899	0.0294864	0.742254	1693	1140	1364	432	1241	165	65	56	98	167	57.5885	62.8548	58.1441	61.451	45.7729	12.7471	10.0504	10.5455	12.3657	12.3246
11187	11187	PKP3	2.29696	0.982901	2.84757	0.0915124	0.742254	7	9	2	1	4	1	0	0	0	1	0.238109	0.496222	0.0852553	0.142248	0.147536	0.0772552	0	0	0	0.0738
5806	5806	PTX3	2.29528	4.92832	4.18609	0.040757	0.742254	204	128	131	33	80	19	3	8	7	16	6.93919	7.05738	5.58422	4.69417	2.95071	1.46785	0.463864	1.5065	0.883262	1.1808
860	860	RUNX2	2.29216	2.36456	3.98367	0.0459433	0.742254	28	21	26	5	32	3	1	2	1	2	0.952438	1.15785	1.10832	0.711239	1.18029	0.231766	0.154621	0.376626	0.12618	0.1476
79685	79685	SAP30L	2.29115	4.71135	4.84907	0.027661	0.742254	172	113	121	44	139	15	11	5	9	12	5.85069	6.23035	5.15795	6.2589	5.12686	1.15883	1.70083	0.941564	1.13562	0.8856
53838	53838	C11orf24	2.28794	7.16314	3.91387	0.0478893	0.742254	472	279	343	138	269	36	16	16	24	56	16.0554	15.3829	14.6213	19.6302	9.92177	2.78119	2.47394	3.01301	3.02833	4.1328
10631	10631	POSTN	2.28774	9.01158	4.83883	0.0278258	0.742254	3378	2232	2831	888	1363	297	132	129	175	269	114.905	123.063	120.679	126.316	50.2728	22.9448	20.41	24.2924	22.0816	19.8522
252839	252839	TMEM9	2.28624	4.60179	5.39418	0.020204	0.742254	219	138	140	53	133	18	10	9	10	13	7.44943	7.60874	5.96787	7.53913	4.90556	1.39059	1.54621	1.69482	1.2618	0.959401
1290	1290	COL5A2	2.2852	10.1587	4.52913	0.0333226	0.742254	6042	3810	4515	1453	3721	509	215	228	338	503	205.522	210.067	192.464	206.686	137.245	39.3229	33.2436	42.9353	42.649	37.1214
9524	9524	TECR	2.28378	5.19524	4.95997	0.0259406	0.742254	233	166	173	61	198	21	10	7	14	27	7.92564	9.15254	7.37458	8.67711	7.30302	1.62236	1.54621	1.31819	1.76652	1.9926
5355	5355	PLP2	2.28249	7.26014	4.21375	0.0400975	0.742254	627	382	484	182	434	65	32	17	31	60	21.3278	21.0619	20.6318	25.8891	16.0076	5.02159	4.94788	3.20132	3.91159	4.428
6728	6728	SRP19	2.28081	5.0658	3.83775	0.0501106	0.742254	116	54	97	31	90	12	4	5	6	8	3.94581	2.97733	4.13488	4.40968	3.31955	0.927062	0.618485	0.941564	0.757082	0.5904
2286	2286	FKBP2	2.2801	5.48651	4.66335	0.030813	0.742254	248	142	196	91	189	25	12	6	9	41	8.43588	7.82928	8.35502	12.9445	6.97106	1.93138	1.85546	1.12988	1.13562	3.0258
55776	55776	SAYSD1	2.27964	2.91068	3.88588	0.0486936	0.742254	40	26	32	7	23	3	0	2	3	3	1.36063	1.43353	1.36408	0.995734	0.84833	0.231766	0	0.376626	0.378541	0.2214
134145	134145	FAM173B	2.27652	2.59729	3.40635	0.0649459	0.742254	30	18	20	2	18	0	1	1	1	4	1.02047	0.992444	0.852553	0.284495	0.66391	0	0.154621	0.188313	0.12618	0.2952
928	928	CD9	2.2759	7.59703	4.54465	0.0330217	0.742254	1077	581	848	247	718	87	39	40	54	98	36.6348	32.0339	36.1482	35.1352	26.4827	6.7212	6.03023	7.53252	6.81374	7.2324
441631	441631	TSPAN11	2.27516	3.46494	5.17269	0.0229446	0.742254	114	70	76	13	122	11	3	2	3	19	3.87778	3.85951	3.2397	1.84922	4.49984	0.849807	0.463864	0.376626	0.378541	1.4022
397	397	ARHGDIB	2.27429	1.99457	3.81209	0.050884	0.742254	29	12	19	5	12	1	1	1	2	1	0.986454	0.66163	0.809925	0.711239	0.442607	0.0772552	0.154621	0.188313	0.252361	0.0738
192668	192668	CYS1	2.27304	2.563	4.20084	0.040404	0.742254	55	17	30	6	26	1	2	2	2	3	1.87086	0.937309	1.27883	0.853486	0.958982	0.0772552	0.309243	0.376626	0.252361	0.2214
6319	6319	SCD	2.27104	7.45613	4.86974	0.0273316	0.742254	1171	780	906	283	792	118	51	34	75	90	39.8323	43.0059	38.6207	40.2561	29.2121	9.11611	7.88569	6.40264	9.46353	6.642
1291	1291	COL6A1	2.27019	13.148	5.00734	0.0252401	0.742254	58609	38655	48729	15853	45107	5442	2606	2298	3420	5561	1993.62	2131.27	2077.2	2255.05	1663.72	420.423	402.943	432.743	431.537	410.402
715	715	C1R	2.26881	9.92517	5.08781	0.0240946	0.742254	7295	4409	5813	1793	4956	629	304	280	356	690	248.144	243.094	247.795	255.05	182.797	48.5935	47.0049	52.7276	44.9202	50.922
746	746	TMEM258	2.26834	3.80699	4.38866	0.0361787	0.742254	82	64	55	17	52	5	3	3	4	10	2.78928	3.52869	2.34452	2.41821	1.91796	0.386276	0.463864	0.564939	0.504721	0.738
51188	51188	SS18L2	2.26699	1.40868	2.64099	0.104139	0.742254	8	5	4	1	6	2	0	0	0	0	0.272125	0.275679	0.170511	0.142248	0.221303	0.15451	0	0	0	0
113178	113178	SCAMP4	2.26604	5.8151	4.6133	0.0317249	0.742254	338	203	263	84	211	35	21	6	19	22	11.4973	11.1926	11.2111	11.9488	7.78251	2.70393	3.24705	1.12988	2.39743	1.6236
10186	10186	LHFP	2.2645	5.4882	4.08301	0.0433164	0.742254	203	121	130	46	119	14	9	6	12	15	6.90517	6.67143	5.54159	6.54339	4.38919	1.08157	1.39159	1.12988	1.51416	1.107
627	627	BDNF	2.2629	5.78497	3.68165	0.0550145	0.742254	181	119	148	41	118	18	10	5	9	14	6.15683	6.56116	6.30889	5.83216	4.3523	1.39059	1.54621	0.941564	1.13562	1.0332
6533	6533	SLC6A6	2.26207	8.27548	4.39397	0.0360663	0.742254	1527	966	1130	322	1243	129	68	62	72	133	51.9419	53.2612	48.1692	45.8038	45.8467	9.96592	10.5143	11.6754	9.08499	9.81541
10549	10549	PRDX4	2.25943	5.99724	4.71176	0.0299569	0.742254	397	292	299	101	257	27	27	14	25	24	13.5042	16.0997	12.7457	14.367	9.47917	2.08589	4.17478	2.63638	3.15451	1.7712
51205	51205	ACP6	2.25789	1.45563	4.08767	0.0431971	0.742254	13	17	9	7	14	1	1	1	0	3	0.442203	0.937309	0.383649	0.995734	0.516375	0.0772552	0.154621	0.188313	0	0.2214
284613	284613	CYB561D1	2.2534	3.59289	3.63821	0.0564675	0.742254	52	25	31	12	38	5	3	0	3	4	1.76881	1.37839	1.32146	1.70697	1.40159	0.386276	0.463864	0	0.378541	0.2952
22838	22838	RNF44	2.25259	4.19598	5.33062	0.0209539	0.742254	157	88	137	56	122	18	8	9	6	12	5.34046	4.85195	5.83999	7.96587	4.49984	1.39059	1.23697	1.69482	0.757082	0.8856
79158	79158	GNPTAB	2.25103	5.1009	4.3001	0.0381102	0.742254	182	117	147	38	106	16	7	5	9	20	6.19085	6.45089	6.26626	5.40541	3.9097	1.23608	1.08235	0.941564	1.13562	1.476
977	977	CD151	2.24841	8.2326	4.58806	0.0321954	0.742254	1833	1182	1265	367	1184	153	77	58	97	155	62.3507	65.1705	53.924	52.2049	43.6706	11.82	11.9058	10.9221	12.2395	11.439
54470	54470	ARMCX6	2.2465	5.44274	4.60809	0.0318214	0.742254	270	170	227	73	159	24	9	15	15	19	9.18422	9.37309	9.67648	10.3841	5.86454	1.85412	1.39159	2.82469	1.89271	1.4022
54682	54682	MANSC1	2.2436	3.03475	4.28942	0.0383502	0.742254	72	28	48	12	39	3	0	5	2	7	2.44913	1.5438	2.04613	1.70697	1.43847	0.231766	0	0.941564	0.252361	0.5166
57559	57559	STAMBPL1	2.24296	2.64782	3.66179	0.0556736	0.742254	30	18	20	8	32	3	3	0	1	3	1.02047	0.992444	0.852553	1.13798	1.18029	0.231766	0.463864	0	0.12618	0.2214
9477	9477	MED20	2.24237	3.84654	4.23853	0.0395163	0.742254	89	39	71	19	66	8	1	4	4	10	3.02739	2.1503	3.02656	2.70271	2.43434	0.618041	0.154621	0.753252	0.504721	0.738
5723	5723	PSPH	2.24157	3.95089	3.8502	0.0497402	0.742254	75	44	49	14	44	7	2	2	3	8	2.55117	2.42598	2.08875	1.99147	1.62289	0.540786	0.309243	0.376626	0.378541	0.5904
79873	79873	NUDT18	2.24085	2.42216	3.55627	0.0593209	0.742254	29	16	12	7	15	1	0	1	1	5	0.986454	0.882173	0.511532	0.995734	0.553259	0.0772552	0	0.188313	0.12618	0.369
4189	4189	DNAJB9	2.23995	4.55016	4.01769	0.0450253	0.742254	85	57	81	26	88	11	6	3	4	8	2.89133	3.14274	3.45284	3.69844	3.24578	0.849807	0.927728	0.564939	0.504721	0.5904
55364	55364	IMPACT	2.23535	4.78257	4.21951	0.0399617	0.742254	131	109	105	39	92	13	4	9	8	10	4.45605	6.0098	4.4759	5.54766	3.39332	1.00432	0.618485	1.69482	1.00944	0.738
84306	84306	PDCD2L	2.23525	1.38109	4.27779	0.0386135	0.742254	21	15	22	6	14	0	0	1	3	3	0.714328	0.827037	0.937808	0.853486	0.516375	0	0	0.188313	0.378541	0.2214
1296	1296	COL8A2	2.23418	4.52773	4.61731	0.0316508	0.742254	153	123	114	37	82	18	5	8	6	12	5.20439	6.7817	4.85955	5.26317	3.02448	1.39059	0.773107	1.5065	0.757082	0.8856
27158	27158	NDOR1	2.23172	3.87799	4.92693	0.0264413	0.742254	128	72	69	31	114	5	6	7	7	10	4.354	3.96978	2.94131	4.40968	4.20477	0.386276	0.927728	1.31819	0.883262	0.738
92126	92126	DSEL	2.23125	6.24456	3.34245	0.0675139	0.742254	181	113	128	31	146	10	11	6	8	17	6.15683	6.23035	5.45634	4.40968	5.38505	0.772552	1.70083	1.12988	1.00944	1.2546
10670	10670	RRAGA	2.23059	5.77568	4.26985	0.0387944	0.742254	273	173	233	64	189	21	18	8	14	25	9.28627	9.53849	9.93224	9.10385	6.97106	1.62236	2.78318	1.5065	1.76652	1.845
55130	55130	ARMC4	2.22804	2.93318	4.26505	0.0389041	0.742254	69	28	47	15	33	3	0	1	7	8	2.34708	1.5438	2.0035	2.13372	1.21717	0.231766	0	0.188313	0.883262	0.5904
66005	66005	CHID1	2.22683	5.3755	4.37308	0.036511	0.742254	219	149	194	58	156	23	8	7	10	33	7.44943	8.21523	8.26976	8.25037	5.75389	1.77687	1.23697	1.31819	1.2618	2.4354
8045	8045	RASSF7	2.22669	2.2531	3.8895	0.048589	0.742254	39	12	18	6	23	1	1	2	1	3	1.32661	0.66163	0.767298	0.853486	0.84833	0.0772552	0.154621	0.376626	0.12618	0.2214
633	633	BGN	2.22537	10.4427	4.98382	0.0255854	0.742254	10114	6021	8344	2813	6407	973	452	383	547	955	344.034	331.973	355.685	400.143	236.315	75.1693	69.8888	72.1238	69.0207	70.479
81618	81618	ITM2C	2.22455	8.13222	4.91902	0.0265626	0.742254	2120	1256	1599	503	1452	173	89	74	140	174	72.1132	69.2506	68.1616	71.5506	53.5554	13.3651	13.7613	13.9352	17.6652	12.8412
9802	9802	DAZAP2	2.22285	6.86646	4.50592	0.0337778	0.742254	660	397	548	146	539	59	29	29	29	68	22.4503	21.8889	23.36	20.7682	19.8804	4.55806	4.48402	5.46107	3.65923	5.0184
6494	6494	SIPA1	2.22227	4.62224	4.2021	0.0403739	0.742254	119	71	106	32	94	11	4	5	9	11	4.04786	3.91464	4.51853	4.55193	3.46709	0.849807	0.618485	0.941564	1.13562	0.8118
129285	129285	PPP1R21	2.22181	3.9885	4.10357	0.0427928	0.742254	91	45	70	19	64	5	4	1	8	9	3.09542	2.48111	2.98394	2.70271	2.36057	0.386276	0.618485	0.188313	1.00944	0.6642
9609	9609	RAB36	2.22017	2.52535	3.93366	0.0473287	0.742254	37	20	24	10	18	2	1	2	2	3	1.25858	1.10272	1.02306	1.42248	0.66391	0.15451	0.154621	0.376626	0.252361	0.2214
127435	127435	PODN	2.21691	6.85203	4.89087	0.0269991	0.742254	828	516	624	226	563	81	45	29	44	68	28.1649	28.4501	26.5997	32.148	20.7656	6.25767	6.95796	5.46107	5.55194	5.0184
100506294	100506294	NA	2.21666	1.80851	3.06764	0.0798651	0.742254	8	13	12	5	8	1	1	1	1	0	0.272125	0.716765	0.511532	0.711239	0.295071	0.0772552	0.154621	0.188313	0.12618	0
79642	79642	ARSJ	2.21598	5.55749	3.36393	0.0666387	0.742254	123	76	91	35	91	4	5	9	8	9	4.18392	4.19032	3.87912	4.97867	3.35644	0.309021	0.773107	1.69482	1.00944	0.6642
8706	8706	B3GALNT1	2.21587	2.46982	4.62994	0.0314187	0.742254	42	24	37	14	30	5	1	1	2	7	1.42866	1.32326	1.57722	1.99147	1.10652	0.386276	0.154621	0.188313	0.252361	0.5166
1489	1489	CTF1	2.21562	3.29001	5.05325	0.0245799	0.742254	79	50	47	30	77	10	3	4	4	8	2.68724	2.75679	2.0035	4.26743	2.84006	0.772552	0.463864	0.753252	0.504721	0.5904
23479	23479	ISCU	2.21524	5.79618	4.72064	0.0298026	0.742254	371	231	304	82	301	36	11	17	25	31	12.6198	12.7364	12.9588	11.6643	11.1021	2.78119	1.70083	3.20132	3.15451	2.2878
23612	23612	PHLDA3	2.21498	6.1999	4.75579	0.0291999	0.742254	473	311	365	125	349	35	16	26	27	49	16.0894	17.1472	15.5591	17.781	12.8725	2.70393	2.47394	4.89613	3.40687	3.6162
9242	9242	MSC	2.21485	2.44991	2.96956	0.0848448	0.742254	17	8	10	2	17	2	0	0	1	2	0.578266	0.441086	0.426277	0.284495	0.627027	0.15451	0	0	0.12618	0.1476
9419	9419	CRIPT	2.21474	3.24885	3.86755	0.0492285	0.742254	45	36	35	14	30	3	4	2	3	2	1.5307	1.98489	1.49197	1.99147	1.10652	0.231766	0.618485	0.376626	0.378541	0.1476
51604	51604	PIGT	2.21457	7.80845	5.10927	0.0237984	0.742254	1783	1134	1317	477	1299	171	87	65	104	156	60.6499	62.524	56.1406	67.8522	47.9122	13.2106	13.4521	12.2403	13.1228	11.5128
2051	2051	EPHB6	2.21426	3.66739	3.75815	0.0525506	0.742254	53	37	37	17	58	10	0	3	3	5	1.80283	2.04002	1.57722	2.41821	2.13927	0.772552	0	0.564939	0.378541	0.369
114984	114984	FLYWCH2	2.21372	3.99683	3.82428	0.0505151	0.742254	72	43	44	15	64	5	5	2	2	8	2.44913	2.37084	1.87562	2.13372	2.36057	0.386276	0.773107	0.376626	0.252361	0.5904
10548	10548	TM9SF1	2.21361	5.94688	4.34483	0.0371215	0.742254	344	216	257	72	255	35	16	12	20	23	11.7014	11.9093	10.9553	10.2418	9.4054	2.70393	2.47394	2.25975	2.52361	1.6974
5673	5673	PSG5	2.21247	5.10635	3.7882	0.051615	0.742254	120	87	137	25	80	15	6	4	7	11	4.08188	4.79681	5.83999	3.55619	2.95071	1.15883	0.927728	0.753252	0.883262	0.8118
5271	5271	SERPINB8	2.20925	5.63129	3.74438	0.0529854	0.742254	181	104	130	37	127	16	8	4	11	17	6.15683	5.73412	5.54159	5.26317	4.68426	1.23608	1.23697	0.753252	1.38798	1.2546
4259	4259	MGST3	2.2088	5.76859	4.50215	0.0338523	0.742254	345	200	248	82	244	29	20	12	20	21	11.7354	11.0272	10.5717	11.6643	8.99968	2.2404	3.09243	2.25975	2.52361	1.5498
25894	25894	PLEKHG4	2.20828	3.99893	4.3971	0.0360001	0.742254	107	61	82	23	90	16	7	2	4	6	3.63967	3.36328	3.49547	3.2717	3.31955	1.23608	1.08235	0.376626	0.504721	0.4428
85360	85360	SYDE1	2.20606	6.08997	4.00916	0.0452538	0.742254	257	188	235	79	215	23	17	11	18	23	8.74202	10.3655	10.0175	11.2376	7.93004	1.77687	2.62856	2.07144	2.27125	1.6974
100507522	100507522	NA	2.20539	1.40514	3.76807	0.0522398	0.742254	12	15	23	2	13	3	1	0	1	1	0.408188	0.827037	0.980436	0.284495	0.479491	0.231766	0.154621	0	0.12618	0.0738
5912	5912	RAP2B	2.20247	5.94846	3.96476	0.0464622	0.742254	297	175	189	52	163	27	7	9	18	24	10.1026	9.64876	8.05663	7.39688	6.01208	2.08589	1.08235	1.69482	2.27125	1.7712
755	755	C21orf2	2.202	3.43096	4.37692	0.0364288	0.742254	64	51	57	18	50	4	5	1	4	10	2.177	2.81193	2.42978	2.56046	1.8442	0.309021	0.773107	0.188313	0.504721	0.738
5307	5307	PITX1	2.20185	5.55552	4.33752	0.0372812	0.742254	230	183	192	64	201	19	11	12	18	21	7.8236	10.0899	8.18451	9.10385	7.41367	1.46785	1.70083	2.25975	2.27125	1.5498
93099	93099	DMKN	2.20126	4.30048	4.44726	0.0349573	0.742254	129	63	107	35	95	11	8	4	5	14	4.38802	3.47356	4.56116	4.97867	3.50397	0.849807	1.23697	0.753252	0.630902	1.0332
146542	146542	ZNF688	2.20085	2.4842	4.08754	0.0432004	0.742254	41	25	28	7	29	7	1	0	1	5	1.39464	1.37839	1.19357	0.995734	1.06963	0.540786	0.154621	0	0.12618	0.369
51161	51161	C3orf18	2.20056	3.14162	4.01274	0.0451576	0.742254	56	31	46	9	27	6	1	1	3	6	1.90488	1.70921	1.96087	1.28023	0.995866	0.463531	0.154621	0.188313	0.378541	0.4428
56967	56967	C14orf132	2.19901	6.01295	4.05164	0.0441285	0.742254	338	186	217	63	218	25	11	11	21	28	11.4973	10.2553	9.2502	8.96161	8.04069	1.93138	1.70083	2.07144	2.64979	2.0664
26071	26071	FAM127B	2.19856	5.40821	4.63238	0.0313741	0.742254	250	166	252	68	214	29	16	6	15	30	8.50391	9.15254	10.7422	9.67284	7.89316	2.2404	2.47394	1.12988	1.89271	2.214
6837	6837	MED22	2.19314	5.2006	3.90732	0.0480763	0.742254	157	112	132	43	111	16	11	5	7	16	5.34046	6.17521	5.62685	6.11665	4.09411	1.23608	1.70083	0.941564	0.883262	1.1808
55790	55790	CSGALNACT1	2.19192	2.42828	3.52081	0.0606027	0.742254	24	16	19	4	26	3	1	1	1	2	0.816375	0.882173	0.809925	0.568991	0.958982	0.231766	0.154621	0.188313	0.12618	0.1476
2647	2647	BLOC1S1	2.1913	4.12846	4.46689	0.0345578	0.742254	134	67	92	24	96	11	4	3	9	13	4.5581	3.6941	3.92174	3.41395	3.54086	0.849807	0.618485	0.564939	1.13562	0.959401
149076	149076	ZNF362	2.19104	5.48403	4.10593	0.042733	0.742254	221	131	149	60	147	22	8	7	12	25	7.51746	7.22279	6.35152	8.53486	5.42194	1.69961	1.23697	1.31819	1.51416	1.845
1051	1051	CEBPB	2.19052	5.29446	3.61483	0.0572667	0.742254	144	107	109	22	149	16	7	7	7	10	4.89825	5.89953	4.64641	3.12945	5.4957	1.23608	1.08235	1.31819	0.883262	0.738
81839	81839	VANGL1	2.18962	4.70128	4.13037	0.0421201	0.742254	152	87	104	27	97	6	7	8	5	15	5.17038	4.79681	4.43328	3.84069	3.57774	0.463531	1.08235	1.5065	0.630902	1.107
286319	286319	TUSC1	2.18779	2.71794	3.0151	0.0824922	0.742254	28	12	12	4	17	2	0	2	1	1	0.952438	0.66163	0.511532	0.568991	0.627027	0.15451	0	0.376626	0.12618	0.0738
5327	5327	PLAT	2.18715	9.01291	3.48083	0.0620836	0.742254	1339	780	1055	376	985	143	53	55	83	121	45.5469	43.0059	44.9722	53.4851	36.3307	11.0475	8.19493	10.3572	10.473	8.9298
79839	79839	CCDC102B	2.18615	2.7575	4.69052	0.0303295	0.742254	66	32	41	20	49	5	3	2	2	10	2.24503	1.76435	1.74773	2.84495	1.80731	0.386276	0.463864	0.376626	0.252361	0.738
29929	29929	ALG6	2.18288	1.5973	3.45097	0.0632145	0.742254	22	17	15	3	9	0	1	2	1	1	0.748344	0.937309	0.639415	0.426743	0.331955	0	0.154621	0.376626	0.12618	0.0738
116115	116115	ZNF526	2.18234	4.25902	2.99262	0.0836446	0.742254	47	27	36	7	40	6	1	1	0	9	1.59874	1.48867	1.5346	0.995734	1.47536	0.463531	0.154621	0.188313	0	0.6642
8910	8910	SGCE	2.18221	5.37546	4.77205	0.0289254	0.742254	342	205	288	73	200	31	12	16	19	27	11.6333	11.3028	12.2768	10.3841	7.37678	2.39491	1.85546	3.01301	2.39743	1.9926
1952	1952	CELSR2	2.18212	1.94871	5.22782	0.0222284	0.742254	44	28	34	15	18	5	1	2	2	5	1.49669	1.5438	1.44934	2.13372	0.66391	0.386276	0.154621	0.376626	0.252361	0.369
693224	693224	MIR639	2.18113	1.16027	3.21585	0.0729281	0.742254	13	4	8	6	5	3	0	0	1	0	0.442203	0.220543	0.341021	0.853486	0.18442	0.231766	0	0	0.12618	0
79990	79990	PLEKHH3	2.1781	3.55704	3.78818	0.0516156	0.742254	61	43	57	19	47	6	5	3	0	9	2.07495	2.37084	2.42978	2.70271	1.73354	0.463531	0.773107	0.564939	0	0.6642
84282	84282	RNF135	2.17642	2.78224	3.20643	0.0733494	0.742254	33	18	22	7	22	5	0	3	1	0	1.12252	0.992444	0.937808	0.995734	0.811446	0.386276	0	0.564939	0.12618	0
51093	51093	RRNAD1	2.17576	2.37942	3.77316	0.0520813	0.742254	37	18	21	10	18	2	0	2	1	6	1.25858	0.992444	0.895181	1.42248	0.66391	0.15451	0	0.376626	0.12618	0.4428
56925	56925	LXN	2.17543	5.57286	4.50426	0.0338105	0.742254	314	176	237	89	248	29	16	13	16	32	10.6809	9.7039	10.1028	12.66	9.14721	2.2404	2.47394	2.44807	2.01889	2.3616
10974	10974	ADIRF	2.1743	2.73005	4.39943	0.035951	0.742254	46	35	33	12	39	6	2	2	3	3	1.56472	1.92975	1.40671	1.70697	1.43847	0.463531	0.309243	0.376626	0.378541	0.2214
7593	7593	MZF1	2.17422	2.54478	3.58168	0.0584199	0.742254	23	19	24	11	27	3	0	3	0	5	0.78236	1.04758	1.02306	1.56472	0.995866	0.231766	0	0.564939	0	0.369
1012	1012	CDH13	2.17328	7.45811	4.22086	0.0399299	0.742254	957	640	772	203	562	91	42	35	53	88	32.553	35.2869	32.9085	28.8763	20.7288	7.03022	6.4941	6.59095	6.68756	6.4944
11067	11067	C10orf10	2.1724	2.69833	2.06124	0.151087	0.742254	4	3	10	2	3	0	0	0	1	1	0.136063	0.165407	0.426277	0.284495	0.110652	0	0	0	0.12618	0.0738
129790	129790	C7orf13	2.17121	1.39353	2.76863	0.0961285	0.742254	14	8	7	2	7	1	2	0	0	0	0.476219	0.441086	0.298394	0.284495	0.258187	0.0772552	0.309243	0	0	0
729967	729967	MORN2	2.16771	2.82341	4.11634	0.0424708	0.742254	48	18	37	18	26	2	3	2	2	6	1.63275	0.992444	1.57722	2.56046	0.958982	0.15451	0.463864	0.376626	0.252361	0.4428
652968	652968	GATSL3	2.16699	1.6146	4.73566	0.0295435	0.742254	32	19	28	5	29	1	2	1	2	4	1.0885	1.04758	1.19357	0.711239	1.06963	0.0772552	0.309243	0.188313	0.252361	0.2952
79671	79671	NLRX1	2.16647	3.85038	3.96732	0.0463917	0.742254	84	58	55	18	37	7	4	4	3	6	2.85731	3.19788	2.34452	2.56046	1.3647	0.540786	0.618485	0.753252	0.378541	0.4428
2304	2304	FOXE1	2.16594	2.512	3.02554	0.081963	0.742254	19	12	17	2	15	2	1	0	1	2	0.646297	0.66163	0.72467	0.284495	0.553259	0.15451	0.154621	0	0.12618	0.1476
80023	80023	NRSN2	2.1658	5.95012	4.01478	0.0451031	0.742254	325	190	210	68	212	30	13	10	17	31	11.0551	10.4758	8.95181	9.67284	7.81939	2.31766	2.01008	1.88313	2.14507	2.2878
137886	137886	UBXN2B	2.16571	3.57556	5.62545	0.0177015	0.742254	159	100	126	35	92	15	11	6	3	15	5.40849	5.51358	5.37108	4.97867	3.39332	1.15883	1.70083	1.12988	0.378541	1.107
252969	252969	NEIL2	2.16343	3.48443	3.41651	0.0645474	0.742254	41	32	31	9	32	4	1	1	5	3	1.39464	1.76435	1.32146	1.28023	1.18029	0.309021	0.154621	0.188313	0.630902	0.2214
84191	84191	FAM96A	2.16033	3.921	4.24101	0.0394586	0.742254	114	69	59	22	59	5	7	3	6	9	3.87778	3.80437	2.51503	3.12945	2.17615	0.386276	1.08235	0.564939	0.757082	0.6642
7705	7705	ZNF146	2.16024	6.01112	3.20087	0.0735991	0.742254	176	100	106	41	123	9	5	10	12	14	5.98675	5.51358	4.51853	5.83216	4.53672	0.695297	0.773107	1.88313	1.51416	1.0332
29015	29015	SLC43A3	2.15897	4.22209	3.83725	0.0501258	0.742254	96	44	56	27	102	7	3	4	9	8	3.2655	2.42598	2.38715	3.84069	3.76216	0.540786	0.463864	0.753252	1.13562	0.5904
23583	23583	SMUG1	2.15846	2.89957	4.33115	0.0374209	0.742254	59	37	54	15	30	3	4	1	5	6	2.00692	2.04002	2.30189	2.13372	1.10652	0.231766	0.618485	0.188313	0.630902	0.4428
10602	10602	CDC42EP3	2.15761	7.29328	3.62598	0.056884	0.742254	574	342	415	162	346	57	29	18	31	59	19.525	18.8564	17.6905	23.0441	12.7618	4.40354	4.48402	3.38963	3.91159	4.3542
59	59	ACTA2	2.15649	9.35166	4.00953	0.0452437	0.742254	3289	1889	2304	755	1972	295	124	136	174	289	111.877	104.152	98.2141	107.397	72.7351	22.7903	19.173	25.6106	21.9554	21.3282
8933	8933	FAM127A	2.15608	7.01276	4.36389	0.0367084	0.742254	727	486	595	199	609	89	28	27	53	76	24.7294	26.796	25.3635	28.3073	22.4623	6.87571	4.3294	5.08445	6.68756	5.6088
493856	493856	CISD2	2.15605	4.04005	3.96511	0.0464525	0.742254	102	56	76	15	79	6	1	6	6	11	3.4696	3.0876	3.2397	2.13372	2.91383	0.463531	0.154621	1.12988	0.757082	0.8118
339448	339448	C1orf174	2.15546	4.33969	3.22	0.0727437	0.742254	62	37	43	12	36	5	1	1	5	8	2.10897	2.04002	1.83299	1.70697	1.32782	0.386276	0.154621	0.188313	0.630902	0.5904
56099	56099	PCDHGB7	2.15492	8.30459	4.22723	0.0397803	0.742254	1775	1008	1413	423	1251	177	80	70	98	160	60.3778	55.5769	60.2329	60.1708	46.1418	13.6742	12.3697	13.1819	12.3657	11.808
80381	80381	CD276	2.15384	7.92615	4.62316	0.0315431	0.742254	1789	976	1409	427	1307	172	71	59	108	199	60.854	53.8125	60.0624	60.7398	48.2073	13.2879	10.9781	11.1105	13.6275	14.6862
93587	93587	TRMT10A	2.15343	1.78289	3.63895	0.0564425	0.742254	27	17	12	5	14	4	0	0	2	2	0.918422	0.937309	0.511532	0.711239	0.516375	0.309021	0	0	0.252361	0.1476
54676	54676	GTPBP2	2.15289	5.74242	4.32078	0.0376496	0.742254	398	195	312	86	198	32	17	13	23	32	13.5382	10.7515	13.2998	12.2333	7.30302	2.47217	2.62856	2.44807	2.90215	2.3616
79094	79094	CHAC1	2.15268	5.43469	2.92342	0.0873026	0.742254	154	114	131	39	128	19	8	8	10	9	5.23841	6.28548	5.58422	5.54766	4.72114	1.46785	1.23697	1.5065	1.2618	0.6642
8273	8273	SLC10A3	2.1522	5.40089	3.82727	0.050425	0.742254	170	129	119	41	144	12	9	6	12	21	5.78266	7.11252	5.07269	5.83216	5.31128	0.927062	1.39159	1.12988	1.51416	1.5498
10404	10404	CPQ	2.15145	5.28919	3.74369	0.0530071	0.742254	145	123	129	42	101	15	11	6	8	14	4.93227	6.7817	5.49897	5.9744	3.72528	1.15883	1.70083	1.12988	1.00944	1.0332
8516	8516	ITGA8	2.15125	2.31071	4.20198	0.0403768	0.742254	47	29	33	8	30	1	1	1	7	3	1.59874	1.59894	1.40671	1.13798	1.10652	0.0772552	0.154621	0.188313	0.883262	0.2214
84223	84223	IQCG	2.15117	2.2917	3.86683	0.0492496	0.742254	35	22	23	8	17	2	2	0	2	5	1.19055	1.21299	0.980436	1.13798	0.627027	0.15451	0.309243	0	0.252361	0.369
339290	339290	LINC00667	2.15056	4.54745	3.45656	0.0630014	0.742254	87	63	51	19	56	8	3	1	8	9	2.95936	3.47356	2.17401	2.70271	2.0655	0.618041	0.463864	0.188313	1.00944	0.6642
216	216	ALDH1A1	2.14976	2.3419	5.07299	0.0243014	0.742254	44	38	40	23	39	7	4	4	1	3	1.49669	2.09516	1.70511	3.2717	1.43847	0.540786	0.618485	0.753252	0.12618	0.2214
58189	58189	WFDC1	2.14886	4.4291	4.59087	0.0321426	0.742254	194	103	115	44	110	6	9	8	15	13	6.59903	5.67899	4.90218	6.2589	4.05723	0.463531	1.39159	1.5065	1.89271	0.959401
29087	29087	THYN1	2.1458	3.95603	3.84146	0.0500001	0.742254	79	57	59	21	50	6	1	6	5	8	2.68724	3.14274	2.51503	2.9872	1.8442	0.463531	0.154621	1.12988	0.630902	0.5904
10447	10447	FAM3C	2.14405	6.43327	3.62267	0.0569974	0.742254	317	182	217	91	232	36	21	10	19	18	10.783	10.0347	9.2502	12.9445	8.55707	2.78119	3.24705	1.88313	2.39743	1.3284
9037	9037	SEMA5A	2.14329	7.76248	3.99411	0.0456596	0.742254	1195	728	807	235	736	97	46	57	60	93	40.6487	40.1389	34.4005	33.4282	27.1466	7.49375	7.11258	10.7338	7.57082	6.8634
29090	29090	TIMM21	2.14292	3.66267	3.27826	0.0702035	0.742254	40	23	29	16	31	1	2	1	4	7	1.36063	1.26812	1.2362	2.27596	1.1434	0.0772552	0.309243	0.188313	0.504721	0.5166
136051	136051	ZNF786	2.1425	2.70508	2.96967	0.0848392	0.742254	18	11	17	7	10	1	0	1	1	4	0.612282	0.606494	0.72467	0.995734	0.368839	0.0772552	0	0.188313	0.12618	0.2952
100506848	100506848	NA	2.1418	2.67011	3.48983	0.0617468	0.742254	41	20	23	10	30	2	4	2	2	0	1.39464	1.10272	0.980436	1.42248	1.10652	0.15451	0.618485	0.376626	0.252361	0
154467	154467	CCDC167	2.1396	1.69449	3.70777	0.0541597	0.742254	19	12	10	10	12	2	1	1	1	2	0.646297	0.66163	0.426277	1.42248	0.442607	0.15451	0.154621	0.188313	0.12618	0.1476
23066	23066	CAND2	2.13889	1.52866	4.40642	0.0358039	0.742254	23	20	25	11	8	2	1	2	2	2	0.78236	1.10272	1.06569	1.56472	0.295071	0.15451	0.154621	0.376626	0.252361	0.1476
51409	51409	HEMK1	2.13872	2.99828	3.81076	0.0509242	0.742254	48	28	35	14	24	5	1	1	3	7	1.63275	1.5438	1.49197	1.99147	0.885214	0.386276	0.154621	0.188313	0.378541	0.5166
9372	9372	ZFYVE9	2.13778	4.93803	3.96398	0.0464836	0.742254	149	113	127	45	88	18	12	5	7	12	5.06833	6.23035	5.41371	6.40115	3.24578	1.39059	1.85546	0.941564	0.883262	0.8856
5328	5328	PLAU	2.13556	6.19753	4.13264	0.0420637	0.742254	458	246	366	115	430	42	23	22	25	46	15.5792	13.5634	15.6017	16.3585	15.8601	3.24472	3.55629	4.14288	3.15451	3.3948
80270	80270	HSD3B7	2.13406	4.4809	4.10469	0.0427644	0.742254	124	76	114	31	94	10	4	4	12	15	4.21794	4.19032	4.85955	4.40968	3.46709	0.772552	0.618485	0.753252	1.51416	1.107
55449	55449	DHRS4-AS1	2.13371	3.41618	3.25168	0.0713501	0.742254	39	30	31	12	29	1	6	1	1	4	1.32661	1.65407	1.32146	1.70697	1.06963	0.0772552	0.927728	0.188313	0.12618	0.2952
283337	283337	ZNF740	2.13307	4.98034	2.94014	0.0864035	0.742254	67	48	62	10	56	2	4	3	4	9	2.27905	2.64652	2.64291	1.42248	2.0655	0.15451	0.618485	0.564939	0.504721	0.6642
27095	27095	TRAPPC3	2.13265	5.03008	4.08464	0.0432748	0.742254	193	114	141	44	131	20	8	6	11	20	6.56502	6.28548	6.0105	6.2589	4.83179	1.5451	1.23697	1.12988	1.38798	1.476
8642	8642	DCHS1	2.13137	6.26693	4.49262	0.0340415	0.742254	545	375	392	127	312	49	26	21	29	55	18.5385	20.6759	16.71	18.0655	11.5078	3.7855	4.02015	3.95457	3.65923	4.059
4521	4521	NUDT1	2.13124	2.6489	4.69911	0.0301782	0.742254	51	36	38	18	46	4	4	2	2	8	1.7348	1.98489	1.61985	2.56046	1.69666	0.309021	0.618485	0.376626	0.252361	0.5904
7570	7570	ZNF22	2.13014	3.95148	3.21613	0.072916	0.742254	52	37	44	9	32	3	2	3	3	5	1.76881	2.04002	1.87562	1.28023	1.18029	0.231766	0.309243	0.564939	0.378541	0.369
5866	5866	RAB3IL1	2.1266	4.72855	4.20715	0.0402539	0.742254	176	84	130	49	129	16	8	5	12	19	5.98675	4.63141	5.54159	6.97014	4.75803	1.23608	1.23697	0.941564	1.51416	1.4022
56106	56106	PCDHGA10	2.12611	8.28376	4.13009	0.0421271	0.742254	1751	994	1380	411	1226	180	79	71	97	158	59.5614	54.805	58.8262	58.4638	45.2197	13.9059	12.2151	13.3702	12.2395	11.6604
283130	283130	SLC25A45	2.12574	1.26399	3.60591	0.0575746	0.742254	18	10	16	5	20	2	0	3	0	1	0.612282	0.551358	0.682042	0.711239	0.737678	0.15451	0	0.564939	0	0.0738
6612	6612	SUMO3	2.12171	6.78837	3.90988	0.0480029	0.742254	506	290	442	127	395	73	18	19	27	54	17.2119	15.9894	18.8414	18.0655	14.5691	5.63963	2.78318	3.57794	3.40687	3.9852
9618	9618	TRAF4	2.12147	4.7753	4.23583	0.0395792	0.742254	167	128	137	39	112	14	7	9	9	20	5.68061	7.05738	5.83999	5.54766	4.131	1.08157	1.08235	1.69482	1.13562	1.476
56105	56105	PCDHGA11	2.12132	8.26715	4.12097	0.0423549	0.742254	1737	987	1369	411	1207	177	80	71	95	159	59.0852	54.419	58.3573	58.4638	44.5189	13.6742	12.3697	13.3702	11.9871	11.7342
7846	7846	TUBA1A	2.12128	7.90496	4.07805	0.0434437	0.742254	1174	728	965	362	856	122	60	55	69	124	39.9344	40.1389	41.1357	51.4937	31.5726	9.42513	9.27728	10.3572	8.70644	9.15121
57106	57106	NAT14	2.12038	3.50021	4.12567	0.0422372	0.742254	81	52	49	14	64	6	5	2	3	10	2.75527	2.86706	2.08875	1.99147	2.36057	0.463531	0.773107	0.376626	0.378541	0.738
56100	56100	PCDHGB6	2.11968	8.25066	4.1301	0.0421269	0.742254	1724	984	1369	413	1208	177	81	71	95	157	58.643	54.2536	58.3573	58.7483	44.5558	13.6742	12.5243	13.3702	11.9871	11.5866
30008	30008	EFEMP2	2.1186	8.50305	4.17768	0.0409598	0.742254	2051	1303	1635	524	1456	175	111	85	126	211	69.7661	71.8419	69.6962	74.5378	53.703	13.5197	17.163	16.0066	15.8987	15.5718
56107	56107	PCDHGA9	2.11786	8.23294	4.12575	0.0422352	0.742254	1714	970	1356	405	1198	175	79	70	95	157	58.3028	53.4817	57.8031	57.6103	44.1869	13.5197	12.2151	13.1819	11.9871	11.5866
114904	114904	C1QTNF6	2.1171	4.44201	3.75887	0.0525282	0.742254	118	67	63	31	72	8	5	5	8	9	4.01385	3.6941	2.68554	4.40968	2.65564	0.618041	0.773107	0.941564	1.00944	0.6642
9445	9445	ITM2B	2.11442	8.05746	4.46412	0.034614	0.742254	1889	1261	1505	446	1197	176	86	84	124	165	64.2555	69.5262	64.1546	63.4425	44.15	13.5969	13.2974	15.8183	15.6464	12.177
710	710	SERPING1	2.11426	7.09929	4.63275	0.0313672	0.742254	1027	584	795	310	760	109	50	50	55	101	34.9341	32.1993	33.889	44.0968	28.0318	8.42081	7.73107	9.41564	6.93992	7.4538
7388	7388	UQCRH	2.11334	5.54608	4.43844	0.0351383	0.742254	321	173	264	86	245	31	17	11	17	40	10.919	9.53849	11.2537	12.2333	9.03656	2.39491	2.62856	2.07144	2.14507	2.952
2012	2012	EMP1	2.11332	7.89027	3.74524	0.052958	0.742254	1060	667	805	244	824	107	52	51	55	94	36.0566	36.7756	34.3153	34.7084	30.3923	8.2663	8.04031	9.60396	6.93992	6.9372
100506190	100506190	LINC00963	2.1129	3.94609	3.50712	0.0611056	0.742254	66	50	50	19	35	5	5	1	4	9	2.24503	2.75679	2.13138	2.70271	1.29094	0.386276	0.773107	0.188313	0.504721	0.6642
54757	54757	FAM20A	2.1128	4.00063	4.56098	0.0327083	0.742254	118	78	106	29	150	16	5	7	7	13	4.01385	4.30059	4.51853	4.12518	5.53259	1.23608	0.773107	1.31819	0.883262	0.959401
1054	1054	CEBPG	2.1119	4.8326	3.62817	0.0568093	0.742254	157	93	102	44	129	15	3	11	11	12	5.34046	5.12763	4.34802	6.2589	4.75803	1.15883	0.463864	2.07144	1.38798	0.8856
5098	5098	PCDHGC3	2.11015	8.52927	4.04088	0.0444106	0.742254	1969	1184	1556	464	1426	212	98	80	108	179	66.9768	65.2808	66.3286	66.0029	52.5965	16.3781	15.1529	15.065	13.6275	13.2102
441027	441027	TMEM150C	2.10994	0.958109	3.32965	0.0680415	0.742254	10	6	17	2	9	1	1	0	1	1	0.340156	0.330815	0.72467	0.284495	0.331955	0.0772552	0.154621	0	0.12618	0.0738
2954	2954	GSTZ1	2.10924	2.8112	3.86586	0.0492779	0.742254	46	27	46	9	35	3	3	2	5	1	1.56472	1.48867	1.96087	1.28023	1.29094	0.231766	0.463864	0.376626	0.630902	0.0738
267002	267002	PGBD2	2.10901	1.21603	2.35543	0.124848	0.742254	7	4	5	1	4	1	0	0	0	1	0.238109	0.220543	0.213138	0.142248	0.147536	0.0772552	0	0	0	0.0738
8772	8772	FADD	2.10878	4.7653	3.0306	0.0817076	0.742254	77	29	65	16	40	4	3	3	3	10	2.6192	1.59894	2.7708	2.27596	1.47536	0.309021	0.463864	0.564939	0.378541	0.738
56103	56103	PCDHGB2	2.1087	8.24154	4.09316	0.0430572	0.742254	1716	980	1359	406	1195	176	79	72	96	157	58.3708	54.0331	57.931	57.7526	44.0763	13.5969	12.2151	13.5585	12.1133	11.5866
5685	5685	PSMA4	2.10819	6.37245	3.59247	0.0580418	0.742254	359	202	238	71	213	27	16	12	18	38	12.2116	11.1374	10.1454	10.0996	7.85627	2.08589	2.47394	2.25975	2.27125	2.8044
56112	56112	PCDHGA3	2.10799	8.22847	4.09214	0.0430829	0.742254	1702	968	1341	405	1194	175	79	70	96	157	57.8946	53.3715	57.1637	57.6103	44.0394	13.5197	12.2151	13.1819	12.1133	11.5866
8702	8702	B4GALT4	2.10727	5.30465	3.34845	0.0672682	0.742254	129	72	111	29	110	14	8	5	3	17	4.38802	3.96978	4.73167	4.12518	4.05723	1.08157	1.23697	0.941564	0.378541	1.2546
56097	56097	PCDHGC5	2.1072	8.23012	4.08652	0.0432265	0.742254	1706	966	1342	402	1194	176	79	70	95	157	58.0307	53.2612	57.2063	57.1836	44.0394	13.5969	12.2151	13.1819	11.9871	11.5866
56108	56108	PCDHGA7	2.10699	8.23646	4.09499	0.0430106	0.742254	1722	979	1353	409	1199	177	80	70	98	158	58.5749	53.9779	57.6752	58.1793	44.2238	13.6742	12.3697	13.1819	12.3657	11.6604
5147	5147	PDE6D	2.1068	3.9426	3.62306	0.056984	0.742254	75	42	66	18	54	3	3	6	6	4	2.55117	2.3157	2.81342	2.56046	1.99173	0.231766	0.463864	1.12988	0.757082	0.2952
5739	5739	PTGIR	2.10674	3.36217	3.34665	0.0673419	0.742254	38	25	31	12	40	4	3	1	1	7	1.29259	1.37839	1.32146	1.70697	1.47536	0.309021	0.463864	0.188313	0.12618	0.5166
10016	10016	PDCD6	2.10654	5.45378	3.87483	0.0490152	0.742254	241	138	208	40	168	21	4	11	17	27	8.19777	7.60874	8.86655	5.68991	6.1965	1.62236	0.618485	2.07144	2.14507	1.9926
56110	56110	PCDHGA5	2.10641	8.22809	4.08815	0.0431848	0.742254	1709	969	1345	402	1194	176	79	70	96	157	58.1327	53.4266	57.3342	57.1836	44.0394	13.5969	12.2151	13.1819	12.1133	11.5866
56114	56114	PCDHGA1	2.10634	8.2268	4.08621	0.0432344	0.742254	1701	966	1341	402	1195	175	79	70	95	158	57.8606	53.2612	57.1637	57.1836	44.0763	13.5197	12.2151	13.1819	11.9871	11.6604
53916	53916	RAB4B	2.10602	2.97125	4.17802	0.0409514	0.742254	60	37	31	20	47	8	4	2	1	7	2.04094	2.04002	1.32146	2.84495	1.73354	0.618041	0.618485	0.376626	0.12618	0.5166
56102	56102	PCDHGB3	2.10587	8.23309	4.08372	0.0432982	0.742254	1712	970	1343	404	1197	175	79	71	95	159	58.2348	53.4817	57.2489	57.4681	44.15	13.5197	12.2151	13.3702	11.9871	11.7342
9708	9708	PCDHGA8	2.10581	8.22637	4.08535	0.0432564	0.742254	1704	967	1342	402	1193	175	79	70	96	157	57.9626	53.3163	57.2063	57.1836	44.0025	13.5197	12.2151	13.1819	12.1133	11.5866
56109	56109	PCDHGA6	2.10576	8.23389	4.08471	0.043273	0.742254	1709	967	1354	404	1200	176	79	71	95	159	58.1327	53.3163	57.7178	57.4681	44.2607	13.5969	12.2151	13.3702	11.9871	11.7342
84522	84522	JAGN1	2.10562	4.27671	3.96409	0.0464807	0.742254	120	61	99	32	82	12	5	7	8	6	4.08188	3.36328	4.22014	4.55193	3.02448	0.927062	0.773107	1.31819	1.00944	0.4428
81035	81035	COLEC12	2.10534	7.03335	4.02159	0.0449213	0.742254	725	477	576	174	471	74	29	19	59	82	24.6613	26.2998	24.5535	24.7511	17.3723	5.71688	4.48402	3.57794	7.44464	6.0516
2852	2852	GPER1	2.10478	4.27774	3.35326	0.0670719	0.742254	76	31	60	16	36	7	2	3	3	8	2.58519	1.70921	2.55766	2.27596	1.32782	0.540786	0.309243	0.564939	0.378541	0.5904
26025	26025	PCDHGA12	2.10358	8.23624	4.08115	0.0433643	0.742254	1710	972	1352	409	1202	177	79	71	97	159	58.1667	53.592	57.6326	58.1793	44.3345	13.6742	12.2151	13.3702	12.2395	11.7342
114609	114609	TIRAP	2.10324	2.89802	3.33649	0.0677591	0.742254	29	20	26	10	34	5	4	1	0	2	0.986454	1.10272	1.10832	1.42248	1.25405	0.386276	0.618485	0.188313	0	0.1476
5828	5828	PEX2	2.103	4.31621	3.83199	0.0502831	0.742254	112	56	83	33	58	11	4	5	6	11	3.80975	3.0876	3.53809	4.69417	2.13927	0.849807	0.618485	0.941564	0.757082	0.8118
56098	56098	PCDHGC4	2.103	8.22341	4.07763	0.0434545	0.742254	1702	963	1341	402	1191	175	80	70	95	157	57.8946	53.0958	57.1637	57.1836	43.9287	13.5197	12.3697	13.1819	11.9871	11.5866
51106	51106	TFB1M	2.10074	2.10195	2.98128	0.0842324	0.742254	24	17	8	3	17	5	1	0	1	0	0.816375	0.937309	0.341021	0.426743	0.627027	0.386276	0.154621	0	0.12618	0
54989	54989	ZNF770	2.09884	5.33628	3.27532	0.0703294	0.742254	146	65	101	32	81	14	7	5	4	15	4.96628	3.58383	4.30539	4.55193	2.9876	1.08157	1.08235	0.941564	0.504721	1.107
23768	23768	FLRT2	2.09775	3.70294	2.82378	0.0928773	0.742254	31	14	22	6	33	2	1	1	3	3	1.05448	0.771901	0.937808	0.853486	1.21717	0.15451	0.154621	0.188313	0.378541	0.2214
93	93	ACVR2B	2.09745	1.83052	3.16344	0.0753045	0.742254	21	13	9	5	18	1	0	1	1	4	0.714328	0.716765	0.383649	0.711239	0.66391	0.0772552	0	0.188313	0.12618	0.2952
57678	57678	GPAM	2.09738	3.27777	4.27673	0.0386376	0.742254	78	51	58	13	65	7	4	3	4	8	2.65322	2.81193	2.4724	1.84922	2.39745	0.540786	0.618485	0.564939	0.504721	0.5904
56113	56113	PCDHGA2	2.09721	8.23235	4.0556	0.0440251	0.742254	1707	967	1348	402	1196	176	80	70	98	157	58.0647	53.3163	57.4621	57.1836	44.1132	13.5969	12.3697	13.1819	12.3657	11.5866
4668	4668	NAGA	2.09406	5.15951	3.95315	0.0467837	0.742254	208	120	155	54	123	19	10	7	14	20	7.07525	6.6163	6.60729	7.68138	4.53672	1.46785	1.54621	1.31819	1.76652	1.476
56101	56101	PCDHGB5	2.09284	8.30439	4.04062	0.0444176	0.742254	1798	1018	1404	418	1258	181	87	72	100	172	61.1601	56.1282	59.8492	59.4595	46.4	13.9832	13.4521	13.5585	12.618	12.6936
10559	10559	SLC35A1	2.09128	2.61581	3.88282	0.0487827	0.742254	41	31	33	9	24	4	2	1	2	6	1.39464	1.70921	1.40671	1.28023	0.885214	0.309021	0.309243	0.188313	0.252361	0.4428
3665	3665	IRF7	2.09103	2.81946	9.36876	0.00220715	0.742254	358	239	315	107	236	35	19	15	24	43	12.1776	13.1775	13.4277	15.2205	8.7046	2.70393	2.93781	2.82469	3.02833	3.1734
25776	25776	CBY1	2.08958	4.29969	3.96504	0.0464545	0.742254	127	44	106	31	88	10	3	6	8	14	4.31999	2.42598	4.51853	4.40968	3.24578	0.772552	0.463864	1.12988	1.00944	1.0332
126282	126282	TNFAIP8L1	2.08913	2.81791	3.77339	0.0520741	0.742254	37	26	26	16	50	4	4	1	2	6	1.25858	1.43353	1.10832	2.27596	1.8442	0.309021	0.618485	0.188313	0.252361	0.4428
84661	84661	DPY30	2.08912	3.7721	3.85286	0.0496612	0.742254	81	48	58	18	58	10	2	2	6	9	2.75527	2.64652	2.4724	2.56046	2.13927	0.772552	0.309243	0.376626	0.757082	0.6642
100287616	100287616	LOXL1-AS1	2.0889	3.78769	2.93614	0.0866175	0.742254	48	21	26	8	35	2	4	1	3	2	1.63275	1.15785	1.10832	1.13798	1.29094	0.15451	0.618485	0.188313	0.378541	0.1476
374882	374882	TMEM205	2.08698	3.66473	4.51699	0.0335599	0.742254	119	61	93	24	66	10	3	6	8	9	4.04786	3.36328	3.96437	3.41395	2.43434	0.772552	0.463864	1.12988	1.00944	0.6642
7275	7275	TUB	2.08612	4.1769	3.83356	0.050236	0.742254	102	59	90	28	57	8	2	5	12	7	3.4696	3.25301	3.83649	3.98294	2.10238	0.618041	0.309243	0.941564	1.51416	0.5166
157869	157869	SBSPON	2.08555	1.74061	4.16376	0.0412976	0.742254	26	18	20	12	20	4	0	1	4	2	0.884407	0.992444	0.852553	1.70697	0.737678	0.309021	0	0.188313	0.504721	0.1476
388569	388569	ZNF324B	2.08437	2.15564	2.02155	0.155081	0.742254	8	1	7	2	5	0	1	0	0	1	0.272125	0.0551358	0.298394	0.284495	0.18442	0	0.154621	0	0	0.0738
11248	11248	NXPH3	2.08412	4.47976	3.25583	0.0711701	0.742254	80	43	56	18	45	2	4	3	4	12	2.72125	2.37084	2.38715	2.56046	1.65978	0.15451	0.618485	0.564939	0.504721	0.8856
10449	10449	ACAA2	2.0836	5.14197	4.13922	0.0419005	0.742254	238	142	169	51	178	23	12	8	11	29	8.09572	7.82928	7.20407	7.25463	6.56534	1.77687	1.85546	1.5065	1.38798	2.1402
53373	53373	TPCN1	2.08271	6.23617	4.55814	0.0327627	0.742254	602	330	420	156	454	67	28	22	38	55	20.4774	18.1948	17.9036	22.1906	16.7453	5.1761	4.3294	4.14288	4.79485	4.059
56111	56111	PCDHGA4	2.08197	8.24753	4.01169	0.0451857	0.742254	1731	984	1361	408	1198	180	83	71	100	160	58.8811	54.2536	58.0162	58.0371	44.1869	13.9059	12.8336	13.3702	12.618	11.808
100505806	100505806	SNHG18	2.08076	3.89441	3.70684	0.0541899	0.742254	68	55	60	22	53	5	6	3	4	9	2.31306	3.03247	2.55766	3.12945	1.95485	0.386276	0.927728	0.564939	0.504721	0.6642
79888	79888	LPCAT1	2.0801	5.33332	4.01719	0.0450387	0.742254	238	156	191	53	174	27	11	7	16	27	8.09572	8.60118	8.14188	7.53913	6.4178	2.08589	1.70083	1.31819	2.01889	1.9926
197258	197258	FUK	2.07977	1.93663	4.08942	0.0431523	0.742254	42	15	31	10	22	3	0	0	4	7	1.42866	0.827037	1.32146	1.42248	0.811446	0.231766	0	0	0.504721	0.5166
7099	7099	TLR4	2.07915	3.93405	2.98511	0.0840336	0.742254	56	27	43	10	41	7	1	2	6	1	1.90488	1.48867	1.83299	1.42248	1.51224	0.540786	0.154621	0.376626	0.757082	0.0738
80310	80310	PDGFD	2.07775	3.1933	5.23676	0.0221144	0.742254	108	72	79	28	106	12	9	3	9	6	3.67369	3.96978	3.36758	3.98294	3.9097	0.927062	1.39159	0.564939	1.13562	0.4428
6772	6772	STAT1	2.07709	7.27278	7.95188	0.00480375	0.742254	4367	2737	3102	911	2226	380	197	182	238	384	148.546	150.907	132.231	129.588	82.1036	29.357	30.4604	34.2729	30.0309	28.3392
3732	3732	CD82	2.07646	6.09528	3.33723	0.0677285	0.742254	230	133	160	61	218	26	10	14	13	18	7.8236	7.33306	6.82042	8.67711	8.04069	2.00863	1.54621	2.63638	1.64034	1.3284
541578	541578	CXorf40B	2.07477	2.81951	2.7761	0.0956807	0.742254	16	18	11	5	16	2	0	1	2	2	0.54425	0.992444	0.468904	0.711239	0.590143	0.15451	0	0.188313	0.252361	0.1476
9841	9841	ZBTB24	2.07441	3.95982	2.70901	0.0997831	0.742254	46	30	26	5	24	7	0	2	3	1	1.56472	1.65407	1.10832	0.711239	0.885214	0.540786	0	0.376626	0.378541	0.0738
10234	10234	LRRC17	2.07431	3.92622	2.93749	0.0865451	0.742254	43	28	46	6	40	4	4	2	1	4	1.46267	1.5438	1.96087	0.853486	1.47536	0.309021	0.618485	0.376626	0.12618	0.2952
8641	8641	PCDHGB4	2.07332	8.25142	3.98297	0.0459625	0.742254	1730	989	1355	409	1208	180	81	74	102	160	58.8471	54.5293	57.7605	58.1793	44.5558	13.9059	12.5243	13.9352	12.8704	11.808
56104	56104	PCDHGB1	2.07219	8.23122	3.98175	0.0459957	0.742254	1707	968	1344	406	1195	182	81	73	97	159	58.0647	53.3715	57.2916	57.7526	44.0763	14.0604	12.5243	13.7468	12.2395	11.7342
246330	246330	PELI3	2.07168	3.42632	3.85897	0.0494807	0.742254	65	34	50	16	51	7	3	2	6	4	2.21102	1.87462	2.13138	2.27596	1.88108	0.540786	0.463864	0.376626	0.757082	0.2952
183	183	AGT	2.07163	1.50017	3.85135	0.0497061	0.742254	23	16	19	7	12	3	1	1	2	1	0.78236	0.882173	0.809925	0.995734	0.442607	0.231766	0.154621	0.188313	0.252361	0.0738
8228	8228	PNPLA4	2.07145	2.9635	4.0038	0.0453979	0.742254	51	35	53	14	44	8	0	3	4	7	1.7348	1.92975	2.25927	1.99147	1.62289	0.618041	0	0.564939	0.504721	0.5166
29960	29960	FTSJ2	2.06869	4.48734	3.20279	0.0735129	0.742254	72	61	51	20	47	5	6	4	2	9	2.44913	3.36328	2.17401	2.84495	1.73354	0.386276	0.927728	0.753252	0.252361	0.6642
55863	55863	TMEM126B	2.0682	3.54162	4.1041	0.0427793	0.742254	86	53	52	23	54	11	3	4	5	6	2.92534	2.9222	2.21664	3.2717	1.99173	0.849807	0.463864	0.753252	0.630902	0.4428
150223	150223	YDJC	2.06766	2.55427	3.65217	0.0559961	0.742254	30	19	35	12	33	2	1	5	1	3	1.02047	1.04758	1.49197	1.70697	1.21717	0.15451	0.154621	0.941564	0.12618	0.2214
6717	6717	SRI	2.0671	5.26477	3.72995	0.0534448	0.742254	193	137	142	34	155	15	7	10	13	21	6.56502	7.5536	6.05313	4.83642	5.71701	1.15883	1.08235	1.88313	1.64034	1.5498
4320	4320	MMP11	2.06668	3.13897	4.71354	0.0299259	0.742254	83	52	67	24	62	7	3	4	5	13	2.8233	2.86706	2.85605	3.41395	2.2868	0.540786	0.463864	0.753252	0.630902	0.959401
8738	8738	CRADD	2.0663	1.8032	3.18301	0.0744075	0.742254	25	14	13	3	12	3	0	0	0	5	0.850391	0.771901	0.554159	0.426743	0.442607	0.231766	0	0	0	0.369
8323	8323	FZD6	2.06621	6.11476	3.44131	0.0635853	0.742254	282	161	205	72	194	21	17	16	14	22	9.59241	8.87686	8.73867	10.2418	7.15548	1.62236	2.62856	3.01301	1.76652	1.6236
50628	50628	GEMIN4	2.06516	3.73975	2.95155	0.085795	0.742254	42	29	29	8	26	5	0	2	2	6	1.42866	1.59894	1.2362	1.13798	0.958982	0.386276	0	0.376626	0.252361	0.4428
83729	83729	INHBE	2.06478	1.09292	3.98752	0.0458386	0.742254	21	11	27	6	20	1	2	1	2	2	0.714328	0.606494	1.15095	0.853486	0.737678	0.0772552	0.309243	0.188313	0.252361	0.1476
6341	6341	SCO1	2.06365	3.98754	3.73055	0.0534258	0.742254	82	52	66	18	65	8	4	2	7	9	2.78928	2.86706	2.81342	2.56046	2.39745	0.618041	0.618485	0.376626	0.883262	0.6642
5780	5780	PTPN9	2.06297	5.70157	3.62162	0.0570332	0.742254	252	136	175	61	201	31	7	14	10	28	8.57194	7.49847	7.45984	8.67711	7.41367	2.39491	1.08235	2.63638	1.2618	2.0664
65990	65990	FAM173A	2.06132	1.37124	2.88642	0.0893295	0.742254	11	12	9	2	10	0	1	0	2	1	0.374172	0.66163	0.383649	0.284495	0.368839	0	0.154621	0	0.252361	0.0738
7541	7541	ZBTB14	2.0609	3.89559	3.06202	0.0801418	0.742254	40	38	28	12	30	4	3	1	2	7	1.36063	2.09516	1.19357	1.70697	1.10652	0.309021	0.463864	0.188313	0.252361	0.5166
85451	85451	UNK	2.0598	4.13039	3.54846	0.0596009	0.742254	82	38	69	21	87	7	4	6	2	11	2.78928	2.09516	2.94131	2.9872	3.2089	0.540786	0.618485	1.12988	0.252361	0.8118
56270	56270	WDR45B	2.05937	6.19783	3.70183	0.0543529	0.742254	369	225	285	78	244	42	20	12	21	33	12.5518	12.4056	12.1489	11.0953	8.99968	3.24472	3.09243	2.25975	2.64979	2.4354
7775	7775	ZNF232	2.05928	1.71153	2.53681	0.11122	0.742254	20	13	11	0	8	0	3	0	0	1	0.680313	0.716765	0.468904	0	0.295071	0	0.463864	0	0	0.0738
6638	6638	SNRPN	2.05874	5.39972	4.14233	0.0418237	0.742254	275	170	220	71	192	27	9	9	20	42	9.3543	9.37309	9.37808	10.0996	7.08171	2.08589	1.39159	1.69482	2.52361	3.0996
8926	8926	SNURF	2.05874	5.39969	4.14249	0.0418197	0.742254	275	170	220	71	192	27	9	9	20	42	9.3543	9.37309	9.37808	10.0996	7.08171	2.08589	1.39159	1.69482	2.52361	3.0996
56848	56848	SPHK2	2.05679	2.91568	3.99542	0.0456242	0.742254	67	31	30	19	39	7	1	2	6	5	2.27905	1.70921	1.27883	2.70271	1.43847	0.540786	0.154621	0.376626	0.757082	0.369
642852	642852	LOC642852	2.0559	3.22354	2.90508	0.0883009	0.742254	29	18	25	7	27	2	1	3	1	3	0.986454	0.992444	1.06569	0.995734	0.995866	0.15451	0.154621	0.564939	0.12618	0.2214
64208	64208	POPDC3	2.05528	3.91774	3.22445	0.072546	0.742254	68	36	57	10	52	10	3	0	4	8	2.31306	1.98489	2.42978	1.42248	1.91796	0.772552	0.463864	0	0.504721	0.5904
23357	23357	ANGEL1	2.05369	3.14408	4.45025	0.0348962	0.742254	89	45	72	24	44	13	3	1	3	15	3.02739	2.48111	3.06919	3.41395	1.62289	1.00432	0.463864	0.188313	0.378541	1.107
7162	7162	TPBG	2.05022	7.49082	4.07455	0.043534	0.742254	1061	724	902	227	877	106	59	52	64	109	36.0906	39.9183	38.4501	32.2902	32.3472	8.18905	9.12266	9.79227	8.07554	8.0442
90246	90246	LOC90246	2.05001	2.70837	3.03553	0.0814601	0.742254	24	15	24	8	20	3	1	1	0	6	0.816375	0.827037	1.02306	1.13798	0.737678	0.231766	0.154621	0.188313	0	0.4428
10608	10608	MXD4	2.04909	6.5969	3.66806	0.0554645	0.742254	429	304	340	101	321	45	27	22	21	40	14.5927	16.7613	14.4934	14.367	11.8397	3.47648	4.17478	4.14288	2.64979	2.952
2178	2178	FANCE	2.04819	2.53986	3.95278	0.046794	0.742254	36	27	38	12	38	3	3	2	4	3	1.22456	1.48867	1.61985	1.70697	1.40159	0.231766	0.463864	0.376626	0.504721	0.2214
112611	112611	RWDD2A	2.04815	3.13457	2.43165	0.118908	0.742254	16	14	19	3	11	3	1	1	1	0	0.54425	0.771901	0.809925	0.426743	0.405723	0.231766	0.154621	0.188313	0.12618	0
51373	51373	MRPS17	2.04773	2.83007	3.41498	0.0646071	0.742254	31	23	29	10	29	2	3	2	2	3	1.05448	1.26812	1.2362	1.42248	1.06963	0.15451	0.463864	0.376626	0.252361	0.2214
7580	7580	ZNF32	2.04712	3.55308	3.14802	0.076019	0.742254	56	28	41	8	31	2	2	1	6	5	1.90488	1.5438	1.74773	1.13798	1.1434	0.15451	0.309243	0.188313	0.757082	0.369
57048	57048	PLSCR3	2.04648	6.27802	3.89358	0.048471	0.742254	414	273	326	117	308	53	16	14	30	56	14.0825	15.0521	13.8966	16.643	11.3602	4.09452	2.47394	2.63638	3.78541	4.1328
91603	91603	ZNF830	2.04599	3.87438	2.35846	0.124605	0.742254	15	16	17	8	9	2	2	1	1	1	0.510235	0.882173	0.72467	1.13798	0.331955	0.15451	0.309243	0.188313	0.12618	0.0738
55793	55793	FAM63A	2.04598	2.74805	3.61031	0.0574226	0.742254	40	33	29	12	27	8	1	0	5	3	1.36063	1.81948	1.2362	1.70697	0.995866	0.618041	0.154621	0	0.630902	0.2214
59277	59277	NTN4	2.04574	5.87583	4.26087	0.039	0.742254	471	312	372	121	166	54	16	20	28	48	16.0214	17.2024	15.8575	17.212	6.12273	4.17178	2.47394	3.76626	3.53305	3.5424
5045	5045	FURIN	2.04514	7.24788	3.22414	0.0725601	0.742254	454	254	346	122	405	38	27	18	33	52	15.4431	14.0045	14.7492	17.3542	14.938	2.9357	4.17478	3.38963	4.16395	3.8376
7026	7026	NR2F2	2.04497	8.38722	3.38388	0.065837	0.742254	1304	743	997	379	750	143	72	48	76	134	44.3564	40.9659	42.4998	53.9119	27.6629	11.0475	11.1327	9.03902	9.58971	9.88921
9823	9823	ARMCX2	2.04488	6.05982	3.14062	0.0763649	0.742254	204	129	151	47	133	16	11	6	18	19	6.93919	7.11252	6.43678	6.68564	4.90556	1.23608	1.70083	1.12988	2.27125	1.4022
4665	4665	NAB2	2.04486	6.07517	3.32052	0.06842	0.742254	306	143	212	48	188	27	9	9	20	30	10.4088	7.88442	9.03706	6.82789	6.93418	2.08589	1.39159	1.69482	2.52361	2.214
51279	51279	C1RL	2.04365	4.90066	4.74961	0.0293049	0.742254	318	183	200	69	215	30	11	13	21	31	10.817	10.0899	8.52553	9.81509	7.93004	2.31766	1.70083	2.44807	2.64979	2.2878
285971	285971	ZNF775	2.04315	1.42818	2.70416	0.100086	0.742254	11	3	13	2	10	1	0	0	1	2	0.374172	0.165407	0.554159	0.284495	0.368839	0.0772552	0	0	0.12618	0.1476
113655	113655	MFSD3	2.04311	2.01155	3.70075	0.054388	0.742254	24	18	23	6	29	1	2	1	2	4	0.816375	0.992444	0.980436	0.853486	1.06963	0.0772552	0.309243	0.188313	0.252361	0.2952
23321	23321	TRIM2	2.0424	5.05464	3.85447	0.0496135	0.742254	231	146	118	41	130	18	8	8	13	25	7.85761	8.04983	5.03006	5.83216	4.79491	1.39059	1.23697	1.5065	1.64034	1.845
57343	57343	ZNF304	2.04196	3.8806	2.55873	0.109687	0.742254	42	18	27	7	20	4	3	0	0	6	1.42866	0.992444	1.15095	0.995734	0.737678	0.309021	0.463864	0	0	0.4428
22903	22903	BTBD3	2.04173	4.29937	2.97629	0.084493	0.742254	52	37	42	15	43	11	1	1	3	8	1.76881	2.04002	1.79036	2.13372	1.58601	0.849807	0.154621	0.188313	0.378541	0.5904
647979	647979	LINC00657	2.04039	8.31706	3.68821	0.0547985	0.742254	1553	999	1164	355	1090	171	83	60	106	130	52.8263	55.0807	49.6186	50.4979	40.2035	13.2106	12.8336	11.2988	13.3751	9.59401
100287837	100287837	LOC100287837	2.03989	1.249	2.53076	0.111647	0.742254	11	3	10	2	9	0	0	1	1	1	0.374172	0.165407	0.426277	0.284495	0.331955	0	0	0.188313	0.12618	0.0738
550643	550643	LINC01420	2.03904	4.68026	4.21419	0.0400872	0.742254	190	115	152	45	152	33	10	2	13	19	6.46297	6.34062	6.4794	6.40115	5.60636	2.54942	1.54621	0.376626	1.64034	1.4022
643314	643314	KIAA0754	2.039	4.01668	3.11762	0.0774499	0.742254	62	31	50	10	58	8	4	1	5	3	2.10897	1.70921	2.13138	1.42248	2.13927	0.618041	0.618485	0.188313	0.630902	0.2214
2697	2697	GJA1	2.03773	9.05072	4.0448	0.0443075	0.742254	3406	2230	2712	812	2386	335	180	156	200	373	115.857	122.953	115.606	115.505	88.005	25.8805	27.8318	29.3768	25.2361	27.5274
5793	5793	PTPRG	2.03696	5.65507	3.66954	0.0554155	0.742254	284	182	192	48	177	23	15	14	14	21	9.66044	10.0347	8.18451	6.82789	6.52845	1.77687	2.31932	2.63638	1.76652	1.5498
6745	6745	SSR1	2.03557	7.83224	3.3451	0.0674054	0.742254	900	530	593	175	600	92	36	38	53	77	30.6141	29.222	25.2782	24.8933	22.1303	7.10748	5.56637	7.15589	6.68756	5.6826
10436	10436	EMG1	2.03493	3.65643	3.22425	0.0725549	0.742254	46	36	47	13	30	5	2	3	4	4	1.56472	1.98489	2.0035	1.84922	1.10652	0.386276	0.309243	0.564939	0.504721	0.2952
4681	4681	NBL1	2.03485	7.03319	3.89589	0.0484045	0.742254	635	455	627	167	684	90	35	35	40	79	21.5999	25.0868	26.7275	23.7554	25.2286	6.95297	5.41175	6.59095	5.04721	5.8302
5598	5598	MAPK7	2.03437	5.20006	3.12865	0.0769275	0.742254	107	64	96	35	66	7	9	4	4	18	3.63967	3.52869	4.09225	4.97867	2.43434	0.540786	1.39159	0.753252	0.504721	1.3284
83999	83999	KREMEN1	2.03396	4.27934	4.17753	0.0409635	0.742254	130	95	125	30	132	11	6	8	10	18	4.42203	5.2379	5.32846	4.26743	4.86868	0.849807	0.927728	1.5065	1.2618	1.3284
11226	11226	GALNT6	2.03388	5.37835	2.94533	0.0861262	0.742254	102	75	79	26	73	11	6	5	6	10	3.4696	4.13518	3.36758	3.69844	2.69253	0.849807	0.927728	0.941564	0.757082	0.738
55806	55806	HR	2.0335	2.27507	3.21085	0.0731513	0.742254	29	15	22	9	10	1	2	0	4	2	0.986454	0.827037	0.937808	1.28023	0.368839	0.0772552	0.309243	0	0.504721	0.1476
100506054	100506054	RNASEH1-AS1	2.03206	1.75916	3.57771	0.05856	0.742254	30	19	15	5	17	2	2	0	2	3	1.02047	1.04758	0.639415	0.711239	0.627027	0.15451	0.309243	0	0.252361	0.2214
51660	51660	MPC1	2.03162	3.93005	4.141	0.0418563	0.742254	118	78	88	31	74	11	6	1	11	17	4.01385	4.30059	3.75123	4.40968	2.72941	0.849807	0.927728	0.188313	1.38798	1.2546
27346	27346	TMEM97	2.03048	3.33873	3.84219	0.0499782	0.742254	79	47	46	18	50	10	4	4	0	9	2.68724	2.59138	1.96087	2.56046	1.8442	0.772552	0.618485	0.753252	0	0.6642
2812	2812	GP1BB	2.02979	1.49185	4.23946	0.0394946	0.742254	31	9	25	9	26	4	3	0	1	3	1.05448	0.496222	1.06569	1.28023	0.958982	0.309021	0.463864	0	0.12618	0.2214
2825	2825	GPR1	2.02764	4.25705	3.3032	0.0691452	0.742254	88	62	69	14	39	6	6	4	5	5	2.99338	3.41842	2.94131	1.99147	1.43847	0.463531	0.927728	0.753252	0.630902	0.369
5156	5156	PDGFRA	2.02759	8.59714	3.61919	0.0571166	0.742254	1879	1168	1499	434	1543	205	97	96	100	199	63.9154	64.3986	63.8988	61.7355	56.9119	15.8373	14.9983	18.078	12.618	14.6862
27098	27098	CLUL1	2.02583	1.75722	1.97907	0.159489	0.742254	6	6	5	0	8	0	0	1	0	1	0.204094	0.330815	0.213138	0	0.295071	0	0	0.188313	0	0.0738
79621	79621	RNASEH2B	2.02548	3.56	4.02752	0.0447636	0.742254	84	56	85	15	71	11	3	6	5	6	2.85731	3.0876	3.62335	2.13372	2.61876	0.849807	0.463864	1.12988	0.630902	0.4428
1893	1893	ECM1	2.02289	7.58964	3.92449	0.0475878	0.742254	1150	672	878	278	876	117	59	51	70	122	39.118	37.0513	37.4271	39.5449	32.3103	9.03885	9.12266	9.60396	8.83262	9.0036
51726	51726	DNAJB11	2.02267	6.51447	3.33387	0.067867	0.742254	353	225	277	70	283	34	13	17	30	31	12.0075	12.4056	11.8079	9.95734	10.4381	2.62668	2.01008	3.20132	3.78541	2.2878
4350	4350	MPG	2.0208	5.86176	3.4347	0.0638401	0.742254	235	159	155	78	177	27	17	11	12	24	7.99368	8.76659	6.60729	11.0953	6.52845	2.08589	2.62856	2.07144	1.51416	1.7712
3958	3958	LGALS3	2.02066	7.12364	4.4826	0.0342416	0.742254	1177	664	962	305	799	123	56	55	78	116	40.0364	36.6102	41.0078	43.3856	29.4702	9.50239	8.6588	10.3572	9.84207	8.5608
961	961	CD47	2.02002	6.00864	4.06802	0.0437024	0.742254	452	301	313	108	287	44	18	20	35	43	15.3751	16.5959	13.3425	15.3628	10.5857	3.39923	2.78318	3.76626	4.41631	3.1734
4809	4809	NHP2L1	2.02002	6.30135	3.49633	0.061505	0.742254	383	205	284	66	286	37	23	8	23	41	13.028	11.3028	12.1063	9.38835	10.5488	2.85844	3.55629	1.5065	2.90215	3.0258
5740	5740	PTGIS	2.01941	4.28874	4.76088	0.0291137	0.742254	212	143	181	44	101	16	12	8	11	28	7.21132	7.88442	7.7156	6.2589	3.72528	1.23608	1.85546	1.5065	1.38798	2.0664
8717	8717	TRADD	2.01915	2.7177	3.85518	0.0495926	0.742254	62	24	36	9	34	4	2	2	3	6	2.10897	1.32326	1.5346	1.28023	1.25405	0.309021	0.309243	0.376626	0.378541	0.4428
221091	221091	LRRN4CL	2.01848	3.79989	4.7064	0.0300506	0.742254	159	61	124	39	124	18	10	8	5	12	5.40849	3.36328	5.28583	5.54766	4.57361	1.39059	1.54621	1.5065	0.630902	0.8856
9521	9521	EEF1E1	2.01678	3.92254	3.10189	0.0782017	0.742254	56	40	37	14	56	8	5	4	1	2	1.90488	2.20543	1.57722	1.99147	2.0655	0.618041	0.773107	0.753252	0.12618	0.1476
23341	23341	DNAJC16	2.0164	4.23317	3.52164	0.0605723	0.742254	97	86	78	17	65	10	5	7	5	7	3.29952	4.74168	3.32496	2.41821	2.39745	0.772552	0.773107	1.31819	0.630902	0.5166
2548	2548	GAA	2.0157	5.83571	4.61836	0.0316316	0.742254	542	315	420	127	329	43	30	22	35	57	18.4365	17.3678	17.9036	18.0655	12.1348	3.32197	4.63864	4.14288	4.41631	4.2066
757	757	TMEM50B	2.01522	4.38353	3.44544	0.0634266	0.742254	105	62	71	18	84	10	5	3	6	13	3.57164	3.41842	3.02656	2.56046	3.09825	0.772552	0.773107	0.564939	0.757082	0.959401
286144	286144	TRIQK	2.01465	4.51947	3.18816	0.0741736	0.742254	97	61	67	22	49	10	3	4	7	9	3.29952	3.36328	2.85605	3.12945	1.80731	0.772552	0.463864	0.753252	0.883262	0.6642
1020	1020	CDK5	2.01363	3.79602	3.50995	0.0610012	0.742254	72	38	45	21	49	7	3	3	4	9	2.44913	2.09516	1.91824	2.9872	1.80731	0.540786	0.463864	0.564939	0.504721	0.6642
55033	55033	FKBP14	2.01355	5.34967	3.16098	0.0754178	0.742254	147	91	125	26	99	13	8	8	9	10	5.0003	5.01736	5.32846	3.69844	3.65151	1.00432	1.23697	1.5065	1.13562	0.738
114801	114801	TMEM200A	2.0131	4.21881	2.81875	0.0931691	0.742254	45	28	45	17	34	4	5	2	3	4	1.5307	1.5438	1.91824	2.41821	1.25405	0.309021	0.773107	0.376626	0.378541	0.2952
22845	22845	DOLK	2.01309	4.82049	3.45128	0.0632027	0.742254	144	76	111	25	91	14	3	6	11	14	4.89825	4.19032	4.73167	3.55619	3.35644	1.08157	0.463864	1.12988	1.38798	1.0332
6307	6307	MSMO1	2.01235	4.24532	4.11861	0.042414	0.742254	162	88	129	28	88	15	8	8	8	11	5.51053	4.85195	5.49897	3.98294	3.24578	1.15883	1.23697	1.5065	1.00944	0.8118
3006	3006	HIST1H1C	2.01201	1.91837	3.46815	0.0625611	0.742254	26	21	25	5	15	4	1	2	2	0	0.884407	1.15785	1.06569	0.711239	0.553259	0.309021	0.154621	0.376626	0.252361	0
6253	6253	RTN2	2.01015	4.08525	4.13297	0.0420555	0.742254	143	79	92	33	90	11	5	4	13	16	4.86424	4.35573	3.92174	4.69417	3.31955	0.849807	0.773107	0.753252	1.64034	1.1808
79603	79603	CERS4	2.00989	2.61001	4.62893	0.0314372	0.742254	77	40	61	18	39	4	2	1	9	11	2.6192	2.20543	2.60029	2.56046	1.43847	0.309021	0.309243	0.188313	1.13562	0.8118
90843	90843	TCEAL8	2.00934	6.03578	3.66863	0.0554456	0.742254	389	195	277	78	240	27	18	17	24	37	13.2321	10.7515	11.8079	11.0953	8.85214	2.08589	2.78318	3.20132	3.02833	2.7306
54622	54622	ARL15	2.00915	3.17216	3.19628	0.073806	0.742254	46	37	33	6	28	3	3	2	4	2	1.56472	2.04002	1.40671	0.853486	1.03275	0.231766	0.463864	0.376626	0.504721	0.1476
65996	65996	CENPBD1P1	2.00899	4.80977	3.44231	0.0635467	0.742254	136	86	102	25	101	10	9	5	9	13	4.62613	4.74168	4.34802	3.55619	3.72528	0.772552	1.39159	0.941564	1.13562	0.959401
6038	6038	RNASE4	2.0068	4.42036	3.46454	0.0626979	0.742254	107	49	90	24	82	11	4	4	9	10	3.63967	2.70165	3.83649	3.41395	3.02448	0.849807	0.618485	0.753252	1.13562	0.738
286042	286042	FAM86B3P	2.00586	0.948636	2.76607	0.0962823	0.742254	13	2	12	3	9	2	0	1	0	1	0.442203	0.110272	0.511532	0.426743	0.331955	0.15451	0	0.188313	0	0.0738
80210	80210	ARMC9	2.00581	5.6091	4.86862	0.0273494	0.742254	553	323	441	148	331	62	20	32	33	54	18.8106	17.8089	18.7988	21.0527	12.2086	4.78982	3.09243	6.02601	4.16395	3.9852
8195	8195	MKKS	2.00503	4.09844	3.584	0.0583387	0.742254	100	67	86	23	61	3	3	7	8	14	3.40156	3.6941	3.66598	3.2717	2.24992	0.231766	0.463864	1.31819	1.00944	1.0332
22801	22801	ITGA11	2.00336	7.98995	4.18174	0.0408618	0.742254	2000	1174	1542	488	994	183	100	88	116	205	68.0313	64.7294	65.7318	69.4169	36.6626	14.1377	15.4621	16.5715	14.6369	15.129
10287	10287	RGS19	1.99832	2.8649	3.36984	0.0664001	0.742254	40	26	31	10	20	5	2	1	2	5	1.36063	1.43353	1.32146	1.42248	0.737678	0.386276	0.309243	0.188313	0.252361	0.369
30849	30849	PIK3R4	1.99808	4.16425	2.93464	0.0866978	0.742254	64	26	55	15	40	7	1	5	3	5	2.177	1.43353	2.34452	2.13372	1.47536	0.540786	0.154621	0.941564	0.378541	0.369
4258	4258	MGST2	1.99798	2.6102	4.16828	0.0411875	0.742254	50	28	49	17	40	5	2	3	2	10	1.70078	1.5438	2.08875	2.41821	1.47536	0.386276	0.309243	0.564939	0.252361	0.738
92342	92342	METTL18	1.99776	1.44976	2.30324	0.129105	0.742254	9	5	6	2	14	0	0	2	0	1	0.306141	0.275679	0.255766	0.284495	0.516375	0	0	0.376626	0	0.0738
10134	10134	BCAP31	1.99742	6.87631	3.68514	0.0548993	0.742254	638	347	474	162	442	60	33	26	45	65	21.702	19.1321	20.2055	23.0441	16.3027	4.63531	5.1025	4.89613	5.67812	4.797
401115	401115	C4orf48	1.9972	1.58306	4.45768	0.0347446	0.742254	25	20	32	12	31	1	3	1	4	4	0.850391	1.10272	1.36408	1.70697	1.1434	0.0772552	0.463864	0.188313	0.504721	0.2952
26519	26519	TIMM10	1.99531	3.45126	3.12635	0.077036	0.742254	41	27	26	15	38	8	1	1	5	3	1.39464	1.48867	1.10832	2.13372	1.40159	0.618041	0.154621	0.188313	0.630902	0.2214
2944	2944	GSTM1	1.99448	2.54155	3.88135	0.0488254	0.742254	50	35	37	9	33	5	2	3	1	7	1.70078	1.92975	1.57722	1.28023	1.21717	0.386276	0.309243	0.564939	0.12618	0.5166
9088	9088	PKMYT1	1.99431	2.73392	2.38194	0.122745	0.742254	21	10	8	3	12	1	1	1	1	1	0.714328	0.551358	0.341021	0.426743	0.442607	0.0772552	0.154621	0.188313	0.12618	0.0738
64219	64219	PJA1	1.99416	5.01977	3.49859	0.0614212	0.742254	162	101	117	47	95	17	7	10	7	19	5.51053	5.56872	4.98744	6.68564	3.50397	1.31334	1.08235	1.88313	0.883262	1.4022
27077	27077	B9D1	1.99409	1.3033	3.52644	0.0603973	0.742254	16	11	11	6	17	2	1	0	2	2	0.54425	0.606494	0.468904	0.853486	0.627027	0.15451	0.154621	0	0.252361	0.1476
51148	51148	CERCAM	1.994	7.90443	4.08746	0.0432025	0.742254	1747	1029	1227	442	1154	162	85	71	116	204	59.4253	56.7347	52.3041	62.8735	42.564	12.5153	13.1428	13.3702	14.6369	15.0552
9684	9684	LRRC14	1.9935	4.41557	3.77685	0.0519664	0.742254	122	80	97	33	100	16	10	5	7	9	4.14991	4.41086	4.13488	4.69417	3.68839	1.23608	1.54621	0.941564	0.883262	0.6642
84058	84058	WDR54	1.99235	2.6364	3.63966	0.0564183	0.742254	41	35	27	13	27	7	1	0	4	7	1.39464	1.92975	1.15095	1.84922	0.995866	0.540786	0.154621	0	0.504721	0.5166
222962	222962	SLC29A4	1.99226	1.5714	3.21953	0.0727644	0.742254	20	12	19	5	12	1	2	0	0	5	0.680313	0.66163	0.809925	0.711239	0.442607	0.0772552	0.309243	0	0	0.369
57153	57153	SLC44A2	1.99186	7.00664	3.52999	0.0602682	0.742254	629	382	458	163	399	63	37	28	28	77	21.3958	21.0619	19.5235	23.1864	14.7167	4.86708	5.72099	5.27276	3.53305	5.6826
123016	123016	TTC8	1.99123	5.54631	3.70213	0.0543432	0.742254	293	172	213	64	176	16	14	13	18	40	9.96658	9.48336	9.07969	9.10385	6.49157	1.23608	2.1647	2.44807	2.27125	2.952
5287	5287	PIK3C2B	1.99098	3.45646	2.78489	0.0951569	0.742254	36	27	31	5	24	6	3	0	1	4	1.22456	1.48867	1.32146	0.711239	0.885214	0.463531	0.463864	0	0.12618	0.2952
283377	283377	SPRYD4	1.99088	2.63133	3.77832	0.0519206	0.742254	42	32	32	13	25	4	3	2	3	4	1.42866	1.76435	1.36408	1.84922	0.922098	0.309021	0.463864	0.376626	0.378541	0.2952
10263	10263	CDK2AP2	1.99047	4.43559	3.30954	0.0688789	0.742254	80	59	77	28	75	14	5	4	5	10	2.72125	3.25301	3.28233	3.98294	2.76629	1.08157	0.773107	0.753252	0.630902	0.738
166647	166647	GPR125	1.99026	6.32007	3.72163	0.0537119	0.742254	421	259	313	119	403	40	27	21	24	58	14.3206	14.2802	13.3425	16.9275	14.8642	3.09021	4.17478	3.95457	3.02833	4.2804
10542	10542	LAMTOR5	1.98943	4.97452	3.84413	0.0499206	0.742254	210	115	155	53	138	17	12	7	16	23	7.14328	6.34062	6.60729	7.53913	5.08998	1.31334	1.85546	1.31819	2.01889	1.6974
51374	51374	ATRAID	1.98887	5.71334	4.11753	0.042441	0.742254	404	252	307	92	282	36	19	18	36	34	13.7423	13.8942	13.0867	13.0868	10.4013	2.78119	2.93781	3.38963	4.54249	2.5092
7542	7542	ZFPL1	1.98708	5.1415	3.32568	0.0682057	0.742254	151	99	122	34	105	23	7	6	10	12	5.13636	5.45844	5.20057	4.83642	3.87281	1.77687	1.08235	1.12988	1.2618	0.8856
151534	151534	LBX2-AS1	1.98693	1.09777	4.37109	0.0365536	0.742254	20	23	23	8	12	2	2	0	1	6	0.680313	1.26812	0.980436	1.13798	0.442607	0.15451	0.309243	0	0.12618	0.4428
136647	136647	MPLKIP	1.98577	3.4125	3.7308	0.0534178	0.742254	55	41	53	22	48	7	5	3	4	6	1.87086	2.26057	2.25927	3.12945	1.77043	0.540786	0.773107	0.564939	0.504721	0.4428
93621	93621	MRFAP1	1.98538	7.93748	3.73307	0.0533453	0.742254	1427	837	1026	323	983	134	78	66	84	139	48.5403	46.1487	43.736	45.946	36.2569	10.3522	12.0605	12.4287	10.5991	10.2582
2055	2055	CLN8	1.98496	4.50884	3.32725	0.0681407	0.742254	117	73	75	16	86	10	4	7	6	10	3.97983	4.02491	3.19707	2.27596	3.17202	0.772552	0.618485	1.31819	0.757082	0.738
54529	54529	ASNSD1	1.98459	5.14483	3.18443	0.0743429	0.742254	146	73	111	29	106	14	5	7	7	19	4.96628	4.02491	4.73167	4.12518	3.9097	1.08157	0.773107	1.31819	0.883262	1.4022
23208	23208	SYT11	1.98402	5.72012	4.19188	0.0406179	0.742254	390	253	322	99	312	43	21	26	19	40	13.2661	13.9494	13.7261	14.0825	11.5078	3.32197	3.24705	4.89613	2.39743	2.952
389541	389541	LAMTOR4	1.98294	3.62988	3.98989	0.0457741	0.742254	129	56	66	16	81	12	3	4	8	10	4.38802	3.0876	2.81342	2.27596	2.9876	0.927062	0.463864	0.753252	1.00944	0.738
9890	9890	LPPR4	1.98231	5.53585	3.31008	0.0688563	0.742254	207	145	141	58	149	18	18	7	9	29	7.04124	7.99469	6.0105	8.25037	5.4957	1.39059	2.78318	1.31819	1.13562	2.1402
54910	54910	SEMA4C	1.98136	4.86948	3.3376	0.0677132	0.742254	140	85	92	32	103	14	6	8	8	13	4.76219	4.68654	3.92174	4.55193	3.79904	1.08157	0.927728	1.5065	1.00944	0.959401
90701	90701	SEC11C	1.98073	3.76181	4.08596	0.0432409	0.742254	98	59	109	20	86	14	6	3	8	10	3.33353	3.25301	4.64641	2.84495	3.17202	1.08157	0.927728	0.564939	1.00944	0.738
84246	84246	MED10	1.98028	4.7783	3.35259	0.0670993	0.742254	117	83	99	36	99	18	5	5	7	19	3.97983	4.57627	4.22014	5.12092	3.65151	1.39059	0.773107	0.941564	0.883262	1.4022
201292	201292	TRIM65	1.97992	4.22127	2.90475	0.0883192	0.742254	74	41	45	14	39	8	5	4	1	4	2.51716	2.26057	1.91824	1.99147	1.43847	0.618041	0.773107	0.753252	0.12618	0.2952
55157	55157	DARS2	1.97748	3.98898	2.94076	0.0863703	0.742254	50	39	40	10	51	9	3	1	5	3	1.70078	2.1503	1.70511	1.42248	1.88108	0.695297	0.463864	0.188313	0.630902	0.2214
55256	55256	ADI1	1.97729	5.89394	4.07236	0.0435903	0.742254	463	231	310	109	311	36	25	13	33	56	15.7492	12.7364	13.2146	15.505	11.4709	2.78119	3.86553	2.44807	4.16395	4.1328
1266	1266	CNN3	1.97716	7.83928	3.57839	0.0585358	0.742254	1223	777	912	267	864	112	66	58	96	97	41.6011	42.8405	38.8764	37.9801	31.8677	8.65258	10.205	10.9221	12.1133	7.1586
3858	3858	KRT10	1.97642	3.75073	2.90983	0.0880414	0.742254	47	35	31	11	39	2	4	3	3	4	1.59874	1.92975	1.32146	1.56472	1.43847	0.15451	0.618485	0.564939	0.378541	0.2952
4882	4882	NPR2	1.97609	4.84751	4.10989	0.042633	0.742254	234	136	174	59	130	22	8	12	16	26	7.95966	7.49847	7.41721	8.39261	4.79491	1.69961	1.23697	2.25975	2.01889	1.9188
144233	144233	BCDIN3D	1.97538	2.19868	3.35268	0.0670957	0.742254	32	27	19	6	31	2	1	3	1	5	1.0885	1.48867	0.809925	0.853486	1.1434	0.15451	0.154621	0.564939	0.12618	0.369
10424	10424	PGRMC2	1.97156	6.40869	3.51834	0.0606933	0.742254	406	270	322	89	308	43	23	22	24	39	13.8103	14.8867	13.7261	12.66	11.3602	3.32197	3.55629	4.14288	3.02833	2.8782
54921	54921	CHTF8	1.9715	5.41033	3.45352	0.0631171	0.742254	195	157	141	58	157	32	13	9	14	14	6.63305	8.65632	6.0105	8.25037	5.79077	2.47217	2.01008	1.69482	1.76652	1.0332
54741	54741	LEPROT	1.97132	6.92666	3.94413	0.0470352	0.742254	838	547	636	195	574	82	50	39	45	98	28.5051	30.1593	27.1112	27.7383	21.1714	6.33492	7.73107	7.3442	5.67812	7.2324
200942	200942	KLHDC8B	1.97107	3.65539	2.73647	0.0980814	0.742254	49	23	14	9	42	3	3	0	4	5	1.66677	1.26812	0.596787	1.28023	1.54912	0.231766	0.463864	0	0.504721	0.369
113146	113146	AHNAK2	1.96994	5.08851	4.04501	0.044302	0.742254	262	181	212	63	153	22	16	18	14	21	8.9121	9.97958	9.03706	8.96161	5.64324	1.69961	2.47394	3.38963	1.76652	1.5498
54344	54344	DPM3	1.96976	2.01491	2.93434	0.0867142	0.742254	29	12	19	1	27	0	2	1	1	4	0.986454	0.66163	0.809925	0.142248	0.995866	0	0.309243	0.188313	0.12618	0.2952
8636	8636	SSNA1	1.96885	4.72409	3.27342	0.0704108	0.742254	113	70	86	39	71	12	4	8	10	9	3.84377	3.85951	3.66598	5.54766	2.61876	0.927062	0.618485	1.5065	1.2618	0.6642
6941	6941	TCF19	1.96775	4.20885	2.25713	0.133	0.742254	30	19	29	7	26	0	3	3	1	3	1.02047	1.04758	1.2362	0.995734	0.958982	0	0.463864	0.564939	0.12618	0.2214
2132	2132	EXT2	1.96702	6.61983	3.4698	0.062499	0.742254	476	319	372	109	328	58	34	16	23	55	16.1914	17.5883	15.8575	15.505	12.0979	4.4808	5.25713	3.01301	2.90215	4.059
1545	1545	CYP1B1	1.96598	3.91029	4.3138	0.0378044	0.742254	134	91	117	33	87	13	4	6	11	21	4.5581	5.01736	4.98744	4.69417	3.2089	1.00432	0.618485	1.12988	1.38798	1.5498
79815	79815	NIPAL2	1.96581	3.91118	3.9374	0.0472236	0.742254	104	78	90	32	68	15	6	3	7	16	3.53763	4.30059	3.83649	4.55193	2.50811	1.15883	0.927728	0.564939	0.883262	1.1808
131583	131583	FAM43A	1.96542	5.36101	3.52074	0.0606055	0.742254	224	128	142	56	168	21	13	7	19	21	7.6195	7.05738	6.05313	7.96587	6.1965	1.62236	2.01008	1.31819	2.39743	1.5498
3489	3489	IGFBP6	1.96464	8.40847	4.46562	0.0345834	0.742254	2724	1935	2530	713	2517	362	157	138	209	323	92.6586	106.688	107.848	101.423	92.8368	27.9664	24.2756	25.9872	26.3717	23.8374
255394	255394	TCP11L2	1.96435	2.49358	2.91551	0.0877316	0.742254	25	15	15	9	20	2	2	2	1	2	0.850391	0.827037	0.639415	1.28023	0.737678	0.15451	0.309243	0.376626	0.12618	0.1476
100506710	100506710	EBLN3	1.96305	5.21623	3.09399	0.078582	0.742254	138	83	107	30	112	16	11	6	7	10	4.69416	4.57627	4.56116	4.26743	4.131	1.23608	1.70083	1.12988	0.883262	0.738
64976	64976	MRPL40	1.96252	4.12448	3.82275	0.0505612	0.742254	112	72	104	30	86	17	8	5	8	7	3.80975	3.96978	4.43328	4.26743	3.17202	1.31334	1.23697	0.941564	1.00944	0.5166
245812	245812	CNPY4	1.96038	4.79271	3.55376	0.0594108	0.742254	151	99	125	36	96	17	7	7	11	16	5.13636	5.45844	5.32846	5.12092	3.54086	1.31334	1.08235	1.31819	1.38798	1.1808
84628	84628	NTNG2	1.95958	1.78535	4.03367	0.0446008	0.742254	33	15	27	9	33	6	1	1	2	4	1.12252	0.827037	1.15095	1.28023	1.21717	0.463531	0.154621	0.188313	0.252361	0.2952
3020	3020	H3F3A	1.95927	7.19177	3.90324	0.0481932	0.742254	953	616	764	242	645	86	51	43	77	109	32.4169	33.9637	32.5675	34.4239	23.7901	6.64394	7.88569	8.09745	9.71589	8.0442
92659	92659	MAFG-AS1	1.95841	2.03605	2.27124	0.131794	0.742254	12	8	14	3	4	1	2	0	1	0	0.408188	0.441086	0.596787	0.426743	0.147536	0.0772552	0.309243	0	0.12618	0
100124700	100124700	HOTAIR	1.95585	3.66935	3.26131	0.0709326	0.742254	78	43	48	15	40	5	4	5	3	6	2.65322	2.37084	2.04613	2.13372	1.47536	0.386276	0.618485	0.941564	0.378541	0.4428
1301	1301	COL11A1	1.95534	4.3815	3.18941	0.0741166	0.742254	91	58	85	22	56	13	3	7	4	8	3.09542	3.19788	3.62335	3.12945	2.0655	1.00432	0.463864	1.31819	0.504721	0.5904
4013	4013	VWA5A	1.95513	2.31226	4.74935	0.0293094	0.742254	59	42	62	15	44	10	2	3	3	9	2.00692	2.3157	2.64291	2.13372	1.62289	0.772552	0.309243	0.564939	0.378541	0.6642
4038	4038	LRP4	1.95435	4.40506	4.05157	0.0441303	0.742254	173	112	115	36	134	11	11	7	14	18	5.88471	6.17521	4.90218	5.12092	4.94244	0.849807	1.70083	1.31819	1.76652	1.3284
51186	51186	WBP5	1.95415	6.5952	3.37302	0.0662721	0.742254	407	253	358	117	321	48	20	23	28	51	13.8444	13.9494	15.2607	16.643	11.8397	3.70825	3.09243	4.3312	3.53305	3.7638
100506707	100506707	NA	1.95296	2.12335	2.33477	0.126514	0.742254	23	9	10	0	14	2	1	1	0	1	0.78236	0.496222	0.426277	0	0.516375	0.15451	0.154621	0.188313	0	0.0738
2281	2281	FKBP1B	1.95107	1.13653	3.65929	0.0557574	0.742254	24	14	13	3	20	1	1	1	3	1	0.816375	0.771901	0.554159	0.426743	0.737678	0.0772552	0.154621	0.188313	0.378541	0.0738
23550	23550	PSD4	1.95082	4.05041	2.66852	0.102351	0.742254	52	25	30	9	41	2	4	2	4	3	1.76881	1.37839	1.27883	1.28023	1.51224	0.15451	0.618485	0.376626	0.504721	0.2214
64110	64110	MAGEF1	1.9505	5.14969	3.4218	0.0643408	0.742254	180	90	151	50	119	20	8	10	10	21	6.12282	4.96222	6.43678	7.11239	4.38919	1.5451	1.23697	1.88313	1.2618	1.5498
201229	201229	LYRM9	1.95	1.87915	2.68505	0.101294	0.742254	27	15	16	1	5	1	2	1	0	2	0.918422	0.827037	0.682042	0.142248	0.18442	0.0772552	0.309243	0.188313	0	0.1476
3688	3688	ITGB1	1.94746	11.7518	3.54331	0.059786	0.742254	18471	10817	14162	4445	11378	1958	1012	846	1164	1800	628.303	596.404	603.693	632.291	419.665	151.266	156.477	159.313	146.874	132.84
4257	4257	MGST1	1.94625	6.69784	4.06759	0.0437136	0.742254	789	453	618	194	563	85	43	36	50	88	26.8383	24.9765	26.3439	27.5961	20.7656	6.56669	6.64872	6.77926	6.30902	6.4944
11142	11142	PKIG	1.94622	6.92378	3.83114	0.0503088	0.742254	737	434	594	208	707	101	48	28	53	88	25.0695	23.9289	25.3208	29.5875	26.0769	7.80277	7.42182	5.27276	6.68756	6.4944
516	516	ATP5G1	1.94618	3.84291	3.4189	0.0644539	0.742254	63	51	43	27	68	10	2	5	6	8	2.14299	2.81193	1.83299	3.84069	2.50811	0.772552	0.309243	0.941564	0.757082	0.5904
5337	5337	PLD1	1.94591	2.68747	3.85699	0.0495391	0.742254	66	29	49	12	50	7	3	2	6	4	2.24503	1.59894	2.08875	1.70697	1.8442	0.540786	0.463864	0.376626	0.757082	0.2952
6659	6659	SOX4	1.94588	6.38461	2.84093	0.0918907	0.742254	191	130	169	44	212	19	13	7	16	30	6.49699	7.16765	7.20407	6.2589	7.81939	1.46785	2.01008	1.31819	2.01889	2.214
3488	3488	IGFBP5	1.94572	10.3647	3.97385	0.046212	0.742254	9630	5988	7890	2424	6214	1136	566	441	614	965	327.571	330.153	336.332	344.808	229.197	87.7619	87.5157	83.046	77.4747	71.217
55170	55170	PRMT6	1.94549	4.03508	3.15775	0.0755673	0.742254	76	42	65	14	51	9	6	3	4	4	2.58519	2.3157	2.7708	1.99147	1.88108	0.695297	0.927728	0.564939	0.504721	0.2952
79783	79783	SUGCT	1.94498	2.29944	3.64596	0.0562054	0.742254	44	29	38	8	35	5	0	5	2	4	1.49669	1.59894	1.61985	1.13798	1.29094	0.386276	0	0.941564	0.252361	0.2952
3910	3910	LAMA4	1.94479	8.38099	3.36361	0.0666517	0.742254	1605	1059	1224	390	1008	164	103	77	89	171	54.5951	58.3888	52.1762	55.4766	37.179	12.6698	15.926	14.5001	11.2301	12.6198
57210	57210	SLC45A4	1.94372	2.11377	2.99995	0.0832672	0.742254	24	13	20	7	16	1	1	3	1	2	0.816375	0.716765	0.852553	0.995734	0.590143	0.0772552	0.154621	0.564939	0.12618	0.1476
64418	64418	TMEM168	1.94065	3.65555	2.73725	0.0980333	0.742254	54	42	43	4	43	7	0	5	4	2	1.83684	2.3157	1.83299	0.568991	1.58601	0.540786	0	0.941564	0.504721	0.1476
254295	254295	PHYHD1	1.93978	2.18076	4.29474	0.0382305	0.742254	43	36	26	14	38	5	2	2	4	6	1.46267	1.98489	1.10832	1.99147	1.40159	0.386276	0.309243	0.376626	0.504721	0.4428
29800	29800	ZDHHC1	1.93778	3.63406	3.8652	0.0492973	0.742254	95	54	104	21	72	16	6	2	9	7	3.23149	2.97733	4.43328	2.9872	2.65564	1.23608	0.927728	0.376626	1.13562	0.5166
26022	26022	TMEM98	1.93768	5.63698	3.78178	0.0518136	0.742254	385	211	277	73	217	34	9	22	26	39	13.096	11.6337	11.8079	10.3841	8.00381	2.62668	1.39159	4.14288	3.28069	2.8782
10430	10430	TMEM147	1.93747	4.82173	3.80933	0.0509679	0.742254	193	150	131	49	135	21	13	6	13	27	6.56502	8.27037	5.58422	6.97014	4.97933	1.62236	2.01008	1.12988	1.64034	1.9926
619208	619208	FAM229B	1.93711	2.46585	3.71526	0.0539173	0.742254	51	23	37	13	25	6	3	1	1	8	1.7348	1.26812	1.57722	1.84922	0.922098	0.463531	0.463864	0.188313	0.12618	0.5904
9532	9532	BAG2	1.93698	5.85144	3.38603	0.065751	0.742254	312	163	224	82	184	26	10	16	21	43	10.6129	8.98714	9.54859	11.6643	6.78664	2.00863	1.54621	3.01301	2.64979	3.1734
4358	4358	MPV17	1.93634	5.29251	4.15141	0.0416	0.742254	336	195	253	93	233	38	20	8	31	38	11.4293	10.7515	10.7848	13.229	8.59395	2.9357	3.09243	1.5065	3.91159	2.8044
4677	4677	NARS	1.93515	7.17694	3.65251	0.0559847	0.742254	905	547	626	216	605	94	50	42	56	92	30.7842	30.1593	26.6849	30.7255	22.3148	7.26199	7.73107	7.90914	7.0661	6.7896
100506701	100506701	NA	1.93471	1.40616	3.01646	0.0824232	0.742254	21	7	17	4	13	4	2	0	0	1	0.714328	0.385951	0.72467	0.568991	0.479491	0.309021	0.309243	0	0	0.0738
29914	29914	UBIAD1	1.93401	4.22669	3.3106	0.0688345	0.742254	90	59	60	23	82	12	3	4	7	12	3.06141	3.25301	2.55766	3.2717	3.02448	0.927062	0.463864	0.753252	0.883262	0.8856
85414	85414	SLC45A3	1.93224	0.94074	2.08202	0.149043	0.742254	6	6	2	1	8	0	1	0	1	0	0.204094	0.330815	0.0852553	0.142248	0.295071	0	0.154621	0	0.12618	0
26260	26260	FBXO25	1.93134	3.80889	3.75684	0.0525918	0.742254	104	62	81	22	72	9	6	5	8	9	3.53763	3.41842	3.45284	3.12945	2.65564	0.695297	0.927728	0.941564	1.00944	0.6642
29968	29968	PSAT1	1.93107	7.69971	3.91643	0.0478163	0.742254	1651	1023	1212	341	913	160	70	86	111	152	56.1598	56.4039	51.6647	48.5065	33.675	12.3608	10.8235	16.1949	14.006	11.2176
7474	7474	WNT5A	1.93071	9.6528	3.03944	0.0812638	0.742254	2911	1784	2129	655	2130	300	176	144	186	266	99.0195	98.3623	90.7543	93.1722	78.5627	23.1766	27.2134	27.1171	23.4695	19.6308
7035	7035	TFPI	1.93005	6.42807	3.63303	0.0566437	0.742254	491	322	411	110	466	65	24	26	33	60	16.7017	17.7537	17.52	15.6472	17.1879	5.02159	3.71091	4.89613	4.16395	4.428
100507314	100507314	NA	1.92819	3.81391	4.03741	0.0445021	0.742254	140	63	93	34	75	10	8	5	7	18	4.76219	3.47356	3.96437	4.83642	2.76629	0.772552	1.23697	0.941564	0.883262	1.3284
54438	54438	GFOD1	1.92815	3.2061	3.37732	0.0660993	0.742254	59	30	46	18	33	6	3	3	4	6	2.00692	1.65407	1.96087	2.56046	1.21717	0.463531	0.463864	0.564939	0.504721	0.4428
9797	9797	TATDN2	1.92499	5.4642	3.03267	0.0816035	0.742254	177	100	139	36	126	11	8	10	13	21	6.02077	5.51358	5.92524	5.12092	4.64737	0.849807	1.23697	1.88313	1.64034	1.5498
10827	10827	FAM114A2	1.92441	4.23624	3.07909	0.0793051	0.742254	90	53	62	15	75	5	5	4	9	7	3.06141	2.9222	2.64291	2.13372	2.76629	0.386276	0.773107	0.753252	1.13562	0.5166
51249	51249	TMEM69	1.92434	4.09593	2.99691	0.0834233	0.742254	91	54	48	16	44	5	4	5	5	8	3.09542	2.97733	2.04613	2.27596	1.62289	0.386276	0.618485	0.941564	0.630902	0.5904
84787	84787	SUV420H2	1.92352	1.27877	3.54755	0.0596334	0.742254	24	16	13	5	15	2	0	0	3	4	0.816375	0.882173	0.554159	0.711239	0.553259	0.15451	0	0	0.378541	0.2952
84304	84304	NUDT22	1.9223	3.61236	3.12485	0.077107	0.742254	74	37	44	14	45	3	1	5	4	11	2.51716	2.04002	1.87562	1.99147	1.65978	0.231766	0.154621	0.941564	0.504721	0.8118
9817	9817	KEAP1	1.92133	5.59659	3.61109	0.0573954	0.742254	306	202	199	72	198	39	16	16	15	29	10.4088	11.1374	8.4829	10.2418	7.30302	3.01295	2.47394	3.01301	1.89271	2.1402
56905	56905	C15orf39	1.92106	4.88804	3.26866	0.0706151	0.742254	165	82	100	37	137	10	13	8	9	15	5.61258	4.52114	4.26277	5.26317	5.0531	0.772552	2.01008	1.5065	1.13562	1.107
92255	92255	LMBRD2	1.92084	2.55926	2.66503	0.102576	0.742254	24	29	12	3	22	3	4	1	0	1	0.816375	1.59894	0.511532	0.426743	0.811446	0.231766	0.618485	0.188313	0	0.0738
79089	79089	TMUB2	1.92014	4.56628	3.70176	0.054355	0.742254	152	102	111	45	119	10	12	7	12	20	5.17038	5.62385	4.73167	6.40115	4.38919	0.772552	1.85546	1.31819	1.51416	1.476
283	283	ANG	1.92005	2.86946	3.08373	0.0790791	0.742254	40	15	33	10	31	4	1	3	1	6	1.36063	0.827037	1.40671	1.42248	1.1434	0.309021	0.154621	0.564939	0.12618	0.4428
2118	2118	ETV4	1.91852	3.56733	3.68845	0.0547904	0.742254	87	54	56	20	99	9	3	5	9	9	2.95936	2.97733	2.38715	2.84495	3.65151	0.695297	0.463864	0.941564	1.13562	0.6642
84067	84067	FAM160A2	1.91796	3.49009	3.32925	0.068058	0.742254	53	38	46	21	49	4	2	3	8	8	1.80283	2.09516	1.96087	2.9872	1.80731	0.309021	0.309243	0.564939	1.00944	0.5904
2331	2331	FMOD	1.91721	5.6559	3.32023	0.0684324	0.742254	250	178	209	53	177	24	19	10	16	30	8.50391	9.81417	8.90918	7.53913	6.52845	1.85412	2.93781	1.88313	2.01889	2.214
493753	493753	COA5	1.91701	2.7178	3.62953	0.0567629	0.742254	49	27	40	17	43	3	1	2	10	4	1.66677	1.48867	1.70511	2.41821	1.58601	0.231766	0.154621	0.376626	1.2618	0.2952
55810	55810	FOXJ2	1.91604	5.70095	3.10672	0.0779698	0.742254	202	130	175	56	148	29	8	14	13	20	6.87116	7.16765	7.45984	7.96587	5.45882	2.2404	1.23697	2.63638	1.64034	1.476
6821	6821	SUOX	1.915	3.42537	2.7968	0.0944526	0.742254	46	27	38	7	28	1	2	4	3	4	1.56472	1.48867	1.61985	0.995734	1.03275	0.0772552	0.309243	0.753252	0.378541	0.2952
79643	79643	CHMP6	1.91425	4.14718	3.1617	0.0753846	0.742254	85	52	57	26	56	8	5	1	8	14	2.89133	2.86706	2.42978	3.69844	2.0655	0.618041	0.773107	0.188313	1.00944	1.0332
10826	10826	FAXDC2	1.9141	3.9254	5.1157	0.0237103	0.742254	242	120	174	65	174	21	18	9	13	31	8.23178	6.6163	7.41721	9.2461	6.4178	1.62236	2.78318	1.69482	1.64034	2.2878
4924	4924	NUCB1	1.91214	8.14926	3.69788	0.0544818	0.742254	1781	1027	1414	517	1249	188	86	96	137	213	60.5819	56.6245	60.2755	73.5421	46.068	14.524	13.2974	18.078	17.2867	15.7194
10052	10052	GJC1	1.91163	5.38112	2.73138	0.0983941	0.742254	126	74	85	29	84	18	5	7	8	8	4.28597	4.08005	3.62335	4.12518	3.09825	1.39059	0.773107	1.31819	1.00944	0.5904
29107	29107	NXT1	1.9114	3.51401	2.67692	0.101812	0.742254	34	19	30	6	33	4	2	1	2	5	1.15653	1.04758	1.27883	0.853486	1.21717	0.309021	0.309243	0.188313	0.252361	0.369
401397	401397	LINC00998	1.91082	3.41719	3.50591	0.0611501	0.742254	90	55	54	12	59	5	2	5	7	10	3.06141	3.03247	2.30189	1.70697	2.17615	0.386276	0.309243	0.941564	0.883262	0.738
56181	56181	MTFR1L	1.91042	4.93766	3.40197	0.0651186	0.742254	204	120	120	38	109	21	5	9	13	23	6.93919	6.6163	5.11532	5.40541	4.02035	1.62236	0.773107	1.69482	1.64034	1.6974
10231	10231	RCAN2	1.90771	3.4762	3.93488	0.0472945	0.742254	92	52	91	29	58	14	9	4	3	9	3.12944	2.86706	3.87912	4.12518	2.13927	1.08157	1.39159	0.753252	0.378541	0.6642
29925	29925	GMPPB	1.90732	3.73897	3.14722	0.0760567	0.742254	65	45	45	16	48	10	3	4	3	6	2.21102	2.48111	1.91824	2.27596	1.77043	0.772552	0.463864	0.753252	0.378541	0.4428
90411	90411	MCFD2	1.90686	8.2299	3.33011	0.0680222	0.742254	1491	957	1126	344	1057	167	84	85	89	145	50.7173	52.765	47.9987	48.9332	38.9863	12.9016	12.9882	16.0066	11.2301	10.701
27254	27254	CSDC2	1.90655	4.29489	3.61212	0.05736	0.742254	135	85	83	34	86	14	7	7	5	19	4.59211	4.68654	3.53809	4.83642	3.17202	1.08157	1.08235	1.31819	0.630902	1.4022
23635	23635	SSBP2	1.90628	4.32358	3.5036	0.0612356	0.742254	124	69	85	36	83	13	8	6	8	12	4.21794	3.80437	3.62335	5.12092	3.06136	1.00432	1.23697	1.12988	1.00944	0.8856
7111	7111	TMOD1	1.90548	3.5766	3.23906	0.0719017	0.742254	68	40	55	16	56	12	2	2	5	9	2.31306	2.20543	2.34452	2.27596	2.0655	0.927062	0.309243	0.376626	0.630902	0.6642
1429	1429	CRYZ	1.90472	3.23355	3.60046	0.0577636	0.742254	75	46	54	16	48	5	5	1	6	12	2.55117	2.53625	2.30189	2.27596	1.77043	0.386276	0.773107	0.188313	0.757082	0.8856
51399	51399	TRAPPC4	1.90453	4.28365	2.88482	0.0894181	0.742254	89	53	65	21	58	14	0	4	9	9	3.02739	2.9222	2.7708	2.9872	2.13927	1.08157	0	0.753252	1.13562	0.6642
95	95	ACY1	1.90447	3.49142	3.31877	0.068493	0.742254	68	40	46	17	46	7	3	2	7	7	2.31306	2.20543	1.96087	2.41821	1.69666	0.540786	0.463864	0.376626	0.883262	0.5166
55893	55893	ZNF395	1.90362	5.53	3.27197	0.070473	0.742254	262	154	153	57	169	20	23	7	13	29	8.9121	8.49091	6.52203	8.10812	6.23338	1.5451	3.55629	1.31819	1.64034	2.1402
84939	84939	MUM1	1.90194	4.9946	3.42033	0.0643983	0.742254	192	88	122	52	136	14	13	8	12	22	6.531	4.85195	5.20057	7.39688	5.01621	1.08157	2.01008	1.5065	1.51416	1.6236
118460	118460	EXOSC6	1.90012	3.70712	3.73422	0.0533084	0.742254	100	72	84	24	70	4	6	8	5	16	3.40156	3.96978	3.58072	3.41395	2.58187	0.309021	0.927728	1.5065	0.630902	1.1808
576	576	BAI2	1.89999	4.34392	3.18817	0.0741729	0.742254	88	87	65	20	70	11	6	3	8	12	2.99338	4.79681	2.7708	2.84495	2.58187	0.849807	0.927728	0.564939	1.00944	0.8856
9488	9488	PIGB	1.89997	2.77964	3.6331	0.0566413	0.742254	64	33	56	17	36	9	0	3	5	10	2.177	1.81948	2.38715	2.41821	1.32782	0.695297	0	0.564939	0.630902	0.738
51025	51025	PAM16	1.89861	2.03194	3.26543	0.0707546	0.742254	33	20	20	5	27	3	1	3	1	3	1.12252	1.10272	0.852553	0.711239	0.995866	0.231766	0.154621	0.564939	0.12618	0.2214
2335	2335	FN1	1.89853	14.3366	3.92273	0.0476374	0.742254	169933	110761	136063	38898	78731	18045	10420	7740	10610	16334	5780.38	6106.9	5800.05	5533.15	2903.91	1394.07	1611.15	1457.54	1338.77	1205.45
10473	10473	HMGN4	1.89758	5.44099	2.97774	0.084417	0.742254	193	114	114	38	115	15	8	11	14	15	6.56502	6.28548	4.85955	5.40541	4.24165	1.15883	1.23697	2.07144	1.76652	1.107
9253	9253	NUMBL	1.89748	6.0485	3.32811	0.068105	0.742254	334	208	243	88	216	38	15	21	17	41	11.3612	11.4682	10.3585	12.5178	7.96693	2.9357	2.31932	3.95457	2.14507	3.0258
55760	55760	DHX32	1.89737	4.87709	2.5747	0.108585	0.742254	92	41	64	16	48	3	4	4	6	12	3.12944	2.26057	2.72817	2.27596	1.77043	0.231766	0.618485	0.753252	0.757082	0.8856
51296	51296	SLC15A3	1.89674	2.36489	7.59863	0.00584125	0.742254	179	113	148	49	95	27	7	13	8	16	6.0888	6.23035	6.30889	6.97014	3.50397	2.08589	1.08235	2.44807	1.00944	1.1808
5168	5168	ENPP2	1.89594	7.97757	3.71818	0.0538231	0.742254	1804	1106	1318	426	1141	188	82	85	128	219	61.3642	60.9802	56.1832	60.5975	42.0845	14.524	12.6789	16.0066	16.1511	16.1622
5836	5836	PYGL	1.89586	5.57635	3.51362	0.0608662	0.742254	287	200	243	56	201	35	18	14	14	35	9.76249	11.0272	10.3585	7.96587	7.41367	2.70393	2.78318	2.63638	1.76652	2.583
63905	63905	MANBAL	1.89516	5.29897	3.36031	0.0667853	0.742254	248	134	170	37	162	27	15	7	11	28	8.43588	7.3882	7.2467	5.26317	5.97519	2.08589	2.31932	1.31819	1.38798	2.0664
7084	7084	TK2	1.89504	4.31796	3.54975	0.0595545	0.742254	123	106	95	30	90	14	7	9	11	8	4.18392	5.84439	4.04963	4.26743	3.31955	1.08157	1.08235	1.69482	1.38798	0.5904
6567	6567	SLC16A2	1.89397	6.9086	3.30623	0.0690177	0.742254	585	353	432	131	452	76	33	25	40	58	19.8991	19.4629	18.4151	18.6344	16.6715	5.87139	5.1025	4.70782	5.04721	4.2804
92370	92370	PXYLP1	1.89382	4.10598	2.82455	0.092833	0.742254	59	54	33	18	52	2	7	2	5	9	2.00692	2.97733	1.40671	2.56046	1.91796	0.15451	1.08235	0.376626	0.630902	0.6642
142940	142940	TRUB1	1.8937	4.27702	3.32948	0.0680482	0.742254	107	74	80	28	87	8	9	3	9	16	3.63967	4.08005	3.41021	3.98294	3.2089	0.618041	1.39159	0.564939	1.13562	1.1808
4488	4488	MSX2	1.89367	4.93279	3.15273	0.0757998	0.742254	137	78	107	30	134	17	6	8	8	18	4.66014	4.30059	4.56116	4.26743	4.94244	1.31334	0.927728	1.5065	1.00944	1.3284
23151	23151	GRAMD4	1.89212	3.20341	3.22547	0.072501	0.742254	49	42	32	10	53	4	2	4	3	8	1.66677	2.3157	1.36408	1.42248	1.95485	0.309021	0.309243	0.753252	0.378541	0.5904
59274	59274	MESDC1	1.89146	3.89508	2.57863	0.108315	0.742254	37	23	39	11	37	3	3	1	5	5	1.25858	1.26812	1.66248	1.56472	1.3647	0.231766	0.463864	0.188313	0.630902	0.369
55437	55437	STRADB	1.89129	3.69355	2.75744	0.0968028	0.742254	53	37	41	12	39	9	2	0	4	10	1.80283	2.04002	1.74773	1.70697	1.43847	0.695297	0.309243	0	0.504721	0.738
51552	51552	RAB14	1.89094	6.25145	3.15272	0.0758004	0.742254	381	233	286	63	227	43	18	12	27	42	12.96	12.8466	12.1915	8.96161	8.37265	3.32197	2.78318	2.25975	3.40687	3.0996
768211	768211	RELL1	1.88923	4.24611	2.80001	0.0942638	0.742254	66	42	51	18	53	2	3	4	6	12	2.24503	2.3157	2.17401	2.56046	1.95485	0.15451	0.463864	0.753252	0.757082	0.8856
25874	25874	MPC2	1.88906	4.62686	3.04913	0.0807804	0.742254	112	78	89	19	89	17	3	3	14	9	3.80975	4.30059	3.79386	2.70271	3.28267	1.31334	0.463864	0.564939	1.76652	0.6642
598	598	BCL2L1	1.88881	5.94785	3.45583	0.063029	0.742254	348	205	294	96	267	40	22	17	25	42	11.8374	11.3028	12.5325	13.6558	9.84801	3.09021	3.40167	3.20132	3.15451	3.0996
22879	22879	MON1B	1.88876	4.25832	3.12665	0.0770217	0.742254	97	58	77	25	67	13	3	3	12	9	3.29952	3.19788	3.28233	3.55619	2.47122	1.00432	0.463864	0.564939	1.51416	0.6642
2135	2135	EXTL2	1.88703	4.28543	3.15165	0.07585	0.742254	96	61	81	28	64	9	4	10	6	7	3.2655	3.36328	3.45284	3.98294	2.36057	0.695297	0.618485	1.88313	0.757082	0.5166
8720	8720	MBTPS1	1.88655	7.55603	3.25541	0.0711881	0.742254	964	603	734	191	648	99	53	48	64	97	32.7911	33.2469	31.2887	27.1693	23.9008	7.64826	8.19493	9.03902	8.07554	7.1586
7071	7071	KLF10	1.88653	5.84619	3.06703	0.0798951	0.742254	285	133	207	72	246	35	15	10	20	37	9.69446	7.33306	8.82392	10.2418	9.07344	2.70393	2.31932	1.88313	2.52361	2.7306
84681	84681	HINT2	1.88534	2.02843	3.54525	0.0597161	0.742254	45	28	30	6	27	4	2	4	1	3	1.5307	1.5438	1.27883	0.853486	0.995866	0.309021	0.309243	0.753252	0.12618	0.2214
100272147	100272147	CMC4	1.88454	2.68738	3.16846	0.0750733	0.742254	48	23	24	15	25	6	3	3	0	5	1.63275	1.26812	1.02306	2.13372	0.922098	0.463531	0.463864	0.564939	0	0.369
65243	65243	ZFP69B	1.88433	2.50205	2.05011	0.152195	0.742254	15	7	5	2	13	3	0	0	1	1	0.510235	0.385951	0.213138	0.284495	0.479491	0.231766	0	0	0.12618	0.0738
81889	81889	FAHD1	1.88401	4.18015	3.71131	0.0540449	0.742254	128	83	100	33	114	12	12	5	9	15	4.354	4.57627	4.26277	4.69417	4.20477	0.927062	1.85546	0.941564	1.13562	1.107
1848	1848	DUSP6	1.88308	4.77143	2.85254	0.0912296	0.742254	206	83	132	35	166	13	9	13	9	23	7.00722	4.57627	5.62685	4.97867	6.12273	1.00432	1.39159	2.44807	1.13562	1.6974
8372	8372	HYAL3	1.88209	2.05092	3.24022	0.0718508	0.742254	32	19	15	11	20	2	1	4	1	3	1.0885	1.04758	0.639415	1.56472	0.737678	0.15451	0.154621	0.753252	0.12618	0.2214
89891	89891	WDR34	1.88193	4.41682	3.26447	0.0707958	0.742254	112	82	69	34	66	16	4	6	7	15	3.80975	4.52114	2.94131	4.83642	2.43434	1.23608	0.618485	1.12988	0.883262	1.107
729678	729678	LINC00847	1.8819	2.34287	2.17607	0.140172	0.742254	14	9	19	3	13	0	1	2	2	0	0.476219	0.496222	0.809925	0.426743	0.479491	0	0.154621	0.376626	0.252361	0
4915	4915	NTRK2	1.881	4.51877	2.82337	0.092901	0.742254	101	48	76	17	46	11	5	5	5	6	3.43558	2.64652	3.2397	2.41821	1.69666	0.849807	0.773107	0.941564	0.630902	0.4428
84861	84861	KLHL22	1.88007	4.49641	3.38018	0.065985	0.742254	120	89	107	34	80	13	5	7	13	14	4.08188	4.90709	4.56116	4.83642	2.95071	1.00432	0.773107	1.31819	1.64034	1.0332
1382	1382	CRABP2	1.8797	9.51481	3.22362	0.0725831	0.742254	3522	1892	2747	952	2382	386	198	159	257	414	119.803	104.317	117.098	135.42	87.8575	29.8205	30.615	29.9417	32.4284	30.5532
7741	7741	ZSCAN26	1.87961	3.27907	2.7882	0.094961	0.742254	42	32	28	9	26	3	3	2	4	3	1.42866	1.76435	1.19357	1.28023	0.958982	0.231766	0.463864	0.376626	0.504721	0.2214
100506686	100506686	IQCH-AS1	1.8782	1.1559	2.60924	0.106243	0.742254	11	6	10	4	9	1	0	0	2	2	0.374172	0.330815	0.426277	0.568991	0.331955	0.0772552	0	0	0.252361	0.1476
1287	1287	COL4A5	1.8778	4.15049	3.76496	0.0523371	0.742254	147	92	113	41	71	15	5	10	10	17	5.0003	5.07249	4.81692	5.83216	2.61876	1.15883	0.773107	1.88313	1.2618	1.2546
11057	11057	ABHD2	1.87727	6.57458	3.33467	0.0678342	0.742254	464	310	381	122	424	63	26	27	34	55	15.7833	17.0921	16.2411	17.3542	15.6388	4.86708	4.02015	5.08445	4.29013	4.059
23598	23598	PATZ1	1.87719	4.20031	2.92716	0.0871007	0.742254	70	40	47	28	48	10	3	2	8	9	2.38109	2.20543	2.0035	3.98294	1.77043	0.772552	0.463864	0.376626	1.00944	0.6642
55830	55830	GLT8D1	1.87645	5.90635	2.89472	0.0888699	0.742254	231	156	185	42	146	23	13	12	12	29	7.85761	8.60118	7.88612	5.9744	5.38505	1.77687	2.01008	2.25975	1.51416	2.1402
4233	4233	MET	1.8761	7.04008	2.81109	0.093615	0.742254	478	297	322	86	289	52	31	23	26	33	16.2595	16.3753	13.7261	12.2333	10.6595	4.01727	4.79326	4.3312	3.28069	2.4354
140576	140576	S100A16	1.87558	7.28338	2.87261	0.0900984	0.742254	591	376	389	112	394	48	35	28	37	66	20.1032	20.7311	16.5822	15.9317	14.5323	3.70825	5.41175	5.27276	4.66867	4.8708
152559	152559	PAQR3	1.87556	3.3195	2.77414	0.0957984	0.742254	38	31	21	9	30	3	3	1	4	4	1.29259	1.70921	0.895181	1.28023	1.10652	0.231766	0.463864	0.188313	0.504721	0.2952
7040	7040	TGFB1	1.87538	8.4261	2.96478	0.0850961	0.742254	1112	713	1002	307	1129	143	63	63	87	166	37.8254	39.3118	42.7129	43.67	41.6419	11.0475	9.74114	11.8637	10.9777	12.2508
3185	3185	HNRNPF	1.8753	7.48331	3.10614	0.0779975	0.742254	804	428	612	208	538	82	41	45	51	93	27.3486	23.5981	26.0881	29.5875	19.8435	6.33492	6.33947	8.47408	6.4352	6.8634
58478	58478	ENOPH1	1.87503	4.22479	3.52044	0.0606164	0.742254	147	80	92	29	88	14	9	7	7	13	5.0003	4.41086	3.92174	4.12518	3.24578	1.08157	1.39159	1.31819	0.883262	0.959401
7755	7755	ZNF205	1.87485	3.46937	3.21839	0.0728152	0.742254	59	42	47	17	59	13	1	4	2	10	2.00692	2.3157	2.0035	2.41821	2.17615	1.00432	0.154621	0.753252	0.252361	0.738
10924	10924	SMPDL3A	1.8748	4.09718	3.62758	0.0568295	0.742254	112	74	94	34	99	16	7	9	7	9	3.80975	4.08005	4.007	4.83642	3.65151	1.23608	1.08235	1.69482	0.883262	0.6642
284612	284612	SYPL2	1.87437	4.25594	3.64913	0.0560985	0.742254	148	70	120	41	75	16	7	6	10	19	5.03431	3.85951	5.11532	5.83216	2.76629	1.23608	1.08235	1.12988	1.2618	1.4022
286077	286077	FAM83H	1.87412	3.25457	3.17111	0.0749514	0.742254	52	37	50	13	50	11	4	0	5	6	1.76881	2.04002	2.13138	1.84922	1.8442	0.849807	0.618485	0	0.630902	0.4428
84733	84733	CBX2	1.87295	1.62788	2.08654	0.148602	0.742254	10	7	9	3	2	0	1	0	0	3	0.340156	0.385951	0.383649	0.426743	0.0737678	0	0.154621	0	0	0.2214
10471	10471	PFDN6	1.87148	4.03178	2.5278	0.111856	0.742254	57	25	44	9	40	4	1	5	2	7	1.93889	1.37839	1.87562	1.28023	1.47536	0.309021	0.154621	0.941564	0.252361	0.5166
4234	4234	METTL1	1.87102	3.66805	2.39775	0.12151	0.742254	26	22	24	7	25	2	3	1	2	4	0.884407	1.21299	1.02306	0.995734	0.922098	0.15451	0.463864	0.188313	0.252361	0.2952
57763	57763	ANKRA2	1.87077	3.18299	2.92926	0.0869874	0.742254	66	25	30	10	35	3	4	4	3	2	2.24503	1.37839	1.27883	1.42248	1.29094	0.231766	0.618485	0.753252	0.378541	0.1476
55076	55076	TMEM45A	1.87051	4.9211	3.25807	0.0710729	0.742254	159	118	116	40	99	22	7	6	10	26	5.40849	6.50602	4.94481	5.68991	3.65151	1.69961	1.08235	1.12988	1.2618	1.9188
57531	57531	HACE1	1.86993	3.34413	3.15411	0.0757359	0.742254	65	39	51	10	45	9	4	1	5	6	2.21102	2.1503	2.17401	1.42248	1.65978	0.695297	0.618485	0.188313	0.630902	0.4428
27433	27433	TOR2A	1.86847	2.32166	2.83761	0.0920809	0.742254	22	18	15	9	14	2	1	1	1	6	0.748344	0.992444	0.639415	1.28023	0.516375	0.15451	0.154621	0.188313	0.12618	0.4428
100505881	100505881	MAGI2-AS3	1.86833	5.56165	2.7608	0.0965996	0.742254	173	95	137	34	101	19	9	9	11	14	5.88471	5.2379	5.83999	4.83642	3.72528	1.46785	1.39159	1.69482	1.38798	1.0332
57215	57215	THAP11	1.86754	3.89049	3.05573	0.0804526	0.742254	68	44	64	11	63	8	4	3	3	12	2.31306	2.42598	2.72817	1.56472	2.32369	0.618041	0.618485	0.564939	0.378541	0.8856
79745	79745	CLIP4	1.86595	4.46385	3.84281	0.0499598	0.742254	203	115	147	49	111	18	10	11	15	20	6.90517	6.34062	6.26626	6.97014	4.09411	1.39059	1.54621	2.07144	1.89271	1.476
92806	92806	CENPBD1	1.86583	3.44395	2.50332	0.113607	0.742254	27	26	32	7	23	3	2	3	1	4	0.918422	1.43353	1.36408	0.995734	0.84833	0.231766	0.309243	0.564939	0.12618	0.2952
64763	64763	ZNF574	1.86565	4.51628	3.33017	0.0680197	0.742254	134	87	102	27	102	13	7	8	9	15	4.5581	4.79681	4.34802	3.84069	3.76216	1.00432	1.08235	1.5065	1.13562	1.107
79085	79085	SLC25A23	1.86565	5.66899	3.84379	0.0499305	0.742254	388	281	306	95	305	64	23	16	26	46	13.1981	15.4932	13.0441	13.5135	11.2496	4.94433	3.55629	3.01301	3.28069	3.3948
10626	10626	TRIM16	1.86564	3.64466	4.01534	0.0450881	0.742254	131	72	87	26	93	15	7	5	10	11	4.45605	3.96978	3.70861	3.69844	3.4302	1.15883	1.08235	0.941564	1.2618	0.8118
7545	7545	ZIC1	1.86551	2.5682	2.31563	0.12808	0.742254	12	9	16	6	10	1	1	0	2	3	0.408188	0.496222	0.682042	0.853486	0.368839	0.0772552	0.154621	0	0.252361	0.2214
7048	7048	TGFBR2	1.86336	7.58201	3.13194	0.0767723	0.742254	917	590	647	206	640	116	52	40	65	93	31.1923	32.5301	27.5801	29.303	23.6057	8.9616	8.04031	7.53252	8.20172	6.8634
126299	126299	ZNF428	1.86315	4.23586	3.37338	0.0662577	0.742254	114	63	105	29	96	18	6	3	6	22	3.87778	3.47356	4.4759	4.12518	3.54086	1.39059	0.927728	0.564939	0.757082	1.6236
113000	113000	RPUSD1	1.86305	4.42548	2.82868	0.0925942	0.742254	80	48	58	19	72	5	4	6	6	10	2.72125	2.64652	2.4724	2.70271	2.65564	0.386276	0.618485	1.12988	0.757082	0.738
92070	92070	CTBP1-AS2	1.86296	4.03473	2.87702	0.0898523	0.742254	78	40	72	11	43	5	3	2	7	12	2.65322	2.20543	3.06919	1.56472	1.58601	0.386276	0.463864	0.376626	0.883262	0.8856
84264	84264	HAGHL	1.86202	1.66359	3.20765	0.0732948	0.742254	18	18	17	7	16	2	0	2	1	5	0.612282	0.992444	0.72467	0.995734	0.590143	0.15451	0	0.376626	0.12618	0.369
5493	5493	PPL	1.86142	2.32718	4.99292	0.0254513	0.742254	72	43	59	22	82	12	5	4	5	8	2.44913	2.37084	2.51503	3.12945	3.02448	0.927062	0.773107	0.753252	0.630902	0.5904
221	221	ALDH3B1	1.85994	5.12658	3.59863	0.0578271	0.742254	247	176	176	47	190	26	15	13	18	24	8.40186	9.7039	7.50247	6.68564	7.00794	2.00863	2.31932	2.44807	2.27125	1.7712
79877	79877	DCAKD	1.85917	3.73447	3.32979	0.0680356	0.742254	91	52	62	23	62	9	4	6	5	11	3.09542	2.86706	2.64291	3.2717	2.2868	0.695297	0.618485	1.12988	0.630902	0.8118
157285	157285	SGK223	1.85862	5.42728	3.02705	0.0818868	0.742254	202	125	150	43	157	21	17	8	12	21	6.87116	6.89197	6.39415	6.11665	5.79077	1.62236	2.62856	1.5065	1.51416	1.5498
10095	10095	ARPC1B	1.85861	7.52534	3.26196	0.0709042	0.742254	953	562	763	224	728	100	48	57	76	97	32.4169	30.9863	32.5249	31.8635	26.8515	7.72552	7.42182	10.7338	9.58971	7.1586
1317	1317	SLC31A1	1.85855	6.12093	3.48859	0.0617932	0.742254	458	277	315	105	303	58	26	18	30	50	15.5792	15.2726	13.4277	14.936	11.1758	4.4808	4.02015	3.38963	3.78541	3.69
1912	1912	PHC2	1.85805	6.44647	2.96468	0.0851014	0.742254	440	257	315	98	306	41	23	30	25	43	14.9669	14.1699	13.4277	13.9403	11.2865	3.16746	3.55629	5.64939	3.15451	3.1734
29763	29763	PACSIN3	1.85788	4.9329	3.53101	0.0602311	0.742254	152	105	173	60	164	23	11	9	16	25	5.17038	5.78926	7.37458	8.53486	6.04896	1.77687	1.70083	1.69482	2.01889	1.845
1909	1909	EDNRA	1.85787	3.49327	3.37523	0.0661835	0.742254	88	51	50	15	73	5	7	3	4	13	2.99338	2.81193	2.13138	2.13372	2.69253	0.386276	1.08235	0.564939	0.504721	0.959401
55004	55004	LAMTOR1	1.85684	5.86768	3.39928	0.065225	0.742254	333	218	305	78	243	41	12	14	33	50	11.3272	12.0196	13.0014	11.0953	8.96279	3.16746	1.85546	2.63638	4.16395	3.69
57480	57480	PLEKHG1	1.85681	1.39847	2.88808	0.0892375	0.742254	25	16	12	5	16	1	2	0	4	1	0.850391	0.882173	0.511532	0.711239	0.590143	0.0772552	0.309243	0	0.504721	0.0738
9741	9741	LAPTM4A	1.85621	8.23613	3.60621	0.0575641	0.742254	2151	1364	1611	457	1536	231	120	86	181	245	73.1676	75.2052	68.6731	65.0072	56.6537	17.8459	18.5546	16.1949	22.8386	18.081
54751	54751	FBLIM1	1.85604	6.94372	3.03411	0.0815312	0.742254	558	343	467	126	437	67	28	40	35	53	18.9807	18.9116	19.9071	17.9232	16.1183	5.1761	4.3294	7.53252	4.41631	3.9114
10962	10962	MLLT11	1.85584	4.57453	2.82398	0.0928661	0.742254	102	54	64	21	79	7	4	5	11	9	3.4696	2.97733	2.72817	2.9872	2.91383	0.540786	0.618485	0.941564	1.38798	0.6642
122961	122961	ISCA2	1.85483	2.82799	2.73072	0.0984347	0.742254	28	19	33	8	26	3	0	3	2	6	0.952438	1.04758	1.40671	1.13798	0.958982	0.231766	0	0.564939	0.252361	0.4428
2009	2009	EML1	1.85435	5.88168	3.00719	0.0828957	0.742254	273	172	197	45	219	21	18	15	20	24	9.28627	9.48336	8.39765	6.40115	8.07758	1.62236	2.78318	2.82469	2.52361	1.7712
57650	57650	KIAA1524	1.85417	2.74532	2.67907	0.101675	0.742254	32	21	28	4	22	5	1	0	2	6	1.0885	1.15785	1.19357	0.568991	0.811446	0.386276	0.154621	0	0.252361	0.4428
84912	84912	SLC35B4	1.8525	4.48838	2.99598	0.0834714	0.742254	122	85	80	24	64	13	8	9	2	11	4.14991	4.68654	3.41021	3.41395	2.36057	1.00432	1.23697	1.69482	0.252361	0.8118
79971	79971	WLS	1.85218	6.56224	3.38786	0.0656781	0.742254	507	362	409	136	517	68	31	24	44	76	17.2459	19.9592	17.4347	19.3457	19.069	5.25335	4.79326	4.51951	5.55194	5.6088
140775	140775	SMCR8	1.85216	4.76234	2.54721	0.110489	0.742254	71	52	52	20	67	4	6	3	6	13	2.41511	2.86706	2.21664	2.84495	2.47122	0.309021	0.927728	0.564939	0.757082	0.959401
9516	9516	LITAF	1.85214	6.7598	3.96278	0.0465167	0.742254	932	614	700	232	682	101	60	45	70	110	31.7026	33.8534	29.8394	33.0015	25.1548	7.80277	9.27728	8.47408	8.83262	8.118
58485	58485	TRAPPC1	1.85148	5.74575	3.37976	0.0660018	0.742254	322	208	227	85	213	45	15	12	23	46	10.953	11.4682	9.67648	12.0911	7.85627	3.47648	2.31932	2.25975	2.90215	3.3948
388969	388969	C2orf68	1.85119	3.51284	2.99836	0.0833487	0.742254	59	37	39	15	52	5	2	4	7	5	2.00692	2.04002	1.66248	2.13372	1.91796	0.386276	0.309243	0.753252	0.883262	0.369
2923	2923	PDIA3	1.85011	9.06974	3.30428	0.0690998	0.742254	3072	1709	2204	683	2168	353	156	145	214	333	104.496	94.2271	93.9513	97.1552	79.9643	27.2711	24.1209	27.3054	27.0026	24.5754
1452	1452	CSNK1A1	1.84816	7.61348	2.84701	0.0915443	0.742254	798	484	567	152	538	92	39	44	48	77	27.1445	26.6857	24.1699	21.6217	19.8435	7.10748	6.03023	8.28577	6.05666	5.6826
55325	55325	UFSP2	1.84777	4.67727	3.00152	0.0831865	0.742254	120	85	97	32	71	17	12	4	4	15	4.08188	4.68654	4.13488	4.55193	2.61876	1.31334	1.85546	0.753252	0.504721	1.107
8061	8061	FOSL1	1.84742	6.25679	3.35822	0.0668702	0.742254	491	277	417	150	454	62	37	25	31	71	16.7017	15.2726	17.7757	21.3372	16.7453	4.78982	5.72099	4.70782	3.91159	5.2398
100506774	100506774	NA	1.84717	1.97083	2.46123	0.116687	0.742254	36	17	7	2	11	7	0	1	0	1	1.22456	0.937309	0.298394	0.284495	0.405723	0.540786	0	0.188313	0	0.0738
7259	7259	TSPYL1	1.84681	6.20905	3.14241	0.0762812	0.742254	372	232	280	97	236	44	22	30	17	28	12.6538	12.7915	11.9357	13.798	8.7046	3.39923	3.40167	5.64939	2.14507	2.0664
3590	3590	IL11RA	1.84673	3.63241	3.15787	0.0755618	0.742254	73	39	47	25	48	5	3	6	6	8	2.48314	2.1503	2.0035	3.55619	1.77043	0.386276	0.463864	1.12988	0.757082	0.5904
29927	29927	SEC61A1	1.84668	9.17584	3.20313	0.0734976	0.742254	2962	1941	2170	613	2223	325	165	166	200	317	100.754	107.019	92.502	87.1978	81.9929	25.1079	25.5125	31.2599	25.2361	23.3946
55654	55654	TMEM127	1.84461	6.76965	3.17345	0.0748441	0.742254	541	338	429	132	384	65	29	34	37	54	18.4025	18.6359	18.2873	18.7767	14.1634	5.02159	4.48402	6.40264	4.66867	3.9852
51272	51272	BET1L	1.84325	6.81423	2.69375	0.100742	0.742254	352	212	258	86	251	45	19	14	25	46	11.9735	11.6888	10.9979	12.2333	9.25786	3.47648	2.93781	2.63638	3.15451	3.3948
90871	90871	TMEM261	1.84315	3.92144	3.23835	0.0719331	0.742254	88	48	84	25	58	9	4	6	7	11	2.99338	2.64652	3.58072	3.55619	2.13927	0.695297	0.618485	1.12988	0.883262	0.8118
728661	728661	SLC35E2B	1.84305	4.73203	3.56296	0.0590821	0.742254	211	139	155	37	143	14	14	9	18	23	7.1773	7.66388	6.60729	5.26317	5.2744	1.08157	2.1647	1.69482	2.27125	1.6974
55251	55251	PCMTD2	1.84201	4.03137	3.21094	0.0731473	0.742254	109	70	62	22	74	8	2	7	10	13	3.7077	3.85951	2.64291	3.12945	2.72941	0.618041	0.309243	1.31819	1.2618	0.959401
4515	4515	MTCP1	1.84198	2.2705	3.0025	0.0831363	0.742254	36	16	22	10	24	6	2	3	0	2	1.22456	0.882173	0.937808	1.42248	0.885214	0.463531	0.309243	0.564939	0	0.1476
400	400	ARL1	1.84186	7.44034	3.05337	0.0805698	0.742254	860	498	590	188	491	92	48	48	50	74	29.2534	27.4576	25.1503	26.7426	18.11	7.10748	7.42182	9.03902	6.30902	5.4612
221477	221477	C6orf89	1.84173	6.62807	2.82557	0.0927738	0.742254	376	229	275	94	261	34	24	23	22	45	12.7899	12.6261	11.7226	13.3713	9.6267	2.62668	3.71091	4.3312	2.77597	3.321
5681	5681	PSKH1	1.84055	4.85246	3.04727	0.080873	0.742254	139	93	100	28	110	12	10	5	10	20	4.72817	5.12763	4.26277	3.98294	4.05723	0.927062	1.54621	0.941564	1.2618	1.476
80233	80233	C17orf70	1.83934	5.01655	3.10552	0.0780275	0.742254	171	98	126	36	134	25	6	11	8	20	5.81667	5.40331	5.37108	5.12092	4.94244	1.93138	0.927728	2.07144	1.00944	1.476
79087	79087	ALG12	1.83901	4.21605	3.46355	0.0627356	0.742254	144	92	103	27	79	16	6	7	12	12	4.89825	5.07249	4.39065	3.84069	2.91383	1.23608	0.927728	1.31819	1.51416	0.8856
29098	29098	RANGRF	1.839	3.60006	3.11066	0.0777812	0.742254	73	28	57	21	48	8	5	3	5	7	2.48314	1.5438	2.42978	2.9872	1.77043	0.618041	0.773107	0.564939	0.630902	0.5166
64599	64599	GIGYF1	1.83887	5.76467	2.94772	0.0859989	0.742254	223	161	165	49	171	18	16	10	17	32	7.58549	8.87686	7.03356	6.97014	6.30715	1.39059	2.47394	1.88313	2.14507	2.3616
51122	51122	COMMD2	1.8386	4.87231	2.78622	0.0950782	0.742254	103	64	110	34	68	6	7	10	7	14	3.50361	3.52869	4.68904	4.83642	2.50811	0.463531	1.08235	1.88313	0.883262	1.0332
55966	55966	AJAP1	1.83641	2.86872	2.28153	0.130923	0.742254	14	12	22	5	20	2	2	0	2	3	0.476219	0.66163	0.937808	0.711239	0.737678	0.15451	0.309243	0	0.252361	0.2214
25822	25822	DNAJB5	1.83578	4.87298	2.3761	0.123205	0.742254	79	41	46	16	49	7	2	2	9	9	2.68724	2.26057	1.96087	2.27596	1.80731	0.540786	0.309243	0.376626	1.13562	0.6642
80325	80325	ABTB1	1.83511	3.6657	3.85511	0.0495948	0.742254	122	69	89	24	95	18	6	3	8	17	4.14991	3.80437	3.79386	3.41395	3.50397	1.39059	0.927728	0.564939	1.00944	1.2546
8751	8751	ADAM15	1.83485	5.86842	3.74507	0.0529636	0.742254	487	292	359	105	301	58	29	20	34	50	16.5656	16.0997	15.3033	14.936	11.1021	4.4808	4.48402	3.76626	4.29013	3.69
57506	57506	MAVS	1.83416	6.76156	3.06259	0.080114	0.742254	591	320	406	125	396	64	37	30	31	58	20.1032	17.6435	17.3068	17.781	14.606	4.94433	5.72099	5.64939	3.91159	4.2804
79883	79883	PODNL1	1.83204	3.92526	3.62214	0.0570156	0.742254	114	64	85	49	60	12	6	5	13	16	3.87778	3.52869	3.62335	6.97014	2.21303	0.927062	0.927728	0.941564	1.64034	1.1808
445372	445372	TRIM6-TRIM34	1.83192	2.62174	3.86161	0.0494028	0.742254	51	51	50	20	42	10	2	5	3	9	1.7348	2.81193	2.13138	2.84495	1.54912	0.772552	0.309243	0.941564	0.378541	0.6642
83707	83707	TRPT1	1.83178	2.69935	3.33757	0.0677145	0.742254	56	43	38	11	41	1	3	7	3	5	1.90488	2.37084	1.61985	1.56472	1.51224	0.0772552	0.463864	1.31819	0.378541	0.369
51706	51706	CYB5R1	1.83168	4.55193	3.65974	0.0557424	0.742254	182	113	127	50	133	24	13	6	16	18	6.19085	6.23035	5.41371	7.11239	4.90556	1.85412	2.01008	1.12988	2.01889	1.3284
132158	132158	GLYCTK	1.83119	1.41917	1.93388	0.164334	0.742254	4	6	2	2	15	0	0	0	0	4	0.136063	0.330815	0.0852553	0.284495	0.553259	0	0	0	0	0.2952
7325	7325	UBE2E2	1.83114	4.92851	2.9321	0.0868345	0.742254	154	88	116	32	86	12	6	7	16	16	5.23841	4.85195	4.94481	4.55193	3.17202	0.927062	0.927728	1.31819	2.01889	1.1808
8988	8988	HSPB3	1.82992	1.32972	1.76254	0.184307	0.742254	11	2	3	2	5	0	1	1	0	0	0.374172	0.110272	0.127883	0.284495	0.18442	0	0.154621	0.188313	0	0
7529	7529	YWHAB	1.8297	8.34018	2.95609	0.0855545	0.742254	1429	886	1055	315	973	156	73	76	110	152	48.6083	48.8503	44.9722	44.808	35.888	12.0518	11.2874	14.3118	13.8798	11.2176
100507319	100507319	NA	1.82876	2.6953	2.85059	0.0913404	0.742254	32	16	28	9	23	5	2	1	2	4	1.0885	0.882173	1.19357	1.28023	0.84833	0.386276	0.309243	0.188313	0.252361	0.2952
375757	375757	SWI5	1.82773	3.73337	2.90115	0.0885165	0.742254	72	49	43	16	42	3	2	4	6	13	2.44913	2.70165	1.83299	2.27596	1.54912	0.231766	0.309243	0.753252	0.757082	0.959401
55070	55070	DET1	1.82755	2.4483	2.6561	0.103153	0.742254	26	14	14	10	22	2	1	1	2	6	0.884407	0.771901	0.596787	1.42248	0.811446	0.15451	0.154621	0.188313	0.252361	0.4428
2863	2863	GPR39	1.82733	1.60027	2.03606	0.153607	0.742254	12	10	7	1	5	0	0	0	2	2	0.408188	0.551358	0.298394	0.142248	0.18442	0	0	0	0.252361	0.1476
326625	326625	MMAB	1.82733	2.65038	3.55016	0.0595396	0.742254	57	31	41	14	47	8	4	3	3	5	1.93889	1.70921	1.74773	1.99147	1.73354	0.618041	0.618485	0.564939	0.378541	0.369
7791	7791	ZYX	1.82699	9.35813	3.26689	0.0706916	0.742254	3539	2170	2779	832	3012	448	205	166	266	468	120.381	119.645	118.462	118.35	111.094	34.6103	31.6974	31.2599	33.564	34.5384
100127983	100127983	C8orf88	1.82673	1.72846	2.52056	0.112371	0.742254	22	10	13	1	16	1	1	1	2	1	0.748344	0.551358	0.554159	0.142248	0.590143	0.0772552	0.154621	0.188313	0.252361	0.0738
25950	25950	RWDD3	1.82631	1.93603	2.14982	0.142586	0.742254	27	5	12	0	11	4	1	0	0	1	0.918422	0.275679	0.511532	0	0.405723	0.309021	0.154621	0	0	0.0738
78992	78992	YIPF2	1.82626	5.85689	3.26623	0.07072	0.742254	373	199	252	93	204	36	31	21	15	29	12.6878	10.972	10.7422	13.229	7.52432	2.78119	4.79326	3.95457	1.89271	2.1402
84221	84221	SPATC1L	1.82524	2.89476	2.90049	0.0885529	0.742254	45	22	46	8	31	6	0	3	3	7	1.5307	1.21299	1.96087	1.13798	1.1434	0.463531	0	0.564939	0.378541	0.5166
2824	2824	GPM6B	1.82516	1.70628	3.10292	0.0781518	0.742254	24	15	17	5	30	2	4	0	2	2	0.816375	0.827037	0.72467	0.711239	1.10652	0.15451	0.618485	0	0.252361	0.1476
114112	114112	TXNRD3	1.82516	2.31638	2.863	0.0906386	0.742254	38	31	14	7	12	4	3	2	1	2	1.29259	1.70921	0.596787	0.995734	0.442607	0.309021	0.463864	0.376626	0.12618	0.1476
6120	6120	RPE	1.82498	4.45558	3.21661	0.0728943	0.742254	133	79	83	34	105	18	8	4	7	22	4.52408	4.35573	3.53809	4.83642	3.87281	1.39059	1.23697	0.753252	0.883262	1.6236
692099	692099	FAM86DP	1.82302	3.41148	2.46361	0.116511	0.742254	46	22	28	11	31	8	4	0	1	6	1.56472	1.21299	1.19357	1.56472	1.1434	0.618041	0.618485	0	0.12618	0.4428
83608	83608	C18orf21	1.82197	3.43699	2.6093	0.106238	0.742254	42	23	32	10	38	2	2	4	3	5	1.42866	1.26812	1.36408	1.42248	1.40159	0.15451	0.309243	0.753252	0.378541	0.369
734	734	OSGIN2	1.8206	4.48667	2.48818	0.114704	0.742254	61	32	46	15	67	6	5	2	5	9	2.07495	1.76435	1.96087	2.13372	2.47122	0.463531	0.773107	0.376626	0.630902	0.6642
6720	6720	SREBF1	1.82016	5.75612	3.07554	0.0794781	0.742254	280	185	194	73	165	25	25	13	18	28	9.52438	10.2001	8.26976	10.3841	6.08585	1.93138	3.86553	2.44807	2.27125	2.0664
100506696	100506696	PCAT6	1.81978	1.47318	3.96139	0.0465552	0.742254	28	24	21	14	25	8	2	2	1	3	0.952438	1.32326	0.895181	1.99147	0.922098	0.618041	0.309243	0.376626	0.12618	0.2214
54733	54733	SLC35F2	1.81968	3.10687	2.77372	0.0958231	0.742254	34	21	22	12	50	5	1	4	2	5	1.15653	1.15785	0.937808	1.70697	1.8442	0.386276	0.154621	0.753252	0.252361	0.369
7251	7251	TSG101	1.81963	5.90026	3.07987	0.0792669	0.742254	306	199	223	74	219	39	17	19	18	34	10.4088	10.972	9.50597	10.5263	8.07758	3.01295	2.62856	3.57794	2.27125	2.5092
2995	2995	GYPC	1.81909	5.66782	4.14665	0.0417169	0.742254	548	287	427	135	388	62	23	27	34	90	18.6406	15.824	18.202	19.2034	14.311	4.78982	3.55629	5.08445	4.29013	6.642
3572	3572	IL6ST	1.81859	9.39023	3.10179	0.0782061	0.742254	3675	2267	2743	752	2392	433	227	153	263	390	125.007	124.993	116.928	106.97	88.2263	33.4515	35.099	28.8119	33.1854	28.782
100506504	100506504	LOC100506504	1.81742	1.11626	2.26041	0.132719	0.742254	3	6	9	2	11	1	0	0	1	2	0.102047	0.330815	0.383649	0.284495	0.405723	0.0772552	0	0	0.12618	0.1476
100129034	100129034	LOC100129034	1.81729	5.95855	3.10856	0.0778816	0.742254	332	199	283	90	231	47	16	15	30	41	11.2932	10.972	12.0636	12.8023	8.52018	3.63099	2.47394	2.82469	3.78541	3.0258
11015	11015	KDELR3	1.81717	6.97885	2.93786	0.0865255	0.742254	574	353	490	111	423	55	27	40	39	68	19.525	19.4629	20.8875	15.7895	15.6019	4.24903	4.17478	7.53252	4.92103	5.0184
10741	10741	RBBP9	1.81716	4.14928	3.23145	0.0722366	0.742254	105	62	81	27	76	17	4	6	8	10	3.57164	3.41842	3.45284	3.84069	2.80318	1.31334	0.618485	1.12988	1.00944	0.738
148022	148022	TICAM1	1.81549	4.13043	3.0095	0.0827779	0.742254	91	53	77	24	74	11	7	5	6	10	3.09542	2.9222	3.28233	3.41395	2.72941	0.849807	1.08235	0.941564	0.757082	0.738
440104	440104	TMEM198B	1.81531	3.77428	2.94666	0.0860552	0.742254	89	27	60	22	61	7	6	6	1	11	3.02739	1.48867	2.55766	3.12945	2.24992	0.540786	0.927728	1.12988	0.12618	0.8118
55163	55163	PNPO	1.81517	3.93304	3.17379	0.0748287	0.742254	103	53	63	24	70	8	7	3	10	10	3.50361	2.9222	2.68554	3.41395	2.58187	0.618041	1.08235	0.564939	1.2618	0.738
1836	1836	SLC26A2	1.814	5.03091	2.58836	0.107651	0.742254	104	84	76	19	78	15	9	5	4	11	3.53763	4.63141	3.2397	2.70271	2.87695	1.15883	1.39159	0.941564	0.504721	0.8118
112936	112936	VPS26B	1.81304	5.76143	3.26083	0.0709533	0.742254	294	199	225	87	212	38	23	14	22	34	10.0006	10.972	9.59122	12.3756	7.81939	2.9357	3.55629	2.63638	2.77597	2.5092
403	403	ARL3	1.81286	4.75624	3.42003	0.0644098	0.742254	176	101	154	54	124	28	12	9	10	22	5.98675	5.56872	6.56466	7.68138	4.57361	2.16314	1.85546	1.69482	1.2618	1.6236
57456	57456	KIAA1143	1.81276	5.34109	3.06258	0.0801142	0.742254	207	135	176	49	160	33	18	9	11	20	7.04124	7.44333	7.50247	6.97014	5.90143	2.54942	2.78318	1.69482	1.38798	1.476
84328	84328	LZIC	1.81201	3.22544	2.41089	0.120494	0.742254	45	33	34	6	21	0	4	4	3	2	1.5307	1.81948	1.44934	0.853486	0.774562	0	0.618485	0.753252	0.378541	0.1476
9672	9672	SDC3	1.81192	7.05548	3.73371	0.0533247	0.742254	1026	694	862	275	680	138	79	50	59	133	34.9	38.2642	36.745	39.1181	25.0811	10.6612	12.2151	9.41564	7.44464	9.81541
25829	25829	TMEM184B	1.81172	7.19977	2.93613	0.0866181	0.742254	555	416	490	151	491	71	45	22	50	84	18.8787	22.9365	20.8875	21.4794	18.11	5.48512	6.95796	4.14288	6.30902	6.1992
5792	5792	PTPRF	1.81095	6.20823	3.11371	0.0776358	0.742254	384	265	292	101	256	57	29	11	29	48	13.062	14.611	12.4473	14.367	9.44228	4.40354	4.48402	2.07144	3.65923	3.5424
2274	2274	FHL2	1.81087	5.9527	3.25849	0.0710543	0.742254	401	250	280	76	282	35	28	20	29	38	13.6403	13.7839	11.9357	10.8108	10.4013	2.70393	4.3294	3.76626	3.65923	2.8044
79701	79701	OGFOD3	1.81044	4.75612	3.21379	0.0730202	0.742254	170	82	110	52	118	23	9	10	9	19	5.78266	4.52114	4.68904	7.39688	4.3523	1.77687	1.39159	1.88313	1.13562	1.4022
11157	11157	LSM6	1.81037	3.04895	2.75961	0.0966715	0.742254	39	23	33	10	37	5	4	0	4	5	1.32661	1.26812	1.40671	1.42248	1.3647	0.386276	0.618485	0	0.504721	0.369
5664	5664	PSEN2	1.8103	3.44312	3.23395	0.0721266	0.742254	75	49	67	15	55	5	4	3	8	12	2.55117	2.70165	2.85605	2.13372	2.02862	0.386276	0.618485	0.564939	1.00944	0.8856
84102	84102	SLC41A2	1.80967	3.95847	3.01464	0.0825158	0.742254	90	53	72	21	46	9	7	3	7	9	3.06141	2.9222	3.06919	2.9872	1.69666	0.695297	1.08235	0.564939	0.883262	0.6642
113201	113201	CASC4	1.80735	7.4171	3.46836	0.0625535	0.742254	1221	731	957	290	811	135	73	60	108	118	41.5331	40.3043	40.7947	41.2518	29.9129	10.4294	11.2874	11.2988	13.6275	8.7084
9715	9715	FAM131B	1.80665	1.76421	2.85692	0.0909816	0.742254	17	19	20	4	15	1	0	1	2	6	0.578266	1.04758	0.852553	0.568991	0.553259	0.0772552	0	0.188313	0.252361	0.4428
7322	7322	UBE2D2	1.80633	5.74304	2.96537	0.0850651	0.742254	239	161	208	63	178	30	13	15	17	34	8.12974	8.87686	8.86655	8.96161	6.56534	2.31766	2.01008	2.82469	2.14507	2.5092
666	666	BOK	1.80622	5.20999	2.95162	0.0857917	0.742254	187	93	137	48	143	17	18	2	18	22	6.36092	5.12763	5.83999	6.82789	5.2744	1.31334	2.78318	0.376626	2.27125	1.6236
100499489	100499489	LOC100499489	1.80535	2.20143	2.85403	0.0911451	0.742254	27	16	30	6	14	4	2	2	1	2	0.918422	0.882173	1.27883	0.853486	0.516375	0.309021	0.309243	0.376626	0.12618	0.1476
10512	10512	SEMA3C	1.80526	7.52264	2.90673	0.0882107	0.742254	880	542	621	207	386	96	55	40	56	90	29.9338	29.8836	26.4718	29.4453	14.2372	7.4165	8.50417	7.53252	7.0661	6.642
4190	4190	MDH1	1.80408	5.17629	3.37545	0.0661746	0.742254	272	144	202	56	188	16	18	19	19	23	9.25225	7.93955	8.61079	7.96587	6.93418	1.23608	2.78318	3.57794	2.39743	1.6974
1649	1649	DDIT3	1.80281	3.97053	2.72222	0.0989606	0.742254	105	58	65	16	62	9	7	4	6	10	3.57164	3.19788	2.7708	2.27596	2.2868	0.695297	1.08235	0.753252	0.757082	0.738
79759	79759	ZNF668	1.80243	4.00576	2.3865	0.122388	0.742254	55	28	32	13	25	7	2	4	2	4	1.87086	1.5438	1.36408	1.84922	0.922098	0.540786	0.309243	0.753252	0.252361	0.2952
8934	8934	RAB29	1.80103	3.5475	3.9968	0.0455869	0.742254	127	94	109	30	80	12	4	12	8	18	4.31999	5.18276	4.64641	4.26743	2.95071	0.927062	0.618485	2.25975	1.00944	1.3284
56948	56948	SDR39U1	1.80083	3.0994	3.24872	0.0714794	0.742254	58	33	46	18	40	5	3	4	6	6	1.97291	1.81948	1.96087	2.56046	1.47536	0.386276	0.463864	0.753252	0.757082	0.4428
10521	10521	DDX17	1.80078	7.59301	3.92648	0.0475315	0.742254	1896	1167	1416	474	1274	223	113	95	142	225	64.4937	64.3435	60.3608	67.4254	46.9901	17.2279	17.4722	17.8897	17.9176	16.605
5269	5269	SERPINB6	1.80019	6.54666	3.25883	0.07104	0.742254	625	328	417	122	447	59	31	26	47	80	21.2598	18.0845	17.7757	17.3542	16.4871	4.55806	4.79326	4.89613	5.93048	5.904
53840	53840	TRIM34	1.79978	2.13378	3.88136	0.0488249	0.742254	46	39	43	15	35	9	2	5	2	5	1.56472	2.1503	1.83299	2.13372	1.29094	0.695297	0.309243	0.941564	0.252361	0.369
51114	51114	ZDHHC9	1.79959	6.22907	3.00402	0.083058	0.742254	398	225	248	96	280	48	17	23	29	41	13.5382	12.4056	10.5717	13.6558	10.3275	3.70825	2.62856	4.3312	3.65923	3.0258
30818	30818	KCNIP3	1.79942	3.98207	3.27064	0.0705301	0.742254	110	58	60	29	83	15	5	4	8	14	3.74172	3.19788	2.55766	4.12518	3.06136	1.15883	0.773107	0.753252	1.00944	1.0332
23371	23371	TENC1	1.79818	6.25475	3.59366	0.0580005	0.742254	595	379	450	181	442	66	36	33	56	74	20.2393	20.8965	19.1824	25.7468	16.3027	5.09884	5.56637	6.21433	7.0661	5.4612
3553	3553	IL1B	1.79805	3.24696	2.76331	0.0964484	0.742254	43	17	29	11	176	7	7	6	1	7	1.46267	0.937309	1.2362	1.56472	6.49157	0.540786	1.08235	1.12988	0.12618	0.5166
23283	23283	CSTF2T	1.79788	5.07672	2.58052	0.108186	0.742254	124	65	92	25	71	17	4	5	7	18	4.21794	3.58383	3.92174	3.55619	2.61876	1.31334	0.618485	0.941564	0.883262	1.3284
10169	10169	SERF2	1.79754	8.04756	3.39707	0.0653122	0.742254	1843	1095	1300	420	1332	183	100	102	143	214	62.6908	60.3737	55.4159	59.744	49.1294	14.1377	15.4621	19.2079	18.0438	15.7932
81493	81493	SYNC	1.79714	5.94459	3.08161	0.079182	0.742254	348	200	224	84	182	38	23	12	21	44	11.8374	11.0272	9.54859	11.9488	6.71287	2.9357	3.55629	2.25975	2.64979	3.2472
144165	144165	PRICKLE1	1.79691	4.032	2.37269	0.123474	0.742254	63	31	48	11	36	8	4	0	5	8	2.14299	1.70921	2.04613	1.56472	1.32782	0.618041	0.618485	0	0.630902	0.5904
64129	64129	TINAGL1	1.79648	3.71719	2.54489	0.110651	0.742254	73	25	34	14	19	9	3	3	2	4	2.48314	1.37839	1.44934	1.99147	0.700794	0.695297	0.463864	0.564939	0.252361	0.2952
25972	25972	UNC50	1.79585	3.99008	2.98315	0.0841352	0.742254	101	74	65	17	68	7	8	2	11	11	3.43558	4.08005	2.7708	2.41821	2.50811	0.540786	1.23697	0.376626	1.38798	0.8118
64236	64236	PDLIM2	1.79526	5.19078	3.23339	0.0721514	0.742254	211	147	153	73	150	16	16	14	20	27	7.1773	8.10496	6.52203	10.3841	5.53259	1.23608	2.47394	2.63638	2.52361	1.9926
10113	10113	PREB	1.79411	4.99561	2.85143	0.0912927	0.742254	142	77	124	30	104	12	8	8	11	19	4.83022	4.24546	5.28583	4.26743	3.83593	0.927062	1.23697	1.5065	1.38798	1.4022
729375	729375	FAM86HP	1.79386	1.16415	2.81697	0.0932723	0.742254	17	10	11	5	12	3	1	0	0	4	0.578266	0.551358	0.468904	0.711239	0.442607	0.231766	0.154621	0	0	0.2952
5049	5049	PAFAH1B2	1.79378	6.94322	2.81009	0.0936731	0.742254	530	268	371	124	388	51	39	25	32	61	18.0283	14.7764	15.8149	17.6387	14.311	3.94001	6.03023	4.70782	4.03777	4.5018
22916	22916	NCBP2	1.79317	6.09772	3.22504	0.07252	0.742254	439	240	349	102	276	51	24	21	34	49	14.9329	13.2326	14.877	14.5093	10.18	3.94001	3.71091	3.95457	4.29013	3.6162
26136	26136	TES	1.79131	6.16436	3.05149	0.0806629	0.742254	413	224	252	88	309	46	15	17	43	42	14.0485	12.3504	10.7422	12.5178	11.3971	3.55374	2.31932	3.20132	5.42576	3.0996
63874	63874	ABHD4	1.78933	5.27262	4.5697	0.0325423	0.742254	533	254	423	126	340	59	31	24	39	61	18.1303	14.0045	18.0315	17.9232	12.5405	4.55806	4.79326	4.51951	4.92103	4.5018
201895	201895	SMIM14	1.78927	3.77395	2.89756	0.0887137	0.742254	97	62	49	15	36	12	8	2	3	8	3.29952	3.41842	2.08875	2.13372	1.32782	0.927062	1.23697	0.376626	0.378541	0.5904
94239	94239	H2AFV	1.78901	5.86406	3.36037	0.0667831	0.742254	391	243	305	95	260	41	26	17	31	52	13.3001	13.398	13.0014	13.5135	9.58982	3.16746	4.02015	3.20132	3.91159	3.8376
4968	4968	OGG1	1.78889	3.54678	3.42721	0.0641302	0.742254	88	51	63	29	63	11	4	6	7	11	2.99338	2.81193	2.68554	4.12518	2.32369	0.849807	0.618485	1.12988	0.883262	0.8118
79086	79086	SMIM7	1.78759	4.59042	2.96009	0.0853433	0.742254	127	88	94	27	89	16	6	7	10	15	4.31999	4.85195	4.007	3.84069	3.28267	1.23608	0.927728	1.31819	1.2618	1.107
1398	1398	CRK	1.78716	5.82231	2.80028	0.0942481	0.742254	257	183	190	40	178	31	14	14	20	22	8.74202	10.0899	8.09925	5.68991	6.56534	2.39491	2.1647	2.63638	2.52361	1.6236
79924	79924	ADM2	1.78713	5.0502	3.57613	0.0586157	0.742254	393	269	348	105	280	55	30	20	30	45	13.3681	14.8315	14.8344	14.936	10.3275	4.24903	4.63864	3.76626	3.78541	3.321
3692	3692	EIF6	1.78679	6.12476	3.07525	0.0794922	0.742254	417	260	323	64	291	47	23	17	35	43	14.1845	14.3353	13.7687	9.10385	10.7332	3.63099	3.55629	3.20132	4.41631	3.1734
3075	3075	CFH	1.78673	5.36124	2.89322	0.0889532	0.742254	176	134	153	50	150	15	13	9	22	24	5.98675	7.3882	6.52203	7.11239	5.53259	1.15883	2.01008	1.69482	2.77597	1.7712
5915	5915	RARB	1.7866	3.24505	2.564	0.109321	0.742254	51	28	28	7	23	3	3	2	3	5	1.7348	1.5438	1.19357	0.995734	0.84833	0.231766	0.463864	0.376626	0.378541	0.369
94	94	ACVRL1	1.78631	4.06544	3.33311	0.0678982	0.742254	124	75	99	30	91	16	9	6	7	16	4.21794	4.13518	4.22014	4.26743	3.35644	1.23608	1.39159	1.12988	0.883262	1.1808
8266	8266	UBL4A	1.78611	4.83228	2.546	0.110574	0.742254	109	62	82	24	74	11	2	10	8	11	3.7077	3.41842	3.49547	3.41395	2.72941	0.849807	0.309243	1.88313	1.00944	0.8118
54829	54829	ASPN	1.78517	2.5219	3.56373	0.0590548	0.742254	78	42	58	7	21	5	2	3	7	7	2.65322	2.3157	2.4724	0.995734	0.774562	0.386276	0.309243	0.564939	0.883262	0.5166
4638	4638	MYLK	1.78506	9.42275	2.90532	0.0882877	0.742254	3339	2069	2556	738	2012	408	207	162	219	379	113.578	114.076	108.956	104.979	74.2104	31.5201	32.0066	30.5067	27.6335	27.9702
84326	84326	C16orf13	1.78487	4.31492	3.70616	0.0542121	0.742254	145	116	135	55	126	26	5	12	16	20	4.93227	6.39575	5.75473	7.82362	4.64737	2.00863	0.773107	2.25975	2.01889	1.476
5833	5833	PCYT2	1.78468	4.14129	3.41131	0.0647509	0.742254	143	87	89	31	97	14	5	5	15	20	4.86424	4.79681	3.79386	4.40968	3.57774	1.08157	0.773107	0.941564	1.89271	1.476
311	311	ANXA11	1.78438	7.32965	3.19882	0.0736914	0.742254	938	563	776	215	803	109	55	40	91	127	31.9067	31.0415	33.0791	30.5833	29.6178	8.42081	8.50417	7.53252	11.4824	9.37261
56126	56126	PCDHB10	1.78433	1.2881	2.3254	0.127278	0.742254	16	9	17	3	7	1	1	3	0	0	0.54425	0.496222	0.72467	0.426743	0.258187	0.0772552	0.154621	0.564939	0	0
30851	30851	TAX1BP3	1.78383	6.96218	3.29972	0.0692915	0.742254	803	513	587	176	583	94	44	34	74	96	27.3146	28.2847	25.0224	25.0356	21.5033	7.26199	6.80334	6.40264	9.33735	7.0848
6919	6919	TCEA2	1.78286	3.63283	3.61814	0.0571527	0.742254	110	83	84	23	76	13	9	3	10	13	3.74172	4.57627	3.58072	3.2717	2.80318	1.00432	1.39159	0.564939	1.2618	0.959401
51522	51522	TMEM14C	1.7822	5.11936	3.34681	0.0673355	0.742254	256	160	197	51	175	33	18	15	12	25	8.708	8.82173	8.39765	7.25463	6.45469	2.54942	2.78318	2.82469	1.51416	1.845
54206	54206	ERRFI1	1.78201	6.11793	2.34189	0.125937	0.742254	205	125	181	48	283	39	14	13	16	22	6.97321	6.89197	7.7156	6.82789	10.4381	3.01295	2.1647	2.44807	2.01889	1.6236
9500	9500	MAGED1	1.78176	9.02648	2.98962	0.0837998	0.742254	2508	1595	1994	608	1846	288	177	121	195	312	85.3112	87.9416	84.9995	86.4866	68.0877	22.2495	27.368	22.7859	24.6052	23.0256
25807	25807	RHBDD3	1.78066	3.73863	2.59927	0.106913	0.742254	56	30	51	11	41	5	5	3	5	3	1.90488	1.65407	2.17401	1.56472	1.51224	0.386276	0.773107	0.564939	0.630902	0.2214
339665	339665	SLC35E4	1.78051	3.31256	2.54525	0.110626	0.742254	41	26	29	6	38	6	1	3	4	2	1.39464	1.43353	1.2362	0.853486	1.40159	0.463531	0.154621	0.564939	0.504721	0.1476
81603	81603	TRIM8	1.78032	6.45365	3.4555	0.0630417	0.742254	691	437	485	165	493	82	39	37	54	79	23.5048	24.0943	20.6744	23.4709	18.1838	6.33492	6.03023	6.96758	6.81374	5.8302
126208	126208	ZNF787	1.77934	4.09768	2.9433	0.0862343	0.742254	92	44	87	26	63	9	10	4	5	11	3.12944	2.42598	3.70861	3.69844	2.32369	0.695297	1.54621	0.753252	0.630902	0.8118
51257	51257	2002-03-01	1.77905	3.21702	3.38337	0.0658571	0.742254	82	48	58	16	49	10	3	3	9	7	2.78928	2.64652	2.4724	2.27596	1.80731	0.772552	0.463864	0.564939	1.13562	0.5166
27069	27069	GHITM	1.77793	7.13967	3.28137	0.0700705	0.742254	957	584	738	178	680	100	46	54	75	112	32.553	32.1993	31.4592	25.3201	25.0811	7.72552	7.11258	10.1689	9.46353	8.2656
100128252	100128252	ZNF667-AS1	1.77739	3.16658	3.00385	0.0830671	0.742254	69	36	63	15	42	8	7	0	8	5	2.34708	1.98489	2.68554	2.13372	1.54912	0.618041	1.08235	0	1.00944	0.369
5048	5048	PAFAH1B1	1.77648	7.07683	2.44699	0.11775	0.742254	434	287	288	67	279	50	19	26	30	38	14.7628	15.824	12.2768	9.5306	10.2906	3.86276	2.93781	4.89613	3.78541	2.8044
80727	80727	TTYH3	1.77564	8.19352	3.40959	0.0648186	0.742254	1831	1276	1518	546	1566	269	134	102	152	234	62.2826	70.3533	64.7088	77.6672	57.7602	20.7816	20.7193	19.2079	19.1794	17.2692
7918	7918	GPANK1	1.77501	4.23682	2.66071	0.102855	0.742254	69	47	65	25	55	8	11	3	5	5	2.34708	2.59138	2.7708	3.55619	2.02862	0.618041	1.70083	0.564939	0.630902	0.369
8991	8991	SELENBP1	1.77402	3.31973	3.6	0.0577796	0.742254	90	54	65	23	69	12	4	3	9	13	3.06141	2.97733	2.7708	3.2717	2.54499	0.927062	0.618485	0.564939	1.13562	0.959401
3959	3959	LGALS3BP	1.77395	6.72976	3.51285	0.0608948	0.742254	849	488	661	234	488	103	51	54	61	79	28.8793	26.9063	28.1769	33.286	17.9994	7.95728	7.88569	10.1689	7.697	5.8302
55571	55571	CNOT11	1.77348	5.09961	2.94346	0.0862257	0.742254	186	118	144	35	135	18	12	7	13	30	6.32691	6.50602	6.13838	4.97867	4.97933	1.39059	1.85546	1.31819	1.64034	2.214
148304	148304	C1orf74	1.7725	1.67309	1.19771	0.27378	0.745606	2	3	0	2	2	0	1	0	0	0	0.0680313	0.165407	0	0.284495	0.0737678	0	0.154621	0	0	0
4077	4077	NBR1	1.77144	7.40139	3.22542	0.0725033	0.742254	1121	668	818	262	744	129	56	66	77	140	38.1315	36.8307	34.8694	37.2689	27.4416	9.96592	8.6588	12.4287	9.71589	10.332
4122	4122	MAN2A2	1.77143	4.67638	3.3091	0.0688971	0.742254	177	102	149	55	113	19	6	13	17	24	6.02077	5.62385	6.35152	7.82362	4.16788	1.46785	0.927728	2.44807	2.14507	1.7712
7376	7376	NR1H2	1.77039	5.62714	3.37152	0.0663326	0.742254	333	232	245	82	257	48	17	16	28	46	11.3272	12.7915	10.4438	11.6643	9.47917	3.70825	2.62856	3.01301	3.53305	3.3948
57181	57181	SLC39A10	1.76915	4.95639	2.65945	0.102936	0.742254	148	101	83	27	75	14	8	4	13	18	5.03431	5.56872	3.53809	3.84069	2.76629	1.08157	1.23697	0.753252	1.64034	1.3284
24138	24138	IFIT5	1.76912	4.95165	3.84594	0.0498664	0.742254	341	206	232	63	210	37	22	12	24	40	11.5993	11.358	9.88961	8.96161	7.74562	2.85844	3.40167	2.25975	3.02833	2.952
128387	128387	TATDN3	1.76885	2.64964	3.04842	0.0808158	0.742254	33	29	29	12	38	7	2	2	4	4	1.12252	1.59894	1.2362	1.70697	1.40159	0.540786	0.309243	0.376626	0.504721	0.2952
642819	642819	ZNF487	1.76875	1.22792	1.81228	0.178235	0.742254	9	1	9	2	8	0	0	0	0	4	0.306141	0.0551358	0.383649	0.284495	0.295071	0	0	0	0	0.2952
338773	338773	TMEM119	1.76863	6.87729	4.56803	0.0325739	0.742254	1502	890	1125	391	1191	182	86	80	122	201	51.0915	49.0709	47.9561	55.6189	43.9287	14.0604	13.2974	15.065	15.394	14.8338
100506995	100506995	NA	1.76853	2.70709	2.61191	0.106064	0.742254	25	16	18	14	26	2	3	1	3	5	0.850391	0.882173	0.767298	1.99147	0.958982	0.15451	0.463864	0.188313	0.378541	0.369
65263	65263	PYCRL	1.768	3.55871	2.48101	0.115228	0.742254	43	32	29	7	37	7	2	1	3	7	1.46267	1.76435	1.2362	0.995734	1.3647	0.540786	0.309243	0.188313	0.378541	0.5166
125170	125170	MIEF2	1.76799	3.3117	2.57261	0.108728	0.742254	41	27	31	6	43	5	1	2	5	5	1.39464	1.48867	1.32146	0.853486	1.58601	0.386276	0.154621	0.376626	0.630902	0.369
4329	4329	ALDH6A1	1.76783	2.21708	4.02087	0.0449406	0.742254	52	43	46	15	39	12	3	3	3	6	1.76881	2.37084	1.96087	2.13372	1.43847	0.927062	0.463864	0.564939	0.378541	0.4428
100507110	100507110	NA	1.7672	1.00754	1.36838	0.24209	0.744417	7	1	3	0	2	0	1	0	0	0	0.238109	0.0551358	0.127883	0	0.0737678	0	0.154621	0	0	0
25777	25777	SUN2	1.76716	6.33001	3.20968	0.0732038	0.742254	525	309	406	125	322	74	29	17	50	58	17.8582	17.037	17.3068	17.781	11.8766	5.71688	4.48402	3.20132	6.30902	4.2804
55039	55039	TRMT12	1.76621	3.04952	2.28988	0.13022	0.742254	29	17	30	5	20	2	3	0	2	6	0.986454	0.937309	1.27883	0.711239	0.737678	0.15451	0.463864	0	0.252361	0.4428
6541	6541	SLC7A1	1.76482	7.14167	2.92779	0.0870664	0.742254	684	477	575	161	515	90	43	51	35	88	23.2667	26.2998	24.5109	22.9019	18.9952	6.95297	6.64872	9.60396	4.41631	6.4944
84171	84171	LOXL4	1.76461	5.16703	3.3719	0.0663173	0.742254	287	188	219	65	164	28	19	18	16	36	9.76249	10.3655	9.33546	9.2461	6.04896	2.16314	2.93781	3.38963	2.01889	2.6568
80019	80019	UBTD1	1.76461	4.90039	3.01635	0.0824288	0.742254	161	99	149	44	129	20	17	3	17	19	5.47652	5.45844	6.35152	6.2589	4.75803	1.5451	2.62856	0.564939	2.14507	1.4022
788	788	SLC25A20	1.76437	3.87346	2.89075	0.0890896	0.742254	82	54	63	22	49	10	2	4	8	14	2.78928	2.97733	2.68554	3.12945	1.80731	0.772552	0.309243	0.753252	1.00944	1.0332
129804	129804	FBLN7	1.76319	1.50014	2.65021	0.103536	0.742254	24	16	11	5	7	4	2	0	0	3	0.816375	0.882173	0.468904	0.711239	0.258187	0.309021	0.309243	0	0	0.2214
55002	55002	TMCO3	1.76158	7.10461	3.03849	0.0813116	0.742254	753	533	603	164	553	85	38	44	72	93	25.6138	29.3874	25.7045	23.3286	20.3968	6.56669	5.87561	8.28577	9.08499	6.8634
84514	84514	GHDC	1.7609	2.81468	3.56016	0.0591821	0.742254	58	43	55	21	45	12	6	4	4	3	1.97291	2.37084	2.34452	2.9872	1.65978	0.927062	0.927728	0.753252	0.504721	0.2214
4130	4130	MAP1A	1.76038	8.44189	2.80507	0.093967	0.742254	1535	927	1144	376	1093	186	110	91	90	172	52.214	51.1109	48.766	53.4851	40.3141	14.3695	17.0083	17.1365	11.3562	12.6936
84437	84437	MSANTD4	1.76026	4.25323	2.39115	0.122024	0.742254	68	44	52	12	37	13	3	2	3	9	2.31306	2.42598	2.21664	1.70697	1.3647	1.00432	0.463864	0.376626	0.378541	0.6642
23041	23041	MON2	1.76014	5.17656	2.68475	0.101313	0.742254	159	114	125	35	98	20	10	11	6	22	5.40849	6.28548	5.32846	4.97867	3.61462	1.5451	1.54621	2.07144	0.757082	1.6236
92482	92482	BBIP1	1.75977	3.71696	2.87244	0.0901081	0.742254	82	38	55	15	66	8	7	3	3	11	2.78928	2.09516	2.34452	2.13372	2.43434	0.618041	1.08235	0.564939	0.378541	0.8118
25809	25809	TTLL1	1.75967	3.5676	2.76188	0.0965347	0.742254	55	38	42	18	41	7	4	2	7	6	1.87086	2.09516	1.79036	2.56046	1.51224	0.540786	0.618485	0.376626	0.883262	0.4428
25824	25824	PRDX5	1.7588	7.22826	3.50303	0.0612565	0.742254	1246	670	939	277	872	126	76	57	95	165	42.3835	36.941	40.0274	39.4026	32.1628	9.73415	11.7512	10.7338	11.9871	12.177
85460	85460	ZNF518B	1.7584	4.47527	2.27335	0.131615	0.742254	83	46	41	14	36	9	3	6	4	4	2.8233	2.53625	1.74773	1.99147	1.32782	0.695297	0.463864	1.12988	0.504721	0.2952
57045	57045	TWSG1	1.75821	7.08221	3.07195	0.0796536	0.742254	816	520	546	188	540	73	55	48	62	86	27.7568	28.6706	23.2747	26.7426	19.9173	5.63963	8.50417	9.03902	7.82318	6.3468
27286	27286	SRPX2	1.75804	5.45201	2.46813	0.116176	0.742254	143	98	113	19	134	16	7	5	10	29	4.86424	5.40331	4.81692	2.70271	4.94244	1.23608	1.08235	0.941564	1.2618	2.1402
10244	10244	RABEPK	1.7578	3.99017	2.77677	0.0956407	0.742254	82	45	58	20	58	13	5	5	4	7	2.78928	2.48111	2.4724	2.84495	2.13927	1.00432	0.773107	0.941564	0.504721	0.5166
25840	25840	METTL7A	1.75731	2.08186	4.18044	0.0408931	0.742254	57	29	30	21	49	6	5	2	4	9	1.93889	1.59894	1.27883	2.9872	1.80731	0.463531	0.773107	0.376626	0.504721	0.6642
6166	6166	RPL36AL	1.75682	6.92783	3.22168	0.0726692	0.742254	818	398	644	200	570	81	55	33	68	107	27.8248	21.944	27.4522	28.4495	21.0238	6.25767	8.50417	6.21433	8.58026	7.8966
84279	84279	PRADC1	1.75611	3.55136	2.5263	0.111962	0.742254	56	30	28	11	32	6	4	1	3	7	1.90488	1.65407	1.19357	1.56472	1.18029	0.463531	0.618485	0.188313	0.378541	0.5166
23558	23558	WBP2	1.75611	5.77058	3.78466	0.0517243	0.742254	512	288	434	139	385	45	30	34	44	72	17.416	15.8791	18.5004	19.7724	14.2003	3.47648	4.63864	6.40264	5.55194	5.3136
9315	9315	NREP	1.75554	8.97553	2.87319	0.0900663	0.742254	2476	1628	1923	631	1609	295	176	133	168	321	84.2227	89.7611	81.973	89.7583	59.3462	22.7903	27.2134	25.0456	21.1983	23.6898
414	414	ARSD	1.75553	3.65201	3.45879	0.0629165	0.742254	101	74	85	31	65	9	10	6	9	11	3.43558	4.08005	3.62335	4.40968	2.39745	0.695297	1.54621	1.12988	1.13562	0.8118
5627	5627	PROS1	1.75542	3.47215	3.61795	0.0571591	0.742254	126	51	88	30	61	14	7	5	7	15	4.28597	2.81193	3.75123	4.26743	2.24992	1.08157	1.08235	0.941564	0.883262	1.107
6748	6748	SSR4	1.75485	6.41004	4.12271	0.0423112	0.742254	966	580	692	221	776	117	58	50	76	118	32.8591	31.9788	29.4983	31.4367	28.6219	9.03885	8.96804	9.41564	9.58971	8.7084
79837	79837	PIP4K2C	1.7548	4.97963	3.22396	0.0725677	0.742254	232	130	147	54	139	24	16	12	15	22	7.89163	7.16765	6.26626	7.68138	5.12686	1.85412	2.47394	2.25975	1.89271	1.6236
1307	1307	COL16A1	1.75464	8.57505	3.44063	0.0636113	0.742254	3001	1811	2279	748	1699	342	184	166	229	321	102.081	99.8509	97.1484	106.401	62.6658	26.4213	28.4503	31.2599	28.8953	23.6898
5796	5796	PTPRK	1.75458	7.67848	3.26707	0.0706838	0.742254	1452	963	1095	332	941	160	80	79	124	179	49.3907	53.0958	46.6773	47.2262	34.7078	12.3608	12.3697	14.8767	15.6464	13.2102
258010	258010	SVIP	1.75437	1.3193	2.94957	0.0859002	0.742254	22	8	17	5	21	1	1	0	4	3	0.748344	0.441086	0.72467	0.711239	0.774562	0.0772552	0.154621	0	0.504721	0.2214
51335	51335	NGRN	1.75406	6.73354	3.18132	0.0744845	0.742254	686	411	566	145	460	68	41	39	52	87	23.3347	22.6608	24.1272	20.6259	16.9666	5.25335	6.33947	7.3442	6.56138	6.4206
51637	51637	C14orf166	1.75326	6.59202	3.08862	0.0788419	0.742254	581	309	465	139	442	65	34	33	52	60	19.7631	17.037	19.8219	19.7724	16.3027	5.02159	5.25713	6.21433	6.56138	4.428
100130776	100130776	AGAP2-AS1	1.75314	4.40236	3.01691	0.0824004	0.742254	120	66	81	45	89	17	10	4	13	12	4.08188	3.63896	3.45284	6.40115	3.28267	1.31334	1.54621	0.753252	1.64034	0.8856
26262	26262	TSPAN17	1.75255	5.04328	3.23566	0.0720514	0.742254	230	140	169	55	156	26	13	17	13	26	7.8236	7.71901	7.20407	7.82362	5.75389	2.00863	2.01008	3.20132	1.64034	1.9188
266655	266655	LINC00094	1.7521	4.71254	3.09774	0.078401	0.742254	170	93	98	46	131	16	9	7	19	20	5.78266	5.12763	4.17751	6.54339	4.83179	1.23608	1.39159	1.31819	2.39743	1.476
518	518	ATP5G3	1.75196	5.86152	3.10785	0.0779155	0.742254	359	232	266	82	271	44	26	13	34	41	12.2116	12.7915	11.339	11.6643	9.99554	3.39923	4.02015	2.44807	4.29013	3.0258
1797	1797	DXO	1.75163	3.24404	2.9108	0.0879884	0.742254	56	30	46	17	38	8	5	1	3	10	1.90488	1.65407	1.96087	2.41821	1.40159	0.618041	0.773107	0.188313	0.378541	0.738
150726	150726	FBXO41	1.75159	2.15814	3.07695	0.0794091	0.742254	32	21	33	11	23	6	3	0	2	7	1.0885	1.15785	1.40671	1.56472	0.84833	0.463531	0.463864	0	0.252361	0.5166
1019	1019	CDK4	1.75088	5.6018	3.28974	0.0697143	0.742254	353	198	249	89	267	38	22	17	31	43	12.0075	10.9169	10.6143	12.66	9.84801	2.9357	3.40167	3.20132	3.91159	3.1734
203427	203427	SLC25A43	1.75059	4.62928	2.83684	0.0921255	0.742254	144	72	118	28	94	13	5	6	14	22	4.89825	3.96978	5.03006	3.98294	3.46709	1.00432	0.773107	1.12988	1.76652	1.6236
79442	79442	LRRC2	1.74992	3.12294	3.60289	0.0576792	0.742254	101	59	66	21	56	9	4	2	14	11	3.43558	3.25301	2.81342	2.9872	2.0655	0.695297	0.618485	0.376626	1.76652	0.8118
84992	84992	PIGY	1.74959	4.54532	3.27568	0.0703137	0.742254	177	114	116	43	113	14	14	9	14	20	6.02077	6.28548	4.94481	6.11665	4.16788	1.08157	2.1647	1.69482	1.76652	1.476
51076	51076	CUTC	1.7493	2.75999	2.4702	0.116023	0.742254	35	15	24	8	22	4	0	2	3	5	1.19055	0.827037	1.02306	1.13798	0.811446	0.309021	0	0.376626	0.378541	0.369
55591	55591	VEZT	1.74851	5.78388	2.79509	0.0945536	0.742254	276	177	216	58	182	27	15	18	24	28	9.38832	9.75904	9.20757	8.25037	6.71287	2.08589	2.31932	3.38963	3.02833	2.0664
55179	55179	FAIM	1.74835	3.33033	2.52074	0.112358	0.742254	49	25	41	9	33	5	3	1	7	3	1.66677	1.37839	1.74773	1.28023	1.21717	0.386276	0.463864	0.188313	0.883262	0.2214
1174	1174	AP1S1	1.74822	6.16012	2.95265	0.0857366	0.742254	406	220	304	85	283	37	32	20	28	43	13.8103	12.1299	12.9588	12.0911	10.4381	2.85844	4.94788	3.76626	3.53305	3.1734
2170	2170	FABP3	1.74819	3.05617	3.27028	0.0705457	0.742254	57	54	70	14	36	12	2	5	3	10	1.93889	2.97733	2.98394	1.99147	1.32782	0.927062	0.309243	0.941564	0.378541	0.738
221468	221468	TMEM217	1.74689	1.23758	2.84869	0.0914483	0.742254	19	10	13	4	22	3	2	1	1	1	0.646297	0.551358	0.554159	0.568991	0.811446	0.231766	0.309243	0.188313	0.12618	0.0738
7693	7693	ZNF134	1.74682	3.38657	2.15834	0.141798	0.742254	30	22	22	6	27	6	3	0	1	5	1.02047	1.21299	0.937808	0.853486	0.995866	0.463531	0.463864	0	0.12618	0.369
51734	51734	MSRB1	1.74574	4.54564	2.63641	0.104439	0.742254	112	50	71	25	82	11	7	8	7	7	3.80975	2.75679	3.02656	3.55619	3.02448	0.849807	1.08235	1.5065	0.883262	0.5166
8607	8607	RUVBL1	1.74572	5.01592	2.86537	0.0905047	0.742254	161	103	119	44	131	21	8	11	19	11	5.47652	5.67899	5.07269	6.2589	4.83179	1.62236	1.23697	2.07144	2.39743	0.8118
28990	28990	ASTE1	1.7457	2.66719	1.99301	0.158026	0.742254	15	13	16	3	12	3	0	0	3	2	0.510235	0.716765	0.682042	0.426743	0.442607	0.231766	0	0	0.378541	0.1476
65062	65062	TMEM237	1.74567	5.37158	3.0758	0.0794654	0.742254	267	150	204	70	170	30	9	20	26	25	9.08218	8.27037	8.69604	9.95734	6.27027	2.31766	1.39159	3.76626	3.28069	1.845
8462	8462	KLF11	1.74533	3.81233	3.01495	0.0824999	0.742254	102	65	76	23	81	10	7	4	10	14	3.4696	3.58383	3.2397	3.2717	2.9876	0.772552	1.08235	0.753252	1.2618	1.0332
10194	10194	TSHZ1	1.74524	6.45556	2.46842	0.116155	0.742254	266	195	186	68	165	38	15	15	18	35	9.04816	10.7515	7.92874	9.67284	6.08585	2.9357	2.31932	2.82469	2.27125	2.583
87769	87769	GGACT	1.74501	1.62091	2.31668	0.127993	0.742254	17	11	7	5	12	3	1	0	0	4	0.578266	0.606494	0.298394	0.711239	0.442607	0.231766	0.154621	0	0	0.2952
92259	92259	MRPS36	1.74494	2.91945	3.02171	0.0821567	0.742254	40	35	45	12	42	8	2	3	5	5	1.36063	1.92975	1.91824	1.70697	1.54912	0.618041	0.309243	0.564939	0.630902	0.369
7905	7905	REEP5	1.74424	6.66138	2.92156	0.0874036	0.742254	540	338	392	125	402	68	25	43	35	56	18.3684	18.6359	16.71	17.781	14.8273	5.25335	3.86553	8.09745	4.41631	4.1328
2217	2217	FCGRT	1.74407	5.59547	3.57111	0.058793	0.742254	468	268	324	93	282	49	20	23	37	60	15.9193	14.7764	13.8114	13.229	10.4013	3.7855	3.09243	4.3312	4.66867	4.428
23180	23180	RFTN1	1.74403	6.29432	2.55421	0.110001	0.742254	266	192	177	68	227	45	17	8	18	48	9.04816	10.5861	7.54509	9.67284	8.37265	3.47648	2.62856	1.5065	2.27125	3.5424
23266	23266	LPHN2	1.7436	4.01041	3.01017	0.0827436	0.742254	98	65	82	30	55	8	10	7	5	12	3.33353	3.58383	3.49547	4.26743	2.02862	0.618041	1.54621	1.31819	0.630902	0.8856
10955	10955	SERINC3	1.74309	7.51461	2.99352	0.0835981	0.742254	1076	638	798	213	755	110	72	59	76	117	36.6008	35.1766	34.0169	30.2988	27.8474	8.49807	11.1327	11.1105	9.58971	8.6346
4116	4116	MAGOH	1.74298	4.36628	2.7647	0.0963649	0.742254	100	59	92	21	79	7	6	3	12	18	3.40156	3.25301	3.92174	2.9872	2.91383	0.540786	0.927728	0.564939	1.51416	1.3284
115817	115817	DHRS1	1.74296	2.43727	3.00226	0.0831485	0.742254	49	25	22	11	24	4	3	2	3	5	1.66677	1.37839	0.937808	1.56472	0.885214	0.309021	0.463864	0.376626	0.378541	0.369
115290	115290	FBXO17	1.74213	3.88466	3.41837	0.0644747	0.742254	125	83	92	40	84	23	2	12	10	11	4.25195	4.57627	3.92174	5.68991	3.09825	1.77687	0.309243	2.25975	1.2618	0.8118
5744	5744	PTHLH	1.74175	3.48848	1.94474	0.163155	0.742254	23	8	18	8	42	5	1	0	0	10	0.78236	0.441086	0.767298	1.13798	1.54912	0.386276	0.154621	0	0	0.738
79134	79134	TMEM185B	1.74166	4.83518	2.76779	0.0961788	0.742254	130	86	98	37	112	19	8	5	8	28	4.42203	4.74168	4.17751	5.26317	4.131	1.46785	1.23697	0.941564	1.00944	2.0664
3576	3576	CXCL8	1.74156	1.8851	2.66804	0.102382	0.742254	17	9	12	2	159	6	1	2	8	4	0.578266	0.496222	0.511532	0.284495	5.86454	0.463531	0.154621	0.376626	1.00944	0.2952
1949	1949	EFNB3	1.74135	3.67277	4.11385	0.0425335	0.742254	159	81	129	36	124	21	7	8	14	20	5.40849	4.466	5.49897	5.12092	4.57361	1.62236	1.08235	1.5065	1.76652	1.476
23596	23596	OPN3	1.74127	4.43509	2.9761	0.0845027	0.742254	127	91	91	37	92	19	12	4	11	14	4.31999	5.01736	3.87912	5.26317	3.39332	1.46785	1.85546	0.753252	1.38798	1.0332
25845	25845	PP7080	1.74104	3.18362	2.03736	0.153476	0.742254	24	14	21	3	15	2	1	2	1	3	0.816375	0.771901	0.895181	0.426743	0.553259	0.15451	0.154621	0.376626	0.12618	0.2214
221491	221491	C6orf1	1.74088	3.8232	3.12948	0.0768881	0.742254	89	56	67	33	77	14	8	4	8	11	3.02739	3.0876	2.85605	4.69417	2.84006	1.08157	1.23697	0.753252	1.00944	0.8118
285613	285613	RELL2	1.74058	2.58059	2.76196	0.0965299	0.742254	34	26	19	10	26	2	2	1	4	7	1.15653	1.43353	0.809925	1.42248	0.958982	0.15451	0.309243	0.188313	0.504721	0.5166
2004	2004	ELK3	1.74048	6.02626	2.60705	0.106389	0.742254	240	140	184	72	230	35	25	8	20	28	8.16375	7.71901	7.84349	10.2418	8.4833	2.70393	3.86553	1.5065	2.52361	2.0664
301	301	ANXA1	1.74013	8.76506	2.82289	0.092929	0.742254	2187	1335	1595	444	1466	184	106	149	187	237	74.3922	73.6063	67.9911	63.158	54.0718	14.215	16.3899	28.0586	23.5957	17.4906
54868	54868	TMEM104	1.73969	5.48483	2.9014	0.0885029	0.742254	236	135	164	68	147	31	14	15	17	23	8.02769	7.44333	6.99093	9.67284	5.42194	2.39491	2.1647	2.82469	2.14507	1.6974
65982	65982	ZSCAN18	1.73957	2.93038	3.37948	0.066013	0.742254	55	48	54	16	49	9	6	2	5	8	1.87086	2.64652	2.30189	2.27596	1.80731	0.695297	0.927728	0.376626	0.630902	0.5904
60673	60673	ATG101	1.73874	5.58643	2.87536	0.0899449	0.742254	269	142	195	57	195	31	8	16	23	35	9.15021	7.82928	8.31239	8.10812	7.19236	2.39491	1.23697	3.01301	2.90215	2.583
84928	84928	TMEM209	1.73833	3.70037	2.54756	0.110465	0.742254	69	50	40	10	38	5	4	4	3	10	2.34708	2.75679	1.70511	1.42248	1.40159	0.386276	0.618485	0.753252	0.378541	0.738
9244	9244	CRLF1	1.73782	3.09386	2.9569	0.085512	0.742254	44	32	40	20	34	8	5	1	5	6	1.49669	1.76435	1.70511	2.84495	1.25405	0.618041	0.773107	0.188313	0.630902	0.4428
4913	4913	NTHL1	1.73639	2.18219	2.52949	0.111737	0.742254	18	18	20	8	25	0	4	0	4	3	0.612282	0.992444	0.852553	1.13798	0.922098	0	0.618485	0	0.504721	0.2214
5296	5296	PIK3R2	1.73598	7.0495	3.2711	0.0705105	0.742254	872	534	699	244	730	113	66	36	75	135	29.6616	29.4425	29.7967	34.7084	26.9253	8.72983	10.205	6.77926	9.46353	9.96301
100506621	100506621	LINC01279	1.73565	5.98861	2.49993	0.113851	0.742254	293	159	202	45	139	34	17	8	24	25	9.96658	8.76659	8.61079	6.40115	5.12686	2.62668	2.62856	1.5065	3.02833	1.845
23107	23107	MRPS27	1.73534	5.35086	3.65781	0.0558068	0.742254	364	242	286	100	257	47	29	17	31	44	12.3817	13.3429	12.1915	14.2248	9.47917	3.63099	4.48402	3.20132	3.91159	3.2472
79443	79443	FYCO1	1.73427	6.22955	3.62185	0.0570255	0.742254	703	442	531	149	474	85	30	42	52	98	23.913	24.37	22.6353	21.1949	17.483	6.56669	4.63864	7.90914	6.56138	7.2324
440498	440498	HSBP1L1	1.73422	1.69002	3.00606	0.0829538	0.742254	29	23	27	7	14	3	2	2	4	1	0.986454	1.26812	1.15095	0.995734	0.516375	0.231766	0.309243	0.376626	0.504721	0.0738
401466	401466	C8orf59	1.73421	3.69497	2.85669	0.0909943	0.742254	93	34	58	19	62	9	8	4	5	6	3.16345	1.87462	2.4724	2.70271	2.2868	0.695297	1.23697	0.753252	0.630902	0.4428
581	581	BAX	1.734	5.42486	3.21483	0.0729739	0.742254	310	175	258	75	234	35	10	20	29	47	10.5448	9.64876	10.9979	10.6686	8.63084	2.70393	1.54621	3.76626	3.65923	3.4686
54491	54491	FAM105A	1.73367	2.44364	2.59573	0.107152	0.742254	19	23	25	5	29	2	2	2	3	3	0.646297	1.26812	1.06569	0.711239	1.06963	0.15451	0.309243	0.376626	0.378541	0.2214
1487	1487	CTBP1	1.7333	6.34623	2.92106	0.0874304	0.742254	461	250	346	106	326	51	26	28	34	53	15.6812	13.7839	14.7492	15.0783	12.0242	3.94001	4.02015	5.27276	4.29013	3.9114
115265	115265	DDIT4L	1.73317	1.36253	1.41675	0.233939	0.744417	6	1	4	0	7	1	0	0	0	1	0.204094	0.0551358	0.170511	0	0.258187	0.0772552	0	0	0	0.0738
81689	81689	ISCA1	1.733	4.67763	2.50022	0.11383	0.742254	106	64	73	13	80	9	5	7	8	10	3.60566	3.52869	3.11182	1.84922	2.95071	0.695297	0.773107	1.31819	1.00944	0.738
64769	64769	MEAF6	1.7329	5.34281	2.87172	0.0901484	0.742254	223	139	175	42	159	19	15	12	18	28	7.58549	7.66388	7.45984	5.9744	5.86454	1.46785	2.31932	2.25975	2.27125	2.0664
57596	57596	BEGAIN	1.73152	1.2916	2.29195	0.130047	0.742254	11	4	11	6	9	2	0	1	1	2	0.374172	0.220543	0.468904	0.853486	0.331955	0.15451	0	0.188313	0.12618	0.1476
91694	91694	LONRF1	1.73142	3.11993	3.14267	0.0762687	0.742254	75	43	50	11	55	8	4	3	5	10	2.55117	2.37084	2.13138	1.56472	2.02862	0.618041	0.618485	0.564939	0.630902	0.738
9554	9554	SEC22B	1.73138	6.60525	3.0453	0.080971	0.742254	600	383	467	139	400	74	44	32	38	75	20.4094	21.117	19.9071	19.7724	14.7536	5.71688	6.80334	6.02601	4.79485	5.535
64841	64841	GNPNAT1	1.73127	5.8241	2.57068	0.108861	0.742254	235	125	171	58	156	28	17	13	16	22	7.99368	6.89197	7.28933	8.25037	5.75389	2.16314	2.62856	2.44807	2.01889	1.6236
1820	1820	ARID3A	1.73084	4.64536	3.87793	0.0489248	0.742254	237	150	203	77	225	42	13	13	26	31	8.06171	8.27037	8.65341	10.9531	8.29888	3.24472	2.01008	2.44807	3.28069	2.2878
54985	54985	HCFC1R1	1.73034	4.43677	4.01045	0.0452191	0.742254	204	156	169	94	160	35	16	16	17	31	6.93919	8.60118	7.20407	13.3713	5.90143	2.70393	2.47394	3.01301	2.14507	2.2878
151887	151887	CCDC80	1.72961	9.01965	2.46955	0.116071	0.742254	1780	1102	1346	458	1008	224	109	97	133	210	60.5478	60.7596	57.3768	65.1495	37.179	17.3052	16.8537	18.2663	16.782	15.498
84219	84219	WDR24	1.72949	3.60239	2.84571	0.0916182	0.742254	57	44	55	20	49	6	7	3	5	9	1.93889	2.42598	2.34452	2.84495	1.80731	0.463531	1.08235	0.564939	0.630902	0.6642
122769	122769	LRR1	1.72858	2.20491	2.50082	0.113787	0.742254	15	19	18	5	22	1	3	1	1	4	0.510235	1.04758	0.767298	0.711239	0.811446	0.0772552	0.463864	0.188313	0.12618	0.2952
4537	4537	ND3	1.72811	9.00939	4.79701	0.0285092	0.742254	8136	4384	6649	2377	6202	1118	495	412	734	1084	276.751	241.715	283.431	338.123	228.754	86.3713	76.5376	77.5849	92.6164	79.9992
687	687	KLF9	1.7281	5.27979	2.42709	0.119254	0.742254	172	109	110	32	127	23	9	9	13	17	5.85069	6.0098	4.68904	4.55193	4.68426	1.77687	1.39159	1.69482	1.64034	1.2546
387263	387263	C6orf120	1.72666	5.35399	2.57233	0.108747	0.742254	170	125	152	29	108	14	15	9	12	22	5.78266	6.89197	6.4794	4.12518	3.98346	1.08157	2.31932	1.69482	1.51416	1.6236
64222	64222	TOR3A	1.72642	4.19037	2.66072	0.102854	0.742254	101	46	53	18	77	8	5	5	7	12	3.43558	2.53625	2.25927	2.56046	2.84006	0.618041	0.773107	0.941564	0.883262	0.8856
10253	10253	SPRY2	1.72634	4.03425	2.38385	0.122595	0.742254	78	40	61	18	59	8	6	3	7	9	2.65322	2.20543	2.60029	2.56046	2.17615	0.618041	0.927728	0.564939	0.883262	0.6642
100131211	100131211	TMEM194B	1.72616	1.65092	3.19141	0.074026	0.742254	28	18	24	11	20	7	0	2	1	6	0.952438	0.992444	1.02306	1.56472	0.737678	0.540786	0	0.376626	0.12618	0.4428
5495	5495	PPM1B	1.72509	4.8742	2.60926	0.106241	0.742254	158	64	112	29	82	8	9	11	9	15	5.37447	3.52869	4.7743	4.12518	3.02448	0.618041	1.39159	2.07144	1.13562	1.107
25934	25934	NIPSNAP3A	1.72473	3.36482	2.58074	0.108171	0.742254	49	35	45	10	27	5	2	2	8	4	1.66677	1.92975	1.91824	1.42248	0.995866	0.386276	0.309243	0.376626	1.00944	0.2952
5999	5999	RGS4	1.72351	6.48963	2.04732	0.152474	0.742254	217	112	174	49	166	29	12	11	18	25	7.38139	6.17521	7.41721	6.97014	6.12273	2.2404	1.85546	2.07144	2.27125	1.845
402	402	ARL2	1.72311	5.82089	3.2811	0.0700819	0.742254	400	245	332	102	328	57	22	21	39	52	13.6063	13.5083	14.1524	14.5093	12.0979	4.40354	3.40167	3.95457	4.92103	3.8376
100009676	100009676	ZBTB11-AS1	1.72165	1.44585	2.42856	0.119143	0.742254	17	11	14	3	15	0	2	1	1	3	0.578266	0.606494	0.596787	0.426743	0.553259	0	0.309243	0.188313	0.12618	0.2214
1129	1129	CHRM2	1.72099	5.43566	2.2482	0.13377	0.742254	104	98	98	24	80	19	12	5	4	15	3.53763	5.40331	4.17751	3.41395	2.95071	1.46785	1.85546	0.941564	0.504721	1.107
3340	3340	NDST1	1.7199	7.65516	2.79255	0.0947032	0.742254	933	609	705	244	693	127	61	52	78	113	31.7366	33.5777	30.0525	34.7084	25.5606	9.81141	9.4319	9.79227	9.84207	8.3394
55317	55317	AP5S1	1.71981	3.47686	2.41181	0.120423	0.742254	50	29	44	6	35	10	4	1	3	3	1.70078	1.59894	1.87562	0.853486	1.29094	0.772552	0.618485	0.188313	0.378541	0.2214
9600	9600	PITPNM1	1.71946	5.65432	3.11158	0.0777377	0.742254	326	201	247	66	292	56	19	13	27	39	11.0891	11.0823	10.529	9.38835	10.7701	4.32629	2.93781	2.44807	3.40687	2.8782
112487	112487	DTD2	1.7193	3.47179	2.83607	0.0921693	0.742254	75	37	59	9	58	8	3	4	6	8	2.55117	2.04002	2.51503	1.28023	2.13927	0.618041	0.463864	0.753252	0.757082	0.5904
286223	286223	C9orf47	1.71901	2.09203	2.57881	0.108303	0.742254	26	16	27	2	24	3	1	1	2	5	0.884407	0.882173	1.15095	0.284495	0.885214	0.231766	0.154621	0.188313	0.252361	0.369
203062	203062	TSNARE1	1.71879	1.13251	3.49174	0.0616757	0.742254	30	14	12	13	17	4	3	1	1	4	1.02047	0.771901	0.511532	1.84922	0.627027	0.309021	0.463864	0.188313	0.12618	0.2952
56261	56261	GPCPD1	1.71859	4.15932	2.7476	0.0974004	0.742254	113	63	57	25	73	14	5	4	8	16	3.84377	3.47356	2.42978	3.55619	2.69253	1.08157	0.773107	0.753252	1.00944	1.1808
6834	6834	SURF1	1.71853	2.99406	3.09781	0.0783978	0.742254	76	29	42	17	47	8	4	1	6	11	2.58519	1.59894	1.79036	2.41821	1.73354	0.618041	0.618485	0.188313	0.757082	0.8118
1284	1284	COL4A2	1.71845	10.4015	3.11907	0.0773811	0.742254	8618	5569	6873	2161	5425	1092	560	452	699	1102	293.147	307.051	292.98	307.397	200.095	84.3626	86.588	85.1174	88.2001	81.3276
540	540	ATP7B	1.71818	2.19613	2.17832	0.139967	0.742254	17	9	11	3	22	3	1	0	2	2	0.578266	0.496222	0.468904	0.426743	0.811446	0.231766	0.154621	0	0.252361	0.1476
84878	84878	ZBTB45	1.71782	3.85351	2.74996	0.097257	0.742254	72	51	47	22	49	9	5	2	6	14	2.44913	2.81193	2.0035	3.12945	1.80731	0.695297	0.773107	0.376626	0.757082	1.0332
26953	26953	RANBP6	1.71751	4.65789	2.2125	0.136896	0.742254	78	45	54	18	33	7	6	2	5	12	2.65322	2.48111	2.30189	2.56046	1.21717	0.540786	0.927728	0.376626	0.630902	0.8856
1069	1069	CETN2	1.71627	5.43354	3.00707	0.0829021	0.742254	253	145	213	70	197	37	16	13	21	35	8.60596	7.99469	9.07969	9.95734	7.26613	2.85844	2.47394	2.44807	2.64979	2.583
29803	29803	REPIN1	1.71592	5.24858	3.19529	0.0738508	0.742254	286	205	211	53	193	32	22	16	21	28	9.72847	11.3028	8.99443	7.53913	7.1186	2.47217	3.40167	3.01301	2.64979	2.0664
381	381	ARF5	1.71552	6.75463	3.08573	0.078982	0.742254	684	390	536	186	459	96	45	41	44	83	23.2667	21.503	22.8484	26.4581	16.9297	7.4165	6.95796	7.72083	5.55194	6.1254
51504	51504	TRMT112	1.71525	5.64139	3.18708	0.0742225	0.742254	330	172	288	101	272	51	16	23	22	53	11.2252	9.48336	12.2768	14.367	10.0324	3.94001	2.47394	4.3312	2.77597	3.9114
10226	10226	PLIN3	1.7151	8.03388	2.67029	0.102237	0.742254	1116	688	833	277	869	158	67	57	73	178	37.9615	37.9334	35.5088	39.4026	32.0521	12.2063	10.3596	10.7338	9.21117	13.1364
115752	115752	DIS3L	1.71411	3.626	3.43411	0.0638628	0.742254	118	76	88	26	72	14	3	10	7	17	4.01385	4.19032	3.75123	3.69844	2.65564	1.08157	0.463864	1.88313	0.883262	1.2546
401494	401494	PTPLAD2	1.71358	2.13837	3.06611	0.0799406	0.742254	43	30	28	6	27	8	1	3	3	2	1.46267	1.65407	1.19357	0.853486	0.995866	0.618041	0.154621	0.564939	0.378541	0.1476
26011	26011	TENM4	1.71347	4.9732	2.7834	0.0952457	0.742254	185	102	145	37	112	25	9	11	13	18	6.29289	5.62385	6.18101	5.26317	4.131	1.93138	1.39159	2.07144	1.64034	1.3284
94103	94103	ORMDL3	1.71326	5.95745	2.8993	0.0886181	0.742254	358	191	260	93	234	52	17	14	30	52	12.1776	10.5309	11.0832	13.229	8.63084	4.01727	2.62856	2.63638	3.78541	3.8376
55630	55630	SLC39A4	1.71262	1.96646	2.37355	0.123406	0.742254	18	10	14	9	12	2	3	0	2	2	0.612282	0.551358	0.596787	1.28023	0.442607	0.15451	0.463864	0	0.252361	0.1476
9853	9853	RUSC2	1.71253	5.99431	3.33308	0.0678995	0.742254	502	350	377	119	353	64	33	33	34	62	17.0759	19.2975	16.0706	16.9275	13.02	4.94433	5.1025	6.21433	4.29013	4.5756
503542	503542	SPRN	1.71204	1.88172	2.25217	0.133427	0.742254	13	4	20	5	15	3	0	0	1	5	0.442203	0.220543	0.852553	0.711239	0.553259	0.231766	0	0	0.12618	0.369
56940	56940	DUSP22	1.71198	2.60877	2.69744	0.100509	0.742254	48	16	29	11	22	8	2	2	3	2	1.63275	0.882173	1.2362	1.56472	0.811446	0.618041	0.309243	0.376626	0.378541	0.1476
1345	1345	COX6C	1.71178	4.87552	3.10762	0.0779267	0.742254	224	140	142	42	161	33	9	14	19	16	7.6195	7.71901	6.05313	5.9744	5.93831	2.54942	1.39159	2.63638	2.39743	1.1808
8690	8690	JRKL	1.71132	4.25365	1.87769	0.170597	0.742254	35	17	31	9	31	5	2	0	4	7	1.19055	0.937309	1.32146	1.28023	1.1434	0.386276	0.309243	0	0.504721	0.5166
391	391	RHOG	1.71062	5.20025	2.61644	0.105762	0.742254	176	110	99	39	137	20	14	5	18	17	5.98675	6.06494	4.22014	5.54766	5.0531	1.5451	2.1647	0.941564	2.27125	1.2546
92689	92689	FAM114A1	1.71058	7.71334	2.53691	0.111212	0.742254	870	488	627	184	588	94	38	52	70	112	29.5936	26.9063	26.7275	26.1736	21.6877	7.26199	5.87561	9.79227	8.83262	8.2656
5936	5936	RBM4	1.71024	5.67108	3.17673	0.0746941	0.742254	340	216	247	97	311	49	28	16	24	53	11.5653	11.9093	10.529	13.798	11.4709	3.7855	4.3294	3.01301	3.02833	3.9114
84727	84727	SPSB2	1.70857	2.37743	1.98455	0.158912	0.742254	20	4	11	7	8	3	1	1	1	1	0.680313	0.220543	0.468904	0.995734	0.295071	0.231766	0.154621	0.188313	0.12618	0.0738
83874	83874	TBC1D10A	1.70808	3.87714	2.33934	0.126143	0.742254	50	37	51	10	35	9	5	3	3	3	1.70078	2.04002	2.17401	1.42248	1.29094	0.695297	0.773107	0.564939	0.378541	0.2214
9831	9831	ZNF623	1.70747	4.0552	1.7973	0.18004	0.742254	16	23	13	7	24	4	1	1	3	3	0.54425	1.26812	0.554159	0.995734	0.885214	0.309021	0.154621	0.188313	0.378541	0.2214
85002	85002	FAM86B1	1.70704	1.58261	2.22765	0.13556	0.742254	17	5	17	2	16	3	1	1	0	2	0.578266	0.275679	0.72467	0.284495	0.590143	0.231766	0.154621	0.188313	0	0.1476
6695	6695	SPOCK1	1.70593	9.12598	3.30938	0.0688856	0.742254	4248	2646	3597	1019	2867	575	285	222	323	566	144.498	145.889	153.332	144.95	105.746	44.4217	44.0671	41.8055	40.7563	41.7708
2048	2048	EPHB2	1.70583	5.6847	2.94337	0.0862307	0.742254	293	173	235	90	180	43	19	15	22	42	9.96658	9.53849	10.0175	12.8023	6.6391	3.32197	2.93781	2.82469	2.77597	3.0996
5931	5931	RBBP7	1.70445	6.20178	2.84587	0.0916089	0.742254	432	250	349	68	307	49	18	26	41	42	14.6948	13.7839	14.877	9.67284	11.3234	3.7855	2.78318	4.89613	5.17339	3.0996
57407	57407	NMRAL1	1.70389	4.39251	2.85268	0.0912215	0.742254	110	77	99	31	107	16	11	7	8	14	3.74172	4.24546	4.22014	4.40968	3.94658	1.23608	1.70083	1.31819	1.00944	1.0332
2064	2064	ERBB2	1.70385	6.4339	2.88862	0.0892071	0.742254	484	330	364	126	265	62	29	29	35	64	16.4636	18.1948	15.5165	17.9232	9.77424	4.78982	4.48402	5.46107	4.41631	4.7232
64342	64342	HS1BP3	1.70302	3.63078	3.78152	0.0518215	0.742254	139	87	125	35	91	15	11	7	9	24	4.72817	4.79681	5.32846	4.97867	3.35644	1.15883	1.70083	1.31819	1.13562	1.7712
28960	28960	DCPS	1.70297	3.65295	3.01464	0.082516	0.742254	89	52	70	16	75	9	6	4	6	15	3.02739	2.86706	2.98394	2.27596	2.76629	0.695297	0.927728	0.753252	0.757082	1.107
7916	7916	PRRC2A	1.70224	8.14091	3.01833	0.082328	0.742254	1734	1132	1339	434	1168	231	104	113	123	221	58.9831	62.4137	57.0784	61.7355	43.0804	17.8459	16.0806	21.2794	15.5202	16.3098
220002	220002	CYB561A3	1.70218	4.58842	3.22546	0.0725013	0.742254	160	114	129	49	141	26	12	8	14	25	5.4425	6.28548	5.49897	6.97014	5.20063	2.00863	1.85546	1.5065	1.76652	1.845
9880	9880	ZBTB39	1.70203	3.41021	1.72948	0.188477	0.742254	15	7	15	7	10	2	1	1	1	3	0.510235	0.385951	0.639415	0.995734	0.368839	0.15451	0.154621	0.188313	0.12618	0.2214
4728	4728	NDUFS8	1.70153	5.56537	3.14455	0.0761808	0.742254	298	204	267	80	256	35	17	20	29	50	10.1367	11.2477	11.3816	11.3798	9.44228	2.70393	2.62856	3.76626	3.65923	3.69
89927	89927	C16orf45	1.701	6.66444	2.88089	0.0896364	0.742254	610	307	433	144	491	90	36	33	43	67	20.7495	16.9267	18.4578	20.4837	18.11	6.95297	5.56637	6.21433	5.42576	4.9446
9653	9653	HS2ST1	1.69954	5.56909	2.60232	0.106708	0.742254	207	128	166	50	174	25	17	17	8	26	7.04124	7.05738	7.07619	7.11239	6.4178	1.93138	2.62856	3.20132	1.00944	1.9188
8733	8733	GPAA1	1.69919	6.25408	3.36845	0.0664562	0.742254	595	440	468	156	377	72	38	32	57	85	20.2393	24.2598	19.9497	22.1906	13.9052	5.56237	5.87561	6.02601	7.19228	6.273
25901	25901	CCDC28A	1.69734	2.2911	2.1922	0.138711	0.742254	23	10	20	5	12	2	2	0	1	5	0.78236	0.551358	0.852553	0.711239	0.442607	0.15451	0.309243	0	0.12618	0.369
389362	389362	PSMG4	1.69719	2.31904	2.93535	0.08666	0.742254	34	25	36	8	31	6	1	3	3	5	1.15653	1.37839	1.5346	1.13798	1.1434	0.463531	0.154621	0.564939	0.378541	0.369
3727	3727	JUND	1.69637	6.52721	3.03184	0.0816451	0.742254	563	388	419	131	444	91	35	34	32	80	19.1508	21.3927	17.861	18.6344	16.3765	7.03022	5.41175	6.40264	4.03777	5.904
57479	57479	PRR12	1.69554	5.70961	2.3789	0.122984	0.742254	156	101	146	47	126	26	7	9	19	21	5.30644	5.56872	6.22364	6.68564	4.64737	2.00863	1.08235	1.69482	2.39743	1.5498
80173	80173	IFT74	1.69542	3.86588	3.05946	0.0802683	0.742254	98	56	66	40	69	10	9	7	5	17	3.33353	3.0876	2.81342	5.68991	2.54499	0.772552	1.39159	1.31819	0.630902	1.2546
55111	55111	PLEKHJ1	1.69526	4.40602	2.42777	0.119203	0.742254	84	48	61	19	75	12	5	5	5	12	2.85731	2.64652	2.60029	2.70271	2.76629	0.927062	0.773107	0.941564	0.630902	0.8856
84286	84286	TMEM175	1.69517	3.93404	2.8378	0.0920699	0.742254	126	68	53	18	63	6	7	6	9	12	4.28597	3.74923	2.25927	2.56046	2.32369	0.463531	1.08235	1.12988	1.13562	0.8856
51371	51371	POMP	1.69489	5.64389	2.70259	0.100185	0.742254	268	158	163	61	211	20	21	10	25	39	9.11619	8.71146	6.94831	8.67711	7.78251	1.5451	3.24705	1.88313	3.15451	2.8782
283149	283149	BCL9L	1.69395	7.95253	2.49157	0.114457	0.742254	904	586	666	231	643	120	72	44	73	106	30.7501	32.3096	28.39	32.8592	23.7164	9.27062	11.1327	8.28577	9.21117	7.8228
64924	64924	SLC30A5	1.69388	5.50053	2.76887	0.0961143	0.742254	271	150	198	47	171	25	17	12	26	26	9.21824	8.27037	8.44027	6.68564	6.30715	1.93138	2.62856	2.25975	3.28069	1.9188
10444	10444	ZER1	1.69373	5.79442	3.06397	0.0800458	0.742254	386	251	291	85	248	43	24	25	19	62	13.13	13.8391	12.4046	12.0911	9.14721	3.32197	3.71091	4.70782	2.39743	4.5756
8654	8654	PDE5A	1.69358	6.82913	2.90048	0.0885531	0.742254	774	511	522	139	401	69	42	46	63	81	26.3281	28.1744	22.2516	19.7724	14.7905	5.33061	6.4941	8.66239	7.94936	5.9778
57085	57085	AGTRAP	1.69253	3.95615	3.16487	0.0752383	0.742254	116	98	78	28	79	13	6	10	9	15	3.94581	5.40331	3.32496	3.98294	2.91383	1.00432	0.927728	1.88313	1.13562	1.107
10999	10999	SLC27A4	1.69235	5.00006	2.66601	0.102513	0.742254	152	101	103	35	130	15	8	9	18	18	5.17038	5.56872	4.39065	4.97867	4.79491	1.15883	1.23697	1.69482	2.27125	1.3284
9913	9913	SUPT7L	1.69217	4.66097	2.56452	0.109286	0.742254	105	67	100	30	64	16	8	3	10	17	3.57164	3.6941	4.26277	4.26743	2.36057	1.23608	1.23697	0.564939	1.2618	1.2546
80775	80775	TMEM177	1.69212	1.77108	1.55866	0.211861	0.742254	7	3	6	3	2	1	1	0	0	1	0.238109	0.165407	0.255766	0.426743	0.0737678	0.0772552	0.154621	0	0	0.0738
126375	126375	ZNF792	1.69077	1.62497	1.38266	0.239649	0.744417	3	2	4	2	4	0	0	0	1	1	0.102047	0.110272	0.170511	0.284495	0.147536	0	0	0	0.12618	0.0738
51063	51063	CALHM2	1.69025	5.64732	2.60649	0.106427	0.742254	247	149	162	51	172	28	16	11	22	27	8.40186	8.21523	6.90568	7.25463	6.34403	2.16314	2.47394	2.07144	2.77597	1.9926
51024	51024	FIS1	1.68997	6.21334	2.98373	0.0841054	0.742254	498	252	356	115	355	56	26	26	38	72	16.9398	13.8942	15.1754	16.3585	13.0938	4.32629	4.02015	4.89613	4.79485	5.3136
9241	9241	NOG	1.68914	2.24855	1.63811	0.200585	0.742254	7	4	6	1	14	1	1	0	0	2	0.238109	0.220543	0.255766	0.142248	0.516375	0.0772552	0.154621	0	0	0.1476
4694	4694	NDUFA1	1.68869	5.42201	2.94643	0.0860677	0.742254	248	152	189	89	178	23	15	17	24	45	8.43588	8.38064	8.05663	12.66	6.56534	1.77687	2.31932	3.20132	3.02833	3.321
6993	6993	DYNLT1	1.68868	5.47602	2.71556	0.0993738	0.742254	262	149	208	41	150	27	18	13	18	27	8.9121	8.21523	8.86655	5.83216	5.53259	2.08589	2.78318	2.44807	2.27125	1.9926
23102	23102	TBC1D2B	1.68849	5.60611	3.25481	0.0712141	0.742254	387	261	319	92	250	47	26	22	29	57	13.1641	14.3904	13.5982	13.0868	9.22098	3.63099	4.02015	4.14288	3.65923	4.2066
4074	4074	M6PR	1.68743	6.07235	2.98681	0.0839456	0.742254	467	297	356	84	322	60	22	25	39	60	15.8853	16.3753	15.1754	11.9488	11.8766	4.63531	3.40167	4.70782	4.92103	4.428
100505641	100505641	FGD5-AS1	1.68707	6.72224	2.69026	0.100963	0.742254	561	338	434	109	351	66	26	30	49	72	19.0828	18.6359	18.5004	15.505	12.9463	5.09884	4.02015	5.64939	6.18284	5.3136
55683	55683	KANSL3	1.68689	5.68246	2.84039	0.091922	0.742254	300	189	233	74	199	48	22	11	22	41	10.2047	10.4207	9.93224	10.5263	7.3399	3.70825	3.40167	2.07144	2.77597	3.0258
51290	51290	ERGIC2	1.68663	5.41117	2.56762	0.109071	0.742254	210	110	150	41	131	24	17	8	11	27	7.14328	6.06494	6.39415	5.83216	4.83179	1.85412	2.62856	1.5065	1.38798	1.9926
91875	91875	TTC5	1.68655	2.56733	2.78015	0.0954394	0.742254	30	24	33	13	26	6	2	3	3	4	1.02047	1.32326	1.40671	1.84922	0.958982	0.463531	0.309243	0.564939	0.378541	0.2952
283989	283989	TSEN54	1.6864	2.36018	2.74729	0.0974196	0.742254	44	32	20	7	26	3	0	2	5	8	1.49669	1.76435	0.852553	0.995734	0.958982	0.231766	0	0.376626	0.630902	0.5904
80228	80228	ORAI2	1.68636	6.35011	2.70095	0.100289	0.742254	403	244	293	96	307	47	26	23	33	53	13.7083	13.4531	12.4899	13.6558	11.3234	3.63099	4.02015	4.3312	4.16395	3.9114
5002	5002	SLC22A18	1.68607	2.27042	3.57323	0.0587179	0.742254	52	46	52	7	36	7	2	3	5	9	1.76881	2.53625	2.21664	0.995734	1.32782	0.540786	0.309243	0.564939	0.630902	0.6642
2592	2592	GALT	1.68507	2.77862	3.13329	0.0767088	0.742254	63	41	46	7	58	10	3	2	3	12	2.14299	2.26057	1.96087	0.995734	2.13927	0.772552	0.463864	0.376626	0.378541	0.8856
84310	84310	C7orf50	1.68502	4.74646	2.71736	0.0992623	0.742254	151	86	106	31	115	11	12	5	13	25	5.13636	4.74168	4.51853	4.40968	4.24165	0.849807	1.85546	0.941564	1.64034	1.845
5715	5715	PSMD9	1.68499	5.20781	2.98215	0.0841875	0.742254	238	140	177	65	191	20	17	10	29	35	8.09572	7.71901	7.54509	9.2461	7.04483	1.5451	2.62856	1.88313	3.65923	2.583
10092	10092	ARPC5	1.68495	7.34168	2.64913	0.103607	0.742254	757	477	596	164	528	91	54	48	49	92	25.7498	26.2998	25.4061	23.3286	19.4747	7.03022	8.34955	9.03902	6.18284	6.7896
5499	5499	PPP1CA	1.68445	6.65858	2.68647	0.101204	0.742254	514	302	375	99	416	55	26	30	40	78	17.484	16.651	15.9854	14.0825	15.3437	4.24903	4.02015	5.64939	5.04721	5.7564
55048	55048	VPS37C	1.68429	3.85668	2.68885	0.101053	0.742254	94	58	70	22	50	10	10	3	1	19	3.19747	3.19788	2.98394	3.12945	1.8442	0.772552	1.54621	0.564939	0.12618	1.4022
51309	51309	ARMCX1	1.68427	4.9191	2.59262	0.107363	0.742254	164	96	99	32	94	20	7	4	15	25	5.57856	5.29304	4.22014	4.55193	3.46709	1.5451	1.08235	0.753252	1.89271	1.845
83636	83636	C19orf12	1.68306	4.40209	2.44432	0.117951	0.742254	85	62	76	20	57	12	4	3	11	13	2.89133	3.41842	3.2397	2.84495	2.10238	0.927062	0.618485	0.564939	1.38798	0.959401
162427	162427	FAM134C	1.68227	5.62266	2.86687	0.0904204	0.742254	294	210	242	60	216	49	11	19	21	45	10.0006	11.5785	10.3159	8.53486	7.96693	3.7855	1.70083	3.57794	2.64979	3.321
57523	57523	NYNRIN	1.68129	5.87239	3.29461	0.0695077	0.742254	489	311	370	103	329	67	39	18	34	66	16.6336	17.1472	15.7722	14.6515	12.1348	5.1761	6.03023	3.38963	4.29013	4.8708
389856	389856	USP27X	1.68018	2.89896	2.16008	0.141637	0.742254	17	16	26	8	20	7	1	0	1	6	0.578266	0.882173	1.10832	1.13798	0.737678	0.540786	0.154621	0	0.12618	0.4428
55751	55751	TMEM184C	1.68	4.61755	2.84665	0.0915644	0.742254	170	99	125	26	118	25	7	9	11	21	5.78266	5.45844	5.32846	3.69844	4.3523	1.93138	1.08235	1.69482	1.38798	1.5498
1497	1497	CTNS	1.67953	4.09169	2.87375	0.0900347	0.742254	109	83	90	20	82	7	7	9	9	16	3.7077	4.57627	3.83649	2.84495	3.02448	0.540786	1.08235	1.69482	1.13562	1.1808
113235	113235	SLC46A1	1.67935	2.79671	2.43517	0.118641	0.742254	33	22	25	8	25	2	3	2	2	6	1.12252	1.21299	1.06569	1.13798	0.922098	0.15451	0.463864	0.376626	0.252361	0.4428
6282	6282	S100A11	1.67892	8.73118	2.69588	0.100608	0.742254	2028	1211	1813	522	1481	319	128	96	158	329	68.9837	66.7695	77.2839	74.2533	54.6251	24.6444	19.7915	18.078	19.9365	24.2802
399979	399979	SNX19	1.6778	6.27355	2.77603	0.095685	0.742254	424	240	373	120	303	62	33	24	33	52	14.4226	13.2326	15.9001	17.0697	11.1758	4.78982	5.1025	4.51951	4.16395	3.8376
493	493	ATP2B4	1.67757	9.21725	2.29283	0.129973	0.742254	1814	1249	1395	427	1294	225	131	108	153	217	61.7044	68.8646	59.4656	60.7398	47.7278	17.3824	20.2554	20.3378	19.3056	16.0146
9564	9564	BCAR1	1.67733	7.19634	2.76058	0.0966134	0.742254	782	511	566	211	513	108	50	45	67	94	26.6002	28.1744	24.1272	30.0143	18.9214	8.34356	7.73107	8.47408	8.45408	6.9372
6196	6196	RPS6KA2	1.67728	6.27269	3.24894	0.0714696	0.742254	597	357	447	164	412	73	37	35	46	91	20.3073	19.6835	19.0546	23.3286	15.1962	5.63963	5.72099	6.59095	5.8043	6.7158
54460	54460	MRPS21	1.67703	5.50739	2.95856	0.0854242	0.742254	269	172	247	79	208	45	12	14	25	52	9.15021	9.48336	10.529	11.2376	7.67185	3.47648	1.85546	2.63638	3.15451	3.8376
6400	6400	SEL1L	1.67651	7.1752	2.89197	0.0890221	0.742254	863	619	669	195	562	136	60	48	57	107	29.3555	34.1291	28.5179	27.7383	20.7288	10.5067	9.27728	9.03902	7.19228	7.8966
10379	10379	IRF9	1.67627	5.16626	3.95662	0.0466875	0.742254	523	280	349	122	327	55	31	31	35	67	17.7902	15.438	14.877	17.3542	12.061	4.24903	4.79326	5.8377	4.41631	4.9446
115106	115106	HAUS1	1.6762	3.67756	2.77474	0.0957619	0.742254	89	51	43	22	59	6	6	7	5	10	3.02739	2.81193	1.83299	3.12945	2.17615	0.463531	0.927728	1.31819	0.630902	0.738
2115	2115	ETV1	1.67609	4.22584	3.14837	0.0760026	0.742254	151	73	129	41	156	32	6	7	13	24	5.13636	4.02491	5.49897	5.83216	5.75389	2.47217	0.927728	1.31819	1.64034	1.7712
9294	9294	S1PR2	1.6756	5.35395	2.44582	0.117838	0.742254	156	105	124	38	133	19	12	9	14	21	5.30644	5.78926	5.28583	5.40541	4.90556	1.46785	1.85546	1.69482	1.76652	1.5498
26235	26235	FBXL4	1.67433	3.08485	2.08502	0.14875	0.742254	35	26	24	3	17	3	2	1	4	3	1.19055	1.43353	1.02306	0.426743	0.627027	0.231766	0.309243	0.188313	0.504721	0.2214
196403	196403	DTX3	1.67306	3.92943	3.08026	0.079248	0.742254	124	63	87	28	93	16	8	6	11	12	4.21794	3.47356	3.70861	3.98294	3.4302	1.23608	1.23697	1.12988	1.38798	0.8856
3074	3074	HEXB	1.67215	7.25867	3.21474	0.0729776	0.742254	1257	803	939	255	878	170	67	62	110	167	42.7577	44.274	40.0274	36.2732	32.3841	13.1334	10.3596	11.6754	13.8798	12.3246
90507	90507	SCRN2	1.67184	3.87229	2.9525	0.0857448	0.742254	99	55	78	31	71	17	4	4	11	15	3.36755	3.03247	3.32496	4.40968	2.61876	1.31334	0.618485	0.753252	1.38798	1.107
5087	5087	PBX1	1.67138	7.19657	2.74543	0.0975329	0.742254	859	511	643	195	545	124	46	49	60	110	29.2194	28.1744	27.4096	27.7383	20.1017	9.57964	7.11258	9.22733	7.57082	8.118
128439	128439	SNHG11	1.67079	2.23033	3.15476	0.075706	0.742254	49	17	36	14	34	6	2	4	2	7	1.66677	0.937309	1.5346	1.99147	1.25405	0.463531	0.309243	0.753252	0.252361	0.5166
5192	5192	PEX10	1.67077	4.1164	2.91999	0.0874885	0.742254	120	88	97	27	77	16	6	3	11	27	4.08188	4.85195	4.13488	3.84069	2.84006	1.23608	0.927728	0.564939	1.38798	1.9926
55006	55006	TRMT61B	1.67056	2.09525	2.39727	0.121547	0.742254	22	24	17	3	17	4	1	1	3	2	0.748344	1.32326	0.72467	0.426743	0.627027	0.309021	0.154621	0.188313	0.378541	0.1476
8773	8773	SNAP23	1.66993	5.59256	2.83474	0.0922455	0.742254	299	168	222	73	218	44	17	19	27	25	10.1707	9.26281	9.46334	10.3841	8.04069	3.39923	2.62856	3.57794	3.40687	1.845
9709	9709	HERPUD1	1.66913	6.71847	2.39073	0.122057	0.742254	415	270	309	112	284	53	31	20	37	57	14.1165	14.8867	13.1719	15.9317	10.475	4.09452	4.79326	3.76626	4.66867	4.2066
23682	23682	RAB38	1.66907	1.16036	3.67804	0.0551335	0.742254	39	20	25	9	31	5	0	3	2	8	1.32661	1.10272	1.06569	1.28023	1.1434	0.386276	0	0.564939	0.252361	0.5904
51110	51110	LACTB2	1.6687	3.21246	3.02149	0.0821681	0.742254	80	55	57	15	45	7	3	5	6	14	2.72125	3.03247	2.42978	2.13372	1.65978	0.540786	0.463864	0.941564	0.757082	1.0332
2110	2110	ETFDH	1.66861	4.1461	2.76401	0.0964063	0.742254	94	63	78	30	85	15	4	6	13	12	3.19747	3.47356	3.32496	4.26743	3.13513	1.15883	0.618485	1.12988	1.64034	0.8856
26469	26469	PTPN18	1.6685	4.72636	2.59933	0.106909	0.742254	130	70	103	41	86	22	7	6	6	28	4.42203	3.85951	4.39065	5.83216	3.17202	1.69961	1.08235	1.12988	0.757082	2.0664
9805	9805	SCRN1	1.66812	7.38278	2.84082	0.0918974	0.742254	1052	654	799	214	690	141	74	60	76	104	35.7845	36.0588	34.0595	30.441	25.4499	10.893	11.442	11.2988	9.58971	7.6752
4814	4814	NINJ1	1.66807	4.96475	3.07128	0.0796869	0.742254	224	137	174	52	165	27	22	10	18	23	7.6195	7.5536	7.41721	7.39688	6.08585	2.08589	3.40167	1.88313	2.27125	1.6974
57473	57473	ZNF512B	1.66801	5.35357	2.84336	0.0917523	0.742254	245	160	181	69	166	33	15	22	14	28	8.33383	8.82173	7.7156	9.81509	6.12273	2.54942	2.31932	4.14288	1.76652	2.0664
55270	55270	NUDT15	1.66785	3.54925	2.59952	0.106896	0.742254	68	45	37	12	55	10	3	5	5	5	2.31306	2.48111	1.57722	1.70697	2.02862	0.772552	0.463864	0.941564	0.630902	0.369
28970	28970	C11orf54	1.66686	3.1671	2.95686	0.085514	0.742254	73	35	65	19	56	6	4	6	4	14	2.48314	1.92975	2.7708	2.70271	2.0655	0.463531	0.618485	1.12988	0.504721	1.0332
328	328	APEX1	1.66654	6.8275	2.94782	0.0859935	0.742254	726	401	603	186	562	81	41	44	77	96	24.6954	22.1095	25.7045	26.4581	20.7288	6.25767	6.33947	8.28577	9.71589	7.0848
79020	79020	C7orf25	1.66641	3.25964	2.18125	0.139701	0.742254	60	20	29	5	26	3	1	3	4	6	2.04094	1.10272	1.2362	0.711239	0.958982	0.231766	0.154621	0.564939	0.504721	0.4428
2109	2109	ETFB	1.666	4.9677	3.13242	0.0767495	0.742254	219	140	178	67	174	32	16	14	17	33	7.44943	7.71901	7.58772	9.5306	6.4178	2.47217	2.47394	2.63638	2.14507	2.4354
79571	79571	GCC1	1.66449	4.40102	1.95885	0.161636	0.742254	55	30	33	10	34	11	2	1	3	8	1.87086	1.65407	1.40671	1.42248	1.25405	0.849807	0.309243	0.188313	0.378541	0.5904
10927	10927	SPIN1	1.66386	6.71444	2.64256	0.104036	0.742254	511	331	381	115	381	72	45	24	39	54	17.382	18.2499	16.2411	16.3585	14.0528	5.56237	6.95796	4.51951	4.92103	3.9852
53947	53947	A4GALT	1.66279	2.78486	2.48164	0.115182	0.742254	41	17	30	9	35	1	3	1	6	6	1.39464	0.937309	1.27883	1.28023	1.29094	0.0772552	0.463864	0.188313	0.757082	0.4428
81029	81029	WNT5B	1.66192	6.47141	2.19252	0.138682	0.742254	251	151	170	52	224	29	19	12	17	40	8.53793	8.32551	7.2467	7.39688	8.262	2.2404	2.93781	2.25975	2.14507	2.952
57158	57158	JPH2	1.66142	3.95553	2.3182	0.127868	0.742254	63	49	42	11	45	8	6	3	5	5	2.14299	2.70165	1.79036	1.56472	1.65978	0.618041	0.927728	0.564939	0.630902	0.369
729852	729852	RPA3OS	1.66138	2.95667	2.54139	0.110897	0.742254	37	27	31	17	28	4	2	1	4	13	1.25858	1.48867	1.32146	2.41821	1.03275	0.309021	0.309243	0.188313	0.504721	0.959401
81855	81855	SFXN3	1.66122	6.11093	2.76275	0.0964823	0.742254	425	251	283	90	259	45	23	30	25	54	14.4566	13.8391	12.0636	12.8023	9.55293	3.47648	3.55629	5.64939	3.15451	3.9852
54948	54948	MRPL16	1.66122	4.07888	2.35893	0.124567	0.742254	69	50	56	17	48	7	1	5	9	12	2.34708	2.75679	2.38715	2.41821	1.77043	0.540786	0.154621	0.941564	1.13562	0.8856
124997	124997	WDR81	1.66097	4.74943	2.78549	0.0951218	0.742254	164	110	117	39	120	24	14	7	13	19	5.57856	6.06494	4.98744	5.54766	4.42607	1.85412	2.1647	1.31819	1.64034	1.4022
22937	22937	SCAP	1.66088	5.70522	2.84462	0.09168	0.742254	338	209	254	61	247	40	18	18	36	34	11.4973	11.5234	10.8274	8.67711	9.11033	3.09021	2.78318	3.38963	4.54249	2.5092
23530	23530	NNT	1.66055	5.9117	2.81095	0.0936228	0.742254	395	259	272	75	229	49	26	20	33	37	13.4362	14.2802	11.5947	10.6686	8.44642	3.7855	4.02015	3.76626	4.16395	2.7306
51006	51006	SLC35C2	1.66051	5.38146	2.6317	0.10475	0.742254	189	115	174	60	158	35	14	12	14	27	6.42896	6.34062	7.41721	8.53486	5.82766	2.70393	2.1647	2.25975	1.76652	1.9926
203523	203523	ZNF449	1.66004	2.9697	2.1719	0.140552	0.742254	30	31	20	5	25	7	2	2	2	2	1.02047	1.70921	0.852553	0.711239	0.922098	0.540786	0.309243	0.376626	0.252361	0.1476
79660	79660	PPP1R3B	1.6595	3.7345	2.41228	0.120387	0.742254	77	43	55	16	48	10	8	3	7	2	2.6192	2.37084	2.34452	2.27596	1.77043	0.772552	1.23697	0.564939	0.883262	0.1476
79797	79797	ZNF408	1.65864	3.694	3.07306	0.0795995	0.742254	139	56	79	26	70	13	3	9	5	23	4.72817	3.0876	3.36758	3.69844	2.58187	1.00432	0.463864	1.69482	0.630902	1.6974
1027	1027	CDKN1B	1.65811	5.22146	2.07534	0.149696	0.742254	88	51	62	28	73	13	5	8	6	10	2.99338	2.81193	2.64291	3.98294	2.69253	1.00432	0.773107	1.5065	0.757082	0.738
8446	8446	DUSP11	1.65801	4.71839	2.23875	0.13459	0.742254	79	50	74	18	84	13	7	3	5	16	2.68724	2.75679	3.15445	2.56046	3.09825	1.00432	1.08235	0.564939	0.630902	1.1808
84240	84240	ZCCHC9	1.65795	4.37359	2.28752	0.130418	0.742254	86	42	73	18	56	11	4	3	6	17	2.92534	2.3157	3.11182	2.56046	2.0655	0.849807	0.618485	0.564939	0.757082	1.2546
79137	79137	FAM134A	1.65764	6.32717	2.91775	0.0876098	0.742254	526	348	380	129	353	49	35	32	48	75	17.8922	19.1873	16.1985	18.35	13.02	3.7855	5.41175	6.02601	6.05666	5.535
4725	4725	NDUFS5	1.65745	6.29465	2.74956	0.0972813	0.742254	491	236	353	96	325	59	24	21	44	61	16.7017	13.012	15.0476	13.6558	11.9873	4.55806	3.71091	3.95457	5.55194	4.5018
161882	161882	ZFPM1	1.65744	2.85595	2.05609	0.151598	0.742254	19	6	27	9	16	4	1	2	2	2	0.646297	0.330815	1.15095	1.28023	0.590143	0.309021	0.154621	0.376626	0.252361	0.1476
7466	7466	WFS1	1.65717	5.8391	2.77883	0.095518	0.742254	345	197	257	68	212	34	23	22	26	35	11.7354	10.8618	10.9553	9.67284	7.81939	2.62668	3.55629	4.14288	3.28069	2.583
81552	81552	VOPP1	1.65707	6.36253	2.76696	0.0962288	0.742254	455	296	350	104	371	63	28	30	39	55	15.4771	16.3202	14.9197	14.7938	13.6839	4.86708	4.3294	5.64939	4.92103	4.059
55454	55454	CSGALNACT2	1.65655	5.85038	2.58231	0.108064	0.742254	277	172	208	80	213	34	23	17	22	37	9.42233	9.48336	8.86655	11.3798	7.85627	2.62668	3.55629	3.20132	2.77597	2.7306
387882	387882	C12orf75	1.6565	8.20342	2.66613	0.102505	0.742254	1570	1064	1147	297	1223	169	118	83	154	168	53.4046	58.6645	48.8939	42.2476	45.109	13.0561	18.2453	15.63	19.4318	12.3984
81539	81539	SLC38A1	1.65595	7.97257	2.60691	0.106399	0.742254	1392	811	980	284	796	157	83	88	98	145	47.3498	44.7151	41.7751	40.3983	29.3596	12.1291	12.8336	16.5715	12.3657	10.701
7965	7965	AIMP2	1.65569	4.65844	2.50558	0.113444	0.742254	107	70	84	39	84	17	8	10	8	11	3.63967	3.85951	3.58072	5.54766	3.09825	1.31334	1.23697	1.88313	1.00944	0.8118
51227	51227	PIGP	1.65513	1.65689	2.39931	0.121388	0.742254	28	15	11	5	10	2	1	0	3	4	0.952438	0.827037	0.468904	0.711239	0.368839	0.15451	0.154621	0	0.378541	0.2952
4780	4780	NFE2L2	1.65497	6.41493	2.66251	0.102739	0.742254	517	311	361	109	341	68	29	28	39	66	17.5861	17.1472	15.3886	15.505	12.5774	5.25335	4.48402	5.27276	4.92103	4.8708
56995	56995	TULP4	1.65461	4.81069	2.45408	0.11722	0.742254	136	93	76	23	112	13	6	9	15	13	4.62613	5.12763	3.2397	3.2717	4.131	1.00432	0.927728	1.69482	1.89271	0.959401
6781	6781	STC1	1.65432	6.77709	2.27753	0.131261	0.742254	338	160	273	84	1560	86	33	42	51	83	11.4973	8.82173	11.6373	11.9488	57.5389	6.64394	5.1025	7.90914	6.4352	6.1254
4708	4708	NDUFB2	1.65357	3.33852	2.55683	0.109819	0.742254	70	37	41	14	35	5	4	6	3	7	2.38109	2.04002	1.74773	1.99147	1.29094	0.386276	0.618485	1.12988	0.378541	0.5166
1978	1978	EIF4EBP1	1.65352	6.34444	2.8629	0.0906439	0.742254	477	318	388	119	388	57	29	25	47	86	16.2255	17.5332	16.5395	16.9275	14.311	4.40354	4.48402	4.70782	5.93048	6.3468
10011	10011	SRA1	1.65297	5.18172	2.59474	0.107219	0.742254	179	124	141	34	159	21	9	11	19	26	6.0888	6.83684	6.0105	4.83642	5.86454	1.62236	1.39159	2.07144	2.39743	1.9188
125111	125111	GJD3	1.65284	1.82748	2.51567	0.112719	0.742254	18	11	18	8	20	5	1	2	1	2	0.612282	0.606494	0.767298	1.13798	0.737678	0.386276	0.154621	0.376626	0.12618	0.1476
114928	114928	GPRASP2	1.65248	3.03774	2.092	0.148072	0.742254	25	16	29	3	33	3	4	1	1	4	0.850391	0.882173	1.2362	0.426743	1.21717	0.231766	0.618485	0.188313	0.12618	0.2952
23461	23461	ABCA5	1.65237	1.54143	3.47949	0.0621338	0.742254	36	32	26	9	17	6	2	1	4	5	1.22456	1.76435	1.10832	1.28023	0.627027	0.463531	0.309243	0.188313	0.504721	0.369
374443	374443	LOC374443	1.65114	1.19033	2.46016	0.116767	0.742254	15	14	16	2	12	2	0	1	2	3	0.510235	0.771901	0.682042	0.284495	0.442607	0.15451	0	0.188313	0.252361	0.2214
81847	81847	RNF146	1.65029	4.82358	2.07941	0.149298	0.742254	68	52	65	22	56	10	3	5	8	13	2.31306	2.86706	2.7708	3.12945	2.0655	0.772552	0.463864	0.941564	1.00944	0.959401
9718	9718	ECE2	1.65002	1.44829	1.7597	0.184662	0.742254	7	5	9	1	12	2	0	1	1	0	0.238109	0.275679	0.383649	0.142248	0.442607	0.15451	0	0.188313	0.12618	0
92579	92579	G6PC3	1.64967	5.57031	2.9747	0.0845759	0.742254	313	196	276	81	221	43	20	20	24	49	10.6469	10.8066	11.7652	11.5221	8.15135	3.32197	3.09243	3.76626	3.02833	3.6162
10799	10799	RPP40	1.64966	2.32275	2.17726	0.140064	0.742254	23	19	19	1	20	5	1	1	1	3	0.78236	1.04758	0.809925	0.142248	0.737678	0.386276	0.154621	0.188313	0.12618	0.2214
55831	55831	EMC3	1.64886	4.85816	2.57971	0.108241	0.742254	162	82	110	35	120	12	7	9	21	18	5.51053	4.52114	4.68904	4.97867	4.42607	0.927062	1.08235	1.69482	2.64979	1.3284
56975	56975	FAM20C	1.64838	6.37387	2.67597	0.101873	0.742254	369	273	320	101	421	57	29	26	43	47	12.5518	15.0521	13.6408	14.367	15.5281	4.40354	4.48402	4.89613	5.42576	3.4686
392	392	ARHGAP1	1.64791	7.21816	2.69488	0.100671	0.742254	801	499	616	186	553	110	49	40	64	123	27.2465	27.5128	26.2586	26.4581	20.3968	8.49807	7.57645	7.53252	8.07554	9.0774
55198	55198	APPL2	1.6475	7.48423	2.43425	0.118711	0.742254	727	475	575	172	562	107	58	46	43	97	24.7294	26.1895	24.5109	24.4666	20.7288	8.2663	8.96804	8.66239	5.42576	7.1586
60491	60491	NIF3L1	1.64685	3.71783	2.23894	0.134573	0.742254	56	29	37	14	46	8	2	7	1	6	1.90488	1.59894	1.57722	1.99147	1.69666	0.618041	0.309243	1.31819	0.12618	0.4428
100286925	100286925	LOC100286925	1.64658	1.9972	2.27107	0.131809	0.742254	24	12	17	6	20	6	0	0	4	2	0.816375	0.66163	0.72467	0.853486	0.737678	0.463531	0	0	0.504721	0.1476
286128	286128	ZFP41	1.64621	2.92869	2.34331	0.125822	0.742254	31	32	34	10	28	4	4	0	7	4	1.05448	1.76435	1.44934	1.42248	1.03275	0.309021	0.618485	0	0.883262	0.2952
131965	131965	METTL6	1.64469	3.44309	2.36457	0.124118	0.742254	62	36	30	13	39	9	5	3	4	3	2.10897	1.98489	1.27883	1.84922	1.43847	0.695297	0.773107	0.564939	0.504721	0.2214
51324	51324	SPG21	1.64464	5.63094	2.91483	0.0877685	0.742254	339	224	269	69	260	41	32	15	25	46	11.5313	12.3504	11.4668	9.81509	9.58982	3.16746	4.94788	2.82469	3.15451	3.3948
5498	5498	PPOX	1.64444	2.21919	3.44568	0.0634173	0.742254	63	30	32	12	47	9	3	3	5	5	2.14299	1.65407	1.36408	1.70697	1.73354	0.695297	0.463864	0.564939	0.630902	0.369
79777	79777	ACBD4	1.64428	1.58851	3.25624	0.071152	0.742254	30	23	31	9	20	6	3	2	2	3	1.02047	1.26812	1.32146	1.28023	0.737678	0.463531	0.463864	0.376626	0.252361	0.2214
1774	1774	DNASE1L1	1.64419	5.16461	2.86854	0.0903268	0.742254	226	166	149	60	188	28	11	20	17	35	7.68753	9.15254	6.35152	8.53486	6.93418	2.16314	1.70083	3.76626	2.14507	2.583
1303	1303	COL12A1	1.64371	10.1091	2.81117	0.0936099	0.742254	6954	4628	5521	1550	4099	849	513	406	531	857	236.545	255.168	235.347	220.484	151.187	65.5896	79.3207	76.455	67.0018	63.2466
771	771	CA12	1.64367	5.0627	2.986	0.0839876	0.742254	214	164	169	56	190	28	17	13	16	41	7.27935	9.04227	7.20407	7.96587	7.00794	2.16314	2.62856	2.44807	2.01889	3.0258
9446	9446	GSTO1	1.64338	5.40178	2.56974	0.108925	0.742254	208	144	147	46	200	22	19	9	19	34	7.07525	7.93955	6.26626	6.54339	7.37678	1.69961	2.93781	1.69482	2.39743	2.5092
54800	54800	KLHL24	1.64335	5.10689	2.7115	0.0996273	0.742254	219	138	164	38	163	33	9	10	22	28	7.44943	7.60874	6.99093	5.40541	6.01208	2.54942	1.39159	1.88313	2.77597	2.0664
285440	285440	CYP4V2	1.64274	3.48383	3.37568	0.0661654	0.742254	134	70	92	28	65	12	8	7	8	20	4.5581	3.85951	3.92174	3.98294	2.39745	0.927062	1.23697	1.31819	1.00944	1.476
348938	348938	NIPAL4	1.64223	2.765	2.14774	0.14278	0.742254	25	15	21	13	9	4	1	2	2	5	0.850391	0.827037	0.895181	1.84922	0.331955	0.309021	0.154621	0.376626	0.252361	0.369
51611	51611	DPH5	1.64223	3.52345	3.20255	0.0735238	0.742254	79	65	92	31	71	12	7	5	10	17	2.68724	3.58383	3.92174	4.40968	2.61876	0.927062	1.08235	0.941564	1.2618	1.2546
873	873	CBR1	1.64218	5.83354	3.01047	0.0827284	0.742254	397	254	336	101	264	46	24	20	44	61	13.5042	14.0045	14.3229	14.367	9.73735	3.55374	3.71091	3.76626	5.55194	4.5018
4016	4016	LOXL1	1.64216	7.68094	2.73295	0.0982976	0.742254	1026	733	897	283	881	141	73	70	99	160	34.9	40.4145	38.237	40.2561	32.4947	10.893	11.2874	13.1819	12.4919	11.808
20	20	ABCA2	1.64214	5.85984	3.15968	0.075478	0.742254	481	292	325	115	340	70	35	26	37	50	16.3615	16.0997	13.854	16.3585	12.5405	5.40786	5.41175	4.89613	4.66867	3.69
10236	10236	HNRNPR	1.642	7.67038	2.31097	0.128464	0.742254	716	428	512	172	475	93	59	35	53	84	24.3552	23.5981	21.8254	24.4666	17.5199	7.18473	9.12266	6.59095	6.68756	6.1992
84293	84293	FAM213A	1.64167	2.10495	3.13792	0.0764914	0.742254	42	27	34	7	52	6	2	1	5	9	1.42866	1.48867	1.44934	0.995734	1.91796	0.463531	0.309243	0.188313	0.630902	0.6642
54788	54788	DNAJB12	1.64159	5.83593	2.53591	0.111283	0.742254	279	163	205	63	211	37	19	16	20	37	9.49036	8.98714	8.73867	8.96161	7.78251	2.85844	2.93781	3.01301	2.52361	2.7306
118426	118426	LOH12CR1	1.64101	1.67653	2.29869	0.129483	0.742254	25	8	16	3	15	4	0	1	2	2	0.850391	0.441086	0.682042	0.426743	0.553259	0.309021	0	0.188313	0.252361	0.1476
90203	90203	SNX21	1.64086	4.48833	2.77789	0.0955743	0.742254	139	94	112	28	94	19	10	6	12	19	4.72817	5.18276	4.7743	3.98294	3.46709	1.46785	1.54621	1.12988	1.51416	1.4022
3956	3956	LGALS1	1.64082	9.81297	3.05709	0.0803857	0.742254	6643	4123	5186	1565	4963	841	407	403	616	878	225.966	227.325	221.067	222.618	183.055	64.9716	62.9309	75.8901	77.7271	64.7964
254887	254887	ZDHHC23	1.64062	1.36655	1.96193	0.161307	0.742254	7	7	5	4	12	1	1	1	0	2	0.238109	0.385951	0.213138	0.568991	0.442607	0.0772552	0.154621	0.188313	0	0.1476
286749	286749	STON1-GTF2A1L	1.64033	3.35893	2.18275	0.139565	0.742254	57	33	28	9	28	8	2	3	6	1	1.93889	1.81948	1.19357	1.28023	1.03275	0.618041	0.309243	0.564939	0.757082	0.0738
79147	79147	FKRP	1.63919	4.26954	2.4391	0.118344	0.742254	90	74	56	18	66	12	9	4	6	11	3.06141	4.08005	2.38715	2.56046	2.43434	0.927062	1.39159	0.753252	0.757082	0.8118
642361	642361	LOC642361	1.63912	1.48347	2.74644	0.0974711	0.742254	23	9	26	6	22	8	2	0	1	2	0.78236	0.496222	1.10832	0.853486	0.811446	0.618041	0.309243	0	0.12618	0.1476
9902	9902	MRC2	1.63904	10.107	3.19465	0.0738794	0.742254	8627	5629	7044	2258	5803	1143	652	480	744	1202	293.453	310.359	300.269	321.195	214.037	88.3027	100.813	90.3902	93.8782	88.7076
58489	58489	ABHD17C	1.63894	3.97377	1.89201	0.168976	0.742254	37	24	35	9	38	7	4	0	4	6	1.25858	1.32326	1.49197	1.28023	1.40159	0.540786	0.618485	0	0.504721	0.4428
27018	27018	NGFRAP1	1.63811	6.73104	2.91689	0.0876569	0.742254	669	414	586	195	530	93	46	51	42	117	22.7565	22.8262	24.9798	27.7383	19.5485	7.18473	7.11258	9.60396	5.29957	8.6346
1831	1831	TSC22D3	1.63748	4.48696	3.32967	0.0680405	0.742254	232	152	185	66	157	30	13	15	18	43	7.89163	8.38064	7.88612	9.38835	5.79077	2.31766	2.01008	2.82469	2.27125	3.1734
64115	64115	C10orf54	1.6371	4.26576	3.86261	0.0493735	0.742254	229	198	207	50	134	29	23	8	21	37	7.78958	10.9169	8.82392	7.11239	4.94244	2.2404	3.55629	1.5065	2.64979	2.7306
5365	5365	PLXNB3	1.63621	3.43583	3.16203	0.0753695	0.742254	79	55	67	23	81	11	7	5	6	15	2.68724	3.03247	2.85605	3.2717	2.9876	0.849807	1.08235	0.941564	0.757082	1.107
3628	3628	INPP1	1.63599	4.10413	2.35969	0.124507	0.742254	63	41	60	27	53	9	4	5	11	6	2.14299	2.26057	2.55766	3.84069	1.95485	0.695297	0.618485	0.941564	1.38798	0.4428
57563	57563	KLHL8	1.63574	3.3065	1.93394	0.164328	0.742254	33	21	19	6	20	4	1	2	4	2	1.12252	1.15785	0.809925	0.853486	0.737678	0.309021	0.154621	0.376626	0.504721	0.1476
137075	137075	CLDN23	1.63528	1.71045	2.98296	0.0841451	0.742254	24	22	30	14	25	4	4	0	7	2	0.816375	1.21299	1.27883	1.99147	0.922098	0.309021	0.618485	0	0.883262	0.1476
948	948	CD36	1.63509	1.58636	2.25965	0.132784	0.742254	18	13	9	5	16	2	1	1	1	4	0.612282	0.716765	0.383649	0.711239	0.590143	0.15451	0.154621	0.188313	0.12618	0.2952
7764	7764	ZNF217	1.63489	5.88445	1.90656	0.167346	0.742254	173	78	112	34	88	24	5	11	12	16	5.88471	4.30059	4.7743	4.83642	3.24578	1.85412	0.773107	2.07144	1.51416	1.1808
57333	57333	RCN3	1.63417	7.75878	2.91099	0.0879777	0.742254	1357	773	1152	389	1064	198	91	85	129	179	46.1592	42.62	49.1071	55.3344	39.2445	15.2965	14.0705	16.0066	16.2773	13.2102
79165	79165	LENG1	1.63381	2.68458	2.62573	0.105144	0.742254	49	18	36	16	19	5	3	3	4	5	1.66677	0.992444	1.5346	2.27596	0.700794	0.386276	0.463864	0.564939	0.504721	0.369
1477	1477	CSTF1	1.63318	4.52779	2.24577	0.13398	0.742254	96	45	70	24	66	16	4	2	15	7	3.2655	2.48111	2.98394	3.41395	2.43434	1.23608	0.618485	0.376626	1.89271	0.5166
53343	53343	NUDT9	1.63309	4.48968	2.79259	0.0947012	0.742254	177	75	143	36	85	19	10	10	15	15	6.02077	4.13518	6.09575	5.12092	3.13513	1.46785	1.54621	1.88313	1.89271	1.107
51619	51619	UBE2D4	1.63293	3.60422	2.72894	0.0985449	0.742254	66	57	68	24	33	11	6	5	6	9	2.24503	3.14274	2.89868	3.41395	1.21717	0.849807	0.927728	0.941564	0.757082	0.6642
6302	6302	TSPAN31	1.63122	3.7204	2.60639	0.106434	0.742254	80	47	66	16	57	12	6	4	4	12	2.72125	2.59138	2.81342	2.27596	2.10238	0.927062	0.927728	0.753252	0.504721	0.8856
79697	79697	C14orf169	1.63032	4.03308	2.04681	0.152525	0.742254	42	33	39	13	29	5	3	5	3	5	1.42866	1.81948	1.66248	1.84922	1.06963	0.386276	0.463864	0.941564	0.378541	0.369
10940	10940	POP1	1.62981	3.50037	2.04255	0.152953	0.742254	41	30	22	7	23	8	2	1	2	6	1.39464	1.65407	0.937808	0.995734	0.84833	0.618041	0.309243	0.188313	0.252361	0.4428
10522	10522	DEAF1	1.62931	4.61214	2.55118	0.110212	0.742254	115	68	95	37	94	19	9	7	9	17	3.9118	3.74923	4.04963	5.26317	3.46709	1.46785	1.39159	1.31819	1.13562	1.2546
59349	59349	KLHL12	1.62894	4.38467	2.26042	0.132718	0.742254	84	64	62	20	57	11	2	5	10	15	2.85731	3.52869	2.64291	2.84495	2.10238	0.849807	0.309243	0.941564	1.2618	1.107
57452	57452	GALNT16	1.62864	2.0309	2.58427	0.10793	0.742254	29	24	26	10	13	5	1	4	1	4	0.986454	1.32326	1.10832	1.42248	0.479491	0.386276	0.154621	0.753252	0.12618	0.2952
2235	2235	FECH	1.62782	4.77522	2.96369	0.0851533	0.742254	178	121	160	56	145	17	15	14	14	35	6.05478	6.67143	6.82042	7.96587	5.34817	1.31334	2.31932	2.63638	1.76652	2.583
1687	1687	DFNA5	1.62754	4.84057	2.39218	0.121944	0.742254	130	75	88	32	101	16	4	7	18	16	4.42203	4.13518	3.75123	4.55193	3.72528	1.23608	0.618485	1.31819	2.27125	1.1808
57228	57228	SMAGP	1.62741	4.92711	2.21848	0.136367	0.742254	102	73	96	27	80	16	8	5	11	15	3.4696	4.02491	4.09225	3.84069	2.95071	1.23608	1.23697	0.941564	1.38798	1.107
11153	11153	FICD	1.62734	2.37105	2.27969	0.131078	0.742254	36	18	13	8	18	2	4	1	1	5	1.22456	0.992444	0.554159	1.13798	0.66391	0.15451	0.618485	0.188313	0.12618	0.369
84706	84706	GPT2	1.62633	4.69036	3.4296	0.0640374	0.742254	330	138	210	71	212	36	17	15	26	44	11.2252	7.60874	8.95181	10.0996	7.81939	2.78119	2.62856	2.82469	3.28069	3.2472
54517	54517	PUS7	1.62631	3.70118	2.02808	0.154416	0.742254	34	42	20	6	33	4	3	1	5	6	1.15653	2.3157	0.852553	0.853486	1.21717	0.309021	0.463864	0.188313	0.630902	0.4428
57002	57002	YAE1D1	1.62601	3.41379	1.97969	0.159423	0.742254	34	16	27	11	17	4	4	1	3	3	1.15653	0.882173	1.15095	1.56472	0.627027	0.309021	0.618485	0.188313	0.378541	0.2214
8459	8459	TPST2	1.62422	4.67545	2.18938	0.138965	0.742254	101	56	56	27	63	7	11	7	3	13	3.43558	3.0876	2.38715	3.84069	2.32369	0.540786	1.70083	1.31819	0.378541	0.959401
10400	10400	PEMT	1.62353	3.79971	2.4896	0.114601	0.742254	66	51	60	18	58	10	3	3	13	7	2.24503	2.81193	2.55766	2.56046	2.13927	0.772552	0.463864	0.564939	1.64034	0.5166
51715	51715	RAB23	1.6234	6.08087	2.44758	0.117706	0.742254	339	216	236	79	217	42	29	13	29	44	11.5313	11.9093	10.0601	11.2376	8.00381	3.24472	4.48402	2.44807	3.65923	3.2472
2273	2273	FHL1	1.62296	8.05609	2.88844	0.0892175	0.742254	1928	1402	1315	404	1095	202	135	105	185	227	65.5822	77.3004	56.0554	57.4681	40.3879	15.6055	20.8739	19.7729	23.3434	16.7526
4192	4192	MDK	1.62289	6.24699	3.1495	0.0759505	0.742254	632	337	543	154	489	91	37	41	48	94	21.4979	18.5808	23.1468	21.9061	18.0362	7.03022	5.72099	7.72083	6.05666	6.9372
80335	80335	WDR82	1.62277	6.7389	2.29222	0.130024	0.742254	438	294	288	81	289	45	24	32	33	53	14.8989	16.2099	12.2768	11.5221	10.6595	3.47648	3.71091	6.02601	4.16395	3.9114
6443	6443	SGCB	1.62225	7.13601	2.75119	0.097182	0.742254	870	540	658	208	538	100	64	51	75	105	29.5936	29.7733	28.049	29.5875	19.8435	7.72552	9.89577	9.60396	9.46353	7.749
100505876	100505876	CEBPZOS	1.62165	4.97619	2.75036	0.0972323	0.742254	216	108	193	43	149	23	12	11	20	34	7.34738	5.95467	8.22714	6.11665	5.4957	1.77687	1.85546	2.07144	2.52361	2.5092
56655	56655	POLE4	1.6209	3.25417	3.02215	0.0821347	0.742254	77	61	67	14	66	13	6	2	9	11	2.6192	3.36328	2.85605	1.99147	2.43434	1.00432	0.927728	0.376626	1.13562	0.8118
2760	2760	GM2A	1.62085	5.38138	2.976	0.0845078	0.742254	324	220	230	63	234	45	22	20	20	44	11.0211	12.1299	9.80436	8.96161	8.63084	3.47648	3.40167	3.76626	2.52361	3.2472
10328	10328	EMC8	1.62083	4.1898	2.41038	0.120533	0.742254	89	58	70	19	58	12	5	7	7	9	3.02739	3.19788	2.98394	2.70271	2.13927	0.927062	0.773107	1.31819	0.883262	0.6642
285367	285367	RPUSD3	1.62075	3.58236	2.50828	0.113249	0.742254	69	35	46	15	58	9	4	3	6	10	2.34708	1.92975	1.96087	2.13372	2.13927	0.695297	0.618485	0.564939	0.757082	0.738
221960	221960	CCZ1B	1.61964	2.08216	2.75315	0.0970631	0.742254	38	15	43	8	23	6	4	0	2	7	1.29259	0.827037	1.83299	1.13798	0.84833	0.463531	0.618485	0	0.252361	0.5166
84343	84343	HPS3	1.61933	4.554	2.81557	0.093354	0.742254	180	121	117	39	96	25	10	8	19	18	6.12282	6.67143	4.98744	5.54766	3.54086	1.93138	1.54621	1.5065	2.39743	1.3284
79178	79178	THTPA	1.61881	2.56221	2.32473	0.127333	0.742254	37	24	26	8	22	5	5	2	0	4	1.25858	1.32326	1.10832	1.13798	0.811446	0.386276	0.773107	0.376626	0	0.2952
7694	7694	ZNF135	1.61866	1.52142	1.47522	0.224524	0.744417	8	8	3	2	8	0	1	2	0	0	0.272125	0.441086	0.127883	0.284495	0.295071	0	0.154621	0.376626	0	0
693196	693196	MIR611	1.61858	2.27791	2.13296	0.144162	0.742254	25	14	14	6	14	2	1	2	2	3	0.850391	0.771901	0.596787	0.853486	0.516375	0.15451	0.154621	0.376626	0.252361	0.2214
10600	10600	USP16	1.61845	5.38099	2.62499	0.105193	0.742254	214	144	188	58	181	41	13	9	26	30	7.27935	7.93955	8.014	8.25037	6.67599	3.16746	2.01008	1.69482	3.28069	2.214
3150	3150	HMGN1	1.6184	7.21098	2.77964	0.0954698	0.742254	879	559	696	229	687	120	60	46	82	145	29.8997	30.8209	29.6688	32.5747	25.3392	9.27062	9.27728	8.66239	10.3468	10.701
4779	4779	NFE2L1	1.61635	8.72254	2.46163	0.116658	0.742254	1959	1217	1600	483	1339	252	123	118	188	270	66.6366	67.1003	68.2042	68.7056	49.3876	19.4683	19.0184	22.2209	23.7219	19.926
145482	145482	PTGR2	1.61634	2.78818	2.52279	0.112212	0.742254	43	30	37	6	39	6	3	1	6	5	1.46267	1.65407	1.57722	0.853486	1.43847	0.463531	0.463864	0.188313	0.757082	0.369
57710	57710	KIAA1614	1.61612	2.30437	2.81985	0.0931049	0.742254	38	25	39	9	38	5	5	2	3	5	1.29259	1.37839	1.66248	1.28023	1.40159	0.386276	0.773107	0.376626	0.378541	0.369
100101467	100101467	ZSCAN30	1.61521	3.3188	2.1772	0.140069	0.742254	47	28	38	8	36	1	3	3	4	10	1.59874	1.5438	1.61985	1.13798	1.32782	0.0772552	0.463864	0.564939	0.504721	0.738
11167	11167	FSTL1	1.6147	10.8113	2.69663	0.10056	0.742254	10913	7186	8365	2375	6240	1376	766	600	914	1347	371.213	396.206	356.58	337.838	230.156	106.303	118.44	112.988	115.329	99.4087
4037	4037	LRP3	1.61462	4.84524	2.96754	0.0849508	0.742254	228	150	192	44	151	39	12	10	17	38	7.75557	8.27037	8.18451	6.2589	5.56947	3.01295	1.85546	1.88313	2.14507	2.8044
7625	7625	ZNF74	1.61462	3.31216	2.37714	0.123123	0.742254	52	37	39	7	36	5	3	2	3	12	1.76881	2.04002	1.66248	0.995734	1.32782	0.386276	0.463864	0.376626	0.378541	0.8856
2801	2801	GOLGA2	1.61408	7.43703	2.49007	0.114567	0.742254	813	501	578	229	556	101	50	53	77	111	27.6547	27.623	24.6388	32.5747	20.5075	7.80277	7.73107	9.98058	9.71589	8.1918
201965	201965	RWDD4	1.61406	4.99326	2.41532	0.120153	0.742254	178	99	115	29	93	17	10	8	15	21	6.05478	5.45844	4.90218	4.12518	3.4302	1.31334	1.54621	1.5065	1.89271	1.5498
10106	10106	CTDSP2	1.61294	7.26081	2.40106	0.121253	0.742254	670	491	501	168	483	81	46	51	59	88	22.7905	27.0717	21.3565	23.8976	17.8149	6.25767	7.11258	9.60396	7.44464	6.4944
121642	121642	ALKBH2	1.61272	3.11736	2.14211	0.143304	0.742254	46	10	27	9	30	6	2	1	3	6	1.56472	0.551358	1.15095	1.28023	1.10652	0.463531	0.309243	0.188313	0.378541	0.4428
27343	27343	POLL	1.61225	3.05398	2.70514	0.100025	0.742254	66	45	37	18	32	10	3	4	4	10	2.24503	2.48111	1.57722	2.56046	1.18029	0.772552	0.463864	0.753252	0.504721	0.738
3146	3146	HMGB1	1.61178	8.32044	2.46261	0.116585	0.742254	1539	898	1084	318	1107	161	104	89	140	185	52.3501	49.5119	46.2084	45.2348	40.8305	12.4381	16.0806	16.7598	17.6652	13.653
81579	81579	PLA2G12A	1.61176	4.14056	2.76958	0.0960712	0.742254	130	66	85	36	75	13	6	5	14	23	4.42203	3.63896	3.62335	5.12092	2.76629	1.00432	0.927728	0.941564	1.76652	1.6974
25891	25891	PAMR1	1.61167	6.56476	3.05256	0.08061	0.742254	768	440	617	153	684	111	50	41	61	118	26.124	24.2598	26.3013	21.7639	25.2286	8.57532	7.73107	7.72083	7.697	8.7084
2070	2070	EYA4	1.61032	1.79043	2.03891	0.153319	0.742254	8	11	10	7	19	3	3	0	0	3	0.272125	0.606494	0.426277	0.995734	0.700794	0.231766	0.463864	0	0	0.2214
4017	4017	LOXL2	1.60899	10.0816	2.30151	0.129249	0.742254	4204	2624	3183	1020	2531	534	251	246	383	572	143.002	144.676	135.684	145.093	93.3532	41.2543	38.81	46.325	48.3271	42.2136
64710	64710	NUCKS1	1.60831	8.32471	2.53303	0.111486	0.742254	1704	1025	1268	349	1149	205	125	90	136	219	57.9626	56.5142	54.0519	49.6445	42.3796	15.8373	19.3277	16.9482	17.1605	16.1622
51060	51060	TXNDC12	1.60827	5.89494	2.67031	0.102236	0.742254	373	228	310	61	269	51	19	20	28	61	12.6878	12.571	13.2146	8.67711	9.92177	3.94001	2.93781	3.76626	3.53305	4.5018
55763	55763	EXOC1	1.60797	5.01855	2.40685	0.120805	0.742254	175	104	111	32	121	25	10	9	12	22	5.95274	5.73412	4.73167	4.55193	4.46295	1.93138	1.54621	1.69482	1.51416	1.6236
9828	9828	ARHGEF17	1.60752	6.71304	2.5549	0.109953	0.742254	567	355	411	135	337	67	42	29	52	70	19.2869	19.5732	17.52	19.2034	12.4299	5.1761	6.4941	5.46107	6.56138	5.166
219902	219902	TMEM136	1.60684	1.00216	2.39767	0.121516	0.742254	18	4	22	6	10	3	2	1	2	0	0.612282	0.220543	0.937808	0.853486	0.368839	0.231766	0.309243	0.188313	0.252361	0
100506451	100506451	RASSF8-AS1	1.60667	2.53552	2.20408	0.137646	0.742254	30	21	21	8	22	2	4	3	1	3	1.02047	1.15785	0.895181	1.13798	0.811446	0.15451	0.618485	0.564939	0.12618	0.2214
283518	283518	KCNRG	1.60609	2.09123	1.67627	0.195421	0.742254	13	13	10	3	11	0	0	3	1	2	0.442203	0.716765	0.426277	0.426743	0.405723	0	0	0.564939	0.12618	0.1476
1025	1025	CDK9	1.60544	5.42408	2.35388	0.124971	0.742254	186	104	152	46	132	36	8	13	13	23	6.32691	5.73412	6.4794	6.54339	4.86868	2.78119	1.23697	2.44807	1.64034	1.6974
6634	6634	SNRPD3	1.60516	5.74595	2.50208	0.113696	0.742254	271	160	221	64	187	31	21	14	24	40	9.21824	8.82173	9.42071	9.10385	6.89729	2.39491	3.24705	2.63638	3.02833	2.952
1026	1026	CDKN1A	1.60431	9.02681	3.40928	0.0648307	0.742254	5086	2950	3882	1291	3508	724	317	306	427	695	173.004	162.651	165.481	183.642	129.389	55.9327	49.015	57.6237	53.879	51.291
85014	85014	TMEM141	1.604	3.53847	2.57747	0.108395	0.742254	71	37	66	16	46	8	4	4	5	14	2.41511	2.04002	2.81342	2.27596	1.69666	0.618041	0.618485	0.753252	0.630902	1.0332
79646	79646	PANK3	1.60355	3.68988	2.48722	0.114775	0.742254	80	57	53	15	43	10	4	5	7	9	2.72125	3.14274	2.25927	2.13372	1.58601	0.772552	0.618485	0.941564	0.883262	0.6642
4684	4684	NCAM1	1.60348	1.19871	2.52955	0.111732	0.742254	15	14	12	8	11	3	1	2	2	1	0.510235	0.771901	0.511532	1.13798	0.405723	0.231766	0.154621	0.376626	0.252361	0.0738
84545	84545	MRPL43	1.60316	5.09298	2.81735	0.0932503	0.742254	233	143	162	59	174	38	14	13	19	32	7.92564	7.88442	6.90568	8.39261	6.4178	2.9357	2.1647	2.44807	2.39743	2.3616
1305	1305	COL13A1	1.60281	4.71136	1.93233	0.164504	0.742254	69	29	58	14	65	14	3	1	8	10	2.34708	1.59894	2.4724	1.99147	2.39745	1.08157	0.463864	0.188313	1.00944	0.738
7456	7456	WIPF1	1.60264	6.14539	2.45919	0.116839	0.742254	345	211	273	84	272	57	26	14	32	49	11.7354	11.6337	11.6373	11.9488	10.0324	4.40354	4.02015	2.63638	4.03777	3.6162
55733	55733	HHAT	1.60232	2.33947	2.72412	0.0988427	0.742254	51	25	30	11	36	3	6	1	6	4	1.7348	1.37839	1.27883	1.56472	1.32782	0.231766	0.927728	0.188313	0.757082	0.2952
22954	22954	TRIM32	1.6022	5.09263	1.87026	0.171445	0.742254	87	53	61	21	41	15	8	5	5	4	2.95936	2.9222	2.60029	2.9872	1.51224	1.15883	1.23697	0.941564	0.630902	0.2952
64843	64843	ISL2	1.6017	2.72415	3.67503	0.0552332	0.742254	82	49	84	19	55	11	7	5	8	9	2.78928	2.70165	3.58072	2.70271	2.02862	0.849807	1.08235	0.941564	1.00944	0.6642
80255	80255	SLC35F5	1.60165	5.51413	2.62082	0.10547	0.742254	285	200	220	52	193	40	13	23	26	27	9.69446	11.0272	9.37808	7.39688	7.1186	3.09021	2.01008	4.3312	3.28069	1.9926
81628	81628	TSC22D4	1.6013	5.26869	2.37403	0.123368	0.742254	173	84	122	48	146	18	12	8	18	29	5.88471	4.63141	5.20057	6.82789	5.38505	1.39059	1.85546	1.5065	2.27125	2.1402
201931	201931	TMEM192	1.60116	4.18232	3.39994	0.0651986	0.742254	209	110	144	49	137	31	16	11	15	20	7.10927	6.06494	6.13838	6.97014	5.0531	2.39491	2.47394	2.07144	1.89271	1.476
4690	4690	NCK1	1.60113	4.7206	2.14878	0.142683	0.742254	97	55	80	21	69	13	8	8	5	9	3.29952	3.03247	3.41021	2.9872	2.54499	1.00432	1.23697	1.5065	0.630902	0.6642
22901	22901	ARSG	1.60104	1.20709	1.65325	0.198517	0.742254	9	3	9	3	5	0	0	1	1	2	0.306141	0.165407	0.383649	0.426743	0.18442	0	0	0.188313	0.12618	0.1476
122525	122525	C14orf28	1.60097	2.16134	1.84487	0.174381	0.742254	17	14	10	4	12	3	1	2	0	2	0.578266	0.771901	0.426277	0.568991	0.442607	0.231766	0.154621	0.376626	0	0.1476
10423	10423	CDIPT	1.60092	5.95932	3.00126	0.0831997	0.742254	542	300	372	112	369	65	34	35	40	62	18.4365	16.5407	15.8575	15.9317	13.6102	5.02159	5.25713	6.59095	5.04721	4.5756
522	522	ATP5J	1.6002	5.83903	2.6895	0.101011	0.742254	358	207	283	94	256	67	16	17	27	67	12.1776	11.4131	12.0636	13.3713	9.44228	5.1761	2.47394	3.20132	3.40687	4.9446
8722	8722	CTSF	1.59927	5.34192	3.45457	0.063077	0.742254	418	323	385	106	269	77	28	34	27	56	14.2185	17.8089	16.4116	15.0783	9.92177	5.94865	4.3294	6.40264	3.40687	4.1328
79829	79829	NAA40	1.59907	3.54112	2.41365	0.120282	0.742254	64	44	50	12	55	13	6	3	2	9	2.177	2.42598	2.13138	1.70697	2.02862	1.00432	0.927728	0.564939	0.252361	0.6642
58493	58493	INIP	1.59854	2.93628	2.11762	0.145613	0.742254	34	28	22	6	34	6	0	4	3	4	1.15653	1.5438	0.937808	0.853486	1.25405	0.463531	0	0.753252	0.378541	0.2952
6520	6520	SLC3A2	1.59825	7.10744	2.8744	0.0899986	0.742254	1093	717	789	217	715	125	77	63	90	143	37.1791	39.5324	33.6332	30.8678	26.372	9.6569	11.9058	11.8637	11.3562	10.5534
968	968	CD68	1.59821	5.65087	3.60511	0.0576024	0.742254	561	322	446	145	492	77	45	39	48	67	19.0828	17.7537	19.0119	20.6259	18.1469	5.94865	6.95796	7.3442	6.05666	4.9446
79027	79027	ZNF655	1.59659	5.37967	2.18643	0.139231	0.742254	192	124	104	27	109	18	15	7	9	31	6.531	6.83684	4.43328	3.84069	4.02035	1.39059	2.31932	1.31819	1.13562	2.2878
5054	5054	SERPINE1	1.59649	10.9884	1.69445	0.193015	0.742254	2461	1501	1739	582	2388	315	184	170	219	320	83.7125	82.7588	74.1295	82.7882	88.0788	24.3354	28.4503	32.0132	27.6335	23.616
256227	256227	STEAP1B	1.59503	0.890604	1.58328	0.208289	0.742254	6	5	6	1	8	0	1	1	0	1	0.204094	0.275679	0.255766	0.142248	0.295071	0	0.154621	0.188313	0	0.0738
132430	132430	PABPC4L	1.59424	3.3888	1.67529	0.195551	0.742254	22	10	22	4	13	4	1	1	2	2	0.748344	0.551358	0.937808	0.568991	0.479491	0.309021	0.154621	0.188313	0.252361	0.1476
5092	5092	PCBD1	1.59387	3.73815	3.03047	0.0817142	0.742254	110	74	88	33	87	20	7	6	14	12	3.74172	4.08005	3.75123	4.69417	3.2089	1.5451	1.08235	1.12988	1.76652	0.8856
57658	57658	CALCOCO1	1.59346	6.6509	2.96509	0.0850795	0.742254	833	472	589	184	568	123	56	44	60	107	28.335	26.0241	25.1077	26.1736	20.9501	9.50239	8.6588	8.28577	7.57082	7.8966
5217	5217	PFN2	1.5933	7.14549	2.90371	0.0883757	0.742254	1147	665	825	243	691	126	72	67	98	146	39.0159	36.6653	35.1678	34.5662	25.4868	9.73415	11.1327	12.617	12.3657	10.7748
9056	9056	SLC7A7	1.593	1.61084	3.13564	0.0765985	0.742254	36	30	36	6	24	8	3	1	2	6	1.22456	1.65407	1.5346	0.853486	0.885214	0.618041	0.463864	0.188313	0.252361	0.4428
100506748	100506748	NA	1.59299	3.44218	2.58175	0.108102	0.742254	83	46	66	15	69	11	7	2	13	4	2.8233	2.53625	2.81342	2.13372	2.54499	0.849807	1.08235	0.376626	1.64034	0.2952
147463	147463	ANKRD29	1.59283	3.52488	3.09013	0.0787687	0.742254	112	59	101	20	94	14	7	7	10	15	3.80975	3.25301	4.30539	2.84495	3.46709	1.08157	1.08235	1.31819	1.2618	1.107
100329109	100329109	GCSHP3	1.5923	2.19792	2.167	0.141001	0.742254	27	20	25	5	14	3	2	4	1	1	0.918422	1.10272	1.06569	0.711239	0.516375	0.231766	0.309243	0.753252	0.12618	0.0738
64745	64745	METTL17	1.59229	4.25397	2.62445	0.105229	0.742254	116	75	85	34	94	15	7	6	15	18	3.94581	4.13518	3.62335	4.83642	3.46709	1.15883	1.08235	1.12988	1.89271	1.3284
8721	8721	EDF1	1.59215	7.28921	2.86433	0.0905633	0.742254	1106	611	920	285	850	166	64	67	95	178	37.6213	33.688	39.2174	40.5406	31.3513	12.8244	9.89577	12.617	11.9871	13.1364
3661	3661	IRF3	1.59186	4.93325	3.40826	0.0648709	0.742254	310	196	249	83	238	34	25	24	27	41	10.5448	10.8066	10.6143	11.8066	8.77837	2.62668	3.86553	4.51951	3.40687	3.0258
54753	54753	ZNF853	1.59171	3.1839	3.11272	0.0776832	0.742254	98	60	57	21	58	8	5	4	10	17	3.33353	3.30815	2.42978	2.9872	2.13927	0.618041	0.773107	0.753252	1.2618	1.2546
9528	9528	TMEM59	1.59142	6.77664	3.03242	0.0816162	0.742254	955	622	669	192	650	118	61	54	77	138	32.4849	34.2945	28.5179	27.3116	23.9745	9.11611	9.4319	10.1689	9.71589	10.1844
3914	3914	LAMB3	1.59105	5.18545	2.45409	0.117219	0.742254	193	124	141	41	157	25	9	19	10	29	6.56502	6.83684	6.0105	5.83216	5.79077	1.93138	1.39159	3.57794	1.2618	2.1402
11051	11051	NUDT21	1.59088	6.18864	2.91603	0.0877032	0.742254	568	323	413	134	443	88	48	28	45	64	19.3209	17.8089	17.6052	19.0612	16.3396	6.79845	7.42182	5.27276	5.67812	4.7232
79850	79850	FAM57A	1.59065	5.36025	2.129	0.144535	0.742254	150	88	101	36	81	20	5	10	16	16	5.10235	4.85195	4.30539	5.12092	2.9876	1.5451	0.773107	1.88313	2.01889	1.1808
11182	11182	SLC2A6	1.59041	3.14638	2.26151	0.132625	0.742254	53	30	33	9	36	2	5	4	5	3	1.80283	1.65407	1.40671	1.28023	1.32782	0.15451	0.773107	0.753252	0.630902	0.2214
2537	2537	IFI6	1.58942	4.64808	6.89937	0.00862261	0.742254	1430	884	1032	325	723	137	114	71	126	186	48.6424	48.74	43.9917	46.2305	26.6671	10.584	17.6268	13.3702	15.8987	13.7268
9858	9858	PPP1R26	1.58894	4.36356	2.38037	0.122868	0.742254	103	59	80	29	57	15	7	7	9	10	3.50361	3.25301	3.41021	4.12518	2.10238	1.15883	1.08235	1.31819	1.13562	0.738
728190	728190	NUTM2A-AS1	1.58828	1.83237	1.68242	0.194603	0.742254	9	11	21	0	7	2	0	1	0	4	0.306141	0.606494	0.895181	0	0.258187	0.15451	0	0.188313	0	0.2952
2948	2948	GSTM4	1.5876	2.80814	2.70712	0.0999009	0.742254	55	32	55	14	45	10	6	3	0	12	1.87086	1.76435	2.34452	1.99147	1.65978	0.772552	0.927728	0.564939	0	0.8856
6573	6573	SLC19A1	1.58724	2.50543	1.94449	0.163182	0.742254	20	16	10	6	19	4	3	0	1	3	0.680313	0.882173	0.426277	0.853486	0.700794	0.309021	0.463864	0	0.12618	0.2214
53981	53981	CPSF2	1.58632	5.92636	2.60805	0.106323	0.742254	362	218	300	92	261	52	28	22	36	39	12.3137	12.0196	12.7883	13.0868	9.6267	4.01727	4.3294	4.14288	4.54249	2.8782
25975	25975	EGFL6	1.58627	0.883851	1.8124	0.17822	0.742254	9	6	11	0	11	1	1	0	0	3	0.306141	0.330815	0.468904	0	0.405723	0.0772552	0.154621	0	0	0.2214
28956	28956	LAMTOR2	1.58591	4.38999	2.51594	0.112701	0.742254	137	62	93	28	84	19	6	7	12	15	4.66014	3.41842	3.96437	3.98294	3.09825	1.46785	0.927728	1.31819	1.51416	1.107
4982	4982	TNFRSF11B	1.58514	7.92623	2.67316	0.102053	0.742254	1691	1124	1327	378	1423	209	132	108	169	215	57.5204	61.9726	56.5669	53.7696	52.4858	16.1463	20.41	20.3378	21.3245	15.867
54069	54069	MIS18A	1.58504	2.10696	2.24823	0.133767	0.742254	21	12	23	8	14	2	1	3	2	3	0.714328	0.66163	0.980436	1.13798	0.516375	0.15451	0.154621	0.564939	0.252361	0.2214
3728	3728	JUP	1.58504	6.17505	3.10241	0.0781767	0.742254	590	361	540	172	471	96	39	44	53	88	20.0692	19.904	23.0189	24.4666	17.3723	7.4165	6.03023	8.28577	6.68756	6.4944
5738	5738	PTGFRN	1.58492	6.90822	2.69961	0.100373	0.742254	748	489	634	183	539	104	51	55	59	109	25.4437	26.9614	27.0259	26.0313	19.8804	8.03454	7.88569	10.3572	7.44464	8.0442
5213	5213	PFKM	1.58473	5.06178	2.87767	0.0898158	0.742254	264	169	186	54	210	35	12	22	20	36	8.98013	9.31795	7.92874	7.68138	7.74562	2.70393	1.85546	4.14288	2.52361	2.6568
5870	5870	RAB6A	1.58448	6.97196	2.31717	0.127953	0.742254	557	332	436	122	369	95	30	30	49	69	18.9467	18.3051	18.5857	17.3542	13.6102	7.33924	4.63864	5.64939	6.18284	5.0922
79890	79890	RIN3	1.58399	5.20414	2.31965	0.127748	0.742254	162	92	125	47	121	20	8	11	17	27	5.51053	5.07249	5.32846	6.68564	4.46295	1.5451	1.23697	2.07144	2.14507	1.9926
10199	10199	MPHOSPH10	1.58389	6.1111	2.07481	0.149748	0.742254	225	103	164	54	173	27	7	14	17	47	7.65352	5.67899	6.99093	7.68138	6.38092	2.08589	1.08235	2.63638	2.14507	3.4686
79183	79183	TTPAL	1.58364	4.68848	2.07902	0.149336	0.742254	109	68	63	16	64	12	5	3	15	10	3.7077	3.74923	2.68554	2.27596	2.36057	0.927062	0.773107	0.564939	1.89271	0.738
23396	23396	PIP5K1C	1.58351	6.86581	2.6179	0.105664	0.742254	664	414	528	181	500	87	49	42	50	120	22.5864	22.8262	22.5074	25.7468	18.442	6.7212	7.57645	7.90914	6.30902	8.856
11066	11066	SNRNP35	1.58301	3.84646	2.22314	0.135956	0.742254	73	41	40	18	42	10	2	4	9	7	2.48314	2.26057	1.70511	2.56046	1.54912	0.772552	0.309243	0.753252	1.13562	0.5166
2584	2584	GALK1	1.58297	3.55402	2.63211	0.104722	0.742254	82	52	63	18	53	11	6	2	7	16	2.78928	2.86706	2.68554	2.56046	1.95485	0.849807	0.927728	0.376626	0.883262	1.1808
2036	2036	EPB41L1	1.5822	5.3879	2.76284	0.0964769	0.742254	320	172	225	60	211	29	31	14	23	39	10.885	9.48336	9.59122	8.53486	7.78251	2.2404	4.79326	2.63638	2.90215	2.8782
7334	7334	UBE2N	1.58187	5.88084	2.29237	0.130011	0.742254	260	155	178	54	215	37	22	12	21	32	8.84407	8.54605	7.58772	7.68138	7.93004	2.85844	3.40167	2.25975	2.64979	2.3616
9444	9444	QKI	1.58186	7.21723	2.5389	0.111072	0.742254	877	498	639	195	610	120	74	54	57	94	29.8317	27.4576	27.2391	27.7383	22.4992	9.27062	11.442	10.1689	7.19228	6.9372
7813	7813	EVI5	1.58168	5.22254	2.21184	0.136955	0.742254	135	91	111	44	106	17	6	8	16	32	4.59211	5.01736	4.73167	6.2589	3.9097	1.31334	0.927728	1.5065	2.01889	2.3616
84709	84709	MGARP	1.58154	3.93962	3.11662	0.0774974	0.742254	163	92	122	27	100	17	12	8	13	20	5.54455	5.07249	5.20057	3.84069	3.68839	1.31334	1.85546	1.5065	1.64034	1.476
54842	54842	MFSD6	1.58153	4.47461	2.37766	0.123081	0.742254	106	72	94	23	88	16	6	12	6	12	3.60566	3.96978	4.007	3.2717	3.24578	1.23608	0.927728	2.25975	0.757082	0.8856
55128	55128	TRIM68	1.58146	3.35827	2.1092	0.146416	0.742254	38	34	28	8	46	13	1	2	4	4	1.29259	1.87462	1.19357	1.13798	1.69666	1.00432	0.154621	0.376626	0.504721	0.2952
29899	29899	GPSM2	1.58093	3.62738	2.06255	0.150957	0.742254	40	26	46	10	30	4	5	4	2	5	1.36063	1.43353	1.96087	1.42248	1.10652	0.309021	0.773107	0.753252	0.252361	0.369
80031	80031	SEMA6D	1.58082	2.42313	1.84681	0.174155	0.742254	22	8	19	2	26	0	2	1	3	3	0.748344	0.441086	0.809925	0.284495	0.958982	0	0.309243	0.188313	0.378541	0.2214
100130027	100130027	LOC100130027	1.58082	1.73907	1.80837	0.178704	0.742254	17	12	8	2	12	4	0	2	0	1	0.578266	0.66163	0.341021	0.284495	0.442607	0.309021	0	0.376626	0	0.0738
1201	1201	CLN3	1.58023	3.91147	3.29965	0.0692945	0.742254	163	110	133	35	108	22	13	11	9	25	5.54455	6.06494	5.66948	4.97867	3.98346	1.69961	2.01008	2.07144	1.13562	1.845
5802	5802	PTPRS	1.58022	6.81573	3.07818	0.0793492	0.742254	915	677	738	261	595	146	69	57	79	142	31.1243	37.3269	31.4592	37.1267	21.9459	11.2793	10.6689	10.7338	9.96825	10.4796
136227	136227	COL26A1	1.57997	1.17401	2.90547	0.0882794	0.742254	27	17	16	10	15	3	2	0	4	5	0.918422	0.937309	0.682042	1.42248	0.553259	0.231766	0.309243	0	0.504721	0.369
90853	90853	SPOCD1	1.57971	6.70469	2.15456	0.142147	0.742254	382	213	270	94	289	53	30	14	36	57	12.994	11.7439	11.5095	13.3713	10.6595	4.09452	4.63864	2.63638	4.54249	4.2066
8324	8324	FZD7	1.57932	7.94635	2.19595	0.138374	0.742254	882	637	661	203	528	145	69	43	80	99	30.0018	35.1215	28.1769	28.8763	19.4747	11.202	10.6689	8.09745	10.0944	7.3062
51693	51693	TRAPPC2L	1.57895	3.94652	2.80969	0.0936963	0.742254	121	74	98	30	86	17	9	10	5	19	4.11589	4.08005	4.17751	4.26743	3.17202	1.31334	1.39159	1.88313	0.630902	1.4022
85476	85476	GFM1	1.57848	5.17791	2.35005	0.125279	0.742254	182	112	149	34	128	25	11	11	21	15	6.19085	6.17521	6.35152	4.83642	4.72114	1.93138	1.70083	2.07144	2.64979	1.107
219654	219654	ZCCHC24	1.57843	7.02384	2.83634	0.0921538	0.742254	1022	611	795	247	623	161	62	59	81	140	34.764	33.688	33.889	35.1352	22.9787	12.4381	9.58652	11.1105	10.2206	10.332
5699	5699	PSMB10	1.57838	3.22784	3.20015	0.0736317	0.742254	92	59	93	25	63	16	7	7	4	17	3.12944	3.25301	3.96437	3.55619	2.32369	1.23608	1.08235	1.31819	0.504721	1.2546
9159	9159	PCSK7	1.57828	5.47075	2.36814	0.123835	0.742254	226	144	142	59	143	35	8	20	18	25	7.68753	7.93955	6.05313	8.39261	5.2744	2.70393	1.23697	3.76626	2.27125	1.845
100507632	100507632	LINC00968	1.5781	1.719	1.68829	0.193826	0.742254	6	10	11	4	3	1	0	0	2	3	0.204094	0.551358	0.468904	0.568991	0.110652	0.0772552	0	0	0.252361	0.2214
3309	3309	HSPA5	1.57771	10.0529	2.23987	0.134492	0.742254	4112	2335	3109	973	3198	540	270	260	372	554	139.872	128.742	132.529	138.407	117.955	41.7178	41.7478	48.9613	46.9391	40.8852
63915	63915	BLOC1S5	1.57745	3.80739	2.16593	0.1411	0.742254	58	36	56	17	39	15	1	2	4	15	1.97291	1.98489	2.38715	2.41821	1.43847	1.15883	0.154621	0.376626	0.504721	1.107
875	875	CBS	1.57739	6.76432	2.75418	0.0970002	0.742254	725	447	554	205	475	112	49	35	62	127	24.6613	24.6457	23.6157	29.1608	17.5199	8.65258	7.57645	6.59095	7.82318	9.37261
4716	4716	NDUFB10	1.57723	5.89775	2.79533	0.0945393	0.742254	375	254	337	106	327	65	28	20	33	75	12.7559	14.0045	14.3655	15.0783	12.061	5.02159	4.3294	3.76626	4.16395	5.535
57491	57491	AHRR	1.57717	6.83573	2.6615	0.102803	0.742254	718	461	535	162	504	85	50	54	57	90	24.4232	25.4176	22.8058	23.0441	18.5895	6.56669	7.73107	10.1689	7.19228	6.642
84913	84913	ATOH8	1.57677	4.51435	1.53421	0.215482	0.742254	33	21	15	9	25	6	2	4	1	1	1.12252	1.15785	0.639415	1.28023	0.922098	0.463531	0.309243	0.753252	0.12618	0.0738
54961	54961	SSH3	1.57593	4.81168	3.11489	0.0775797	0.742254	263	170	190	66	182	32	28	9	19	45	8.94611	9.37309	8.09925	9.38835	6.71287	2.47217	4.3294	1.69482	2.39743	3.321
7205	7205	TRIP6	1.57566	6.323	2.95985	0.0853558	0.742254	636	410	503	140	515	77	42	40	57	107	21.6339	22.6057	21.4417	19.9147	18.9952	5.94865	6.4941	7.53252	7.19228	7.8966
8501	8501	SLC43A1	1.57534	3.95561	2.79619	0.0944887	0.742254	116	83	86	30	91	23	6	8	9	17	3.94581	4.57627	3.66598	4.26743	3.35644	1.77687	0.927728	1.5065	1.13562	1.2546
56915	56915	EXOSC5	1.57475	2.28527	2.00377	0.156909	0.742254	23	6	20	6	18	1	1	1	2	6	0.78236	0.330815	0.852553	0.853486	0.66391	0.0772552	0.154621	0.188313	0.252361	0.4428
4864	4864	NPC1	1.57324	5.81037	2.2942	0.129858	0.742254	267	186	184	53	196	39	20	15	28	22	9.08218	10.2553	7.84349	7.53913	7.22925	3.01295	3.09243	2.82469	3.53305	1.6236
28971	28971	AAMDC	1.57288	2.38934	2.41968	0.11982	0.742254	40	24	30	8	31	7	0	4	2	7	1.36063	1.32326	1.27883	1.13798	1.1434	0.540786	0	0.753252	0.252361	0.5166
1535	1535	CYBA	1.57275	5.21558	3.30886	0.0689072	0.742254	363	243	276	95	319	57	33	20	35	46	12.3477	13.398	11.7652	13.5135	11.766	4.40354	5.1025	3.76626	4.41631	3.3948
125488	125488	TTC39C	1.5719	5.49447	2.75805	0.0967659	0.742254	328	219	220	70	215	54	22	19	22	41	11.1571	12.0747	9.37808	9.95734	7.93004	4.17178	3.40167	3.57794	2.77597	3.0258
9703	9703	KIAA0100	1.57162	7.39239	2.49961	0.113874	0.742254	912	608	723	195	663	152	61	51	62	149	31.0223	33.5226	30.8198	27.7383	24.454	11.7428	9.4319	9.60396	7.82318	10.9962
5716	5716	PSMD10	1.57111	4.76674	2.59928	0.106912	0.742254	177	107	116	43	127	24	11	10	14	28	6.02077	5.89953	4.94481	6.11665	4.68426	1.85412	1.70083	1.88313	1.76652	2.0664
124454	124454	EARS2	1.57067	4.10658	2.21235	0.13691	0.742254	95	46	44	18	55	13	4	4	7	11	3.23149	2.53625	1.87562	2.56046	2.02862	1.00432	0.618485	0.753252	0.883262	0.8118
3188	3188	HNRNPH2	1.5706	6.6071	2.30882	0.128641	0.742254	453	264	365	91	299	73	26	23	35	67	15.4091	14.5559	15.5591	12.9445	11.0283	5.63963	4.02015	4.3312	4.41631	4.9446
83895	83895	KRTAP1-5	1.56925	2.79819	2.17495	0.140274	0.742254	49	29	29	13	30	5	3	2	2	13	1.66677	1.59894	1.2362	1.84922	1.10652	0.386276	0.463864	0.376626	0.252361	0.959401
10557	10557	RPP38	1.56911	3.12456	1.82776	0.176392	0.742254	28	11	25	6	21	4	2	1	1	6	0.952438	0.606494	1.06569	0.853486	0.774562	0.309021	0.309243	0.188313	0.12618	0.4428
7024	7024	TFCP2	1.56908	4.8301	2.13652	0.143828	0.742254	138	70	68	29	88	12	12	6	11	14	4.69416	3.85951	2.89868	4.12518	3.24578	0.927062	1.85546	1.12988	1.38798	1.0332
54887	54887	UHRF1BP1	1.56879	3.84366	2.91434	0.0877953	0.742254	142	98	103	34	67	12	10	8	11	27	4.83022	5.40331	4.39065	4.83642	2.47122	0.927062	1.54621	1.5065	1.38798	1.9926
10634	10634	GAS2L1	1.56827	4.80892	2.028	0.154423	0.742254	100	63	66	16	84	11	10	2	8	17	3.40156	3.47356	2.81342	2.27596	3.09825	0.849807	1.54621	0.376626	1.00944	1.2546
10327	10327	AKR1A1	1.56796	5.14244	2.99637	0.0834511	0.742254	300	184	245	80	208	34	23	17	27	54	10.2047	10.145	10.4438	11.3798	7.67185	2.62668	3.55629	3.20132	3.40687	3.9852
9647	9647	PPM1F	1.56757	5.43456	2.868	0.0903569	0.742254	371	208	235	76	245	54	24	14	33	47	12.6198	11.4682	10.0175	10.8108	9.03656	4.17178	3.71091	2.63638	4.16395	3.4686
4325	4325	MMP16	1.56728	3.85988	2.031	0.15412	0.742254	65	41	32	7	41	10	2	3	3	10	2.21102	2.26057	1.36408	0.995734	1.51224	0.772552	0.309243	0.564939	0.378541	0.738
55709	55709	KBTBD4	1.56715	3.86892	1.99685	0.157626	0.742254	57	34	39	8	41	5	6	4	2	6	1.93889	1.87462	1.66248	1.13798	1.51224	0.386276	0.927728	0.753252	0.252361	0.4428
9391	9391	CIAO1	1.56679	5.74327	2.62481	0.105205	0.742254	372	214	284	67	266	47	27	24	19	56	12.6538	11.7991	12.1063	9.5306	9.81112	3.63099	4.17478	4.51951	2.39743	4.1328
123811	123811	FOPNL	1.56576	5.06007	2.47128	0.115944	0.742254	193	93	161	55	155	26	10	15	23	21	6.56502	5.12763	6.86305	7.82362	5.71701	2.00863	1.54621	2.82469	2.90215	1.5498
11118	11118	BTN3A2	1.56547	3.56975	2.69981	0.10036	0.742254	121	56	82	16	61	13	6	11	6	6	4.11589	3.0876	3.49547	2.27596	2.24992	1.00432	0.927728	2.07144	0.757082	0.4428
54982	54982	CLN6	1.56507	3.76144	2.48809	0.114711	0.742254	85	55	44	22	68	11	5	5	9	11	2.89133	3.03247	1.87562	3.12945	2.50811	0.849807	0.773107	0.941564	1.13562	0.8118
538	538	ATP7A	1.56491	4.33611	2.55724	0.10979	0.742254	133	86	93	32	80	17	9	9	10	18	4.52408	4.74168	3.96437	4.55193	2.95071	1.31334	1.39159	1.69482	1.2618	1.3284
80010	80010	RMI1	1.56472	2.5213	1.83652	0.175359	0.742254	18	14	16	6	12	3	1	1	1	5	0.612282	0.771901	0.682042	0.853486	0.442607	0.231766	0.154621	0.188313	0.12618	0.369
23580	23580	CDC42EP4	1.564	5.6824	2.7054	0.100009	0.742254	370	209	308	87	265	46	31	23	27	54	12.5858	11.5234	13.1293	12.3756	9.77424	3.55374	4.79326	4.3312	3.40687	3.9852
4201	4201	MEA1	1.56309	5.63604	2.63718	0.104389	0.742254	301	194	259	77	254	47	23	17	26	54	10.2387	10.6963	11.0406	10.9531	9.36851	3.63099	3.55629	3.20132	3.28069	3.9852
388135	388135	C15orf59	1.56246	1.76952	2.08915	0.148348	0.742254	17	14	13	5	13	4	1	2	1	1	0.578266	0.771901	0.554159	0.711239	0.479491	0.309021	0.154621	0.376626	0.12618	0.0738
958	958	CD40	1.56214	2.25266	2.7024	0.100197	0.742254	41	27	36	9	29	5	3	2	6	4	1.39464	1.48867	1.5346	1.28023	1.06963	0.386276	0.463864	0.376626	0.757082	0.2952
9256	9256	BZRAP1	1.56214	2.24976	3.04441	0.0810158	0.742254	64	25	33	13	37	6	4	1	8	6	2.177	1.37839	1.40671	1.84922	1.3647	0.463531	0.618485	0.188313	1.00944	0.4428
1841	1841	DTYMK	1.56213	3.26479	2.36688	0.123934	0.742254	69	27	42	12	45	4	5	3	7	7	2.34708	1.48867	1.79036	1.70697	1.65978	0.309021	0.773107	0.564939	0.883262	0.5166
80194	80194	TMEM134	1.56172	3.32456	2.65313	0.103346	0.742254	68	46	52	19	62	9	6	5	3	15	2.31306	2.53625	2.21664	2.70271	2.2868	0.695297	0.927728	0.941564	0.378541	1.107
729438	729438	GATSL2	1.56154	1.08768	1.64162	0.200103	0.742254	12	4	8	1	5	2	0	1	0	1	0.408188	0.220543	0.341021	0.142248	0.18442	0.15451	0	0.188313	0	0.0738
501	501	ALDH7A1	1.56151	5.49039	3.01884	0.0823024	0.742254	443	249	300	91	271	52	28	24	36	60	15.0689	13.7288	12.7883	12.9445	9.99554	4.01727	4.3294	4.51951	4.54249	4.428
6128	6128	RPL6	1.56134	9.57292	2.97145	0.0847461	0.742254	6526	3747	4964	1599	4758	843	396	409	630	956	221.986	206.594	211.604	227.454	175.494	65.1261	61.2301	77.02	79.4936	70.5528
5413	5413	2005-09-01	1.55997	5.25029	3.16815	0.0750872	0.742254	382	201	256	96	262	50	27	24	29	48	12.994	11.0823	10.9127	13.6558	9.66359	3.86276	4.17478	4.51951	3.65923	3.5424
6256	6256	RXRA	1.55987	6.48193	2.06711	0.150507	0.742254	258	179	248	57	222	48	24	13	24	34	8.77603	9.86931	10.5717	8.10812	8.18823	3.70825	3.71091	2.44807	3.02833	2.5092
55367	55367	PIDD1	1.55978	2.89413	3.76858	0.0522239	0.742254	115	57	71	35	86	17	10	5	6	21	3.9118	3.14274	3.02656	4.97867	3.17202	1.31334	1.54621	0.941564	0.757082	1.5498
6910	6910	TBX5	1.55963	6.61537	2.12968	0.144471	0.742254	351	215	226	81	256	54	19	19	29	55	11.9395	11.8542	9.63385	11.5221	9.44228	4.17178	2.93781	3.57794	3.65923	4.059
10184	10184	LHFPL2	1.55926	4.04361	2.62685	0.10507	0.742254	123	69	73	28	87	17	7	6	14	12	4.18392	3.80437	3.11182	3.98294	3.2089	1.31334	1.08235	1.12988	1.76652	0.8856
55083	55083	KIF26B	1.55836	6.45544	2.52693	0.111918	0.742254	532	365	396	120	325	71	40	33	46	66	18.0963	20.1246	16.8805	17.0697	11.9873	5.48512	6.18485	6.21433	5.8043	4.8708
5164	5164	PDK2	1.55834	5.43331	3.03928	0.0812722	0.742254	354	227	303	110	255	54	32	24	26	58	12.0415	12.5158	12.9162	15.6472	9.4054	4.17178	4.94788	4.51951	3.28069	4.2804
25825	25825	BACE2	1.55779	5.39949	2.54168	0.110876	0.742254	275	164	220	56	181	25	15	17	34	36	9.3543	9.04227	9.37808	7.96587	6.67599	1.93138	2.31932	3.20132	4.29013	2.6568
10544	10544	PROCR	1.55771	4.03768	2.82402	0.0928638	0.742254	124	70	104	35	119	22	9	9	9	20	4.21794	3.85951	4.43328	4.97867	4.38919	1.69961	1.39159	1.69482	1.13562	1.476
84280	84280	BTBD10	1.55694	4.93864	2.28972	0.130234	0.742254	166	103	114	35	108	9	12	13	13	26	5.6466	5.67899	4.85955	4.97867	3.98346	0.695297	1.85546	2.44807	1.64034	1.9188
7059	7059	THBS3	1.55675	5.61492	2.85327	0.091188	0.742254	434	261	283	89	251	49	27	24	43	48	14.7628	14.3904	12.0636	12.66	9.25786	3.7855	4.17478	4.51951	5.42576	3.5424
84967	84967	LSM10	1.55625	4.04067	2.53942	0.111036	0.742254	133	59	78	28	69	12	11	8	6	15	4.52408	3.25301	3.32496	3.98294	2.54499	0.927062	1.70083	1.5065	0.757082	1.107
5682	5682	PSMA1	1.55617	6.59439	2.68297	0.101427	0.742254	680	367	469	167	478	93	51	42	45	94	23.1306	20.2348	19.9924	23.7554	17.6305	7.18473	7.88569	7.90914	5.67812	6.9372
55186	55186	SLC25A36	1.55606	4.87504	2.50179	0.113717	0.742254	231	139	143	27	151	22	14	17	12	27	7.85761	7.66388	6.09575	3.84069	5.56947	1.69961	2.1647	3.20132	1.51416	1.9926
261726	261726	TIPRL	1.55605	5.8509	2.34994	0.125288	0.742254	321	173	259	64	192	43	20	26	22	29	10.919	9.53849	11.0406	9.10385	7.08171	3.32197	3.09243	4.89613	2.77597	2.1402
54841	54841	BIVM	1.55584	4.58043	2.05505	0.151702	0.742254	87	55	71	24	74	10	8	3	15	9	2.95936	3.03247	3.02656	3.41395	2.72941	0.772552	1.23697	0.564939	1.89271	0.6642
147912	147912	SIX5	1.5555	4.25046	2.65486	0.103234	0.742254	129	78	111	33	92	18	9	10	11	17	4.38802	4.30059	4.73167	4.69417	3.39332	1.39059	1.39159	1.88313	1.38798	1.2546
57185	57185	NIPAL3	1.55546	6.39148	2.44787	0.117685	0.742254	469	294	376	99	298	54	37	30	41	57	15.9533	16.2099	16.028	14.0825	10.9914	4.17178	5.72099	5.64939	5.17339	4.2066
11337	11337	GABARAP	1.55524	7.65707	2.7869	0.0950378	0.742254	1459	879	1154	387	1136	198	107	85	120	272	49.6288	48.4644	49.1923	55.0499	41.9001	15.2965	16.5445	16.0066	15.1416	20.0736
5452	5452	POU2F2	1.55468	5.06761	3.12588	0.0770581	0.742254	374	193	244	97	267	54	26	23	22	57	12.7218	10.6412	10.4011	13.798	9.84801	4.17178	4.02015	4.3312	2.77597	4.2066
79415	79415	C17orf62	1.55417	4.57293	2.64079	0.104151	0.742254	167	107	116	35	125	21	11	10	15	24	5.68061	5.89953	4.94481	4.97867	4.61049	1.62236	1.70083	1.88313	1.89271	1.7712
112616	112616	CMTM7	1.554	3.31915	2.48962	0.1146	0.742254	69	44	42	17	50	10	3	5	4	13	2.34708	2.42598	1.79036	2.41821	1.8442	0.772552	0.463864	0.941564	0.504721	0.959401
29978	29978	UBQLN2	1.55363	6.10301	2.4595	0.116816	0.742254	367	235	279	93	263	55	35	18	28	53	12.4837	12.9569	11.8931	13.229	9.70047	4.24903	5.41175	3.38963	3.53305	3.9114
284069	284069	FAM171A2	1.55349	3.09359	2.48081	0.115243	0.742254	54	42	45	14	31	10	5	4	3	6	1.83684	2.3157	1.91824	1.99147	1.1434	0.772552	0.773107	0.753252	0.378541	0.4428
7419	7419	VDAC3	1.55287	4.93521	2.31898	0.127803	0.742254	164	107	117	33	104	20	12	11	16	14	5.57856	5.89953	4.98744	4.69417	3.83593	1.5451	1.85546	2.07144	2.01889	1.0332
132299	132299	OCIAD2	1.55268	2.83856	2.71738	0.0992611	0.742254	55	43	52	13	42	9	2	4	4	14	1.87086	2.37084	2.21664	1.84922	1.54912	0.695297	0.309243	0.753252	0.504721	1.0332
2890	2890	GRIA1	1.55263	1.71276	1.54927	0.213244	0.742254	20	7	7	2	7	0	0	0	3	3	0.680313	0.385951	0.298394	0.284495	0.258187	0	0	0	0.378541	0.2214
9249	9249	DHRS3	1.55258	3.03559	3.6251	0.0569143	0.742254	132	66	82	35	58	18	8	9	13	6	4.49006	3.63896	3.49547	4.97867	2.13927	1.39059	1.23697	1.69482	1.64034	0.4428
1363	1363	CPE	1.55255	3.43315	2.47928	0.115355	0.742254	79	44	53	11	70	10	3	2	9	15	2.68724	2.42598	2.25927	1.56472	2.58187	0.772552	0.463864	0.376626	1.13562	1.107
54522	54522	ANKRD16	1.55202	1.90461	2.61287	0.106	0.742254	37	18	27	9	20	8	3	0	3	4	1.25858	0.992444	1.15095	1.28023	0.737678	0.618041	0.463864	0	0.378541	0.2952
337867	337867	UBAC2	1.55199	5.62058	2.73725	0.0980336	0.742254	410	222	243	78	256	48	25	20	32	55	13.9464	12.2401	10.3585	11.0953	9.44228	3.70825	3.86553	3.76626	4.03777	4.059
51639	51639	SF3B6	1.55188	5.51885	2.72672	0.0986818	0.742254	350	188	260	79	269	43	17	32	25	47	11.9055	10.3655	11.0832	11.2376	9.92177	3.32197	2.62856	6.02601	3.15451	3.4686
8760	8760	CDS2	1.55138	3.92067	2.40574	0.120891	0.742254	92	66	64	16	69	16	8	6	3	12	3.12944	3.63896	2.72817	2.27596	2.54499	1.23608	1.23697	1.12988	0.378541	0.8856
2310	2310	FOXO3B	1.55022	2.03351	2.00037	0.157261	0.742254	23	15	16	8	9	2	0	2	4	3	0.78236	0.827037	0.682042	1.13798	0.331955	0.15451	0	0.376626	0.504721	0.2214
60529	60529	ALX4	1.55022	4.72501	2.30004	0.129371	0.742254	127	79	95	32	82	19	12	7	8	17	4.31999	4.35573	4.04963	4.55193	3.02448	1.46785	1.85546	1.31819	1.00944	1.2546
11161	11161	C14orf1	1.54974	4.11834	2.82936	0.0925551	0.742254	145	85	110	35	97	23	8	9	15	16	4.93227	4.68654	4.68904	4.97867	3.57774	1.77687	1.23697	1.69482	1.89271	1.1808
23641	23641	LDOC1	1.54943	4.02568	2.8444	0.0916929	0.742254	152	67	100	41	89	17	10	9	8	27	5.17038	3.6941	4.26277	5.83216	3.28267	1.31334	1.54621	1.69482	1.00944	1.9926
54969	54969	C4orf27	1.54929	3.9569	2.16752	0.140954	0.742254	58	38	65	21	47	14	6	5	3	8	1.97291	2.09516	2.7708	2.9872	1.73354	1.08157	0.927728	0.941564	0.378541	0.5904
10280	10280	SIGMAR1	1.54922	6.45044	2.63497	0.104534	0.742254	550	335	473	131	422	81	42	31	50	86	18.7086	18.4705	20.1629	18.6344	15.565	6.25767	6.4941	5.8377	6.30902	6.3468
57679	57679	ALS2	1.54833	5.21408	2.10508	0.14681	0.742254	176	84	100	31	123	15	21	5	11	19	5.98675	4.63141	4.26277	4.40968	4.53672	1.15883	3.24705	0.941564	1.38798	1.4022
64743	64743	WDR13	1.54832	5.46502	2.5646	0.10928	0.742254	300	169	202	65	202	43	19	15	24	43	10.2047	9.31795	8.61079	9.2461	7.45055	3.32197	2.93781	2.82469	3.02833	3.1734
11264	11264	PXMP4	1.54785	2.8409	2.42457	0.119446	0.742254	56	35	40	6	35	6	2	3	6	7	1.90488	1.92975	1.70511	0.853486	1.29094	0.463531	0.309243	0.564939	0.757082	0.5166
5998	5998	RGS3	1.54762	6.42344	2.04821	0.152385	0.742254	301	208	238	68	247	44	19	17	28	57	10.2387	11.4682	10.1454	9.67284	9.11033	3.39923	2.93781	3.20132	3.53305	4.2066
6130	6130	RPL7A	1.54757	9.36012	2.83325	0.0923314	0.742254	5305	3192	3903	1205	3978	666	374	289	522	787	180.453	175.993	166.376	171.408	146.724	51.4519	57.8284	54.4224	65.8661	58.0806
5646	5646	PRSS3	1.54742	3.19654	2.37136	0.12358	0.742254	69	33	44	13	45	4	5	3	10	5	2.34708	1.81948	1.87562	1.84922	1.65978	0.309021	0.773107	0.564939	1.2618	0.369
10190	10190	TXNDC9	1.54656	4.67661	2.1115	0.146196	0.742254	127	73	86	14	83	11	14	5	8	12	4.31999	4.02491	3.66598	1.99147	3.06136	0.849807	2.1647	0.941564	1.00944	0.8856
55003	55003	PAK1IP1	1.54619	4.03914	2.31101	0.12846	0.742254	76	46	73	24	65	9	7	5	10	11	2.58519	2.53625	3.11182	3.41395	2.39745	0.695297	1.08235	0.941564	1.2618	0.8118
11258	11258	DCTN3	1.54613	5.01744	2.86851	0.0903286	0.742254	295	138	193	73	204	32	22	19	24	34	10.0346	7.60874	8.22714	10.3841	7.52432	2.47217	3.40167	3.57794	3.02833	2.5092
79171	79171	RBM42	1.54609	5.68772	2.47136	0.115938	0.742254	296	181	212	75	219	39	19	16	28	52	10.0686	9.97958	9.03706	10.6686	8.07758	3.01295	2.93781	3.01301	3.53305	3.8376
8506	8506	CNTNAP1	1.54607	6.52975	2.61978	0.105539	0.742254	618	420	455	150	380	87	38	27	60	116	21.0217	23.157	19.3956	21.3372	14.0159	6.7212	5.87561	5.08445	7.57082	8.5608
6741	6741	SSB	1.54598	7.04684	2.61085	0.106135	0.742254	900	497	686	201	645	111	67	57	63	138	30.6141	27.4025	29.2426	28.5918	23.7901	8.57532	10.3596	10.7338	7.94936	10.1844
1593	1593	CYP27A1	1.54562	3.62891	3.41381	0.0646529	0.742254	156	93	109	37	126	22	13	8	14	21	5.30644	5.12763	4.64641	5.26317	4.64737	1.69961	2.01008	1.5065	1.76652	1.5498
100507238	100507238	NA	1.54545	2.27075	2.53936	0.11104	0.742254	28	25	29	12	25	9	2	2	3	4	0.952438	1.37839	1.2362	1.70697	0.922098	0.695297	0.309243	0.376626	0.378541	0.2952
10391	10391	CORO2B	1.54533	4.58159	2.52169	0.11229	0.742254	122	115	120	47	108	21	9	14	7	33	4.14991	6.34062	5.11532	6.68564	3.98346	1.62236	1.39159	2.63638	0.883262	2.4354
10025	10025	MED16	1.54471	5.31981	2.39081	0.12205	0.742254	227	135	167	44	171	36	10	18	20	23	7.72155	7.44333	7.11882	6.2589	6.30715	2.78119	1.54621	3.38963	2.52361	1.6974
374897	374897	SBSN	1.54458	4.6393	2.68901	0.101042	0.742254	186	115	120	40	142	33	11	10	12	29	6.32691	6.34062	5.11532	5.68991	5.23752	2.54942	1.70083	1.88313	1.51416	2.1402
10123	10123	ARL4C	1.54416	3.63344	2.00269	0.15702	0.742254	57	36	36	11	31	5	2	6	5	5	1.93889	1.98489	1.5346	1.56472	1.1434	0.386276	0.309243	1.12988	0.630902	0.369
572	572	BAD	1.54409	4.16225	2.57459	0.108592	0.742254	127	68	98	24	98	17	6	6	13	21	4.31999	3.74923	4.17751	3.41395	3.61462	1.31334	0.927728	1.12988	1.64034	1.5498
92249	92249	LINC01278	1.54375	3.91247	2.6445	0.103909	0.742254	115	59	86	35	88	18	5	10	12	13	3.9118	3.25301	3.66598	4.97867	3.24578	1.39059	0.773107	1.88313	1.51416	0.959401
25831	25831	HECTD1	1.54363	6.82958	2.41055	0.12052	0.742254	610	457	486	127	433	87	43	41	65	71	20.7495	25.1971	20.717	18.0655	15.9707	6.7212	6.64872	7.72083	8.20172	5.2398
51069	51069	MRPL2	1.54296	4.04565	2.27448	0.131519	0.742254	84	48	67	27	57	11	2	6	11	16	2.85731	2.64652	2.85605	3.84069	2.10238	0.849807	0.309243	1.12988	1.38798	1.1808
3566	3566	IL4R	1.5414	5.19294	2.31965	0.127749	0.742254	180	101	136	52	167	29	11	10	27	19	6.12282	5.56872	5.79736	7.39688	6.15961	2.2404	1.70083	1.88313	3.40687	1.4022
80218	80218	NAA50	1.54136	7.15103	2.20747	0.137344	0.742254	607	387	432	121	432	88	34	37	54	85	20.6475	21.3376	18.4151	17.212	15.9339	6.79845	5.25713	6.96758	6.81374	6.273
60487	60487	TRMT11	1.54124	2.87803	2.63221	0.104716	0.742254	71	27	52	11	50	9	2	4	4	13	2.41511	1.48867	2.21664	1.56472	1.8442	0.695297	0.309243	0.753252	0.504721	0.959401
28992	28992	MACROD1	1.54065	2.30861	2.58267	0.108039	0.742254	35	35	25	11	26	7	3	3	4	3	1.19055	1.92975	1.06569	1.56472	0.958982	0.540786	0.463864	0.564939	0.504721	0.2214
6992	6992	PPP1R11	1.54052	5.98311	2.65304	0.103352	0.742254	472	266	334	97	342	63	29	31	43	53	16.0554	14.6661	14.2376	13.798	12.6143	4.86708	4.48402	5.8377	5.42576	3.9114
10987	10987	COPS5	1.53929	4.69877	2.63734	0.104378	0.742254	194	110	137	47	127	26	9	11	16	37	6.59903	6.06494	5.83999	6.68564	4.68426	2.00863	1.39159	2.07144	2.01889	2.7306
63932	63932	CXorf56	1.53897	3.47741	2.27036	0.13187	0.742254	67	32	46	15	64	7	10	1	7	6	2.27905	1.76435	1.96087	2.13372	2.36057	0.540786	1.54621	0.188313	0.883262	0.4428
4637	4637	MYL6	1.53887	9.38139	2.35475	0.124902	0.742254	3473	1983	2545	815	2378	487	231	208	288	499	118.136	109.334	108.487	115.932	87.71	37.6233	35.7175	39.1691	36.3399	36.8262
26153	26153	KIF26A	1.53848	1.66392	2.68283	0.101435	0.742254	29	24	16	8	27	5	1	0	6	5	0.986454	1.32326	0.682042	1.13798	0.995866	0.386276	0.154621	0	0.757082	0.369
7873	7873	MANF	1.53846	5.84619	2.11914	0.145468	0.742254	241	97	184	56	207	21	11	21	21	38	8.19777	5.34817	7.84349	7.96587	7.63497	1.62236	1.70083	3.95457	2.64979	2.8044
23654	23654	PLXNB2	1.53815	8.99401	2.74836	0.0973542	0.742254	3836	2322	2773	959	2711	516	234	270	348	546	130.484	128.025	118.206	136.416	99.9923	39.8637	36.1814	50.8445	43.9108	40.2948
285636	285636	C5orf51	1.53801	5.28278	2.25936	0.132809	0.742254	235	133	155	36	142	31	14	11	16	33	7.99368	7.33306	6.60729	5.12092	5.23752	2.39491	2.1647	2.07144	2.01889	2.4354
55615	55615	PRR5	1.538	4.0657	2.63872	0.104288	0.742254	124	76	82	28	110	14	6	11	14	14	4.21794	4.19032	3.49547	3.98294	4.05723	1.08157	0.927728	2.07144	1.76652	1.0332
51162	51162	EGFL7	1.53778	2.54241	2.47775	0.115467	0.742254	58	15	46	11	28	6	4	4	4	3	1.97291	0.827037	1.96087	1.56472	1.03275	0.463531	0.618485	0.753252	0.504721	0.2214
5571	5571	PRKAG1	1.53758	5.81075	2.49573	0.114155	0.742254	367	220	266	84	246	48	26	18	32	60	12.4837	12.1299	11.339	11.9488	9.07344	3.70825	4.02015	3.38963	4.03777	4.428
7922	7922	SLC39A7	1.53712	8.22799	2.27731	0.131279	0.742254	1470	833	1047	342	974	194	97	94	125	191	50.003	45.9281	44.6311	48.6487	35.9249	14.9875	14.9983	17.7014	15.7725	14.0958
53918	53918	PELO	1.53681	5.11845	1.91908	0.165958	0.742254	105	70	74	25	76	16	7	4	14	13	3.57164	3.85951	3.15445	3.55619	2.80318	1.23608	1.08235	0.753252	1.76652	0.959401
57336	57336	ZNF287	1.53531	2.38434	1.56602	0.210785	0.742254	17	6	9	4	11	1	1	2	1	1	0.578266	0.330815	0.383649	0.568991	0.405723	0.0772552	0.154621	0.376626	0.12618	0.0738
10682	10682	EBP	1.5353	3.33177	2.61566	0.105814	0.742254	76	39	51	22	59	12	4	6	8	7	2.58519	2.1503	2.17401	3.12945	2.17615	0.927062	0.618485	1.12988	1.00944	0.5166
382	382	ARF6	1.53444	6.78606	2.16622	0.141073	0.742254	397	268	371	124	354	66	33	30	39	68	13.5042	14.7764	15.8149	17.6387	13.0569	5.09884	5.1025	5.64939	4.92103	5.0184
222658	222658	KCTD20	1.5344	6.24047	2.10231	0.147076	0.742254	346	179	223	60	219	38	23	16	30	43	11.7694	9.86931	9.50597	8.53486	8.07758	2.9357	3.55629	3.01301	3.78541	3.1734
8576	8576	STK16	1.53439	3.9859	2.57092	0.108845	0.742254	125	49	74	38	72	23	9	5	6	18	4.25195	2.70165	3.15445	5.40541	2.65564	1.77687	1.39159	0.941564	0.757082	1.3284
83666	83666	PARP9	1.53432	4.45588	5.85898	0.0154978	0.742254	907	510	689	181	430	122	57	56	69	100	30.8522	28.1193	29.3705	25.7468	15.8601	9.42513	8.81342	10.5455	8.70644	7.38
26190	26190	FBXW2	1.53322	6.10129	2.28761	0.13041	0.742254	334	231	255	73	248	46	26	21	32	44	11.3612	12.7364	10.8701	10.3841	9.14721	3.55374	4.02015	3.95457	4.03777	3.2472
5097	5097	PCDH1	1.53252	1.21773	1.53954	0.214686	0.742254	11	3	5	4	4	1	1	1	0	1	0.374172	0.165407	0.213138	0.568991	0.147536	0.0772552	0.154621	0.188313	0	0.0738
7296	7296	TXNRD1	1.53182	8.13709	2.92175	0.0873932	0.742254	2458	1669	1712	506	1578	316	185	154	208	308	83.6104	92.0216	72.9785	71.9773	58.2028	24.4126	28.6049	29.0002	26.2455	22.7304
286101	286101	ZNF252P	1.5311	3.31528	1.98545	0.158818	0.742254	57	26	25	11	27	5	7	1	3	5	1.93889	1.43353	1.06569	1.56472	0.995866	0.386276	1.08235	0.188313	0.378541	0.369
118487	118487	CHCHD1	1.5303	3.1044	2.50399	0.113558	0.742254	64	25	54	14	57	11	3	2	5	14	2.177	1.37839	2.30189	1.99147	2.10238	0.849807	0.463864	0.376626	0.630902	1.0332
1634	1634	DCN	1.52984	10.1411	2.62937	0.104904	0.742254	8241	5387	6124	1742	5150	1091	551	505	713	1184	280.323	297.017	261.052	247.796	189.952	84.2854	85.1964	95.098	89.9666	87.3792
4594	4594	MUT	1.52927	4.76616	2.62721	0.105046	0.742254	177	129	178	48	127	32	10	13	17	34	6.02077	7.11252	7.58772	6.82789	4.68426	2.47217	1.54621	2.44807	2.14507	2.5092
4088	4088	SMAD3	1.52922	7.40448	2.18782	0.139106	0.742254	784	513	598	173	485	106	56	49	67	109	26.6683	28.2847	25.4913	24.6089	17.8887	8.18905	8.6588	9.22733	8.45408	8.0442
51333	51333	ZNF771	1.52903	1.78174	2.21026	0.137096	0.742254	15	10	25	7	20	2	1	2	2	5	0.510235	0.551358	1.06569	0.995734	0.737678	0.15451	0.154621	0.376626	0.252361	0.369
51622	51622	CCZ1	1.5284	2.03038	2.40452	0.120986	0.742254	34	23	28	4	22	4	3	1	1	8	1.15653	1.26812	1.19357	0.568991	0.811446	0.309021	0.463864	0.188313	0.12618	0.5904
401264	401264	TRAM2-AS1	1.52786	2.8245	2.43841	0.118396	0.742254	61	37	30	13	41	11	2	4	7	3	2.07495	2.04002	1.27883	1.84922	1.51224	0.849807	0.309243	0.753252	0.883262	0.2214
83648	83648	FAM167A	1.52769	5.05595	1.75034	0.185834	0.742254	78	45	69	26	79	9	12	5	5	13	2.65322	2.48111	2.94131	3.69844	2.91383	0.695297	1.85546	0.941564	0.630902	0.959401
2131	2131	EXT1	1.52755	8.67675	2.28828	0.130354	0.742254	2099	1239	1485	453	1517	236	152	123	195	307	71.3988	68.3133	63.3021	64.4382	55.9529	18.2322	23.5024	23.1625	24.6052	22.6566
9540	9540	TP53I3	1.52753	4.38626	2.64021	0.10419	0.742254	168	90	132	37	99	20	16	6	13	26	5.71463	4.96222	5.62685	5.26317	3.65151	1.5451	2.47394	1.12988	1.64034	1.9188
5728	5728	PTEN	1.52733	6.48795	2.36465	0.124112	0.742254	531	316	416	111	445	65	34	44	48	68	18.0623	17.4229	17.7331	15.7895	16.4133	5.02159	5.25713	8.28577	6.05666	5.0184
8417	8417	STX7	1.52709	5.56326	2.23922	0.134549	0.742254	253	146	168	58	152	39	19	11	18	37	8.60596	8.04983	7.16145	8.25037	5.60636	3.01295	2.93781	2.07144	2.27125	2.7306
400550	400550	FENDRR	1.52699	4.50323	1.84737	0.17409	0.742254	97	36	55	11	71	7	3	3	14	10	3.29952	1.98489	2.34452	1.56472	2.61876	0.540786	0.463864	0.564939	1.76652	0.738
83695	83695	RHNO1	1.52696	4.50373	2.14817	0.14274	0.742254	91	76	68	23	82	16	10	4	7	17	3.09542	4.19032	2.89868	3.2717	3.02448	1.23608	1.54621	0.753252	0.883262	1.2546
1787	1787	TRDMT1	1.5266	2.09029	2.18265	0.139574	0.742254	24	23	22	9	16	5	4	0	2	5	0.816375	1.26812	0.937808	1.28023	0.590143	0.386276	0.618485	0	0.252361	0.369
5994	5994	RFXAP	1.52587	1.25776	1.65213	0.198669	0.742254	14	8	8	2	2	2	0	0	0	4	0.476219	0.441086	0.341021	0.284495	0.0737678	0.15451	0	0	0	0.2952
822	822	CAPG	1.52573	6.12216	2.47601	0.115595	0.742254	407	250	320	109	315	58	28	23	44	68	13.8444	13.7839	13.6408	15.505	11.6184	4.4808	4.3294	4.3312	5.55194	5.0184
10067	10067	SCAMP3	1.52502	5.85238	2.37959	0.12293	0.742254	332	216	242	70	242	36	17	23	33	58	11.2932	11.9093	10.3159	9.95734	8.92591	2.78119	2.62856	4.3312	4.16395	4.2804
27072	27072	VPS41	1.52492	5.18458	2.74765	0.0973973	0.742254	316	182	224	69	193	38	23	20	26	39	10.7489	10.0347	9.54859	9.81509	7.1186	2.9357	3.55629	3.76626	3.28069	2.8782
7372	7372	UMPS	1.52465	4.12524	2.08051	0.14919	0.742254	67	49	53	24	47	17	3	4	4	16	2.27905	2.70165	2.25927	3.41395	1.73354	1.31334	0.463864	0.753252	0.504721	1.1808
5141	5141	PDE4A	1.52432	4.69436	2.79142	0.0947705	0.742254	204	140	153	54	163	27	15	14	19	36	6.93919	7.71901	6.52203	7.68138	6.01208	2.08589	2.31932	2.63638	2.39743	2.6568
338758	338758	LINC00936	1.52422	1.4387	1.90765	0.167225	0.742254	13	7	8	4	17	4	1	0	1	2	0.442203	0.385951	0.341021	0.568991	0.627027	0.309021	0.154621	0	0.12618	0.1476
51763	51763	INPP5K	1.52417	4.68204	2.62671	0.105079	0.742254	208	114	169	46	117	30	7	16	21	25	7.07525	6.28548	7.20407	6.54339	4.31542	2.31766	1.08235	3.01301	2.64979	1.845
282991	282991	BLOC1S2	1.52309	4.56809	2.46535	0.116382	0.742254	156	98	101	35	109	23	11	7	15	22	5.30644	5.40331	4.30539	4.97867	4.02035	1.77687	1.70083	1.31819	1.89271	1.6236
23130	23130	ATG2A	1.52301	4.45702	2.69651	0.100568	0.742254	170	102	135	43	123	32	10	8	19	23	5.78266	5.62385	5.75473	6.11665	4.53672	2.47217	1.54621	1.5065	2.39743	1.6974
583	583	BBS2	1.5219	4.27658	2.463	0.116556	0.742254	106	95	104	34	70	14	7	10	12	22	3.60566	5.2379	4.43328	4.83642	2.58187	1.08157	1.08235	1.88313	1.51416	1.6236
1736	1736	DKC1	1.52187	5.72514	2.08735	0.148523	0.742254	198	142	159	47	160	23	16	11	27	28	6.7351	7.82928	6.7778	6.68564	5.90143	1.77687	2.47394	2.07144	3.40687	2.0664
10944	10944	C11orf58	1.52178	6.81541	2.64845	0.103651	0.742254	868	506	606	195	583	124	55	47	80	123	29.5256	27.8987	25.8324	27.7383	21.5033	9.57964	8.50417	8.85071	10.0944	9.0774
55624	55624	POMGNT1	1.5215	5.6008	2.36236	0.124294	0.742254	281	161	215	67	195	34	18	19	27	41	9.55839	8.87686	9.16494	9.5306	7.19236	2.62668	2.78318	3.57794	3.40687	3.0258
84445	84445	LZTS2	1.52072	6.70314	2.25926	0.132817	0.742254	511	318	360	131	325	62	32	37	47	75	17.382	17.5332	15.346	18.6344	11.9873	4.78982	4.94788	6.96758	5.93048	5.535
79901	79901	CYBRD1	1.52061	9.13321	2.93533	0.0866607	0.742254	5149	3467	4158	1142	3297	740	405	345	431	668	175.147	191.156	177.246	162.447	121.606	57.1688	62.6216	64.9679	54.3837	49.2984
1967	1967	EIF2B1	1.52047	5.12525	2.54898	0.110366	0.742254	238	169	189	44	181	32	22	9	23	39	8.09572	9.31795	8.05663	6.2589	6.67599	2.47217	3.40167	1.69482	2.90215	2.8782
79176	79176	FBXL15	1.52018	1.59003	2.03723	0.153489	0.742254	12	16	15	5	14	1	4	0	2	2	0.408188	0.882173	0.639415	0.711239	0.516375	0.0772552	0.618485	0	0.252361	0.1476
130888	130888	FBXO36	1.52015	1.76121	1.54688	0.213596	0.742254	19	8	5	0	13	2	1	0	1	2	0.646297	0.441086	0.213138	0	0.479491	0.15451	0.154621	0	0.12618	0.1476
158293	158293	FAM120AOS	1.5201	4.60462	2.2903	0.130184	0.742254	128	94	101	27	110	17	6	9	17	20	4.354	5.18276	4.30539	3.84069	4.05723	1.31334	0.927728	1.69482	2.14507	1.476
93183	93183	PIGM	1.52002	3.76939	2.13575	0.1439	0.742254	68	40	45	20	47	7	2	6	10	8	2.31306	2.20543	1.91824	2.84495	1.73354	0.540786	0.309243	1.12988	1.2618	0.5904
6015	6015	RING1	1.51996	5.70347	2.64095	0.104141	0.742254	402	192	284	97	292	52	24	22	33	70	13.6743	10.5861	12.1063	13.798	10.7701	4.01727	3.71091	4.14288	4.16395	5.166
10671	10671	DCTN6	1.51957	5.42256	2.34213	0.125917	0.742254	237	130	167	66	183	24	16	19	25	32	8.06171	7.16765	7.11882	9.38835	6.74976	1.85412	2.47394	3.57794	3.15451	2.3616
10516	10516	FBLN5	1.51945	8.20208	2.33995	0.126094	0.742254	1552	978	1177	375	1054	197	120	91	144	241	52.7923	53.9228	50.1727	53.3429	38.8756	15.2193	18.5546	17.1365	18.17	17.7858
388552	388552	BLOC1S3	1.51937	4.03321	1.83403	0.175653	0.742254	50	41	39	12	24	10	5	3	1	8	1.70078	2.26057	1.66248	1.70697	0.885214	0.772552	0.773107	0.564939	0.12618	0.5904
403313	403313	PPAPDC2	1.51932	3.17432	2.1272	0.144705	0.742254	49	26	35	11	45	5	4	1	9	5	1.66677	1.43353	1.49197	1.56472	1.65978	0.386276	0.618485	0.188313	1.13562	0.369
29095	29095	ORMDL2	1.51907	3.12588	2.13565	0.143909	0.742254	38	27	40	9	41	4	5	3	3	7	1.29259	1.48867	1.70511	1.28023	1.51224	0.309021	0.773107	0.564939	0.378541	0.5166
22822	22822	PHLDA1	1.51872	6.3326	1.8501	0.173772	0.742254	402	189	270	71	429	44	32	28	33	50	13.6743	10.4207	11.5095	10.0996	15.8232	3.39923	4.94788	5.27276	4.16395	3.69
11344	11344	TWF2	1.51859	6.40107	2.41539	0.120148	0.742254	491	282	361	121	410	76	34	40	37	62	16.7017	15.5483	15.3886	17.212	15.1224	5.87139	5.25713	7.53252	4.66867	4.5756
3920	3920	LAMP2	1.51852	7.60767	2.75726	0.0968139	0.742254	1620	1010	1204	329	1100	227	121	86	148	216	55.1053	55.6872	51.3237	46.7995	40.5723	17.5369	18.7092	16.1949	18.6747	15.9408
5908	5908	RAP1B	1.51841	8.53044	2.21401	0.136763	0.742254	1717	991	1365	409	1297	257	135	101	140	262	58.4049	54.6396	58.1867	58.1793	47.8384	19.8546	20.8739	19.0196	17.6652	19.3356
109	109	ADCY3	1.51719	4.7414	2.09983	0.147316	0.742254	137	85	62	26	92	19	8	6	14	14	4.66014	4.68654	2.64291	3.69844	3.39332	1.46785	1.23697	1.12988	1.76652	1.0332
4738	4738	NEDD8	1.51601	6.41773	2.45198	0.117377	0.742254	547	283	411	136	390	81	39	35	39	82	18.6066	15.6034	17.52	19.3457	14.3847	6.25767	6.03023	6.59095	4.92103	6.0516
84321	84321	THOC3	1.5159	0.975458	2.12508	0.144905	0.742254	12	8	10	3	16	2	0	0	2	4	0.408188	0.441086	0.426277	0.426743	0.590143	0.15451	0	0	0.252361	0.2952
26097	26097	CHTOP	1.51538	5.08485	1.94429	0.163204	0.742254	123	79	111	22	81	16	11	6	6	26	4.18392	4.35573	4.73167	3.12945	2.9876	1.23608	1.70083	1.12988	0.757082	1.9188
64081	64081	PBLD	1.51504	2.91233	2.0031	0.156978	0.742254	41	19	35	6	31	6	1	4	2	6	1.39464	1.04758	1.49197	0.853486	1.1434	0.463531	0.154621	0.753252	0.252361	0.4428
1175	1175	AP2S1	1.51485	5.40251	2.2209	0.136154	0.742254	245	124	162	39	171	18	15	18	24	24	8.33383	6.83684	6.90568	5.54766	6.30715	1.39059	2.31932	3.38963	3.02833	1.7712
26585	26585	GREM1	1.51376	11.6528	2.24645	0.133921	0.742254	15873	10300	11838	3595	9530	2154	1204	922	1510	2034	539.93	567.899	504.626	511.381	351.504	166.408	186.164	173.624	190.532	150.109
4175	4175	MCM6	1.51369	5.35956	2.07248	0.149978	0.742254	174	120	116	33	124	24	11	12	11	29	5.91872	6.6163	4.94481	4.69417	4.57361	1.85412	1.70083	2.25975	1.38798	2.1402
57332	57332	CBX8	1.51328	2.48333	1.76575	0.183909	0.742254	18	10	11	8	16	1	1	2	2	4	0.612282	0.551358	0.468904	1.13798	0.590143	0.0772552	0.154621	0.376626	0.252361	0.2952
54475	54475	NLE1	1.51316	2.98788	2.4741	0.115735	0.742254	62	42	43	7	52	10	3	3	5	10	2.10897	2.3157	1.83299	0.995734	1.91796	0.772552	0.463864	0.564939	0.630902	0.738
4357	4357	MPST	1.51301	4.39938	2.882	0.0895748	0.742254	165	145	128	44	156	31	16	8	16	33	5.61258	7.99469	5.45634	6.2589	5.75389	2.39491	2.47394	1.5065	2.01889	2.4354
10867	10867	TSPAN9	1.5129	5.80547	2.33736	0.126304	0.742254	308	190	237	70	309	38	17	29	23	60	10.4768	10.4758	10.1028	9.95734	11.3971	2.9357	2.62856	5.46107	2.90215	4.428
81853	81853	TMEM14B	1.51276	4.40725	2.40502	0.120946	0.742254	156	71	112	25	108	22	6	9	10	26	5.30644	3.91464	4.7743	3.55619	3.98346	1.69961	0.927728	1.69482	1.2618	1.9188
7013	7013	TERF1	1.51213	4.63271	2.5754	0.108537	0.742254	206	102	169	37	143	30	12	20	7	25	7.00722	5.62385	7.20407	5.26317	5.2744	2.31766	1.85546	3.76626	0.883262	1.845
119559	119559	SFXN4	1.51181	1.95894	2.11897	0.145484	0.742254	22	22	16	5	15	2	3	1	2	4	0.748344	1.21299	0.682042	0.711239	0.553259	0.15451	0.463864	0.188313	0.252361	0.2952
6396	6396	SEC13	1.51178	7.68771	2.1366	0.14382	0.742254	887	518	653	217	661	120	58	64	82	123	30.1719	28.5603	27.8359	30.8678	24.3803	9.27062	8.96804	12.052	10.3468	9.0774
27102	27102	EIF2AK1	1.51166	7.37475	2.16274	0.141392	0.742254	754	424	602	181	533	116	59	43	57	118	25.6478	23.3776	25.6618	25.7468	19.6591	8.9616	9.12266	8.09745	7.19228	8.7084
23413	23413	NCS1	1.51122	6.21259	2.19501	0.138458	0.742254	324	214	264	83	280	46	31	15	40	47	11.0211	11.7991	11.2537	11.8066	10.3275	3.55374	4.79326	2.82469	5.04721	3.4686
92745	92745	SLC38A5	1.51061	2.44862	1.99549	0.157768	0.742254	31	14	26	12	16	4	0	5	3	3	1.05448	0.771901	1.10832	1.70697	0.590143	0.309021	0	0.941564	0.378541	0.2214
57198	57198	ATP8B2	1.51	7.73662	2.27625	0.131369	0.742254	1134	703	797	260	774	149	76	74	110	149	38.5737	38.7605	33.9742	36.9844	28.5482	11.511	11.7512	13.9352	13.8798	10.9962
83982	83982	IFI27L2	1.50979	3.66421	2.89829	0.0886738	0.742254	113	79	112	28	100	17	15	10	7	12	3.84377	4.35573	4.7743	3.98294	3.68839	1.31334	2.31932	1.88313	0.883262	0.8856
84833	84833	USMG5	1.50972	5.77655	2.29235	0.130013	0.742254	351	164	251	71	195	45	15	21	39	34	11.9395	9.04227	10.6995	10.0996	7.19236	3.47648	2.31932	3.95457	4.92103	2.5092
55788	55788	LMBRD1	1.50962	4.95609	2.69422	0.100713	0.742254	231	167	191	63	175	36	27	14	20	29	7.85761	9.20768	8.14188	8.96161	6.45469	2.78119	4.17478	2.63638	2.52361	2.1402
93109	93109	TMEM44	1.50901	3.21931	2.03954	0.153256	0.742254	41	29	43	8	32	6	2	3	5	7	1.39464	1.59894	1.83299	1.13798	1.18029	0.463531	0.309243	0.564939	0.630902	0.5166
3918	3918	LAMC2	1.50882	5.11742	1.79048	0.180868	0.742254	92	53	77	19	83	14	5	6	13	9	3.12944	2.9222	3.28233	2.70271	3.06136	1.08157	0.773107	1.12988	1.64034	0.6642
514	514	ATP5E	1.50863	6.2219	2.78433	0.0951906	0.742254	646	397	463	140	457	82	50	31	66	95	21.9741	21.8889	19.7366	19.9147	16.8559	6.33492	7.73107	5.8377	8.3279	7.011
84552	84552	PARD6G	1.50863	1.53259	2.27742	0.13127	0.742254	30	12	19	5	15	3	1	3	2	2	1.02047	0.66163	0.809925	0.711239	0.553259	0.231766	0.154621	0.564939	0.252361	0.1476
79581	79581	SLC52A2	1.50856	5.43248	2.13802	0.143687	0.742254	179	137	156	42	140	22	16	10	23	28	6.0888	7.5536	6.64991	5.9744	5.16375	1.69961	2.47394	1.88313	2.90215	2.0664
6242	6242	RTKN	1.50766	3.3548	1.90742	0.167251	0.742254	47	20	31	7	42	5	1	2	6	8	1.59874	1.10272	1.32146	0.995734	1.54912	0.386276	0.154621	0.376626	0.757082	0.5904
6948	6948	TCN2	1.50709	3.05126	2.45621	0.117061	0.742254	61	29	62	17	37	15	4	3	5	7	2.07495	1.59894	2.64291	2.41821	1.3647	1.15883	0.618485	0.564939	0.630902	0.5166
79047	79047	KCTD15	1.50693	5.60783	1.99046	0.158293	0.742254	208	104	128	39	138	29	17	11	12	23	7.07525	5.73412	5.45634	5.54766	5.08998	2.2404	2.62856	2.07144	1.51416	1.6974
9871	9871	SEC24D	1.5068	7.88929	2.22425	0.135859	0.742254	1238	696	798	259	904	161	84	83	96	160	42.1114	38.3745	34.0169	36.8422	33.3431	12.4381	12.9882	15.63	12.1133	11.808
1601	1601	DAB2	1.50655	8.67936	2.06081	0.15113	0.742254	1606	935	1249	388	1140	249	115	90	137	258	54.6291	51.552	53.2419	55.1921	42.0477	19.2365	17.7815	16.9482	17.2867	19.0404
57587	57587	CFAP97	1.50597	5.64406	2.08672	0.148585	0.742254	213	148	172	47	154	24	19	12	25	29	7.24533	8.1601	7.33196	6.68564	5.68012	1.85412	2.93781	2.25975	3.15451	2.1402
25960	25960	GPR124	1.50582	8.17136	2.72492	0.0987928	0.742254	2285	1493	1855	571	1419	336	166	167	202	307	77.7257	82.3177	79.0743	81.2234	52.3383	25.9577	25.6671	31.4483	25.4884	22.6566
23171	23171	GPD1L	1.50572	3.06698	2.63277	0.104679	0.742254	77	48	51	18	52	7	4	9	2	15	2.6192	2.64652	2.17401	2.56046	1.91796	0.540786	0.618485	1.69482	0.252361	1.107
3376	3376	IARS	1.50373	7.8674	2.55648	0.109843	0.742254	1751	1116	1293	350	1085	240	131	104	142	237	59.5614	61.5316	55.1176	49.7867	40.019	18.5412	20.2554	19.5845	17.9176	17.4906
9278	9278	ZBTB22	1.50351	4.43835	2.06827	0.150392	0.742254	99	56	83	19	83	9	12	4	9	15	3.36755	3.0876	3.53809	2.70271	3.06136	0.695297	1.85546	0.753252	1.13562	1.107
84919	84919	PPP1R15B	1.50274	5.55554	1.83575	0.17545	0.742254	156	92	92	46	112	20	15	11	11	20	5.30644	5.07249	3.92174	6.54339	4.131	1.5451	2.31932	2.07144	1.38798	1.476
5439	5439	POLR2J	1.50231	2.9901	2.13662	0.143818	0.742254	51	24	45	9	34	4	8	2	3	5	1.7348	1.32326	1.91824	1.28023	1.25405	0.309021	1.23697	0.376626	0.378541	0.369
84255	84255	SLC37A3	1.50222	5.23815	2.0892	0.148344	0.742254	172	120	110	38	115	18	16	12	13	23	5.85069	6.6163	4.68904	5.40541	4.24165	1.39059	2.47394	2.25975	1.64034	1.6974
84262	84262	PSMG3	1.50206	3.01116	1.76442	0.184074	0.742254	30	12	16	10	21	5	2	0	3	6	1.02047	0.66163	0.682042	1.42248	0.774562	0.386276	0.309243	0	0.378541	0.4428
10570	10570	DPYSL4	1.50198	3.59732	2.55115	0.110214	0.742254	95	62	78	28	65	7	9	13	7	8	3.23149	3.41842	3.32496	3.98294	2.39745	0.540786	1.39159	2.44807	0.883262	0.5904
83872	83872	HMCN1	1.50084	4.79367	2.49318	0.114341	0.742254	208	138	153	48	123	25	15	13	27	19	7.07525	7.60874	6.52203	6.82789	4.53672	1.93138	2.31932	2.44807	3.40687	1.4022
4938	4938	OAS1	1.50075	1.78883	1.5584	0.211899	0.742254	366	211	240	71	163	47	28	11	28	57	12.4497	11.6337	10.2306	10.0996	6.01208	3.63099	4.3294	2.07144	3.53305	4.2066
4055	4055	LTBR	1.50059	7.02171	2.66371	0.102661	0.742254	941	618	825	261	645	137	80	66	90	143	32.0087	34.0739	35.1678	37.1267	23.7901	10.584	12.3697	12.4287	11.3562	10.5534
348262	348262	FAM195B	1.50023	4.89997	2.41428	0.120233	0.742254	201	123	145	41	146	24	12	13	21	29	6.83714	6.7817	6.18101	5.83216	5.38505	1.85412	1.85546	2.44807	2.64979	2.1402
3315	3315	HSPB1	1.49989	8.67901	2.4475	0.117712	0.742254	2408	1527	2165	587	1912	376	179	135	244	445	81.9097	84.1924	92.2889	83.4994	70.522	29.0479	27.6772	25.4222	30.788	32.841
26503	26503	SLC17A5	1.49945	5.93606	2.35209	0.125115	0.742254	363	255	283	80	222	50	28	26	32	46	12.3477	14.0596	12.0636	11.3798	8.18823	3.86276	4.3294	4.89613	4.03777	3.3948
55049	55049	C19orf60	1.49886	3.49307	2.80498	0.0939721	0.742254	97	72	90	21	91	17	10	4	10	17	3.29952	3.96978	3.83649	2.9872	3.35644	1.31334	1.54621	0.753252	1.2618	1.2546
7295	7295	TXN	1.49878	6.95007	2.34271	0.125871	0.742254	697	397	578	165	556	92	45	46	78	106	23.7089	21.8889	24.6388	23.4709	20.5075	7.10748	6.95796	8.66239	9.84207	7.8228
4071	4071	TM4SF1	1.49814	6.39031	1.56101	0.211517	0.742254	130	69	111	38	131	22	6	13	13	20	4.42203	3.80437	4.73167	5.40541	4.83179	1.69961	0.927728	2.44807	1.64034	1.476
161436	161436	EML5	1.49799	3.11808	2.5101	0.113119	0.742254	64	43	72	15	51	13	2	4	10	10	2.177	2.37084	3.06919	2.13372	1.88108	1.00432	0.309243	0.753252	1.2618	0.738
26003	26003	GORASP2	1.49792	7.66653	2.26138	0.132636	0.742254	1028	606	846	265	722	151	91	64	85	152	34.9681	33.4123	36.063	37.6956	26.6302	11.6655	14.0705	12.052	10.7253	11.2176
79830	79830	ZMYM1	1.49781	2.84871	1.89105	0.169084	0.742254	47	17	20	6	20	6	2	1	3	5	1.59874	0.937309	0.852553	0.853486	0.737678	0.463531	0.309243	0.188313	0.378541	0.369
64963	64963	MRPS11	1.4972	3.97975	2.41539	0.120148	0.742254	122	69	87	28	69	18	3	14	8	13	4.14991	3.80437	3.70861	3.98294	2.54499	1.39059	0.463864	2.63638	1.00944	0.959401
64393	64393	ZMAT3	1.49716	6.73304	2.65315	0.103345	0.742254	879	561	614	186	564	112	62	61	67	127	29.8997	30.9312	26.1734	26.4581	20.8025	8.65258	9.58652	11.4871	8.45408	9.37261
79991	79991	OBFC1	1.49659	3.84271	2.02462	0.154767	0.742254	89	37	51	13	45	9	8	4	3	10	3.02739	2.04002	2.17401	1.84922	1.65978	0.695297	1.23697	0.753252	0.378541	0.738
55854	55854	ZC3H15	1.49587	5.89748	2.32125	0.127617	0.742254	347	195	249	93	238	52	26	19	37	44	11.8034	10.7515	10.6143	13.229	8.77837	4.01727	4.02015	3.57794	4.66867	3.2472
64429	64429	ZDHHC6	1.49582	4.32893	2.28992	0.130217	0.742254	119	67	95	33	81	17	9	8	10	19	4.04786	3.6941	4.04963	4.69417	2.9876	1.31334	1.39159	1.5065	1.2618	1.4022
100132891	100132891	LOC100132891	1.49572	2.44313	1.49379	0.22163	0.744417	19	12	11	3	11	0	2	1	3	1	0.646297	0.66163	0.468904	0.426743	0.405723	0	0.309243	0.188313	0.378541	0.0738
7283	7283	TUBG1	1.49565	5.09448	2.35993	0.124488	0.742254	192	99	166	62	146	23	13	19	14	36	6.531	5.45844	7.07619	8.81936	5.38505	1.77687	2.01008	3.57794	1.76652	2.6568
686	686	BTD	1.49561	2.95249	2.28598	0.130548	0.742254	43	34	41	10	43	8	3	2	8	5	1.46267	1.87462	1.74773	1.42248	1.58601	0.618041	0.463864	0.376626	1.00944	0.369
56906	56906	THAP10	1.49539	2.15484	1.71078	0.190884	0.742254	13	12	17	5	9	4	1	1	0	4	0.442203	0.66163	0.72467	0.711239	0.331955	0.309021	0.154621	0.188313	0	0.2952
440275	440275	EIF2AK4	1.4953	6.59156	2.24323	0.134201	0.742254	544	340	387	114	356	67	44	35	46	69	18.5045	18.7462	16.4969	16.2162	13.1307	5.1761	6.80334	6.59095	5.8043	5.0922
64083	64083	GOLPH3	1.49493	6.84756	2.27	0.1319	0.742254	599	427	487	141	414	80	59	31	62	88	20.3754	23.543	20.7597	20.0569	15.2699	6.18041	9.12266	5.8377	7.82318	6.4944
9962	9962	SLC23A2	1.4949	4.26351	2.23418	0.134988	0.742254	108	71	83	23	81	17	7	3	15	17	3.67369	3.91464	3.53809	3.2717	2.9876	1.31334	1.08235	0.564939	1.89271	1.2546
25903	25903	OLFML2B	1.49488	3.17129	2.51141	0.113024	0.742254	51	41	49	19	60	13	3	4	7	10	1.7348	2.26057	2.08875	2.70271	2.21303	1.00432	0.463864	0.753252	0.883262	0.738
6879	6879	TAF7	1.49397	6.13153	2.03353	0.153863	0.742254	278	192	221	64	213	37	27	14	31	39	9.45635	10.5861	9.42071	9.10385	7.85627	2.85844	4.17478	2.63638	3.91159	2.8782
11062	11062	DUS4L	1.49376	1.92777	1.64938	0.199044	0.742254	10	8	15	4	11	2	1	0	2	3	0.340156	0.441086	0.639415	0.568991	0.405723	0.15451	0.154621	0	0.252361	0.2214
51629	51629	SLC25A39	1.49375	5.3916	2.4378	0.118442	0.742254	258	199	222	52	228	37	20	26	21	34	8.77603	10.972	9.46334	7.39688	8.40953	2.85844	3.09243	4.89613	2.64979	2.5092
23647	23647	ARFIP2	1.49314	5.9731	2.17622	0.140158	0.742254	301	162	215	93	207	52	18	21	29	41	10.2387	8.932	9.16494	13.229	7.63497	4.01727	2.78318	3.95457	3.65923	3.0258
9762	9762	LZTS3	1.49192	2.88104	2.16497	0.141188	0.742254	49	19	34	9	37	6	2	1	7	7	1.66677	1.04758	1.44934	1.28023	1.3647	0.463531	0.309243	0.188313	0.883262	0.5166
144577	144577	C12orf66	1.49012	1.36644	1.28997	0.256054	0.744458	6	2	9	2	4	1	1	1	0	0	0.204094	0.110272	0.383649	0.284495	0.147536	0.0772552	0.154621	0.188313	0	0
100507602	100507602	TRIM52-AS1	1.49	2.01438	2.01593	0.155656	0.742254	28	9	16	7	23	7	2	0	2	3	0.952438	0.496222	0.682042	0.995734	0.84833	0.540786	0.309243	0	0.252361	0.2214
2735	2735	GLI1	1.4896	1.54528	1.86122	0.172484	0.742254	15	6	10	6	11	3	0	0	2	4	0.510235	0.330815	0.426277	0.853486	0.405723	0.231766	0	0	0.252361	0.2952
9546	9546	APBA3	1.48956	3.37818	2.33471	0.126519	0.742254	75	45	48	19	45	4	5	7	7	11	2.55117	2.48111	2.04613	2.70271	1.65978	0.309021	0.773107	1.31819	0.883262	0.8118
79763	79763	ISOC2	1.48892	4.8545	2.39264	0.121907	0.742254	147	136	150	45	131	25	13	11	19	31	5.0003	7.49847	6.39415	6.40115	4.83179	1.93138	2.01008	2.07144	2.39743	2.2878
51816	51816	CECR1	1.4888	1.68938	2.32316	0.127461	0.742254	29	28	23	6	11	3	1	4	1	6	0.986454	1.5438	0.980436	0.853486	0.405723	0.231766	0.154621	0.753252	0.12618	0.4428
4090	4090	SMAD5	1.48857	5.65508	2.02859	0.154364	0.742254	214	142	156	48	155	34	16	11	24	27	7.27935	7.82928	6.64991	6.82789	5.71701	2.62668	2.47394	2.07144	3.02833	1.9926
8514	8514	KCNAB2	1.48856	2.40924	2.58341	0.107989	0.742254	41	27	40	15	35	3	6	1	7	8	1.39464	1.48867	1.70511	2.13372	1.29094	0.231766	0.927728	0.188313	0.883262	0.5904
10477	10477	UBE2E3	1.48846	5.01053	2.56525	0.109235	0.742254	254	151	192	56	212	34	18	24	13	41	8.63997	8.32551	8.18451	7.96587	7.81939	2.62668	2.78318	4.51951	1.64034	3.0258
22850	22850	ADNP2	1.48778	4.60278	1.63235	0.201379	0.742254	56	37	52	10	46	5	5	4	7	7	1.90488	2.04002	2.21664	1.42248	1.69666	0.386276	0.773107	0.753252	0.883262	0.5166
344148	344148	NCKAP5	1.48773	1.20819	2.33056	0.126856	0.742254	22	12	18	8	14	6	3	0	1	3	0.748344	0.66163	0.767298	1.13798	0.516375	0.463531	0.463864	0	0.12618	0.2214
6209	6209	RPS15	1.48695	7.46467	2.70578	0.0999852	0.742254	1406	926	1097	338	1123	204	91	111	134	220	47.826	51.0557	46.7625	48.0797	41.4206	15.7601	14.0705	20.9027	16.9082	16.236
2677	2677	GGCX	1.48686	4.88627	2.34707	0.125519	0.742254	174	105	154	49	116	23	16	11	18	26	5.91872	5.78926	6.56466	6.97014	4.27853	1.77687	2.47394	2.07144	2.27125	1.9188
84232	84232	MAF1	1.48627	6.58407	2.39566	0.121672	0.742254	564	338	431	173	421	88	39	44	47	99	19.1848	18.6359	18.3725	24.6089	15.5281	6.79845	6.03023	8.28577	5.93048	7.3062
51434	51434	ANAPC7	1.48594	4.48049	2.40161	0.121211	0.742254	137	82	117	43	118	18	13	11	17	16	4.66014	4.52114	4.98744	6.11665	4.3523	1.39059	2.01008	2.07144	2.14507	1.1808
23367	23367	LARP1	1.48594	7.60898	2.58622	0.107797	0.742254	1499	1015	1141	335	1001	204	100	104	151	215	50.9894	55.9628	48.6381	47.653	36.9208	15.7601	15.4621	19.5845	19.0532	15.867
4240	4240	MFGE8	1.48564	10.1671	2.65269	0.103375	0.742254	9206	5648	7096	2138	5730	1290	703	558	867	1250	313.148	311.407	302.486	304.126	211.345	99.6592	108.699	105.079	109.398	92.2501
586	586	BCAT1	1.48545	8.24299	2.26844	0.132033	0.742254	1738	1118	1326	367	1041	236	130	102	164	236	59.1192	61.6418	56.5243	52.2049	38.3962	18.2322	20.1008	19.2079	20.6936	17.4168
847	847	CAT	1.48531	5.12289	3.12472	0.0771132	0.742254	435	212	281	88	338	49	34	20	44	58	14.7968	11.6888	11.9784	12.5178	12.4668	3.7855	5.25713	3.76626	5.55194	4.2804
4154	4154	MBNL1	1.48526	8.27712	1.96087	0.161421	0.742254	1210	767	887	248	770	187	83	62	118	165	41.1589	42.2892	37.8107	35.2774	28.4006	14.4467	12.8336	11.6754	14.8893	12.177
9819	9819	TSC22D2	1.48498	5.0412	2.05299	0.151907	0.742254	168	79	120	35	102	26	13	8	12	20	5.71463	4.35573	5.11532	4.97867	3.76216	2.00863	2.01008	1.5065	1.51416	1.476
6331	6331	SCN5A	1.48405	1.86586	2.02483	0.154746	0.742254	21	11	18	7	19	1	2	2	1	6	0.714328	0.606494	0.767298	0.995734	0.700794	0.0772552	0.309243	0.376626	0.12618	0.4428
11094	11094	CACFD1	1.4838	2.92576	2.8095	0.0937075	0.742254	91	52	46	14	64	10	8	5	5	11	3.09542	2.86706	1.96087	1.99147	2.36057	0.772552	1.23697	0.941564	0.630902	0.8118
4698	4698	NDUFA5	1.48369	5.10055	2.42602	0.119336	0.742254	239	155	205	39	163	39	13	16	24	29	8.12974	8.54605	8.73867	5.54766	6.01208	3.01295	2.01008	3.01301	3.02833	2.1402
6510	6510	SLC1A5	1.48358	7.98883	2.08945	0.14832	0.742254	1162	766	833	261	762	149	80	80	109	170	39.5262	42.234	35.5088	37.1267	28.1055	11.511	12.3697	15.065	13.7537	12.546
10797	10797	MTHFD2	1.48335	6.94123	2.51283	0.112923	0.742254	1116	660	703	198	683	128	82	62	93	141	37.9615	36.3896	29.9672	28.165	25.1917	9.88866	12.6789	11.6754	11.7348	10.4058
6526	6526	SLC5A3	1.48327	5.91732	2.19174	0.138752	0.742254	306	198	233	59	254	50	24	20	22	46	10.4088	10.9169	9.93224	8.39261	9.36851	3.86276	3.71091	3.76626	2.77597	3.3948
285464	285464	CRIPAK	1.48324	1.93898	2.24372	0.134158	0.742254	28	21	21	8	19	4	2	3	2	4	0.952438	1.15785	0.895181	1.13798	0.700794	0.309021	0.309243	0.564939	0.252361	0.2952
51524	51524	TMEM138	1.48309	3.73694	1.95948	0.161569	0.742254	62	39	43	14	29	7	6	3	5	8	2.10897	2.1503	1.83299	1.99147	1.06963	0.540786	0.927728	0.564939	0.630902	0.5904
414919	414919	C8orf82	1.48289	3.83093	2.79784	0.0943917	0.742254	114	105	95	31	108	20	15	5	12	21	3.87778	5.78926	4.04963	4.40968	3.98346	1.5451	2.31932	0.941564	1.51416	1.5498
9921	9921	RNF10	1.48283	6.73056	2.19925	0.138078	0.742254	571	366	425	114	401	65	38	37	59	87	19.4229	20.1797	18.1168	16.2162	14.7905	5.02159	5.87561	6.96758	7.44464	6.4206
399909	399909	PCNXL3	1.48227	5.97488	2.3744	0.123339	0.742254	385	256	290	96	260	52	26	33	36	50	13.096	14.1148	12.362	13.6558	9.58982	4.01727	4.02015	6.21433	4.54249	3.69
255480	255480	TBX5-AS1	1.48206	5.38408	2.04996	0.15221	0.742254	193	124	148	37	131	21	14	14	25	15	6.56502	6.83684	6.30889	5.26317	4.83179	1.62236	2.1647	2.63638	3.15451	1.107
3094	3094	HINT1	1.48096	5.31085	2.6254	0.105166	0.742254	303	203	246	80	211	42	29	24	23	43	10.3067	11.1926	10.4864	11.3798	7.78251	3.24472	4.48402	4.51951	2.90215	3.1734
5764	5764	PTN	1.48071	7.01346	2.43576	0.118597	0.742254	851	437	661	235	644	130	65	50	74	145	28.9473	24.0943	28.1769	33.4282	23.7532	10.0432	10.0504	9.41564	9.33735	10.701
23039	23039	XPO7	1.48066	6.14471	2.17013	0.140715	0.742254	355	196	264	107	241	55	28	26	28	52	12.0756	10.8066	11.2537	15.2205	8.88902	4.24903	4.3294	4.89613	3.53305	3.8376
55856	55856	ACOT13	1.4804	3.89987	2.5932	0.107323	0.742254	116	68	102	35	89	13	6	11	16	17	3.94581	3.74923	4.34802	4.97867	3.28267	1.00432	0.927728	2.07144	2.01889	1.2546
9342	9342	SNAP29	1.48029	5.70675	2.37144	0.123573	0.742254	347	185	258	81	238	48	26	24	22	55	11.8034	10.2001	10.9979	11.5221	8.77837	3.70825	4.02015	4.51951	2.77597	4.059
1956	1956	EGFR	1.48017	6.04433	2.10595	0.146728	0.742254	288	224	262	66	266	47	31	20	22	52	9.7965	12.3504	11.1684	9.38835	9.81112	3.63099	4.79326	3.76626	2.77597	3.8376
55741	55741	EDEM2	1.4798	4.35251	2.34575	0.125625	0.742254	148	93	97	33	86	22	4	12	13	23	5.03431	5.12763	4.13488	4.69417	3.17202	1.69961	0.618485	2.25975	1.64034	1.6974
22905	22905	EPN2	1.47944	5.59944	2.07017	0.150205	0.742254	230	139	167	54	149	33	14	16	18	38	7.8236	7.66388	7.11882	7.68138	5.4957	2.54942	2.1647	3.01301	2.27125	2.8044
92344	92344	GORAB	1.4794	3.00496	1.97088	0.160354	0.742254	52	28	40	6	37	9	7	0	2	7	1.76881	1.5438	1.70511	0.853486	1.3647	0.695297	1.08235	0	0.252361	0.5166
5889	5889	RAD51C	1.47933	2.73215	2.31995	0.127724	0.742254	50	25	47	11	32	6	6	2	4	7	1.70078	1.37839	2.0035	1.56472	1.18029	0.463531	0.927728	0.376626	0.504721	0.5166
60412	60412	EXOC4	1.47895	5.84824	2.39107	0.12203	0.742254	386	221	297	87	263	47	23	20	45	66	13.13	12.185	12.6604	12.3756	9.70047	3.63099	3.55629	3.76626	5.67812	4.8708
100126784	100126784	LOC100126784	1.4786	1.99763	1.74949	0.18594	0.742254	20	11	9	5	14	4	0	1	2	3	0.680313	0.606494	0.383649	0.711239	0.516375	0.309021	0	0.188313	0.252361	0.2214
27037	27037	TRMT2A	1.47728	4.05114	2.61466	0.10588	0.742254	154	84	108	39	85	22	8	14	7	25	5.23841	4.63141	4.60379	5.54766	3.13513	1.69961	1.23697	2.63638	0.883262	1.845
10454	10454	TAB1	1.47725	4.49803	2.26557	0.132278	0.742254	108	90	106	44	81	21	13	9	9	21	3.67369	4.96222	4.51853	6.2589	2.9876	1.62236	2.01008	1.69482	1.13562	1.5498
27257	27257	LSM1	1.47721	5.39315	2.01122	0.15614	0.742254	201	100	142	40	129	21	18	16	13	18	6.83714	5.51358	6.05313	5.68991	4.75803	1.62236	2.78318	3.01301	1.64034	1.3284
128486	128486	FITM2	1.47719	1.53727	1.89314	0.168849	0.742254	21	13	9	2	14	3	0	1	2	3	0.714328	0.716765	0.383649	0.284495	0.516375	0.231766	0	0.188313	0.252361	0.2214
157697	157697	ERICH1	1.47713	3.59361	2.0123	0.156028	0.742254	60	21	57	16	43	8	4	2	3	18	2.04094	1.15785	2.42978	2.27596	1.58601	0.618041	0.618485	0.376626	0.378541	1.3284
168455	168455	CCDC71L	1.47699	5.88215	1.82925	0.176216	0.742254	183	118	132	44	142	27	11	13	19	28	6.22486	6.50602	5.62685	6.2589	5.23752	2.08589	1.70083	2.44807	2.39743	2.0664
27258	27258	LSM3	1.47694	4.38216	2.35023	0.125265	0.742254	146	91	111	33	78	10	11	12	15	19	4.96628	5.01736	4.73167	4.69417	2.87695	0.772552	1.70083	2.25975	1.89271	1.4022
7345	7345	UCHL1	1.47678	7.75293	2.36474	0.124104	0.742254	1451	876	1057	297	887	174	89	87	142	226	49.3567	48.299	45.0574	42.2476	32.716	13.4424	13.7613	16.3832	17.9176	16.6788
29934	29934	SNX12	1.47671	4.78924	2.28864	0.130324	0.742254	161	89	123	43	163	33	8	15	13	23	5.47652	4.90709	5.2432	6.11665	6.01208	2.54942	1.23697	2.82469	1.64034	1.6974
119710	119710	C11orf74	1.47587	2.84556	2.27023	0.13188	0.742254	62	28	33	13	29	5	3	3	6	9	2.10897	1.5438	1.40671	1.84922	1.06963	0.386276	0.463864	0.564939	0.757082	0.6642
7760	7760	ZNF213	1.47539	4.22411	2.00432	0.156851	0.742254	74	46	57	28	52	13	7	3	6	18	2.51716	2.53625	2.42978	3.98294	1.91796	1.00432	1.08235	0.564939	0.757082	1.3284
84959	84959	UBASH3B	1.47533	6.32402	2.10663	0.146662	0.742254	365	257	315	99	243	49	32	29	35	55	12.4157	14.1699	13.4277	14.0825	8.96279	3.7855	4.94788	5.46107	4.41631	4.059
10082	10082	GPC6	1.47531	5.07215	2.22411	0.135871	0.742254	195	111	151	40	173	30	16	10	19	29	6.63305	6.12007	6.43678	5.68991	6.38092	2.31766	2.47394	1.88313	2.39743	2.1402
4221	4221	MEN1	1.47527	4.94521	2.21629	0.136561	0.742254	174	94	117	47	128	37	8	15	11	21	5.91872	5.18276	4.98744	6.68564	4.72114	2.85844	1.23697	2.82469	1.38798	1.5498
6045	6045	RNF2	1.47511	4.66851	2.03266	0.153951	0.742254	126	70	87	28	83	23	10	3	9	23	4.28597	3.85951	3.70861	3.98294	3.06136	1.77687	1.54621	0.564939	1.13562	1.6974
91833	91833	WDR20	1.47471	4.33658	1.64979	0.198988	0.742254	56	30	38	16	31	9	4	3	4	9	1.90488	1.65407	1.61985	2.27596	1.1434	0.695297	0.618485	0.564939	0.504721	0.6642
83759	83759	RBM4B	1.47466	3.00975	1.98413	0.158956	0.742254	34	25	42	11	23	5	2	1	7	8	1.15653	1.37839	1.79036	1.56472	0.84833	0.386276	0.309243	0.188313	0.883262	0.5904
29761	29761	USP25	1.47414	5.04189	2.21909	0.136313	0.742254	177	129	147	46	114	26	15	16	12	27	6.02077	7.11252	6.26626	6.54339	4.20477	2.00863	2.31932	3.01301	1.51416	1.9926
2738	2738	GLI4	1.47372	2.38614	2.41605	0.120098	0.742254	35	35	37	9	36	6	1	1	6	13	1.19055	1.92975	1.57722	1.28023	1.32782	0.463531	0.154621	0.188313	0.757082	0.959401
6309	6309	SC5D	1.47299	5.14748	2.41281	0.120346	0.742254	274	159	173	52	200	29	29	13	30	21	9.32029	8.76659	7.37458	7.39688	7.37678	2.2404	4.48402	2.44807	3.78541	1.5498
654433	654433	PAX8-AS1	1.47288	3.45312	2.22726	0.135594	0.742254	70	45	56	12	61	18	4	2	6	11	2.38109	2.48111	2.38715	1.70697	2.24992	1.39059	0.618485	0.376626	0.757082	0.8118
3554	3554	IL1R1	1.47201	6.56969	2.15532	0.142077	0.742254	443	270	442	114	705	92	50	29	38	104	15.0689	14.8867	18.8414	16.2162	26.0032	7.10748	7.73107	5.46107	4.79485	7.6752
26233	26233	FBXL6	1.47192	3.48142	2.3311	0.126812	0.742254	89	60	47	15	63	10	3	8	6	15	3.02739	3.30815	2.0035	2.13372	2.32369	0.772552	0.463864	1.5065	0.757082	1.107
59345	59345	GNB4	1.47153	6.58109	2.19476	0.138481	0.742254	542	316	423	119	319	88	51	26	42	66	18.4365	17.4229	18.0315	16.9275	11.766	6.79845	7.88569	4.89613	5.29957	4.8708
57134	57134	MAN1C1	1.47151	2.38401	2.1912	0.138801	0.742254	39	19	24	10	26	4	3	1	5	6	1.32661	1.04758	1.02306	1.42248	0.958982	0.309021	0.463864	0.188313	0.630902	0.4428
60343	60343	FAM3A	1.47125	4.97196	2.45093	0.117455	0.742254	226	144	163	51	163	30	20	12	18	40	7.68753	7.93955	6.94831	7.25463	6.01208	2.31766	3.09243	2.25975	2.27125	2.952
476	476	ATP1A1	1.47102	8.21019	2.43222	0.118865	0.742254	2037	1223	1477	507	1394	283	134	141	187	323	69.2899	67.4311	62.961	72.1196	51.4162	21.8632	20.7193	26.5521	23.5957	23.8374
57222	57222	ERGIC1	1.47096	7.92207	2.15618	0.141997	0.742254	1136	776	872	298	923	184	94	75	117	172	38.6418	42.7854	37.1713	42.3898	34.0439	14.215	14.5344	14.1235	14.7631	12.6936
9784	9784	SNX17	1.47046	6.2711	2.4433	0.118028	0.742254	534	341	401	130	366	73	38	30	53	97	18.1644	18.8013	17.0937	18.4922	13.4995	5.63963	5.87561	5.64939	6.68756	7.1586
3716	3716	JAK1	1.4702	7.9814	2.18049	0.13977	0.742254	1372	863	946	260	1070	187	86	93	139	181	46.6695	47.5822	40.3258	36.9844	39.4658	14.4467	13.2974	17.5131	17.5391	13.3578
1462	1462	VCAN	1.46998	6.1041	2.08057	0.149185	0.742254	362	214	228	85	182	45	33	21	26	43	12.3137	11.7991	9.7191	12.0911	6.71287	3.47648	5.1025	3.95457	3.28069	3.1734
130574	130574	LYPD6	1.46978	1.58141	1.78641	0.181364	0.742254	12	9	15	4	8	2	0	1	2	3	0.408188	0.496222	0.639415	0.568991	0.295071	0.15451	0	0.188313	0.252361	0.2214
377	377	ARF3	1.46952	7.26969	2.05173	0.152033	0.742254	663	428	514	168	508	105	53	55	41	110	22.5524	23.5981	21.9106	23.8976	18.737	8.11179	8.19493	10.3572	5.17339	8.118
56339	56339	METTL3	1.4694	3.62806	2.11012	0.146327	0.742254	83	41	63	17	49	10	6	2	8	16	2.8233	2.26057	2.68554	2.41821	1.80731	0.772552	0.927728	0.376626	1.00944	1.1808
55095	55095	SAMD4B	1.46877	6.67554	2.36955	0.123723	0.742254	642	384	497	168	447	110	55	40	48	97	21.838	21.1721	21.1859	23.8976	16.4871	8.49807	8.50417	7.53252	6.05666	7.1586
80114	80114	BICC1	1.46865	6.50827	2.26154	0.132622	0.742254	538	368	395	125	403	84	45	44	39	70	18.3004	20.29	16.8379	17.781	14.8642	6.48943	6.95796	8.28577	4.92103	5.166
399694	399694	SHC4	1.4683	2.39951	1.3271	0.249322	0.744417	8	5	9	3	15	1	0	1	2	2	0.272125	0.275679	0.383649	0.426743	0.553259	0.0772552	0	0.188313	0.252361	0.1476
90864	90864	SPSB3	1.46781	4.3595	2.92749	0.087083	0.742254	250	124	143	61	161	34	17	14	20	35	8.50391	6.83684	6.09575	8.67711	5.93831	2.62668	2.62856	2.63638	2.52361	2.583
9338	9338	TCEAL1	1.46718	4.3565	2.16138	0.141518	0.742254	98	79	85	28	69	13	10	7	11	16	3.33353	4.35573	3.62335	3.98294	2.54499	1.00432	1.54621	1.31819	1.38798	1.1808
54930	54930	HAUS4	1.46714	3.85635	2.35504	0.124879	0.742254	126	71	69	21	75	14	5	12	6	17	4.28597	3.91464	2.94131	2.9872	2.76629	1.08157	0.773107	2.25975	0.757082	1.2546
9145	9145	SYNGR1	1.46684	4.04965	2.81657	0.0932955	0.742254	139	89	134	42	128	30	11	7	16	27	4.72817	4.90709	5.71211	5.9744	4.72114	2.31766	1.70083	1.31819	2.01889	1.9926
5573	5573	PRKAR1A	1.46627	8.60936	2.45033	0.1175	0.742254	2884	1717	2179	590	2087	429	216	199	233	382	98.1011	94.6682	92.8856	83.9261	76.9767	33.1425	33.3982	37.4743	29.4	28.1916
727	727	C5	1.46593	1.81401	2.6847	0.101316	0.742254	41	21	27	13	22	6	3	3	2	7	1.39464	1.15785	1.15095	1.84922	0.811446	0.463531	0.463864	0.564939	0.252361	0.5166
23152	23152	CIC	1.46488	6.35394	2.45561	0.117106	0.742254	557	365	428	138	383	98	51	28	43	92	18.9467	20.1246	18.2446	19.6302	14.1265	7.57101	7.88569	5.27276	5.42576	6.7896
130916	130916	MTERF4	1.46483	4.00701	1.83181	0.175914	0.742254	68	44	58	12	45	2	5	7	7	10	2.31306	2.42598	2.4724	1.70697	1.65978	0.15451	0.773107	1.31819	0.883262	0.738
56122	56122	PCDHB14	1.46473	2.17395	2.15942	0.141698	0.742254	39	18	20	6	26	4	2	2	4	4	1.32661	0.992444	0.852553	0.853486	0.958982	0.309021	0.309243	0.376626	0.504721	0.2952
93974	93974	ATPIF1	1.46472	6.06733	2.61212	0.10605	0.742254	432	285	424	159	405	96	38	27	50	87	14.6948	15.7137	18.0741	22.6174	14.938	7.4165	5.87561	5.08445	6.30902	6.4206
3704	3704	ITPA	1.46437	4.09293	2.29461	0.129824	0.742254	98	71	81	26	95	17	9	5	8	24	3.33353	3.91464	3.45284	3.69844	3.50397	1.31334	1.39159	0.941564	1.00944	1.7712
54461	54461	FBXW5	1.46384	6.4082	2.61213	0.106049	0.742254	645	420	471	172	541	96	50	51	56	107	21.9401	23.157	20.0776	24.4666	19.9542	7.4165	7.73107	9.60396	7.0661	7.8966
9878	9878	TOX4	1.46376	6.36573	2.26234	0.132553	0.742254	471	259	400	128	340	81	31	32	39	85	16.0214	14.2802	17.0511	18.2077	12.5405	6.25767	4.79326	6.02601	4.92103	6.273
84627	84627	ZNF469	1.46371	6.37204	1.44996	0.228534	0.744417	121	70	84	20	94	14	10	7	13	12	4.11589	3.85951	3.58072	2.84495	3.46709	1.08157	1.54621	1.31819	1.64034	0.8856
6726	6726	SRP9	1.46346	6.78187	2.33727	0.12631	0.742254	724	450	562	162	476	95	52	44	82	99	24.6273	24.8111	23.9567	23.0441	17.5567	7.33924	8.04031	8.28577	10.3468	7.3062
10981	10981	RAB32	1.46319	3.83089	2.54405	0.110711	0.742254	114	76	86	27	89	13	9	12	10	13	3.87778	4.19032	3.66598	3.84069	3.28267	1.00432	1.39159	2.25975	1.2618	0.959401
493869	493869	GPX8	1.46318	7.8545	2.33059	0.126854	0.742254	1461	870	1172	355	898	197	124	88	129	225	49.6968	47.9681	49.9596	50.4979	33.1218	15.2193	19.173	16.5715	16.2773	16.605
10422	10422	UBAC1	1.46277	4.523	2.40218	0.121166	0.742254	180	100	134	26	134	24	10	7	14	39	6.12282	5.51358	5.71211	3.69844	4.94244	1.85412	1.54621	1.31819	1.76652	2.8782
402055	402055	SRRD	1.46188	2.7226	1.69601	0.19281	0.742254	21	16	17	6	17	5	1	1	1	6	0.714328	0.882173	0.72467	0.853486	0.627027	0.386276	0.154621	0.188313	0.12618	0.4428
6483	6483	ST3GAL2	1.46182	5.63425	1.90451	0.167574	0.742254	192	128	142	35	149	31	12	10	19	32	6.531	7.05738	6.05313	4.97867	5.4957	2.39491	1.85546	1.88313	2.39743	2.3616
406975	406975	MIR198	1.46161	6.2412	2.25159	0.133477	0.742254	438	262	365	104	294	75	30	24	42	72	14.8989	14.4456	15.5591	14.7938	10.8439	5.79414	4.63864	4.51951	5.29957	5.3136
283899	283899	INO80E	1.46122	5.1166	2.44171	0.118147	0.742254	225	137	169	72	196	38	27	12	18	38	7.65352	7.5536	7.20407	10.2418	7.22925	2.9357	4.17478	2.25975	2.27125	2.8044
55970	55970	GNG12	1.46106	8.53512	2.16106	0.141547	0.742254	1979	1197	1521	418	1434	315	137	131	183	264	67.317	65.9975	64.8367	59.4595	52.8915	24.3354	21.1831	24.669	23.091	19.4832
25864	25864	ABHD14A	1.46014	2.70349	2.40498	0.120949	0.742254	64	33	36	14	33	8	3	5	5	7	2.177	1.81948	1.5346	1.99147	1.21717	0.618041	0.463864	0.941564	0.630902	0.5166
5311	5311	PKD2	1.45993	6.81538	2.65615	0.10315	0.742254	1013	663	764	196	599	155	97	51	81	122	34.4578	36.555	32.5675	27.8806	22.0935	11.9746	14.9983	9.60396	10.2206	9.0036
140823	140823	ROMO1	1.45963	4.14517	2.32322	0.127456	0.742254	112	60	95	32	96	20	7	5	15	20	3.80975	3.30815	4.04963	4.55193	3.54086	1.5451	1.08235	0.941564	1.89271	1.476
84987	84987	COX14	1.45956	2.73811	1.78711	0.181278	0.742254	30	19	21	4	24	3	1	1	3	8	1.02047	1.04758	0.895181	0.568991	0.885214	0.231766	0.154621	0.188313	0.378541	0.5904
127829	127829	ARL8A	1.45914	5.34303	2.27978	0.131071	0.742254	231	160	203	66	157	43	20	18	19	34	7.85761	8.82173	8.65341	9.38835	5.79077	3.32197	3.09243	3.38963	2.39743	2.5092
63917	63917	GALNT11	1.45911	4.80323	2.37233	0.123502	0.742254	194	109	154	46	129	28	16	16	15	21	6.59903	6.0098	6.56466	6.54339	4.75803	2.16314	2.47394	3.01301	1.89271	1.5498
253461	253461	ZBTB38	1.45895	6.43565	1.95664	0.161873	0.742254	422	295	289	94	273	44	39	26	35	73	14.3546	16.2651	12.3194	13.3713	10.0693	3.39923	6.03023	4.89613	4.41631	5.3874
51142	51142	CHCHD2	1.45855	6.2303	2.34838	0.125414	0.742254	526	327	372	87	387	64	38	43	36	69	17.8922	18.0294	15.8575	12.3756	14.2741	4.94433	5.87561	8.09745	4.54249	5.0922
9670	9670	IPO13	1.45833	4.62587	2.27979	0.13107	0.742254	159	109	94	38	104	21	9	11	16	25	5.40849	6.0098	4.007	5.40541	3.83593	1.62236	1.39159	2.07144	2.01889	1.845
51234	51234	EMC4	1.45824	5.76472	2.34394	0.125771	0.742254	340	193	267	107	242	42	27	24	36	61	11.5653	10.6412	11.3816	15.2205	8.92591	3.24472	4.17478	4.51951	4.54249	4.5018
9643	9643	MORF4L2	1.45728	8.40972	1.94639	0.162976	0.742254	1527	797	1028	273	921	165	90	90	143	213	51.9419	43.9432	43.8212	38.8336	33.9701	12.7471	13.9159	16.9482	18.0438	15.7194
84133	84133	ZNRF3	1.45696	2.8882	1.87769	0.170597	0.742254	37	16	22	9	26	5	2	2	3	6	1.25858	0.882173	0.937808	1.28023	0.958982	0.386276	0.309243	0.376626	0.378541	0.4428
8908	8908	GYG2	1.45688	1.77668	2.56296	0.109394	0.742254	40	32	28	6	20	4	5	1	4	5	1.36063	1.76435	1.19357	0.853486	0.737678	0.309021	0.773107	0.188313	0.504721	0.369
8622	8622	PDE8B	1.45683	2.22099	1.95432	0.162122	0.742254	37	9	35	10	9	8	2	2	0	6	1.25858	0.496222	1.49197	1.42248	0.331955	0.618041	0.309243	0.376626	0	0.4428
8916	8916	HERC3	1.45678	4.91232	1.92534	0.165269	0.742254	127	85	91	20	116	20	10	5	9	28	4.31999	4.68654	3.87912	2.84495	4.27853	1.5451	1.54621	0.941564	1.13562	2.0664
9399	9399	STOML1	1.45672	2.84991	2.28606	0.130541	0.742254	66	33	37	16	44	10	7	0	7	9	2.24503	1.81948	1.57722	2.27596	1.62289	0.772552	1.08235	0	0.883262	0.6642
80856	80856	KIAA1715	1.45631	5.63316	2.41344	0.120298	0.742254	320	206	286	82	252	60	29	19	31	48	10.885	11.358	12.1915	11.6643	9.29475	4.63531	4.48402	3.57794	3.91159	3.5424
9415	9415	FADS2	1.45618	7.40899	2.58275	0.108034	0.742254	1387	851	1020	332	925	227	110	86	113	200	47.1797	46.9206	43.4802	47.2262	34.1176	17.5369	17.0083	16.1949	14.2584	14.76
1278	1278	COL1A2	1.45584	14.2018	2.37828	0.123033	0.742254	128873	84162	99786	30743	74034	18858	9446	8195	12108	19532	4383.7	4640.34	4253.64	4373.12	2730.66	1456.88	1460.55	1543.22	1527.79	1441.46
874	874	CBR3	1.45548	3.71836	1.8725	0.171189	0.742254	74	34	34	11	39	2	4	5	5	12	2.51716	1.87462	1.44934	1.56472	1.43847	0.15451	0.618485	0.941564	0.630902	0.8856
54780	54780	NSMCE4A	1.45547	3.18436	2.32159	0.127589	0.742254	72	42	53	14	43	5	7	3	8	11	2.44913	2.3157	2.25927	1.99147	1.58601	0.386276	1.08235	0.564939	1.00944	0.8118
84817	84817	TXNDC17	1.45547	4.80806	2.18229	0.139607	0.742254	173	81	136	40	114	26	9	15	10	27	5.88471	4.466	5.79736	5.68991	4.20477	2.00863	1.39159	2.82469	1.2618	1.9926
51343	51343	FZR1	1.45533	5.29623	1.9599	0.161524	0.742254	168	85	110	48	107	27	10	11	17	21	5.71463	4.68654	4.68904	6.82789	3.94658	2.08589	1.54621	2.07144	2.14507	1.5498
51690	51690	LSM7	1.45514	4.00008	2.07086	0.150136	0.742254	85	48	68	22	62	10	12	3	10	8	2.89133	2.64652	2.89868	3.12945	2.2868	0.772552	1.85546	0.564939	1.2618	0.5904
116039	116039	OSR2	1.4549	6.5924	1.40325	0.23618	0.744417	140	86	100	27	56	17	8	11	15	9	4.76219	4.74168	4.26277	3.84069	2.0655	1.31334	1.23697	2.07144	1.89271	0.6642
3162	3162	HMOX1	1.45487	5.38736	1.78746	0.181236	0.742254	141	81	92	29	79	21	12	5	12	19	4.79621	4.466	3.92174	4.12518	2.91383	1.62236	1.85546	0.941564	1.51416	1.4022
10206	10206	TRIM13	1.45424	4.31436	1.81307	0.178141	0.742254	75	39	58	24	47	10	3	6	9	13	2.55117	2.1503	2.4724	3.41395	1.73354	0.772552	0.463864	1.12988	1.13562	0.959401
64388	64388	GREM2	1.45416	5.89638	1.67257	0.195915	0.742254	121	83	104	42	130	17	11	11	17	20	4.11589	4.57627	4.43328	5.9744	4.79491	1.31334	1.70083	2.07144	2.14507	1.476
84557	84557	MAP1LC3A	1.45402	3.33315	2.62783	0.105005	0.742254	75	56	84	23	70	12	10	4	9	15	2.55117	3.0876	3.58072	3.2717	2.58187	0.927062	1.54621	0.753252	1.13562	1.107
83787	83787	ARMC10	1.45375	3.75348	2.7014	0.10026	0.742254	130	87	93	30	104	30	12	5	10	18	4.42203	4.79681	3.96437	4.26743	3.83593	2.31766	1.85546	0.941564	1.2618	1.3284
254228	254228	FAM26E	1.45279	4.7161	2.22107	0.136139	0.742254	165	123	110	35	125	25	17	10	9	29	5.61258	6.7817	4.68904	4.97867	4.61049	1.93138	2.62856	1.88313	1.13562	2.1402
100506211	100506211	MIR210HG	1.45267	0.840076	0.911947	0.339598	0.759492	5	1	3	0	1	0	1	0	0	0	0.170078	0.0551358	0.127883	0	0.0368839	0	0.154621	0	0	0
2029	2029	ENSA	1.45262	5.49837	2.21505	0.136671	0.742254	284	167	173	64	207	31	16	20	26	51	9.66044	9.20768	7.37458	9.10385	7.63497	2.39491	2.47394	3.76626	3.28069	3.7638
26017	26017	FAM32A	1.45241	5.84105	2.45652	0.117038	0.742254	412	263	255	111	324	61	39	26	34	62	14.0144	14.5007	10.8701	15.7895	11.9504	4.71257	6.03023	4.89613	4.29013	4.5756
54938	54938	SARS2	1.45235	3.74734	2.66276	0.102722	0.742254	105	72	89	37	107	14	8	10	15	19	3.57164	3.96978	3.79386	5.26317	3.94658	1.08157	1.23697	1.88313	1.89271	1.4022
51372	51372	TMA7	1.45216	5.74877	2.17436	0.140328	0.742254	316	183	209	76	243	37	19	25	35	43	10.7489	10.0899	8.90918	10.8108	8.96279	2.85844	2.93781	4.70782	4.41631	3.1734
90120	90120	C9orf69	1.45144	5.03348	2.12528	0.144886	0.742254	177	104	137	39	131	22	13	13	14	31	6.02077	5.73412	5.83999	5.54766	4.83179	1.69961	2.01008	2.44807	1.76652	2.2878
9276	9276	COPB2	1.45104	8.11853	2.1003	0.14727	0.742254	1471	880	1039	293	1032	201	110	104	111	207	50.037	48.5195	44.2901	41.6786	38.0642	15.5283	17.0083	19.5845	14.006	15.2766
3417	3417	IDH1	1.45033	5.27426	3.12879	0.0769207	0.742254	462	298	351	111	350	57	39	33	44	75	15.7152	16.4305	14.9623	15.7895	12.9094	4.40354	6.03023	6.21433	5.55194	5.535
7095	7095	SEC62	1.45003	7.41509	2.41293	0.120337	0.742254	1265	700	915	298	779	158	88	73	129	194	43.0298	38.5951	39.0043	42.3898	28.7326	12.2063	13.6067	13.7468	16.2773	14.3172
5396	5396	PRRX1	1.44986	8.42766	1.92683	0.165106	0.742254	1348	835	1027	305	1097	206	95	94	131	210	45.8531	46.0384	43.7786	43.3856	40.4617	15.9146	14.689	17.7014	16.5296	15.498
122786	122786	FRMD6	1.44955	8.92965	1.69323	0.193176	0.742254	1347	850	887	303	832	176	101	84	141	162	45.8191	46.8654	37.8107	43.1011	30.6874	13.5969	15.6168	15.8183	17.7914	11.9556
8880	8880	FUBP1	1.4485	6.49514	2.41035	0.120536	0.742254	652	354	512	161	471	87	49	46	62	98	22.1782	19.5181	21.8254	22.9019	17.3723	6.7212	7.57645	8.66239	7.82318	7.2324
57721	57721	METTL14	1.44847	4.14735	2.01868	0.155374	0.742254	95	46	76	18	77	21	7	3	6	16	3.23149	2.53625	3.2397	2.56046	2.84006	1.62236	1.08235	0.564939	0.757082	1.1808
10282	10282	BET1	1.44817	4.08762	1.93729	0.163963	0.742254	89	63	69	15	48	13	9	4	6	13	3.02739	3.47356	2.94131	2.13372	1.77043	1.00432	1.39159	0.753252	0.757082	0.959401
11155	11155	LDB3	1.44811	1.6744	2.05496	0.151711	0.742254	23	15	12	6	17	3	2	1	2	4	0.78236	0.827037	0.511532	0.853486	0.627027	0.231766	0.309243	0.188313	0.252361	0.2952
84945	84945	ABHD13	1.44768	4.21564	1.77678	0.182545	0.742254	61	41	68	8	62	8	4	5	6	13	2.07495	2.26057	2.89868	1.13798	2.2868	0.618041	0.618485	0.941564	0.757082	0.959401
79003	79003	MIS12	1.44734	3.37423	1.55255	0.21276	0.742254	32	16	24	8	17	3	2	3	4	2	1.0885	0.882173	1.02306	1.13798	0.627027	0.231766	0.309243	0.564939	0.504721	0.1476
1122	1122	CHML	1.44707	4.60382	1.90441	0.167585	0.742254	102	58	67	26	78	14	5	8	10	17	3.4696	3.19788	2.85605	3.69844	2.87695	1.08157	0.773107	1.5065	1.2618	1.2546
22924	22924	MAPRE3	1.44674	3.82458	2.59414	0.10726	0.742254	120	82	95	26	98	17	10	7	10	25	4.08188	4.52114	4.04963	3.69844	3.61462	1.31334	1.54621	1.31819	1.2618	1.845
26240	26240	FAM50B	1.44667	2.6126	1.80215	0.179453	0.742254	42	18	15	2	30	7	2	2	2	2	1.42866	0.992444	0.639415	0.284495	1.10652	0.540786	0.309243	0.376626	0.252361	0.1476
26227	26227	PHGDH	1.44666	7.28129	2.78455	0.0951775	0.742254	1581	904	1135	372	940	213	115	99	144	228	53.7787	49.8428	48.3824	52.9161	34.6709	16.4554	17.7815	18.643	18.17	16.8264
54965	54965	PIGX	1.44642	3.77225	2.00284	0.157005	0.742254	78	34	63	14	49	13	3	4	7	12	2.65322	1.87462	2.68554	1.99147	1.80731	1.00432	0.463864	0.753252	0.883262	0.8856
284615	284615	ANKRD34A	1.44614	2.83181	1.49975	0.22071	0.744417	17	12	13	4	18	5	2	1	1	1	0.578266	0.66163	0.554159	0.568991	0.66391	0.386276	0.309243	0.188313	0.12618	0.0738
444	444	ASPH	1.44614	9.26874	1.93514	0.164197	0.742254	2609	1598	1840	515	1910	368	172	178	227	396	88.7468	88.107	78.4349	73.2576	70.4483	28.4299	26.5949	33.5197	28.6429	29.2248
3845	3845	KRAS	1.44611	5.95964	1.81124	0.17836	0.742254	248	124	157	47	176	27	20	10	22	41	8.43588	6.83684	6.69254	6.68564	6.49157	2.08589	3.09243	1.88313	2.77597	3.0258
1004	1004	CDH6	1.44585	4.16109	1.55146	0.212919	0.742254	58	20	43	9	31	10	6	1	5	2	1.97291	1.10272	1.83299	1.28023	1.1434	0.772552	0.927728	0.188313	0.630902	0.1476
10899	10899	JTB	1.44578	5.47297	2.12102	0.145289	0.742254	254	165	199	49	178	27	13	19	29	44	8.63997	9.09741	8.4829	6.97014	6.56534	2.08589	2.01008	3.57794	3.65923	3.2472
80143	80143	SIKE1	1.44537	4.99818	1.81754	0.177606	0.742254	125	72	95	29	82	24	8	9	9	16	4.25195	3.96978	4.04963	4.12518	3.02448	1.85412	1.23697	1.69482	1.13562	1.1808
706	706	TSPO	1.4453	6.06648	2.56627	0.109165	0.742254	505	370	403	142	373	84	50	31	51	82	17.1779	20.4002	17.1789	20.1992	13.7577	6.48943	7.73107	5.8377	6.4352	6.0516
100137047	100137047	JMJD7	1.44492	1.31868	2.83158	0.0924273	0.742254	35	18	28	7	24	4	2	2	3	7	1.19055	0.992444	1.19357	0.995734	0.885214	0.309021	0.309243	0.376626	0.378541	0.5166
400720	400720	ZNF772	1.44486	2.04918	1.16556	0.280316	0.745606	10	5	14	0	6	0	0	2	1	1	0.340156	0.275679	0.596787	0	0.221303	0	0	0.376626	0.12618	0.0738
130535	130535	KCTD18	1.44473	4.23998	1.98811	0.158539	0.742254	77	63	74	25	62	9	10	4	10	17	2.6192	3.47356	3.15445	3.55619	2.2868	0.695297	1.54621	0.753252	1.2618	1.2546
5577	5577	PRKAR2B	1.4446	4.45012	2.72364	0.0988722	0.742254	216	139	134	44	186	31	13	11	27	34	7.34738	7.66388	5.71211	6.2589	6.86041	2.39491	2.01008	2.07144	3.40687	2.5092
553115	553115	PEF1	1.44433	5.20582	2.38198	0.122742	0.742254	255	167	170	66	209	38	19	18	23	45	8.67399	9.20768	7.2467	9.38835	7.70874	2.9357	2.93781	3.38963	2.90215	3.321
6944	6944	VPS72	1.44408	5.06141	2.53682	0.111219	0.742254	255	152	218	80	190	39	25	12	27	52	8.67399	8.38064	9.29283	11.3798	7.00794	3.01295	3.86553	2.25975	3.40687	3.8376
8824	8824	CES2	1.44377	5.69649	2.0516	0.152047	0.742254	259	137	184	71	190	26	17	16	32	47	8.81005	7.5536	7.84349	10.0996	7.00794	2.00863	2.62856	3.01301	4.03777	3.4686
78987	78987	CRELD1	1.44376	4.49073	2.35043	0.125249	0.742254	153	99	124	36	110	24	10	11	15	25	5.20439	5.45844	5.28583	5.12092	4.05723	1.85412	1.54621	2.07144	1.89271	1.845
889	889	KRIT1	1.44337	4.78146	1.83397	0.175659	0.742254	112	64	77	28	89	15	11	10	7	13	3.80975	3.52869	3.28233	3.98294	3.28267	1.15883	1.70083	1.88313	0.883262	0.959401
84975	84975	MFSD5	1.44307	4.84779	2.09888	0.147407	0.742254	169	120	116	31	109	9	9	16	19	27	5.74864	6.6163	4.94481	4.40968	4.02035	0.695297	1.39159	3.01301	2.39743	1.9926
54896	54896	PQLC2	1.44306	3.6197	2.13264	0.144192	0.742254	73	51	70	18	54	13	7	1	10	15	2.48314	2.81193	2.98394	2.56046	1.99173	1.00432	1.08235	0.188313	1.2618	1.107
85379	85379	KIAA1671	1.44304	2.75001	2.28621	0.130528	0.742254	67	46	44	8	37	12	1	5	4	11	2.27905	2.53625	1.87562	1.13798	1.3647	0.927062	0.154621	0.941564	0.504721	0.8118
11037	11037	STON1	1.44287	4.45741	1.93028	0.164728	0.742254	113	72	86	21	58	20	9	5	11	11	3.84377	3.96978	3.66598	2.9872	2.13927	1.5451	1.39159	0.941564	1.38798	0.8118
3142	3142	HLX	1.44236	3.78499	1.73651	0.187581	0.742254	46	29	39	16	24	7	3	1	8	9	1.56472	1.59894	1.66248	2.27596	0.885214	0.540786	0.463864	0.188313	1.00944	0.6642
83862	83862	TMEM120A	1.44211	4.0965	2.40348	0.121066	0.742254	135	94	101	22	104	25	9	7	15	16	4.59211	5.18276	4.30539	3.12945	3.83593	1.93138	1.39159	1.31819	1.89271	1.1808
124044	124044	SPATA2L	1.44194	2.66761	2.12249	0.145151	0.742254	43	38	30	7	28	5	3	2	6	7	1.46267	2.09516	1.27883	0.995734	1.03275	0.386276	0.463864	0.376626	0.757082	0.5166
3434	3434	IFIT1	1.44185	6.32933	2.92387	0.087278	0.742254	2664	1468	1762	634	1283	356	160	173	202	421	90.6177	80.9394	75.1099	90.185	47.3221	27.5028	24.7394	32.5781	25.4884	31.0698
119504	119504	ANAPC16	1.44182	4.19145	2.28846	0.13034	0.742254	134	88	91	30	96	21	4	13	15	16	4.5581	4.85195	3.87912	4.26743	3.54086	1.62236	0.618485	2.44807	1.89271	1.1808
54431	54431	DNAJC10	1.44084	6.95176	2.01255	0.156003	0.742254	584	412	422	116	440	91	56	34	48	84	19.8651	22.7159	17.9889	16.5007	16.2289	7.03022	8.6588	6.40264	6.05666	6.1992
56650	56650	CLDND1	1.44043	5.17364	2.14045	0.143459	0.742254	244	116	181	46	171	35	8	13	22	51	8.29982	6.39575	7.7156	6.54339	6.30715	2.70393	1.23697	2.44807	2.77597	3.7638
7329	7329	UBE2I	1.43963	6.83513	2.32886	0.126995	0.742254	722	428	594	198	557	108	56	49	74	128	24.5593	23.5981	25.3208	28.165	20.5443	8.34356	8.6588	9.22733	9.33735	9.44641
2260	2260	FGFR1	1.43941	8.25081	2.13508	0.143963	0.742254	1728	970	1195	401	1240	235	116	111	168	269	58.779	53.4817	50.94	57.0413	45.7361	18.155	17.9361	20.9027	21.1983	19.8522
6185	6185	RPN2	1.43815	8.2648	2.25828	0.132901	0.742254	1919	1233	1406	410	1381	254	136	118	213	296	65.276	67.9824	59.9345	58.3216	50.9367	19.6228	21.0285	22.2209	26.8764	21.8448
[truncated: 9,719 more rows]
